# Supplementary material for: A Genome Doubling Event Reshapes Rice Morphology and Products by Modulating Chromatin Signatures and Gene Expression Profiling
Source: Rice (N Y). 2021 Aug 4;14:72. doi: 10.1186/s12284-021-00515-7 (PMC8339180; doi:10.1186/s12284-021-00515-7)
Supplement: Supplementary file 2 — Additional file 2. Table S1. Sequenced data alignment summary. [file 12284_2021_515_MOESM2_ESM.xlsx]

## Sheet: Sheet1
Table.S1 Sequenced data alignment summary
Sample name	Total reads	Unique aligned reads	%(unique read ratio)	Peak numbers
2x ATAC-rep1	39205909	16465185	0.42	29412
2x ATAC-rep2	44783460	18889974	0.4218	37998
2x ATAC-rep3	32730698	13795820	0.4215	24886
4x ATAC-rep1	36602725	15038604	0.4109	36135
4x ATAC-rep2	41870329	17265866	0.4124	39383
4x ATAC-rep3	38977655	16069603	0.4123	33633
2x H3K36me2-rep1	45708590	26160051	0.5723	12633
2x H3K36me2-rep2	23681538	13674026	0.5774	10836
2x H3K36me3-rep1	18052789	11239134	0.6226	59377
2x H3K36me3-rep2	17577776	10915330	0.621	33753
4x H3K36me2-rep1	13088297	7454460	0.5696	91993
4x H3K36me2-rep2	27167076	15079230	0.5551	92633
4x H3K36me3-rep1	13568469	8711612	0.642	59762
4x H3K36me3-rep2	15001329	9619026	0.6412	58736
2x Input-rep1	19494695	11113373	0.5701
2x Input-rep2	7353053	4196142	0.5707
4x Input-rep1	22089578	13011304	0.589
4x Input-rep2	23346257	13764571	0.5896
2x RNA-rep1	27643825	26856076	0.971504
2x RNA-rep2	27423228	26462107	0.964952
2x RNA-rep3	25601938	24842895	0.970352
4x RNA-rep1	23698119	23094989	0.974549
4x RNA-rep2	25091384	24562371	0.978917
4x RNA-rep3	26859747	26361923	0.981466
