# Supplementary material for: A Genome Doubling Event Reshapes Rice Morphology and Products by Modulating Chromatin Signatures and Gene Expression Profiling
Source: Rice (N Y). 2021 Aug 4;14:72. doi: 10.1186/s12284-021-00515-7 (PMC8339180; doi:10.1186/s12284-021-00515-7)
Supplement: Supplementary file 3 — Additional file 3. Table S2. Different types of ACRs in diploid and autotetraploid rice. [file 12284_2021_515_MOESM3_ESM.xlsx]

## Sheet: ACR in 2x
Table. S2 Different types of ACRs in diploid and autotetraploid rice.
Chr	start	end
chr1	13835	14009
chr1	14810	14885
chr1	73079	73279
chr1	83794	84030
chr1	122388	122480
chr1	133615	133698
chr1	140389	140611
chr1	168952	169060
chr1	177521	177727
chr1	189006	189246
chr1	218671	218929
chr1	224937	225429
chr1	254903	254987
chr1	294574	294941
chr1	297594	297819
chr1	298632	298744
chr1	313033	313108
chr1	338852	339185
chr1	509391	509810
chr1	510730	510965
chr1	522728	522828
chr1	536628	536919
chr1	541097	541424
chr1	553169	553375
chr1	574842	575068
chr1	575662	575737
chr1	575901	575976
chr1	597311	597511
chr1	607313	607538
chr1	621177	621252
chr1	642450	642525
chr1	642750	642804
chr1	645100	645476
chr1	647067	647142
chr1	662044	662180
chr1	670243	670368
chr1	674061	674133
chr1	676592	676888
chr1	693282	693357
chr1	745775	746105
chr1	757346	757781
chr1	776064	776289
chr1	778777	778934
chr1	782289	782466
chr1	786893	787165
chr1	802463	802656
chr1	824700	824888
chr1	835052	835127
chr1	860911	861132
chr1	863379	863454
chr1	927415	927765
chr1	930477	930633
chr1	939302	939407
chr1	953269	953476
chr1	975807	975968
chr1	991338	991444
chr1	995732	995971
chr1	1004004	1004414
chr1	1008331	1008663
chr1	1023349	1023424
chr1	1043206	1043398
chr1	1054593	1054998
chr1	1057041	1057195
chr1	1063280	1063377
chr1	1063979	1064187
chr1	1069605	1069680
chr1	1124523	1124803
chr1	1139466	1139625
chr1	1144817	1145023
chr1	1145738	1145958
chr1	1162237	1162449
chr1	1187493	1187703
chr1	1200230	1200305
chr1	1220375	1220835
chr1	1223167	1223406
chr1	1226748	1226938
chr1	1236681	1236781
chr1	1248789	1249541
chr1	1249745	1249845
chr1	1256645	1256828
chr1	1292001	1292073
chr1	1306653	1306728
chr1	1324362	1324631
chr1	1335842	1335973
chr1	1345686	1345843
chr1	1364880	1365232
chr1	1374186	1374261
chr1	1385026	1385388
chr1	1407735	1407810
chr1	1408246	1408346
chr1	1419361	1419461
chr1	1432483	1432558
chr1	1463177	1463390
chr1	1490553	1490758
chr1	1508549	1509056
chr1	1535682	1535932
chr1	1557444	1557519
chr1	1558251	1558327
chr1	1568569	1568644
chr1	1589220	1589677
chr1	1596370	1596725
chr1	1600834	1600909
chr1	1637226	1637389
chr1	1650813	1651046
chr1	1663777	1664043
chr1	1673838	1674335
chr1	1679552	1679627
chr1	1691746	1692196
chr1	1692666	1692763
chr1	1699630	1700015
chr1	1700702	1700876
chr1	1705593	1706105
chr1	1711104	1711762
chr1	1716566	1717089
chr1	1718071	1718346
chr1	1722794	1723239
chr1	1725194	1725694
chr1	1726332	1726852
chr1	1732477	1732661
chr1	1734625	1735375
chr1	1738028	1738456
chr1	1740462	1740637
chr1	1743042	1743504
chr1	1746327	1746399
chr1	1746832	1747214
chr1	1748658	1748733
chr1	1755400	1755587
chr1	1759671	1760347
chr1	1767558	1767633
chr1	1775154	1776081
chr1	1779830	1779905
chr1	1814046	1814121
chr1	1851335	1851410
chr1	1852845	1853045
chr1	1867601	1867676
chr1	1881726	1881896
chr1	1892138	1892659
chr1	1926292	1926367
chr1	1927474	1927533
chr1	1952335	1952435
chr1	1953816	1953966
chr1	1956935	1957156
chr1	1959647	1959803
chr1	1966689	1967097
chr1	1982783	1982926
chr1	1983177	1983299
chr1	1997340	1997515
chr1	2001144	2001805
chr1	2002040	2002240
chr1	2008455	2008762
chr1	2011746	2011858
chr1	2033311	2033502
chr1	2064930	2065191
chr1	2070800	2070962
chr1	2099521	2099808
chr1	2120740	2120887
chr1	2122124	2122294
chr1	2133958	2134058
chr1	2157141	2157662
chr1	2157878	2158051
chr1	2160495	2160565
chr1	2170908	2171040
chr1	2171394	2171516
chr1	2172873	2173170
chr1	2177179	2177443
chr1	2181294	2181419
chr1	2181720	2181845
chr1	2188732	2189082
chr1	2192744	2193028
chr1	2226638	2226713
chr1	2270126	2270389
chr1	2275309	2275430
chr1	2277041	2277245
chr1	2278420	2278545
chr1	2281206	2281504
chr1	2284054	2284818
chr1	2294159	2294436
chr1	2298650	2299242
chr1	2301618	2301675
chr1	2311423	2311520
chr1	2346064	2346716
chr1	2351451	2351526
chr1	2377024	2377368
chr1	2380172	2380422
chr1	2380603	2380885
chr1	2440332	2440875
chr1	2441958	2442283
chr1	2458175	2458494
chr1	2491838	2492038
chr1	2541280	2541472
chr1	2544885	2545324
chr1	2546707	2547033
chr1	2559990	2560059
chr1	2562313	2562485
chr1	2577034	2577109
chr1	2577284	2577390
chr1	2585143	2585568
chr1	2595470	2595720
chr1	2643888	2644138
chr1	2672892	2673047
chr1	2797928	2797981
chr1	2805792	2805971
chr1	2822896	2823152
chr1	2845801	2846000
chr1	2855682	2855757
chr1	2877620	2877695
chr1	2890307	2890382
chr1	2893699	2893846
chr1	2901462	2901537
chr1	2901807	2901887
chr1	2926135	2926385
chr1	2941767	2941922
chr1	2963012	2963262
chr1	2994827	2994986
chr1	3000459	3000812
chr1	3015214	3015314
chr1	3034422	3034625
chr1	3052340	3052573
chr1	3064008	3064258
chr1	3065804	3065982
chr1	3071171	3072167
chr1	3149101	3149624
chr1	3180633	3181096
chr1	3192968	3193343
chr1	3194577	3195063
chr1	3201640	3201931
chr1	3208335	3208570
chr1	3218879	3219033
chr1	3221050	3221608
chr1	3247962	3248558
chr1	3269934	3270115
chr1	3308326	3308483
chr1	3311103	3311315
chr1	3329495	3329570
chr1	3377260	3377476
chr1	3387690	3387840
chr1	3402270	3402495
chr1	3414132	3414240
chr1	3435409	3435478
chr1	3449990	3450065
chr1	3484950	3485150
chr1	3493655	3493732
chr1	3498119	3498294
chr1	3510599	3510824
chr1	3525482	3525733
chr1	3585540	3585666
chr1	3606219	3606301
chr1	3607249	3607324
chr1	3626508	3626783
chr1	3632198	3632448
chr1	3670645	3670910
chr1	3680265	3680497
chr1	3710866	3710941
chr1	3713521	3713596
chr1	3713936	3714143
chr1	3727058	3727299
chr1	3743252	3743486
chr1	3744961	3745211
chr1	3746830	3747630
chr1	3762716	3762841
chr1	3762997	3763072
chr1	3777973	3778048
chr1	3821342	3821437
chr1	3830532	3830589
chr1	3841342	3841595
chr1	3848017	3848686
chr1	3888008	3888926
chr1	3936458	3936875
chr1	3944169	3944376
chr1	3947197	3947372
chr1	4011760	4012142
chr1	4035968	4036062
chr1	4039669	4039724
chr1	4090307	4090604
chr1	4099188	4099263
chr1	4140246	4140360
chr1	4173976	4174173
chr1	4175011	4175258
chr1	4218054	4218575
chr1	4290603	4290675
chr1	4337506	4337889
chr1	4349714	4349837
chr1	4351419	4351586
chr1	4353923	4353978
chr1	4408607	4408937
chr1	4419311	4419411
chr1	4468490	4468565
chr1	4468929	4469004
chr1	4491126	4491310
chr1	4498446	4498700
chr1	4499880	4500221
chr1	4507794	4508477
chr1	4531475	4531628
chr1	4550843	4551002
chr1	4551929	4552004
chr1	4556095	4556495
chr1	4568127	4568202
chr1	4591274	4591482
chr1	4595757	4596101
chr1	4598635	4599139
chr1	4618137	4618212
chr1	4676026	4676226
chr1	4677101	4677173
chr1	4679917	4679992
chr1	4683501	4683576
chr1	4689328	4689488
chr1	4701323	4701923
chr1	4703681	4703875
chr1	4714165	4714408
chr1	4721757	4721832
chr1	4743636	4743758
chr1	4771635	4771710
chr1	4775565	4775620
chr1	4788167	4788394
chr1	4797126	4797375
chr1	4828388	4828543
chr1	4837405	4837712
chr1	4840747	4840917
chr1	4843019	4843072
chr1	4848874	4849405
chr1	4855643	4856270
chr1	4860289	4860527
chr1	4861657	4862046
chr1	4863942	4864450
chr1	4867617	4868023
chr1	4871935	4872486
chr1	4876505	4876684
chr1	4877216	4877458
chr1	4877768	4877843
chr1	4878330	4878619
chr1	4881627	4881777
chr1	4894860	4894932
chr1	4898821	4898896
chr1	4901769	4901830
chr1	4903966	4904041
chr1	4904193	4904316
chr1	4904491	4904558
chr1	4934851	4934926
chr1	4971807	4971967
chr1	5021183	5021258
chr1	5029810	5030085
chr1	5032096	5032243
chr1	5036635	5037341
chr1	5062938	5063212
chr1	5233623	5233698
chr1	5234019	5234766
chr1	5238006	5238081
chr1	5294409	5294484
chr1	5345570	5345756
chr1	5347701	5348033
chr1	5362982	5363057
chr1	5363853	5364073
chr1	5364383	5364778
chr1	5374210	5374285
chr1	5388473	5388548
chr1	5462922	5463243
chr1	5616842	5617295
chr1	5620060	5620235
chr1	5627714	5628051
chr1	5655579	5656419
chr1	5679058	5679308
chr1	5681855	5682030
chr1	5692253	5692396
chr1	5693971	5694151
chr1	5702338	5702560
chr1	5703750	5703997
chr1	5743026	5743451
chr1	5795817	5795873
chr1	5806804	5806979
chr1	5829833	5829910
chr1	5830748	5830939
chr1	5836611	5837244
chr1	5866463	5866538
chr1	5881621	5881980
chr1	5890162	5890387
chr1	5890752	5891502
chr1	5936171	5936246
chr1	5958998	5959699
chr1	5974230	5974479
chr1	5986718	5987068
chr1	5987318	5987393
chr1	5993835	5994244
chr1	6013271	6013371
chr1	6035912	6036087
chr1	6042600	6042883
chr1	6085727	6086227
chr1	6106812	6107015
chr1	6116893	6117362
chr1	6157870	6158120
chr1	6160501	6161100
chr1	6176412	6176690
chr1	6193181	6193838
chr1	6194359	6194434
chr1	6194659	6194784
chr1	6194940	6195489
chr1	6206074	6206364
chr1	6209289	6209489
chr1	6252682	6252757
chr1	6275880	6276465
chr1	6277264	6277503
chr1	6292401	6292476
chr1	6297912	6298091
chr1	6303433	6303508
chr1	6324847	6325026
chr1	6340116	6340554
chr1	6344525	6344788
chr1	6395031	6395106
chr1	6398974	6399049
chr1	6423281	6423356
chr1	6592729	6592804
chr1	6622068	6622611
chr1	6624396	6624527
chr1	6657590	6657715
chr1	6748451	6748602
chr1	6750376	6750689
chr1	6755894	6756286
chr1	6780286	6781046
chr1	6791089	6791164
chr1	6796792	6797099
chr1	6803451	6803980
chr1	6825255	6825877
chr1	6842648	6842841
chr1	6860342	6860417
chr1	6906664	6906797
chr1	6911913	6912157
chr1	6929103	6929294
chr1	6949535	6949610
chr1	6958209	6958284
chr1	6968153	6968663
chr1	6975926	6976001
chr1	7006533	7006917
chr1	7047450	7048127
chr1	7073265	7073446
chr1	7094314	7094531
chr1	7150988	7151063
chr1	7153518	7153593
chr1	7183527	7184013
chr1	7205385	7205735
chr1	7213161	7213236
chr1	7251698	7251773
chr1	7287216	7287845
chr1	7288122	7288306
chr1	7304267	7304342
chr1	7313697	7313896
chr1	7315581	7316343
chr1	7366202	7366537
chr1	7399423	7399548
chr1	7425032	7425301
chr1	7426343	7426418
chr1	7428766	7428818
chr1	7439963	7440488
chr1	7440736	7440818
chr1	7497897	7498058
chr1	7506948	7507023
chr1	7514573	7514630
chr1	7561470	7561647
chr1	7583280	7583855
chr1	7601175	7601523
chr1	7639861	7639936
chr1	7647905	7647980
chr1	7655035	7655210
chr1	7663340	7663964
chr1	7666046	7666232
chr1	7685246	7685344
chr1	7752467	7752542
chr1	7769425	7769635
chr1	7775688	7775873
chr1	7784878	7785128
chr1	7785389	7785841
chr1	7790042	7790248
chr1	7807113	7807329
chr1	7808160	7808235
chr1	7809857	7810246
chr1	7812103	7812337
chr1	7825821	7825946
chr1	7827233	7827418
chr1	7837468	7837668
chr1	7873390	7873465
chr1	7924515	7924922
chr1	7931829	7932082
chr1	7952300	7952544
chr1	7954461	7954536
chr1	7973948	7974060
chr1	7976874	7977077
chr1	7986546	7986849
chr1	7995695	7996010
chr1	8012663	8012715
chr1	8029736	8029811
chr1	8064935	8065110
chr1	8072770	8072845
chr1	8099845	8100009
chr1	8145428	8145753
chr1	8154908	8155359
chr1	8155805	8156127
chr1	8156802	8156977
chr1	8159260	8159485
chr1	8160045	8160238
chr1	8170039	8170114
chr1	8182824	8183060
chr1	8200777	8200852
chr1	8275671	8275746
chr1	8276390	8276445
chr1	8295908	8296401
chr1	8374566	8374918
chr1	8387523	8388126
chr1	8403036	8403192
chr1	8417731	8417936
chr1	8427653	8427730
chr1	8429630	8429835
chr1	8467460	8467612
chr1	8469264	8469697
chr1	8474192	8474639
chr1	8496047	8496509
chr1	8500355	8500882
chr1	8534198	8534273
chr1	8567451	8567526
chr1	8599407	8599581
chr1	8600832	8600932
chr1	8626770	8626823
chr1	8632459	8632547
chr1	8670290	8670656
chr1	8687485	8687671
chr1	8717972	8718159
chr1	8789380	8789515
chr1	8801337	8801412
chr1	8808440	8808605
chr1	8835115	8835494
chr1	8841326	8841451
chr1	8867428	8867897
chr1	8868483	8868872
chr1	8874543	8874693
chr1	8883217	8883480
chr1	8892541	8892592
chr1	8917132	8917481
chr1	8999224	8999299
chr1	9002296	9002758
chr1	9037936	9038483
chr1	9073303	9073598
chr1	9078744	9078907
chr1	9123699	9124099
chr1	9166640	9166726
chr1	9182578	9182771
chr1	9204875	9204955
chr1	9209553	9209705
chr1	9234855	9235175
chr1	9250824	9250899
chr1	9251502	9251667
chr1	9306011	9306161
chr1	9366752	9367131
chr1	9378568	9378965
chr1	9387579	9387654
chr1	9389000	9389175
chr1	9392996	9393143
chr1	9393534	9393864
chr1	9449933	9450339
chr1	9569065	9569117
chr1	9606513	9606613
chr1	9614814	9615064
chr1	9653239	9653740
chr1	9665452	9665577
chr1	9682356	9682428
chr1	9684244	9684319
chr1	9701115	9702076
chr1	9724513	9724588
chr1	9724863	9724915
chr1	9731691	9731768
chr1	9813903	9814524
chr1	9856642	9857097
chr1	9860331	9860881
chr1	9882206	9882320
chr1	10070915	10071383
chr1	10076641	10076716
chr1	10078879	10079061
chr1	10092919	10092994
chr1	10111476	10111679
chr1	10114912	10115093
chr1	10130594	10130757
chr1	10192933	10193149
chr1	10205930	10206328
chr1	10279150	10279387
chr1	10317410	10317482
chr1	10318878	10319060
chr1	10322312	10322387
chr1	10330359	10330566
chr1	10347195	10347498
chr1	10366628	10366785
chr1	10390696	10390898
chr1	10395955	10396203
chr1	10410964	10411039
chr1	10415649	10415759
chr1	10416149	10416391
chr1	10442980	10443419
chr1	10454680	10455114
chr1	10474963	10475142
chr1	10504515	10504590
chr1	10553052	10553158
chr1	10593424	10593600
chr1	10628646	10628706
chr1	10629400	10629625
chr1	10647819	10648630
chr1	10649959	10650034
chr1	10658376	10658561
chr1	10666369	10666572
chr1	10676289	10676419
chr1	10698219	10698452
chr1	10730938	10731013
chr1	10743546	10744471
chr1	10753549	10753794
chr1	10779858	10780052
chr1	10792343	10792568
chr1	10862202	10862277
chr1	10863913	10863999
chr1	10929362	10929537
chr1	10938373	10938448
chr1	10939831	10939906
chr1	10941822	10942047
chr1	10943306	10943520
chr1	10943851	10944126
chr1	10954807	10954882
chr1	10969569	10969758
chr1	10990355	10990510
chr1	10997640	10997890
chr1	11066826	11066901
chr1	11159839	11160226
chr1	11191470	11191776
chr1	11192112	11192387
chr1	11197768	11197943
chr1	11237372	11237572
chr1	11252136	11252418
chr1	11252618	11252747
chr1	11344295	11344349
chr1	11374993	11375093
chr1	11398713	11398907
chr1	11452499	11453253
chr1	11463833	11464358
chr1	11468953	11469402
chr1	11502950	11503025
chr1	11503797	11504066
chr1	11530666	11530741
chr1	11536955	11537132
chr1	11547353	11547428
chr1	11576765	11576946
chr1	11635954	11636029
chr1	11718706	11719334
chr1	11721616	11721691
chr1	11736200	11736778
chr1	11739613	11739741
chr1	11743811	11744190
chr1	11763542	11763624
chr1	11789686	11789901
chr1	11842971	11843388
chr1	11847899	11847999
chr1	11848195	11848376
chr1	11871058	11871205
chr1	11873049	11873124
chr1	11906169	11906371
chr1	11907128	11907530
chr1	11914922	11915103
chr1	11915640	11915911
chr1	11931413	11931748
chr1	11936583	11936989
chr1	11950495	11950570
chr1	11967709	11967784
chr1	12016737	12016912
chr1	12069771	12069972
chr1	12081192	12081267
chr1	12096772	12096922
chr1	12139130	12139275
chr1	12163447	12163547
chr1	12198401	12198774
chr1	12210859	12211109
chr1	12263254	12263307
chr1	12296277	12296527
chr1	12361063	12361150
chr1	12395320	12395374
chr1	12407316	12407466
chr1	12507102	12507183
chr1	12570681	12571057
chr1	12580575	12580675
chr1	12586357	12586678
chr1	12593003	12593176
chr1	12595945	12596195
chr1	12613418	12613623
chr1	12637673	12637791
chr1	12644872	12644947
chr1	12724672	12724747
chr1	12729773	12730098
chr1	12810200	12810378
chr1	12820578	12820778
chr1	12879000	12879165
chr1	12955702	12955888
chr1	12965022	12965097
chr1	13011540	13011615
chr1	13018950	13019567
chr1	13048871	13049075
chr1	13084534	13084937
chr1	13085445	13085793
chr1	13086225	13086288
chr1	13092438	13093163
chr1	13107582	13107634
chr1	13122784	13123009
chr1	13226880	13227067
chr1	13229105	13229177
chr1	13281629	13281704
chr1	13354577	13354652
chr1	13364495	13364723
chr1	13382271	13382346
chr1	13439872	13440053
chr1	13475502	13475574
chr1	13502748	13502913
chr1	13533680	13533855
chr1	13697577	13697777
chr1	13721488	13721613
chr1	13721788	13722088
chr1	13755719	13755951
chr1	13790633	13790883
chr1	13796203	13796278
chr1	13797918	13797993
chr1	13801673	13801904
chr1	13835414	13835489
chr1	13852797	13852872
chr1	13854501	13854576
chr1	13877810	13877885
chr1	13964974	13965638
chr1	13965797	13965900
chr1	13969613	13969845
chr1	13993846	13993921
chr1	13998832	13998907
chr1	13999082	13999157
chr1	14018854	14019163
chr1	14066355	14066680
chr1	14067134	14067482
chr1	14079221	14079324
chr1	14079810	14079900
chr1	14086952	14087452
chr1	14119485	14119661
chr1	14129079	14129300
chr1	14129592	14129713
chr1	14150704	14150779
chr1	14184536	14184615
chr1	14201556	14201631
chr1	14231113	14231363
chr1	14232707	14232892
chr1	14243602	14243677
chr1	14263973	14264336
chr1	14289584	14289659
chr1	14289952	14290028
chr1	14312479	14312554
chr1	14334304	14334604
chr1	14339580	14339763
chr1	14348284	14348359
chr1	14381204	14381279
chr1	14386408	14386580
chr1	14417885	14417942
chr1	14430966	14431105
chr1	14478356	14478444
chr1	14479053	14479420
chr1	14586193	14586489
chr1	14591888	14592198
chr1	14624926	14625380
chr1	14636805	14636880
chr1	14637381	14637550
chr1	14668172	14668247
chr1	14770274	14770349
chr1	14793651	14793705
chr1	14819857	14819932
chr1	14853921	14854167
chr1	14861705	14861980
chr1	14867703	14867778
chr1	14977884	14978282
chr1	15007573	15007648
chr1	15039749	15039999
chr1	15082816	15083066
chr1	15083241	15083601
chr1	15093931	15094006
chr1	15115514	15115648
chr1	15115848	15116059
chr1	15135368	15135544
chr1	15203572	15203747
chr1	15227328	15227403
chr1	15245739	15245793
chr1	15257725	15258094
chr1	15348634	15348759
chr1	15365267	15365342
chr1	15406097	15406347
chr1	15428982	15429217
chr1	15439632	15439963
chr1	15479861	15479961
chr1	15482346	15482496
chr1	15488013	15488194
chr1	15573405	15573663
chr1	15584856	15585021
chr1	15627955	15628118
chr1	15778120	15778283
chr1	15779814	15779889
chr1	15809268	15809476
chr1	15829503	15829647
chr1	15846324	15846376
chr1	15874791	15875065
chr1	15886101	15886176
chr1	15899544	15899954
chr1	15906907	15906982
chr1	15977115	15977190
chr1	15989440	15989515
chr1	15990297	15990372
chr1	15997518	15997705
chr1	15997878	15997939
chr1	16021828	16021888
chr1	16051965	16052262
chr1	16073379	16073454
chr1	16080712	16080845
chr1	16114177	16114324
chr1	16162108	16162333
chr1	16167574	16167699
chr1	16167883	16168008
chr1	16189836	16190273
chr1	16213058	16213133
chr1	16249688	16249763
chr1	16262756	16263934
chr1	16280124	16280324
chr1	16305817	16306050
chr1	16318743	16319054
chr1	16320042	16320336
chr1	16391450	16391525
chr1	16397855	16398192
chr1	16435084	16435135
chr1	16442720	16442795
chr1	16537566	16537991
chr1	16720437	16720872
chr1	16721222	16721301
chr1	16751187	16751795
chr1	16753939	16754239
chr1	16754514	16754672
chr1	16791071	16791314
chr1	16809822	16809919
chr1	16831993	16832292
chr1	16833456	16834218
chr1	16835033	16835357
chr1	16852647	16852722
chr1	16876662	16876912
chr1	16889183	16889305
chr1	16925700	16925903
chr1	16939155	16939230
chr1	16986055	16986130
chr1	17007423	17007672
chr1	17024011	17024211
chr1	17059666	17059719
chr1	17061327	17061402
chr1	17122599	17122724
chr1	17133130	17133205
chr1	17139271	17139346
chr1	17145249	17145441
chr1	17152317	17152529
chr1	17177351	17177426
chr1	17218378	17218453
chr1	17226876	17227312
chr1	17233982	17234042
chr1	17256230	17257263
chr1	17289248	17289373
chr1	17303492	17303679
chr1	17336453	17337034
chr1	17351559	17351737
chr1	17387051	17387126
chr1	17398091	17398433
chr1	17412001	17412076
chr1	17436469	17436819
chr1	17511796	17512124
chr1	17513624	17513699
chr1	17524051	17524151
chr1	17546360	17546492
chr1	17555770	17555947
chr1	17573879	17574272
chr1	17575053	17575464
chr1	17576617	17576803
chr1	17577262	17577732
chr1	17578639	17579050
chr1	17579225	17579322
chr1	17585437	17586288
chr1	17586688	17587263
chr1	17592326	17593001
chr1	17593369	17593832
chr1	17594896	17595246
chr1	17600683	17601647
chr1	17622964	17623125
chr1	17624306	17624619
chr1	17632943	17633043
chr1	17633302	17633407
chr1	17634854	17635129
chr1	17635325	17635411
chr1	17635687	17635924
chr1	17652680	17653952
chr1	17675148	17675223
chr1	17712774	17712849
chr1	17758559	17758741
chr1	17761193	17761397
chr1	17781127	17781202
chr1	17820418	17820568
chr1	17820817	17820981
chr1	17833143	17833348
chr1	17833575	17833707
chr1	17834361	17834436
chr1	17834649	17834799
chr1	17843059	17843114
chr1	17870773	17870848
chr1	17871421	17871496
chr1	17871962	17872147
chr1	17913542	17913617
chr1	17947407	17947482
chr1	17947659	17948143
chr1	17953114	17953277
chr1	17987363	17987438
chr1	18007077	18007233
chr1	18055133	18055817
chr1	18055988	18056429
chr1	18069065	18069251
chr1	18070041	18070382
chr1	18073028	18073226
chr1	18074573	18074635
chr1	18086087	18086919
chr1	18087539	18088071
chr1	18111447	18111817
chr1	18116150	18116226
chr1	18137691	18138161
chr1	18145077	18145191
chr1	18146925	18147025
chr1	18184465	18184840
chr1	18221951	18222155
chr1	18230081	18230181
chr1	18230463	18230659
chr1	18250643	18250718
chr1	18282404	18282479
chr1	18283040	18283115
chr1	18316891	18316944
chr1	18330546	18330796
chr1	18354723	18354893
chr1	18416172	18416247
chr1	18417701	18417832
chr1	18470881	18471106
chr1	18482430	18483130
chr1	18492636	18493156
chr1	18500103	18500801
chr1	18510688	18510779
chr1	18512749	18512999
chr1	18572902	18573361
chr1	18573524	18573875
chr1	18574046	18574736
chr1	18575087	18575564
chr1	18576947	18580331
chr1	18581877	18583194
chr1	18594957	18595135
chr1	18623034	18623457
chr1	18644156	18644231
chr1	18692066	18692216
chr1	18704461	18704777
chr1	18712232	18712304
chr1	18740168	18740243
chr1	18840192	18840267
chr1	18888650	18888725
chr1	18934478	18934636
chr1	18936622	18936702
chr1	18940466	18940629
chr1	18948918	18949237
chr1	18969934	18970055
chr1	18975015	18975090
chr1	18987447	18987522
chr1	19015737	19015812
chr1	19063334	19063522
chr1	19101411	19101936
chr1	19102306	19102626
chr1	19107756	19108173
chr1	19110607	19111280
chr1	19118166	19118366
chr1	19127145	19127645
chr1	19128936	19129165
chr1	19140896	19141035
chr1	19145532	19145882
chr1	19205396	19206141
chr1	19206614	19207061
chr1	19208096	19208338
chr1	19214134	19214488
chr1	19244568	19244732
chr1	19253596	19254120
chr1	19292926	19293001
chr1	19406808	19406864
chr1	19420166	19420291
chr1	19436405	19436597
chr1	19452754	19452854
chr1	19463323	19463713
chr1	19512780	19512855
chr1	19556120	19556345
chr1	19592285	19592485
chr1	19825219	19825672
chr1	19826875	19827232
chr1	19833548	19833600
chr1	19854292	19854367
chr1	19859997	19860072
chr1	19860312	19860539
chr1	19880190	19880764
chr1	19975996	19976158
chr1	19981845	19982331
chr1	19982532	19982782
chr1	19987742	19988297
chr1	20035331	20035633
chr1	20062901	20063108
chr1	20157995	20158351
chr1	20165059	20165134
chr1	20167224	20167474
chr1	20222735	20222810
chr1	20240041	20240390
chr1	20240666	20241217
chr1	20289772	20289847
chr1	20344550	20344675
chr1	20365535	20365610
chr1	20367342	20367417
chr1	20448013	20448613
chr1	20527320	20527474
chr1	20566872	20566954
chr1	20568863	20568963
chr1	20645294	20645559
chr1	20660900	20661112
chr1	20692014	20692248
chr1	20811782	20812132
chr1	20815280	20815385
chr1	20832112	20832187
chr1	20832362	20832779
chr1	20834060	20834135
chr1	20834899	20835276
chr1	20845743	20845852
chr1	20872967	20873267
chr1	20885328	20885403
chr1	20889016	20889091
chr1	20889490	20889751
chr1	20890668	20890868
chr1	20910663	20910940
chr1	20913361	20913548
chr1	20968324	20968682
chr1	20972087	20972287
chr1	20981588	20981852
chr1	21097786	21098011
chr1	21124515	21124932
chr1	21143640	21143803
chr1	21168169	21168244
chr1	21178695	21178895
chr1	21223771	21223934
chr1	21224646	21224749
chr1	21276100	21276395
chr1	21309059	21309312
chr1	21351857	21351932
chr1	21353225	21353380
chr1	21425718	21426280
chr1	21484685	21484887
chr1	21485595	21486428
chr1	21486699	21487332
chr1	21487649	21487996
chr1	21512408	21512483
chr1	21637060	21637351
chr1	21640093	21640343
chr1	21644427	21644758
chr1	21667613	21667688
chr1	21695559	21695643
chr1	21706726	21706801
chr1	21715148	21715470
chr1	21771132	21771204
chr1	21771926	21772076
chr1	21835803	21836003
chr1	21928998	21929073
chr1	21952362	21952992
chr1	21973670	21973770
chr1	21988032	21988086
chr1	22016833	22017184
chr1	22018017	22018292
chr1	22064411	22064661
chr1	22072910	22072964
chr1	22107477	22107682
chr1	22151459	22151630
chr1	22158319	22158561
chr1	22178949	22179149
chr1	22179579	22179632
chr1	22194131	22194341
chr1	22195363	22195442
chr1	22195638	22195717
chr1	22302408	22302627
chr1	22336368	22336420
chr1	22342849	22343004
chr1	22400245	22400872
chr1	22423738	22423813
chr1	22437389	22437614
chr1	22453385	22453457
chr1	22494828	22495134
chr1	22501658	22501788
chr1	22507244	22507319
chr1	22514931	22515006
chr1	22524208	22524749
chr1	22580700	22580775
chr1	22598392	22598558
chr1	22617871	22617946
chr1	22630435	22630535
chr1	22644604	22644679
chr1	22648860	22648935
chr1	22649420	22649993
chr1	22651915	22652140
chr1	22659762	22660037
chr1	22678979	22679180
chr1	22741632	22741715
chr1	22742897	22742972
chr1	22751062	22751237
chr1	22776061	22776286
chr1	22783876	22784151
chr1	22815245	22815346
chr1	22819610	22819844
chr1	22820693	22821104
chr1	22843426	22843744
chr1	22857642	22857742
chr1	22858505	22858586
chr1	22860058	22860283
chr1	22872471	22872746
chr1	22873968	22874054
chr1	22892411	22892586
chr1	22892786	22892844
chr1	22920165	22920392
chr1	22950821	22950952
chr1	22955887	22956183
chr1	22995048	22995229
chr1	23013428	23013607
chr1	23055790	23056146
chr1	23068744	23068819
chr1	23069923	23070109
chr1	23105122	23105297
chr1	23110805	23110908
chr1	23141172	23141980
chr1	23211444	23211630
chr1	23212746	23212965
chr1	23236845	23236952
chr1	23287961	23288178
chr1	23356003	23356174
chr1	23407329	23407554
chr1	23410053	23410303
chr1	23464717	23464910
chr1	23479937	23480128
chr1	23510673	23510806
chr1	23519498	23519611
chr1	23562684	23563045
chr1	23616231	23616631
chr1	23618430	23618605
chr1	23624915	23625215
chr1	23626205	23626280
chr1	23627577	23627652
chr1	23649682	23649840
chr1	23651752	23652077
chr1	23654405	23654480
chr1	23655922	23656169
chr1	23657704	23657904
chr1	23675653	23675853
chr1	23765292	23765367
chr1	23802810	23803021
chr1	23821998	23822073
chr1	23822533	23822827
chr1	23831756	23831831
chr1	23832533	23832655
chr1	23888686	23888761
chr1	23957285	23957362
chr1	23970015	23970538
chr1	24026282	24026737
chr1	24039495	24039570
chr1	24046111	24046462
chr1	24052353	24052428
chr1	24061283	24061358
chr1	24152549	24152624
chr1	24240220	24240406
chr1	24267575	24267793
chr1	24296910	24297089
chr1	24316050	24316150
chr1	24322032	24322182
chr1	24352548	24352629
chr1	24408581	24408856
chr1	24440221	24440521
chr1	24458752	24459228
chr1	24474217	24474292
chr1	24532150	24532250
chr1	24535433	24535879
chr1	24606334	24606567
chr1	24618494	24618694
chr1	24620999	24621105
chr1	24647160	24647285
chr1	24747484	24747805
chr1	24759701	24760063
chr1	24777235	24777424
chr1	24792756	24793106
chr1	24794383	24794641
chr1	24795766	24795916
chr1	24797049	24797537
chr1	24823088	24823301
chr1	24854562	24854616
chr1	24878482	24878557
chr1	24943006	24943331
chr1	24961942	24962017
chr1	25013578	25013653
chr1	25044462	25044634
chr1	25057439	25057514
chr1	25058708	25058815
chr1	25060896	25061021
chr1	25116482	25116557
chr1	25117878	25118205
chr1	25177013	25177188
chr1	25177388	25177459
chr1	25183805	25183880
chr1	25193203	25193278
chr1	25253027	25253102
chr1	25254383	25254458
chr1	25261971	25262046
chr1	25265439	25265697
chr1	25285639	25285717
chr1	25286100	25286281
chr1	25384415	25384996
chr1	25456557	25456832
chr1	25507741	25507816
chr1	25508218	25508293
chr1	25526123	25526339
chr1	25527718	25527793
chr1	25537529	25537604
chr1	25555683	25555758
chr1	25630327	25630797
chr1	25706020	25706170
chr1	25734238	25734464
chr1	25736467	25736654
chr1	25741379	25741740
chr1	25742885	25742936
chr1	25756069	25756144
chr1	25760736	25760916
chr1	25773758	25773843
chr1	25789218	25789374
chr1	25801504	25801651
chr1	25806242	25806569
chr1	25817800	25818155
chr1	25829973	25830091
chr1	25840469	25840682
chr1	25845765	25846165
chr1	25873860	25873935
chr1	25887778	25887853
chr1	25912454	25912529
chr1	25915348	25915556
chr1	25916304	25916420
chr1	25927874	25927949
chr1	25944998	25945469
chr1	25958614	25958964
chr1	25978052	25978553
chr1	25978808	25978967
chr1	25995576	25995651
chr1	26015305	26015837
chr1	26020407	26020501
chr1	26035738	26035982
chr1	26040132	26040732
chr1	26074742	26075242
chr1	26099171	26099361
chr1	26104662	26104762
chr1	26106321	26106396
chr1	26118918	26119043
chr1	26121298	26121374
chr1	26123137	26123212
chr1	26133238	26133313
chr1	26144562	26144815
chr1	26171982	26172407
chr1	26178810	26178998
chr1	26189096	26189271
chr1	26208195	26208663
chr1	26220831	26221044
chr1	26227225	26227409
chr1	26239066	26239697
chr1	26263333	26263524
chr1	26268934	26269105
chr1	26275441	26275516
chr1	26281864	26282210
chr1	26300836	26300887
chr1	26304792	26305770
chr1	26317371	26317671
chr1	26324833	26324896
chr1	26325049	26325124
chr1	26349262	26349337
chr1	26372725	26372950
chr1	26373534	26373681
chr1	26373838	26374022
chr1	26408780	26409106
chr1	26485625	26485693
chr1	26512185	26512342
chr1	26595252	26595327
chr1	26668760	26668835
chr1	26675628	26675829
chr1	26713069	26713409
chr1	26714386	26714461
chr1	26715481	26715556
chr1	26736691	26736766
chr1	26763815	26763890
chr1	26772937	26772991
chr1	26784590	26785008
chr1	26792687	26792738
chr1	26796047	26796647
chr1	26876835	26877204
chr1	26891146	26891271
chr1	26917263	26917317
chr1	26934962	26935193
chr1	26940663	26940788
chr1	26964013	26964259
chr1	26992103	26992178
chr1	26992413	26992488
chr1	26996824	26996882
chr1	27000201	27000276
chr1	27029143	27029313
chr1	27045750	27045825
chr1	27108130	27108407
chr1	27121507	27121776
chr1	27122389	27122475
chr1	27132209	27132284
chr1	27169650	27170460
chr1	27181192	27181505
chr1	27183939	27184118
chr1	27201018	27201093
chr1	27201537	27201642
chr1	27213710	27213985
chr1	27219383	27219455
chr1	27232488	27232563
chr1	27249037	27249385
chr1	27251698	27251752
chr1	27256281	27256356
chr1	27257287	27257587
chr1	27259229	27259304
chr1	27263034	27263267
chr1	27271504	27271924
chr1	27286424	27286499
chr1	27290257	27290523
chr1	27290901	27291401
chr1	27307736	27307811
chr1	27312795	27313257
chr1	27319088	27319274
chr1	27320005	27320522
chr1	27328262	27328315
chr1	27372293	27372918
chr1	27373459	27373877
chr1	27383437	27383582
chr1	27447752	27447823
chr1	27448896	27449091
chr1	27513028	27513153
chr1	27520848	27521116
chr1	27554742	27554817
chr1	27557538	27557913
chr1	27573001	27573195
chr1	27573376	27573501
chr1	27577418	27577484
chr1	27588157	27588491
chr1	27592208	27592541
chr1	27595850	27596044
chr1	27605111	27605267
chr1	27605655	27605813
chr1	27611161	27611301
chr1	27662685	27662760
chr1	27673051	27673126
chr1	27673326	27673381
chr1	27674226	27674330
chr1	27767084	27767289
chr1	27792544	27792619
chr1	27813704	27813779
chr1	27826876	27827306
chr1	27843086	27843284
chr1	27843464	27844278
chr1	27860538	27860713
chr1	27862755	27862908
chr1	27880446	27880606
chr1	27882172	27882247
chr1	27886293	27886685
chr1	27923822	27924047
chr1	27927225	27927300
chr1	27927734	27927809
chr1	27934224	27934299
chr1	27942106	27942331
chr1	27948055	27948309
chr1	27948742	27948867
chr1	27949202	27949402
chr1	27959744	27960105
chr1	27969273	27969365
chr1	27978261	27978336
chr1	27981877	27981999
chr1	28009656	28009731
chr1	28032377	28032604
chr1	28081330	28081477
chr1	28083434	28083776
chr1	28115305	28115530
chr1	28121214	28121389
chr1	28136640	28136829
chr1	28156453	28156533
chr1	28182256	28182560
chr1	28198626	28198828
chr1	28203027	28203257
chr1	28225997	28226295
chr1	28226467	28226599
chr1	28227070	28227270
chr1	28247522	28247719
chr1	28251649	28251829
chr1	28255693	28256111
chr1	28267935	28268493
chr1	28275392	28275974
chr1	28282510	28283231
chr1	28293276	28293580
chr1	28293755	28294030
chr1	28307567	28307717
chr1	28308573	28308848
chr1	28327941	28328374
chr1	28337968	28338168
chr1	28355408	28355647
chr1	28388501	28388684
chr1	28390783	28390858
chr1	28393120	28393220
chr1	28403871	28403946
chr1	28408690	28408765
chr1	28412096	28412171
chr1	28413817	28414135
chr1	28414900	28415207
chr1	28436566	28436641
chr1	28436873	28437100
chr1	28439684	28439818
chr1	28443503	28443578
chr1	28444441	28444794
chr1	28447354	28447479
chr1	28490334	28490560
chr1	28499935	28500010
chr1	28537868	28538074
chr1	28540602	28540677
chr1	28556550	28556800
chr1	28581825	28582070
chr1	28652722	28653044
chr1	28653548	28653718
chr1	28673804	28674246
chr1	28676366	28676441
chr1	28685505	28686191
chr1	28706581	28706656
chr1	28729244	28729319
chr1	28776709	28777167
chr1	28782884	28782938
chr1	28794111	28794292
chr1	28809114	28809189
chr1	28816396	28816471
chr1	28822065	28822279
chr1	28831895	28832470
chr1	28840468	28840543
chr1	28845529	28845704
chr1	28854229	28854304
chr1	28888717	28888929
chr1	28902554	28902688
chr1	28927904	28928097
chr1	28932172	28932372
chr1	28986334	28986506
chr1	28992507	28992582
chr1	28996676	28996813
chr1	29013230	29013573
chr1	29033445	29033695
chr1	29075302	29075477
chr1	29090840	29091090
chr1	29093166	29093366
chr1	29135253	29135328
chr1	29136133	29136287
chr1	29140151	29140669
chr1	29145078	29145309
chr1	29145954	29146137
chr1	29152186	29152295
chr1	29157699	29157934
chr1	29190929	29191004
chr1	29191474	29191624
chr1	29194675	29194855
chr1	29212976	29213245
chr1	29215846	29215921
chr1	29218510	29218735
chr1	29223716	29223863
chr1	29246914	29247038
chr1	29255790	29256328
chr1	29269897	29269948
chr1	29293553	29293653
chr1	29362191	29362266
chr1	29395345	29395499
chr1	29405993	29406068
chr1	29420383	29420558
chr1	29439908	29439998
chr1	29457264	29457435
chr1	29504473	29504748
chr1	29563381	29563656
chr1	29571696	29572376
chr1	29579714	29580085
chr1	29593174	29593478
chr1	29598932	29599149
chr1	29607904	29608107
chr1	29608449	29608524
chr1	29624375	29624475
chr1	29643481	29643631
chr1	29661665	29661858
chr1	29662400	29662475
chr1	29694070	29694324
chr1	29700314	29700674
chr1	29733527	29733610
chr1	29750794	29750869
chr1	29775613	29775788
chr1	29777523	29777598
chr1	29777798	29777873
chr1	29784367	29784442
chr1	29784642	29784873
chr1	29792016	29792629
chr1	29798184	29798809
chr1	29803113	29803742
chr1	29806997	29807260
chr1	29813145	29813304
chr1	29820739	29821096
chr1	29847671	29847771
chr1	29858647	29859093
chr1	29872820	29872899
chr1	29897853	29897928
chr1	29931216	29931291
chr1	29941893	29942147
chr1	29988671	29988821
chr1	29990976	29991101
chr1	30016680	30016853
chr1	30021880	30022581
chr1	30057370	30057689
chr1	30099887	30099962
chr1	30110856	30110931
chr1	30113376	30113557
chr1	30115833	30116213
chr1	30116960	30117214
chr1	30124155	30124489
chr1	30128674	30128935
chr1	30143622	30143830
chr1	30144704	30144779
chr1	30154098	30154248
chr1	30154411	30154723
chr1	30164903	30165139
chr1	30175245	30175420
chr1	30194603	30194753
chr1	30203161	30203337
chr1	30239336	30239833
chr1	30245836	30245911
chr1	30254986	30255142
chr1	30261853	30262044
chr1	30278816	30278891
chr1	30284146	30284530
chr1	30285208	30285433
chr1	30317820	30318497
chr1	30343872	30343997
chr1	30345871	30345946
chr1	30351275	30351634
chr1	30356841	30357016
chr1	30357400	30357500
chr1	30358018	30358833
chr1	30381623	30382210
chr1	30385942	30386116
chr1	30404503	30404720
chr1	30408004	30408254
chr1	30413763	30414213
chr1	30414388	30414542
chr1	30417363	30417438
chr1	30430799	30430953
chr1	30431552	30431632
chr1	30457135	30457312
chr1	30471790	30471865
chr1	30502621	30502696
chr1	30514921	30515107
chr1	30529638	30530176
chr1	30546102	30546177
chr1	30598633	30598758
chr1	30599015	30599215
chr1	30616526	30616780
chr1	30620938	30621220
chr1	30637029	30637230
chr1	30658348	30658756
chr1	30677856	30678096
chr1	30685134	30685209
chr1	30686720	30687289
chr1	30695463	30695644
chr1	30699534	30699609
chr1	30704617	30704792
chr1	30718968	30719137
chr1	30738180	30738435
chr1	30738660	30738735
chr1	30746174	30746328
chr1	30753576	30753892
chr1	30754511	30754679
chr1	30805206	30805391
chr1	30843072	30843147
chr1	30883688	30883913
chr1	30885362	30885962
chr1	30895621	30895696
chr1	30908574	30908804
chr1	30916119	30916410
chr1	30941341	30941416
chr1	30946261	30946336
chr1	30957209	30957837
chr1	30970544	30970694
chr1	30974698	30974969
chr1	30981167	30981493
chr1	31034357	31034432
chr1	31059076	31059198
chr1	31101932	31102009
chr1	31102768	31102843
chr1	31127549	31127674
chr1	31131515	31131909
chr1	31133623	31133723
chr1	31134703	31135346
chr1	31137915	31138231
chr1	31140846	31141223
chr1	31153863	31154281
chr1	31157058	31157556
chr1	31157726	31157801
chr1	31161163	31161238
chr1	31176713	31176788
chr1	31186283	31186358
chr1	31192387	31192575
chr1	31237033	31237188
chr1	31246383	31246665
chr1	31264565	31265336
chr1	31283016	31283241
chr1	31326999	31327291
chr1	31341206	31341388
chr1	31366084	31366361
chr1	31385188	31385566
chr1	31398410	31399050
chr1	31424032	31424764
chr1	31445780	31445962
chr1	31470688	31471089
chr1	31487551	31488606
chr1	31495390	31495451
chr1	31518429	31518579
chr1	31533233	31533508
chr1	31539772	31539942
chr1	31555491	31555807
chr1	31565950	31566185
chr1	31576245	31576519
chr1	31585401	31585581
chr1	31586003	31586178
chr1	31586353	31586678
chr1	31592141	31592267
chr1	31635504	31635557
chr1	31636795	31636870
chr1	31639588	31639688
chr1	31646192	31646374
chr1	31654620	31654695
chr1	31658284	31658359
chr1	31668737	31668812
chr1	31673173	31674663
chr1	31683124	31683188
chr1	31693780	31694055
chr1	31702269	31702354
chr1	31718834	31719034
chr1	31723038	31723330
chr1	31730484	31730734
chr1	31732112	31732262
chr1	31732926	31733051
chr1	31805495	31805841
chr1	31808087	31808312
chr1	31809192	31809909
chr1	31813962	31814037
chr1	31873906	31874239
chr1	31884590	31884653
chr1	31886967	31887042
chr1	31894860	31895047
chr1	31904097	31904269
chr1	31904544	31904757
chr1	31908150	31908225
chr1	31930199	31930563
chr1	31931990	31932065
chr1	31933274	31933624
chr1	31951205	31951412
chr1	31957475	31957977
chr1	31984560	31984710
chr1	31990514	31990707
chr1	31990892	31991042
chr1	32023218	32023521
chr1	32032814	32032889
chr1	32063286	32063411
chr1	32070095	32070705
chr1	32076089	32076198
chr1	32093685	32094193
chr1	32096308	32096888
chr1	32109507	32109689
chr1	32135439	32135604
chr1	32136518	32136593
chr1	32142822	32142897
chr1	32144686	32144761
chr1	32153996	32154196
chr1	32165600	32165675
chr1	32166060	32166135
chr1	32170600	32170841
chr1	32181012	32181641
chr1	32185321	32185421
chr1	32191955	32192030
chr1	32196905	32196980
chr1	32214127	32214502
chr1	32223977	32224314
chr1	32233028	32233203
chr1	32233579	32233764
chr1	32234768	32235349
chr1	32259598	32259765
chr1	32274063	32274549
chr1	32274721	32274773
chr1	32285131	32285315
chr1	32290799	32291879
chr1	32333514	32333586
chr1	32334554	32334774
chr1	32337527	32337602
chr1	32350707	32350911
chr1	32358979	32359054
chr1	32363952	32364065
chr1	32369313	32369663
chr1	32384122	32384722
chr1	32386935	32387060
chr1	32401481	32401631
chr1	32403730	32403805
chr1	32417610	32417835
chr1	32420629	32420783
chr1	32447983	32448058
chr1	32448690	32449103
chr1	32456337	32456785
chr1	32460723	32460840
chr1	32468396	32468600
chr1	32474053	32474128
chr1	32484705	32484906
chr1	32490436	32490661
chr1	32491652	32492185
chr1	32508636	32509033
chr1	32519330	32519396
chr1	32525679	32526048
chr1	32526380	32526568
chr1	32564937	32565534
chr1	32566166	32566913
chr1	32571730	32571865
chr1	32575029	32575104
chr1	32593456	32593756
chr1	32599896	32599971
chr1	32600598	32601434
chr1	32603162	32603575
chr1	32606399	32607224
chr1	32607391	32607463
chr1	32640182	32640265
chr1	32641446	32641844
chr1	32645972	32646338
chr1	32652142	32652393
chr1	32656618	32656892
chr1	32700997	32701072
chr1	32723974	32724062
chr1	32739369	32739851
chr1	32740959	32741381
chr1	32743281	32743356
chr1	32772780	32772855
chr1	32786629	32786729
chr1	32797666	32797916
chr1	32798079	32798279
chr1	32803288	32803360
chr1	32808287	32808484
chr1	32824570	32824649
chr1	32863650	32863702
chr1	32874023	32874123
chr1	32874281	32874518
chr1	32874800	32874875
chr1	32890534	32890625
chr1	32891167	32891646
chr1	32908137	32908399
chr1	32916854	32917001
chr1	32945264	32945414
chr1	32949315	32949415
chr1	32957341	32957466
chr1	32993103	32993178
chr1	33006992	33007067
chr1	33035898	33036048
chr1	33043915	33043990
chr1	33044873	33045086
chr1	33066991	33067600
chr1	33083887	33084087
chr1	33099608	33099864
chr1	33100092	33100167
chr1	33105094	33105315
chr1	33152848	33153073
chr1	33155421	33155723
chr1	33164808	33165061
chr1	33209851	33209926
chr1	33257061	33257678
chr1	33262128	33262240
chr1	33279120	33279723
chr1	33280763	33280963
chr1	33286594	33286666
chr1	33296064	33296501
chr1	33350449	33350699
chr1	33366296	33366396
chr1	33406596	33407073
chr1	33407248	33407323
chr1	33416495	33416673
chr1	33423020	33423245
chr1	33432689	33433109
chr1	33466416	33466603
chr1	33471830	33472051
chr1	33474148	33474407
chr1	33496464	33496696
chr1	33523744	33523797
chr1	33529509	33529681
chr1	33532481	33532776
chr1	33542245	33542660
chr1	33598786	33599618
chr1	33602705	33602906
chr1	33608426	33608501
chr1	33624850	33624996
chr1	33625566	33625674
chr1	33636064	33636129
chr1	33636386	33636439
chr1	33637509	33637581
chr1	33666016	33666216
chr1	33678352	33678638
chr1	33678791	33679016
chr1	33679771	33679925
chr1	33755193	33755364
chr1	33759409	33760284
chr1	33765970	33766195
chr1	33780109	33780384
chr1	33780631	33781230
chr1	33801453	33801519
chr1	33828321	33828513
chr1	33927368	33927443
chr1	33938556	33938785
chr1	33948734	33949154
chr1	33954383	33954505
chr1	33957872	33958024
chr1	33982412	33982562
chr1	33983416	33983641
chr1	33995485	33995869
chr1	34018491	34018566
chr1	34043857	34044032
chr1	34091618	34091693
chr1	34098442	34098517
chr1	34106020	34106251
chr1	34113635	34113710
chr1	34114596	34114752
chr1	34121355	34121430
chr1	34128281	34128356
chr1	34185519	34186019
chr1	34193722	34194056
chr1	34194430	34194630
chr1	34245097	34245172
chr1	34253821	34253957
chr1	34286997	34287175
chr1	34301208	34301285
chr1	34368376	34368576
chr1	34391471	34392046
chr1	34408854	34408915
chr1	34465602	34465677
chr1	34468969	34469044
chr1	34472577	34472677
chr1	34480638	34480713
chr1	34493816	34493914
chr1	34495587	34496037
chr1	34501816	34502666
chr1	34527566	34527776
chr1	34530269	34530344
chr1	34530700	34530856
chr1	34543883	34544236
chr1	34560223	34560298
chr1	34575379	34575456
chr1	34575631	34575706
chr1	34577792	34578133
chr1	34607631	34607860
chr1	34608047	34608150
chr1	34608704	34608979
chr1	34739012	34739204
chr1	34739467	34739616
chr1	34785308	34785453
chr1	34809138	34809236
chr1	34819982	34820057
chr1	34821037	34821495
chr1	34822854	34822929
chr1	34823129	34823525
chr1	34830066	34830191
chr1	34834349	34834674
chr1	34834849	34834900
chr1	34844620	34845242
chr1	34845509	34845584
chr1	34850871	34851071
chr1	34857590	34857813
chr1	34883635	34883854
chr1	34884610	34884884
chr1	34885098	34885153
chr1	34894342	34894667
chr1	34898175	34898360
chr1	34900167	34900242
chr1	34900420	34900607
chr1	34925628	34925703
chr1	34935228	34935303
chr1	34945000	34945710
chr1	34947384	34947562
chr1	34948827	34949060
chr1	34951754	34952366
chr1	34953396	34953546
chr1	34965006	34965150
chr1	34966785	34967133
chr1	34979873	34980048
chr1	34992454	34993342
chr1	35002494	35002654
chr1	35004186	35004336
chr1	35013465	35013540
chr1	35016273	35016531
chr1	35029222	35029815
chr1	35063698	35063999
chr1	35070592	35070656
chr1	35132127	35132286
chr1	35132541	35132739
chr1	35156503	35156691
chr1	35188054	35188254
chr1	35201805	35201904
chr1	35202128	35202731
chr1	35205684	35205937
chr1	35243728	35243957
chr1	35246430	35246505
chr1	35276593	35277641
chr1	35291389	35291689
chr1	35317631	35317706
chr1	35339222	35339297
chr1	35351033	35351135
chr1	35354787	35355120
chr1	35355907	35356456
chr1	35378081	35378178
chr1	35378787	35379312
chr1	35379514	35379614
chr1	35391784	35392009
chr1	35432333	35432518
chr1	35499038	35499273
chr1	35509433	35509641
chr1	35521431	35522065
chr1	35533410	35533691
chr1	35552055	35552253
chr1	35555877	35556252
chr1	35561920	35562224
chr1	35615424	35615499
chr1	35637413	35637646
chr1	35638377	35638584
chr1	35657220	35657446
chr1	35683433	35683508
chr1	35715437	35715512
chr1	35743780	35743855
chr1	35744492	35745229
chr1	35745703	35745937
chr1	35753308	35753383
chr1	35761345	35761420
chr1	35768250	35768350
chr1	35792387	35792462
chr1	35807896	35807971
chr1	35817433	35817508
chr1	35841892	35841967
chr1	35842336	35842411
chr1	35848038	35848416
chr1	35863528	35863628
chr1	35864409	35864681
chr1	35865195	35865462
chr1	35870265	35870636
chr1	35871337	35871505
chr1	35881957	35882032
chr1	35888507	35888582
chr1	35900474	35900630
chr1	35905705	35905846
chr1	35928501	35928684
chr1	35953486	35953715
chr1	35955144	35955479
chr1	35996986	35997061
chr1	35998347	35998423
chr1	35999603	35999902
chr1	36003772	36003840
chr1	36012818	36012920
chr1	36013635	36013710
chr1	36014537	36014698
chr1	36041945	36042020
chr1	36045952	36046152
chr1	36068212	36068474
chr1	36084905	36084980
chr1	36123753	36123844
chr1	36134691	36134766
chr1	36163010	36163235
chr1	36225998	36226200
chr1	36266016	36266178
chr1	36306856	36307288
chr1	36325001	36325304
chr1	36326098	36326457
chr1	36327115	36327190
chr1	36332976	36333051
chr1	36348109	36348184
chr1	36348445	36348705
chr1	36349869	36350244
chr1	36355552	36355727
chr1	36356182	36356365
chr1	36363804	36364240
chr1	36371690	36371765
chr1	36394421	36394646
chr1	36397652	36397865
chr1	36399025	36399428
chr1	36407369	36407494
chr1	36411888	36412061
chr1	36431707	36432163
chr1	36433063	36433272
chr1	36433528	36433728
chr1	36434430	36434580
chr1	36442104	36442379
[truncated: 15,435 more rows]

## Sheet: ACR in 4x
Table. S3 Different types of ACRs in diploid and autotetraploid rice.
Chr	start	end
chr1	13831	14014
chr1	41163	41245
chr1	55574	55656
chr1	86841	87066
chr1	140360	140696
chr1	146918	146993
chr1	150587	150655
chr1	152387	152462
chr1	219290	219365
chr1	294865	294940
chr1	334312	334585
chr1	341163	341238
chr1	381416	381628
chr1	495704	495829
chr1	510625	510700
chr1	536631	537110
chr1	541115	541485
chr1	574865	575169
chr1	575637	575712
chr1	589915	589990
chr1	645288	645581
chr1	673910	674096
chr1	675620	675695
chr1	676601	676782
chr1	745775	746344
chr1	753131	753311
chr1	757515	757891
chr1	775989	776205
chr1	778886	779104
chr1	786880	787324
chr1	794052	794214
chr1	824646	824926
chr1	862405	862469
chr1	872558	872713
chr1	897366	897574
chr1	930400	930629
chr1	943992	944203
chr1	972502	972715
chr1	1004101	1004433
chr1	1008474	1008699
chr1	1019077	1019366
chr1	1048005	1048095
chr1	1062756	1062846
chr1	1063777	1063977
chr1	1069071	1069146
chr1	1071396	1071479
chr1	1076127	1076202
chr1	1084566	1084727
chr1	1144829	1144997
chr1	1145761	1145946
chr1	1161718	1161873
chr1	1186340	1186520
chr1	1198073	1198148
chr1	1199463	1199517
chr1	1200041	1200377
chr1	1220327	1220927
chr1	1236713	1236853
chr1	1240230	1240480
chr1	1247558	1247633
chr1	1248660	1249593
chr1	1264761	1264965
chr1	1291624	1292271
chr1	1293002	1293159
chr1	1293618	1294037
chr1	1324358	1324620
chr1	1364957	1365269
chr1	1366319	1366469
chr1	1370413	1370529
chr1	1374193	1374381
chr1	1375117	1375368
chr1	1382538	1382593
chr1	1384855	1385353
chr1	1420831	1421171
chr1	1421820	1421874
chr1	1431421	1431741
chr1	1432083	1432540
chr1	1463106	1463183
chr1	1464407	1464574
chr1	1479768	1480008
chr1	1480285	1480344
chr1	1495642	1495782
chr1	1508502	1508925
chr1	1516854	1517244
chr1	1533588	1533738
chr1	1535642	1535892
chr1	1558307	1558437
chr1	1588306	1588564
chr1	1589188	1589518
chr1	1596387	1596670
chr1	1604072	1604298
chr1	1662031	1662106
chr1	1663650	1664083
chr1	1673807	1674339
chr1	1677774	1677924
chr1	1678903	1679103
chr1	1691824	1692174
chr1	1692529	1692604
chr1	1692850	1693073
chr1	1700070	1700132
chr1	1705451	1706218
chr1	1711164	1711780
chr1	1716496	1717095
chr1	1717975	1718820
chr1	1722729	1723208
chr1	1725197	1725812
chr1	1726300	1726835
chr1	1731143	1731218
chr1	1732370	1732666
chr1	1734595	1735377
chr1	1735783	1736077
chr1	1738166	1738316
chr1	1740876	1741668
chr1	1743043	1743516
chr1	1746003	1746217
chr1	1746993	1747312
chr1	1748180	1748736
chr1	1758235	1758460
chr1	1759614	1760339
chr1	1760591	1760831
chr1	1767486	1768053
chr1	1775374	1776110
chr1	1833421	1833496
chr1	1850190	1850265
chr1	1851371	1851576
chr1	1855727	1856027
chr1	1860924	1861140
chr1	1875319	1875394
chr1	1881744	1881819
chr1	1882227	1882302
chr1	1891458	1891758
chr1	1940652	1940888
chr1	1952254	1953043
chr1	1953902	1954095
chr1	1957139	1957213
chr1	1958555	1958974
chr1	1966664	1967112
chr1	1967492	1967662
chr1	1982791	1982918
chr1	1983203	1983294
chr1	1992481	1992628
chr1	1997331	1997406
chr1	1998625	1998700
chr1	2001152	2001331
chr1	2008429	2008679
chr1	2015809	2016238
chr1	2022141	2022216
chr1	2033301	2033549
chr1	2038365	2038470
chr1	2051894	2052119
chr1	2070628	2071053
chr1	2099479	2099776
chr1	2122114	2122189
chr1	2133744	2133869
chr1	2147822	2147897
chr1	2157126	2157537
chr1	2164799	2164874
chr1	2172852	2172964
chr1	2177079	2177639
chr1	2184069	2184222
chr1	2190035	2190641
chr1	2192703	2193033
chr1	2233537	2233691
chr1	2277063	2277373
chr1	2281280	2281580
chr1	2284054	2284911
chr1	2288673	2289029
chr1	2294862	2294937
chr1	2298559	2299328
chr1	2312268	2312518
chr1	2323402	2323493
chr1	2332669	2332792
chr1	2345052	2345127
chr1	2346052	2346798
chr1	2377186	2377261
chr1	2380092	2380970
chr1	2390549	2390660
chr1	2440355	2440830
chr1	2448011	2448086
chr1	2491730	2492055
chr1	2523117	2523217
chr1	2524164	2524301
chr1	2556270	2556407
chr1	2559589	2559808
chr1	2576990	2577376
chr1	2589983	2590058
chr1	2633757	2633832
chr1	2643783	2644113
chr1	2648787	2649086
chr1	2672878	2672953
chr1	2680829	2681311
chr1	2691830	2692003
chr1	2705518	2705593
chr1	2705793	2705847
chr1	2715319	2715423
chr1	2720996	2721237
chr1	2723063	2723284
chr1	2757777	2757879
chr1	2767450	2767620
chr1	2797607	2797732
chr1	2805780	2805980
chr1	2822870	2823270
chr1	2823521	2823621
chr1	2833200	2833556
chr1	2848902	2848977
chr1	2871692	2871776
chr1	2877313	2877552
chr1	2897479	2897554
chr1	2901693	2902043
chr1	2907509	2907694
chr1	2916922	2917247
chr1	2940298	2940373
chr1	2963031	2963274
chr1	3000459	3000812
chr1	3019832	3019907
chr1	3034429	3034579
chr1	3052293	3052584
chr1	3065644	3066050
chr1	3071903	3072272
chr1	3088553	3088716
chr1	3134920	3135210
chr1	3149322	3149397
chr1	3177705	3177911
chr1	3180635	3181013
chr1	3181859	3182021
chr1	3183008	3183217
chr1	3192908	3193471
chr1	3194609	3195040
chr1	3201530	3201946
chr1	3204702	3204827
chr1	3208998	3209178
chr1	3230941	3231198
chr1	3247979	3248517
chr1	3275242	3275429
chr1	3276727	3277265
chr1	3293693	3293793
chr1	3298744	3298977
chr1	3310988	3311063
chr1	3319644	3319791
chr1	3331406	3331481
chr1	3342034	3342459
chr1	3360574	3360699
chr1	3361177	3361460
chr1	3380504	3380595
chr1	3402427	3402552
chr1	3407673	3407949
chr1	3435084	3435475
chr1	3435957	3436099
chr1	3471671	3472032
chr1	3493470	3493745
chr1	3510480	3510726
chr1	3517918	3517993
chr1	3524603	3524803
chr1	3525708	3525958
chr1	3584834	3584934
chr1	3592470	3592694
chr1	3605984	3606326
chr1	3607241	3607429
chr1	3612062	3612265
chr1	3612742	3612817
chr1	3619457	3619588
chr1	3619805	3619880
chr1	3623851	3624221
chr1	3632214	3632447
chr1	3639648	3639723
chr1	3646726	3646803
chr1	3662950	3663050
chr1	3670829	3671054
chr1	3679233	3679358
chr1	3713267	3714179
chr1	3727191	3727366
chr1	3745162	3745213
chr1	3746887	3747628
chr1	3762564	3763102
chr1	3764902	3765102
chr1	3798707	3798987
chr1	3823023	3823283
chr1	3839003	3839078
chr1	3841259	3841594
chr1	3848068	3849093
chr1	3860813	3860888
chr1	3861633	3861708
chr1	3861902	3861977
chr1	3888027	3888997
chr1	3925002	3925298
chr1	3930955	3931389
chr1	3936517	3936927
chr1	3973621	3973696
chr1	4012048	4012191
chr1	4090320	4090683
chr1	4095913	4095988
chr1	4112766	4113075
chr1	4118742	4118842
chr1	4119393	4119468
chr1	4119792	4119980
chr1	4127316	4127391
chr1	4128322	4128623
chr1	4138771	4138833
chr1	4139532	4139799
chr1	4166567	4166647
chr1	4174996	4175227
chr1	4200413	4200627
chr1	4203330	4203509
chr1	4205758	4206062
chr1	4218020	4218633
chr1	4259706	4259929
chr1	4260600	4260814
chr1	4265808	4265868
chr1	4282516	4282593
chr1	4297154	4297279
chr1	4337527	4338034
chr1	4340820	4341287
chr1	4349673	4349809
chr1	4351437	4351839
chr1	4353736	4354036
chr1	4385648	4385723
chr1	4401254	4401499
chr1	4422076	4422201
chr1	4441343	4441603
chr1	4453806	4453881
chr1	4468781	4469056
chr1	4496867	4497391
chr1	4498433	4498725
chr1	4499713	4499874
chr1	4501285	4501446
chr1	4507792	4508117
chr1	4531237	4531462
chr1	4540370	4540595
chr1	4555811	4556661
chr1	4562074	4562337
chr1	4598657	4599171
chr1	4676005	4676080
chr1	4676989	4677395
chr1	4677862	4678062
chr1	4701281	4702070
chr1	4705688	4705983
chr1	4721665	4721990
chr1	4742371	4742459
chr1	4744636	4744708
chr1	4756936	4757011
chr1	4759407	4759482
chr1	4771588	4771685
chr1	4796787	4797336
chr1	4814866	4815213
chr1	4821136	4821478
chr1	4828408	4828812
chr1	4848780	4849451
chr1	4853168	4853243
chr1	4855847	4856297
chr1	4860390	4860487
chr1	4861534	4862060
chr1	4863912	4864533
chr1	4867256	4868193
chr1	4869876	4870247
chr1	4872040	4872165
chr1	4876504	4876741
chr1	4877090	4877315
chr1	4877715	4877840
chr1	4878018	4878625
chr1	4894735	4894989
chr1	4901785	4902059
chr1	4904510	4904585
chr1	4910499	4910762
chr1	4924045	4924120
chr1	4934872	4935003
chr1	4971827	4972102
chr1	5029773	5030078
chr1	5036655	5037016
chr1	5062213	5062288
chr1	5062771	5062860
chr1	5090159	5090466
chr1	5121551	5121626
chr1	5159624	5159699
chr1	5160363	5160451
chr1	5178038	5178220
chr1	5179211	5179498
chr1	5233877	5234436
chr1	5345356	5345631
chr1	5349642	5349815
chr1	5358156	5358406
chr1	5364320	5364420
chr1	5364695	5364893
chr1	5449175	5449506
chr1	5463209	5463284
chr1	5480157	5480336
chr1	5507945	5508045
chr1	5533775	5533850
chr1	5616956	5617206
chr1	5619942	5620374
chr1	5622764	5623006
chr1	5655594	5656350
chr1	5674211	5674286
chr1	5679118	5679404
chr1	5681836	5681937
chr1	5692100	5692175
chr1	5702339	5702556
chr1	5704029	5704104
chr1	5709414	5709724
chr1	5742962	5743262
chr1	5756519	5756594
chr1	5803744	5803819
chr1	5829788	5829872
chr1	5830711	5830940
chr1	5836878	5837563
chr1	5864952	5865495
chr1	5890306	5890381
chr1	5890606	5891188
chr1	5912506	5912850
chr1	5959001	5959790
chr1	5974222	5974297
chr1	5974622	5974697
chr1	5983702	5983852
chr1	5986723	5987189
chr1	5987540	5987700
chr1	5989019	5989176
chr1	5989766	5989933
chr1	5993785	5994262
chr1	6012841	6013317
chr1	6029373	6029553
chr1	6096845	6097004
chr1	6106808	6107069
chr1	6151402	6151477
chr1	6156949	6157194
chr1	6160548	6160842
chr1	6179363	6179544
chr1	6193232	6193857
chr1	6194936	6195597
chr1	6275754	6276418
chr1	6276713	6276847
chr1	6292617	6292792
chr1	6294585	6294660
chr1	6295984	6296059
chr1	6303621	6303696
chr1	6304278	6304433
chr1	6320306	6320384
chr1	6325427	6325502
chr1	6344518	6344856
chr1	6550705	6550962
chr1	6594113	6594188
chr1	6621066	6621316
chr1	6621922	6622750
chr1	6624372	6624447
chr1	6647627	6647759
chr1	6657406	6657481
chr1	6657781	6657841
chr1	6663649	6663724
chr1	6672429	6672654
chr1	6686130	6686339
chr1	6705623	6705819
chr1	6723081	6723156
chr1	6748786	6748920
chr1	6750367	6750577
chr1	6755753	6756291
chr1	6780250	6781138
chr1	6796959	6797313
chr1	6803435	6804035
chr1	6825041	6825913
chr1	6842509	6842784
chr1	6860313	6860538
chr1	6906537	6906812
chr1	6911879	6912211
chr1	6912840	6912985
chr1	6925049	6925124
chr1	7047404	7048129
chr1	7048850	7049096
chr1	7061741	7061991
chr1	7086154	7086493
chr1	7089227	7089293
chr1	7114957	7115172
chr1	7121896	7122135
chr1	7150768	7150944
chr1	7183660	7184179
chr1	7191693	7191893
chr1	7194937	7195148
chr1	7197462	7197738
chr1	7205341	7205948
chr1	7268987	7269156
chr1	7269827	7270058
chr1	7287214	7287593
chr1	7315589	7316375
chr1	7360458	7360633
chr1	7366185	7366496
chr1	7405395	7405451
chr1	7424988	7425409
chr1	7426178	7426555
chr1	7439906	7440006
chr1	7445351	7445727
chr1	7446868	7447158
chr1	7454451	7454612
chr1	7459301	7459451
chr1	7465615	7466129
chr1	7467966	7468140
chr1	7475325	7475400
chr1	7569564	7569616
chr1	7576826	7576983
chr1	7583254	7583929
chr1	7601157	7601537
chr1	7612831	7613125
chr1	7614131	7614328
chr1	7614494	7614745
chr1	7621554	7621605
chr1	7634143	7634290
chr1	7654794	7655246
chr1	7663318	7663678
chr1	7681100	7681300
chr1	7685260	7685317
chr1	7744392	7744669
chr1	7752588	7752663
chr1	7758858	7759032
chr1	7775416	7775691
chr1	7785063	7785840
chr1	7795018	7795093
chr1	7809971	7810253
chr1	7822156	7822256
chr1	7825744	7826151
chr1	7869250	7869500
chr1	7873445	7873670
chr1	7874070	7874370
chr1	7891278	7891511
chr1	7924470	7924634
chr1	7986516	7986855
chr1	7995699	7996010
chr1	8026614	8026820
chr1	8143249	8143429
chr1	8150890	8151215
chr1	8154906	8155044
chr1	8155359	8156234
chr1	8157921	8158021
chr1	8159185	8159310
chr1	8182382	8183062
chr1	8200687	8200898
chr1	8275664	8275782
chr1	8361241	8361516
chr1	8374721	8374797
chr1	8387579	8388064
chr1	8428127	8428226
chr1	8429588	8429713
chr1	8442952	8443127
chr1	8444818	8444891
chr1	8469305	8469716
chr1	8473490	8473640
chr1	8473836	8474489
chr1	8496003	8496523
chr1	8500389	8500892
chr1	8551312	8551547
chr1	8586760	8586896
chr1	8601120	8601515
chr1	8670273	8670691
chr1	8687514	8687639
chr1	8726418	8726684
chr1	8807650	8807725
chr1	8856491	8856791
chr1	8867459	8867965
chr1	8868465	8868806
chr1	8891261	8891729
chr1	8892102	8892212
chr1	8984601	8984715
chr1	8991475	8991931
chr1	8995626	8995730
chr1	8999165	8999533
chr1	9002232	9002691
chr1	9004463	9005625
chr1	9037935	9038461
chr1	9078740	9078915
chr1	9114800	9114978
chr1	9115425	9115657
chr1	9123724	9124071
chr1	9157103	9157290
chr1	9166644	9167111
chr1	9197882	9198185
chr1	9201294	9201481
chr1	9202295	9202832
chr1	9203506	9203581
chr1	9209584	9210309
chr1	9251408	9251483
chr1	9252560	9252964
chr1	9272032	9272107
chr1	9295073	9295148
chr1	9297674	9297751
chr1	9365991	9366046
chr1	9378908	9378976
chr1	9379331	9379740
chr1	9380090	9380291
chr1	9393544	9393719
chr1	9414504	9414881
chr1	9415431	9415506
chr1	9448761	9448947
chr1	9449438	9450033
chr1	9575873	9576298
chr1	9614672	9615348
chr1	9653214	9653814
chr1	9668162	9668471
chr1	9701107	9702186
chr1	9720187	9720262
chr1	9731728	9731789
chr1	9768698	9768773
chr1	9774342	9774592
chr1	9783974	9784198
chr1	9813933	9814410
chr1	9856734	9857270
chr1	9858778	9858845
chr1	9860327	9860875
chr1	10009056	10009134
chr1	10070942	10071425
chr1	10078871	10079165
chr1	10087821	10088086
chr1	10096964	10097204
chr1	10111128	10111179
chr1	10130386	10130787
chr1	10192935	10193217
chr1	10201204	10201379
chr1	10205895	10206422
chr1	10222749	10222824
chr1	10248473	10248723
chr1	10284958	10285033
chr1	10285383	10285558
chr1	10317969	10318135
chr1	10318664	10318839
chr1	10322753	10322812
chr1	10347132	10347359
chr1	10358496	10358571
chr1	10371642	10371942
chr1	10387817	10388092
chr1	10397099	10397284
chr1	10415409	10415957
chr1	10423966	10424166
chr1	10442792	10443462
chr1	10461700	10461881
chr1	10483202	10483327
chr1	10495010	10495236
chr1	10506272	10506347
chr1	10518546	10518726
chr1	10589184	10589422
chr1	10593368	10593604
chr1	10628662	10628814
chr1	10644942	10645227
chr1	10651972	10652047
chr1	10687488	10687690
chr1	10698421	10698601
chr1	10700109	10700184
chr1	10717733	10717890
chr1	10743481	10744503
chr1	10749275	10749782
chr1	10750390	10750593
chr1	10753521	10753773
chr1	10779692	10779917
chr1	10788034	10788124
chr1	10938322	10938397
chr1	10941812	10942105
chr1	10969569	10969660
chr1	10982466	10982622
chr1	10997895	10997970
chr1	11080125	11080425
chr1	11136274	11136387
chr1	11136589	11136664
chr1	11151092	11151167
chr1	11159782	11160230
chr1	11191218	11191798
chr1	11244022	11244083
chr1	11252112	11252376
chr1	11252626	11252806
chr1	11282543	11282618
chr1	11351486	11351562
chr1	11370990	11371065
chr1	11398678	11399071
chr1	11431274	11431399
chr1	11441892	11442155
chr1	11452533	11453209
chr1	11463800	11464390
chr1	11468157	11468566
chr1	11469275	11469618
chr1	11497820	11497945
chr1	11503045	11503245
chr1	11503758	11504148
chr1	11513016	11513112
chr1	11526031	11526106
chr1	11562282	11562459
chr1	11594812	11594867
chr1	11610556	11610677
chr1	11743803	11744155
chr1	11765467	11765617
chr1	11774912	11775064
chr1	11832711	11832960
chr1	11843065	11843342
chr1	11846078	11846203
chr1	11848073	11848273
chr1	11861167	11861399
chr1	11894910	11895263
chr1	11905945	11906045
chr1	11906652	11906727
chr1	11914424	11914624
chr1	11915659	11915734
chr1	11931424	11931689
chr1	11936566	11936987
chr1	11967564	11967802
chr1	11970511	11970586
chr1	12014200	12014275
chr1	12025665	12025965
chr1	12056735	12056860
chr1	12069662	12069737
chr1	12069987	12070165
chr1	12109708	12109793
chr1	12120198	12120273
chr1	12121568	12121843
chr1	12139140	12139215
chr1	12187225	12187400
chr1	12209121	12209404
chr1	12214723	12214923
chr1	12220406	12220514
chr1	12282603	12282678
chr1	12379742	12380062
chr1	12517003	12517183
chr1	12522412	12522487
chr1	12538361	12538436
chr1	12572973	12573129
chr1	12585195	12585375
chr1	12586316	12586704
chr1	12617651	12617726
chr1	12637239	12637392
chr1	12637696	12637771
chr1	12644913	12645002
chr1	12704734	12704884
chr1	12720435	12720560
chr1	12724491	12724566
chr1	12816365	12816508
chr1	13006528	13006709
chr1	13018924	13019199
chr1	13021176	13021251
chr1	13092634	13093084
chr1	13382376	13382501
chr1	13397540	13397768
chr1	13522378	13522567
chr1	13697581	13697638
chr1	14036088	14036338
chr1	14066355	14066680
chr1	14067154	14067472
chr1	14252315	14252554
chr1	14386410	14386579
chr1	14854283	14854663
chr1	14867970	14868045
chr1	14869042	14869286
chr1	14882166	14882454
chr1	14964671	14964771
chr1	15126545	15126911
chr1	15428828	15429328
chr1	15482423	15482500
chr1	15488260	15488469
chr1	15507610	15507863
chr1	15584852	15585021
chr1	15845960	15846035
chr1	15872398	15872577
chr1	15875676	15875879
chr1	15882796	15882871
chr1	15899531	15899957
chr1	15901569	15901894
chr1	16088302	16088459
chr1	16114253	16114483
chr1	16263117	16263358
chr1	16263742	16263801
chr1	16397853	16398148
chr1	16698434	16698588
chr1	16754036	16754411
chr1	16831990	16832386
chr1	16833403	16833646
chr1	16833894	16834119
chr1	16876698	16876898
chr1	16916639	16916890
chr1	17007423	17007660
chr1	17016231	17016699
chr1	17061191	17061571
chr1	17177446	17177777
chr1	17179925	17180075
chr1	17256113	17257168
chr1	17273191	17273303
chr1	17273512	17273852
chr1	17336458	17337032
chr1	17578576	17579048
chr1	17586102	17586236
chr1	17592682	17592757
chr1	17593517	17593588
chr1	17595133	17595200
chr1	17635789	17635841
chr1	17652680	17653953
chr1	17953119	17953275
chr1	18055136	18055541
chr1	18056005	18056424
chr1	18074559	18074763
chr1	18087701	18087786
chr1	18137877	18137964
chr1	18230553	18230632
chr1	18233188	18233288
chr1	18327117	18327317
chr1	18330285	18330647
chr1	18339658	18339717
chr1	18380024	18380192
chr1	18380399	18380546
chr1	18482619	18483170
chr1	18500119	18500331
chr1	18572910	18573363
chr1	18573524	18573880
chr1	18574045	18574736
chr1	18575087	18575572
chr1	18576944	18580331
chr1	18581879	18583201
chr1	18594962	18595358
chr1	18603810	18603885
chr1	18623331	18623531
chr1	18626849	18627069
chr1	18658200	18658275
chr1	18680090	18680231
chr1	18695782	18695941
chr1	18712184	18712259
chr1	18736781	18737110
chr1	19056432	19056614
chr1	19100912	19101037
chr1	19101237	19101892
chr1	19102184	19102437
chr1	19107748	19108199
chr1	19117534	19117609
chr1	19127114	19127421
chr1	19214404	19214479
chr1	19253597	19254147
chr1	19254858	19255090
chr1	19292955	19293180
chr1	19512841	19512916
chr1	19556133	19556208
chr1	19719891	19720094
chr1	19767800	19767875
chr1	19823984	19824140
chr1	19825213	19825683
chr1	19826875	19827234
chr1	19880017	19880602
chr1	19884482	19884862
chr1	19975990	19976168
chr1	19987994	19988569
chr1	19998022	19998210
chr1	20015576	20015932
chr1	20150322	20150537
chr1	20157995	20158351
chr1	20240115	20240198
chr1	20240914	20241217
chr1	20244950	20245135
chr1	20309039	20309155
chr1	20361595	20361670
chr1	20434908	20435163
chr1	20513707	20513782
chr1	20568853	20569156
chr1	20628340	20628473
chr1	20648070	20648278
chr1	20660731	20661152
chr1	20710510	20710714
chr1	20784863	20785063
chr1	20786986	20787771
chr1	20805758	20805983
chr1	20826268	20826415
chr1	20828167	20828242
chr1	20834448	20834598
chr1	20834897	20834972
chr1	20885273	20885423
chr1	20888955	20889157
chr1	20889364	20889761
chr1	20905572	20905637
chr1	20910546	20910940
chr1	20968336	20968682
chr1	21124518	21124693
chr1	21179250	21179375
chr1	21180132	21180207
chr1	21214144	21214319
chr1	21224671	21224723
chr1	21276100	21276397
chr1	21351546	21351621
chr1	21369990	21370042
chr1	21484683	21484887
chr1	21485593	21486432
chr1	21486698	21487333
chr1	21487650	21487995
chr1	21521108	21521183
chr1	21535060	21535149
chr1	21564176	21564401
chr1	21564612	21564689
chr1	21636976	21637419
chr1	21639287	21639416
chr1	21640128	21640419
chr1	21644220	21644755
chr1	21695354	21695683
chr1	21715307	21715394
chr1	21736501	21736751
chr1	21737436	21737511
chr1	21779514	21779571
chr1	21828202	21828512
chr1	21830740	21831082
chr1	21853011	21853086
chr1	21917618	21917693
chr1	21952385	21952678
chr1	21960343	21960418
chr1	22010101	22010286
chr1	22016863	22017293
chr1	22018073	22018390
chr1	22018906	22019056
chr1	22033166	22033241
chr1	22064347	22064872
chr1	22069962	22070137
chr1	22084516	22084772
chr1	22088545	22088745
chr1	22090970	22091045
chr1	22093557	22093632
chr1	22107388	22107717
chr1	22123122	22123272
chr1	22194122	22194349
chr1	22195372	22195683
chr1	22195868	22196078
chr1	22232286	22232337
chr1	22282259	22282434
chr1	22289873	22289951
chr1	22302408	22302658
chr1	22319053	22319253
chr1	22335377	22335452
chr1	22335977	22336052
chr1	22336364	22336429
chr1	22341805	22342005
chr1	22345743	22346018
chr1	22354581	22354653
chr1	22385106	22385390
chr1	22398749	22398824
chr1	22400219	22400901
chr1	22434079	22434237
chr1	22469774	22470277
chr1	22485043	22485143
chr1	22490084	22490283
chr1	22494843	22495171
chr1	22507291	22507366
chr1	22524207	22524314
chr1	22524507	22524670
chr1	22580150	22580225
chr1	22586242	22586367
chr1	22586542	22586738
chr1	22616888	22617063
chr1	22629704	22629966
chr1	22630432	22630782
chr1	22636367	22636442
chr1	22644345	22644717
chr1	22648657	22649130
chr1	22649410	22649935
chr1	22651902	22652124
chr1	22659798	22660048
chr1	22741971	22742096
chr1	22766473	22766559
chr1	22778360	22778542
chr1	22785392	22785517
chr1	22785756	22785831
chr1	22796169	22796244
chr1	22820720	22821106
chr1	22857322	22858142
chr1	22859253	22859733
chr1	22860063	22860313
chr1	22872439	22872804
chr1	22878398	22878473
chr1	22879619	22879694
chr1	22892331	22892842
chr1	22893500	22893600
chr1	22920099	22921039
chr1	22925979	22926054
chr1	22937722	22937797
chr1	22948919	22949103
chr1	22950625	22950801
chr1	22955773	22956106
chr1	22971910	22971985
chr1	23010266	23010341
chr1	23016088	23016527
chr1	23017736	23017811
chr1	23037525	23037639
chr1	23054975	23055210
chr1	23055854	23056154
chr1	23056582	23056719
chr1	23062772	23062847
chr1	23067429	23067634
chr1	23068737	23068987
chr1	23070602	23070844
chr1	23075832	23076132
chr1	23082827	23083052
chr1	23102317	23102542
chr1	23102970	23103070
chr1	23105046	23105419
chr1	23109399	23109592
chr1	23110826	23110901
chr1	23111843	23111918
chr1	23141167	23142154
chr1	23212708	23213243
chr1	23237025	23237225
chr1	23256097	23256172
chr1	23264735	23264810
chr1	23287793	23288168
chr1	23348405	23348462
chr1	23356238	23356463
chr1	23371050	23371125
chr1	23407260	23407485
chr1	23409544	23409619
chr1	23409878	23410303
chr1	23444051	23444140
chr1	23464722	23464920
chr1	23473591	23473921
chr1	23479814	23480061
chr1	23487442	23487592
chr1	23495440	23496090
chr1	23513080	23513428
chr1	23522398	23522453
chr1	23562798	23563048
chr1	23582419	23582641
chr1	23616300	23616671
chr1	23618372	23618679
chr1	23624880	23625264
chr1	23626270	23626546
chr1	23627482	23627682
chr1	23634534	23634609
chr1	23649554	23649869
chr1	23652089	23652214
chr1	23654192	23654717
chr1	23655938	23656213
chr1	23671233	23671453
chr1	23674766	23675184
chr1	23677064	23677139
chr1	23724328	23724678
chr1	23728337	23728412
chr1	23772786	23772861
chr1	23780020	23780095
chr1	23788981	23789131
chr1	23790119	23790372
chr1	23801935	23802164
chr1	23831712	23831837
chr1	23832538	23832613
chr1	23940004	23940079
chr1	23940268	23940524
chr1	23956950	23957050
chr1	23970130	23970447
chr1	23972761	23972836
chr1	23973203	23973278
chr1	24012355	24012430
chr1	24046685	24046889
chr1	24061430	24061505
chr1	24072183	24072391
chr1	24107197	24107423
chr1	24185177	24185357
chr1	24189428	24189573
chr1	24213086	24213208
chr1	24230441	24230628
chr1	24267560	24267826
chr1	24268524	24268705
chr1	24271170	24271295
chr1	24296914	24297269
chr1	24313020	24313226
chr1	24331081	24331156
chr1	24387841	24388039
chr1	24389800	24389895
chr1	24408769	24408844
chr1	24437966	24438041
chr1	24439609	24439744
chr1	24440239	24440680
chr1	24443423	24443498
chr1	24458739	24459293
chr1	24479581	24479771
chr1	24521081	24521269
chr1	24532143	24532249
chr1	24540116	24540191
chr1	24549802	24550003
chr1	24566956	24567106
chr1	24584213	24584419
chr1	24585162	24585332
chr1	24620289	24620364
chr1	24647207	24647568
chr1	24682201	24682372
chr1	24734371	24734552
chr1	24747553	24747842
chr1	24759694	24760220
chr1	24777198	24777323
chr1	24792748	24792823
chr1	24797092	24797454
chr1	24815032	24815103
chr1	24823096	24823299
chr1	24858984	24859059
chr1	24875869	24876069
chr1	24878688	24878868
chr1	24907675	24907850
chr1	24925321	24925396
chr1	24947451	24947601
chr1	24949552	24949627
chr1	24985074	24985274
chr1	24990050	24990125
chr1	25047053	25047128
chr1	25048502	25048727
chr1	25060906	25061156
chr1	25083225	25083282
chr1	25116303	25116517
chr1	25177063	25177395
chr1	25178291	25178366
chr1	25193431	25193662
chr1	25195429	25195635
chr1	25204543	25204771
chr1	25252549	25252799
chr1	25252960	25253219
chr1	25265846	25265921
chr1	25285600	25285725
chr1	25286199	25286283
chr1	25336646	25336951
chr1	25360685	25360810
chr1	25384431	25384993
chr1	25417148	25417267
chr1	25476524	25476949
chr1	25528776	25528931
chr1	25573682	25573875
chr1	25591045	25591120
chr1	25615745	25615845
chr1	25620600	25620757
chr1	25630302	25630524
chr1	25741161	25741236
chr1	25755850	25756081
chr1	25766073	25766280
chr1	25806057	25806546
chr1	25896062	25896537
chr1	25915167	25915618
chr1	25916044	25916531
chr1	25926167	25926242
chr1	25944948	25945462
chr1	25950478	25950603
chr1	25950776	25950903
chr1	25958436	25959335
chr1	25959862	25960116
chr1	25966034	25966134
chr1	25978188	25978492
chr1	25978676	25979110
chr1	25994860	25995016
chr1	26014997	26015119
chr1	26015542	26015830
chr1	26020062	26020296
chr1	26035860	26035935
chr1	26040231	26040731
chr1	26041302	26041504
chr1	26045072	26045379
chr1	26051801	26051876
chr1	26074751	26075478
chr1	26098953	26099253
chr1	26104613	26104876
chr1	26105676	26105826
chr1	26114400	26114600
chr1	26122229	26122597
chr1	26133176	26133345
chr1	26133970	26134045
chr1	26162113	26162644
chr1	26172016	26172430
chr1	26172782	26173007
chr1	26188837	26189287
chr1	26194987	26195212
chr1	26208408	26208733
chr1	26275290	26275365
chr1	26281711	26282296
chr1	26304629	26305754
chr1	26317075	26317883
chr1	26372308	26372791
chr1	26373561	26373936
chr1	26514399	26514604
chr1	26615047	26615222
chr1	26671840	26671915
chr1	26672350	26672600
chr1	26731218	26731352
chr1	26736384	26736459
chr1	26745118	26745268
chr1	26745494	26745569
chr1	26749071	26749258
chr1	26775086	26775263
chr1	26784669	26784744
chr1	26794258	26794462
chr1	26795903	26796760
chr1	26826939	26827039
chr1	26849221	26849296
chr1	26861794	26861869
chr1	26872745	26872878
chr1	26876984	26877056
chr1	26891243	26891352
chr1	26912636	26912881
chr1	26925973	26926448
chr1	26935037	26935221
chr1	26947141	26947619
chr1	26954961	26955130
chr1	26955455	26956294
chr1	26957779	26957953
chr1	26964021	26964259
chr1	26979194	26979246
chr1	26991857	26992107
chr1	26992357	26992432
chr1	26995618	26995850
chr1	27029260	27029335
chr1	27035010	27035585
chr1	27035926	27036051
chr1	27059769	27060088
chr1	27088196	27088248
chr1	27121494	27121847
chr1	27153207	27153771
chr1	27159000	27159100
chr1	27161427	27161666
chr1	27169630	27170593
chr1	27181458	27181533
chr1	27183852	27183977
chr1	27200928	27201258
chr1	27211562	27211894
chr1	27212314	27212389
chr1	27213471	27214225
chr1	27219358	27219639
chr1	27249229	27249738
chr1	27262697	27262772
chr1	27263190	27263265
chr1	27271462	27271922
chr1	27277848	27277923
chr1	27290269	27290489
chr1	27290770	27291330
chr1	27312861	27313382
chr1	27318853	27319010
chr1	27319985	27320497
chr1	27372249	27372982
chr1	27373357	27373957
chr1	27376910	27376982
chr1	27433700	27433930
chr1	27448904	27449247
chr1	27452701	27452934
chr1	27463051	27463414
chr1	27477578	27477916
chr1	27508379	27508454
chr1	27513693	27513843
chr1	27520705	27520855
chr1	27528768	27528913
chr1	27532129	27532250
chr1	27557140	27557889
chr1	27572721	27573025
chr1	27582863	27583011
chr1	27587349	27587724
chr1	27588138	27588313
chr1	27592460	27592964
chr1	27595878	27596078
chr1	27604992	27605417
chr1	27605664	27605816
chr1	27611132	27611364
chr1	27631600	27631725
chr1	27674305	27674380
chr1	27688025	27688163
chr1	27698956	27699169
chr1	27722429	27722504
chr1	27732147	27732222
chr1	27744053	27744128
chr1	27761488	27761788
chr1	27792641	27792874
chr1	27798367	27798539
chr1	27800077	27800320
chr1	27826685	27827498
chr1	27833059	27833396
chr1	27843094	27843376
chr1	27843633	27844312
chr1	27860502	27860802
chr1	27862460	27862660
chr1	27886377	27886452
chr1	27926917	27927665
chr1	27934224	27934288
chr1	27947904	27948378
chr1	27948604	27948842
chr1	27949143	27949538
chr1	27959926	27960091
chr1	28044052	28044127
chr1	28061771	28061871
chr1	28077280	28077335
chr1	28083398	28083733
chr1	28084884	28084959
chr1	28107909	28107984
chr1	28156421	28156621
chr1	28182246	28182566
chr1	28217662	28217852
chr1	28225923	28226098
chr1	28226290	28226496
chr1	28227025	28227535
chr1	28230706	28230781
chr1	28246017	28246092
chr1	28247513	28247734
chr1	28255758	28256099
chr1	28267945	28268478
chr1	28275515	28275890
chr1	28282318	28283222
chr1	28293167	28293985
chr1	28328221	28328296
chr1	28345639	28345793
chr1	28355284	28355684
chr1	28388494	28388608
chr1	28390887	28390998
chr1	28393319	28393444
chr1	28405002	28405157
chr1	28408038	28408293
chr1	28411396	28411779
chr1	28413170	28413866
chr1	28415061	28415245
chr1	28433104	28433414
chr1	28436762	28437167
chr1	28437923	28438148
chr1	28439231	28439433
chr1	28439690	28440350
chr1	28443328	28443604
chr1	28444461	28444829
chr1	28447271	28447376
chr1	28454615	28454679
chr1	28490466	28491041
chr1	28499105	28499480
chr1	28535064	28535164
chr1	28539962	28540130
chr1	28540393	28540468
chr1	28540643	28540718
chr1	28556719	28556965
chr1	28621818	28622018
chr1	28632786	28632861
chr1	28652802	28653148
chr1	28669339	28669818
chr1	28673766	28674016
chr1	28685239	28685314
chr1	28685496	28686230
chr1	28711603	28711903
chr1	28729958	28730108
chr1	28740681	28740756
chr1	28748910	28748995
chr1	28749432	28749680
chr1	28776685	28777041
chr1	28782554	28782979
chr1	28793855	28794154
chr1	28800539	28800761
chr1	28801402	28801691
chr1	28802319	28802394
chr1	28814445	28814607
chr1	28816267	28816531
chr1	28822066	28822273
chr1	28831924	28832476
chr1	28841753	28842064
chr1	28845363	28845618
chr1	28850733	28850833
chr1	28934040	28934199
chr1	28965608	28965863
chr1	28967173	28967608
chr1	28970047	28970371
chr1	28982854	28982979
chr1	28983658	28983858
chr1	28986322	28986508
chr1	28994942	28995017
chr1	28995845	28996064
chr1	28996920	28997141
chr1	29013117	29013372
chr1	29028687	29028858
chr1	29032358	29032853
chr1	29033153	29033470
chr1	29034381	29034456
chr1	29075697	29075772
chr1	29083786	29083861
chr1	29090753	29091210
chr1	29093156	29093410
chr1	29100261	29100490
chr1	29140046	29140736
chr1	29156458	29156743
chr1	29157018	29157071
chr1	29190751	29191090
chr1	29191543	29191768
chr1	29209409	29209556
chr1	29215782	29215866
chr1	29218631	29219080
chr1	29246824	29246899
chr1	29256013	29256188
chr1	29355516	29355631
chr1	29381634	29381832
chr1	29406487	29406792
chr1	29439599	29439960
chr1	29440344	29440419
chr1	29456873	29456948
chr1	29464043	29464243
chr1	29471935	29472191
chr1	29492599	29492730
chr1	29527604	29527676
chr1	29571709	29572113
chr1	29572288	29572576
chr1	29573116	29573312
chr1	29574422	29574488
chr1	29593256	29593690
chr1	29596501	29596694
chr1	29606121	29606187
chr1	29634559	29634634
chr1	29644366	29644566
chr1	29647997	29648147
chr1	29655891	29656298
chr1	29661122	29661326
chr1	29663593	29663757
chr1	29689534	29689721
chr1	29699795	29700531
chr1	29722362	29722552
chr1	29732924	29733424
chr1	29751466	29751657
chr1	29752979	29753054
chr1	29758505	29758580
chr1	29760237	29760312
chr1	29777553	29777828
chr1	29784122	29784497
chr1	29784819	29784894
chr1	29785315	29785890
chr1	29792032	29792651
chr1	29798239	29798831
chr1	29799381	29799565
chr1	29803582	29804010
chr1	29813969	29814276
chr1	29815593	29815718
chr1	29817199	29817274
chr1	29830585	29830940
chr1	29846336	29846615
chr1	29846961	29847111
chr1	29858724	29859106
chr1	29913413	29913488
chr1	29913919	29914202
chr1	29988539	29988764
chr1	29991038	29991285
chr1	30015223	30015341
chr1	30021843	30021998
chr1	30022711	30022939
chr1	30056765	30056912
chr1	30057338	30057647
chr1	30066962	30067161
chr1	30090696	30090773
chr1	30099423	30100259
chr1	30109458	30109764
chr1	30111638	30111942
chr1	30113174	30113674
chr1	30117147	30117222
chr1	30124126	30124351
chr1	30128546	30129003
chr1	30129661	30129861
chr1	30137681	30137866
chr1	30143664	30143853
chr1	30144309	30144821
chr1	30144982	30145170
chr1	30154667	30154742
chr1	30194490	30194650
chr1	30196466	30196541
chr1	30198588	30198736
chr1	30200976	30201156
chr1	30239376	30239901
chr1	30262121	30262246
chr1	30279017	30279092
chr1	30284327	30284402
chr1	30285307	30285382
chr1	30317692	30318310
chr1	30338114	30338193
chr1	30343760	30343956
chr1	30345855	30345980
chr1	30351328	30351703
chr1	30358149	30358985
chr1	30359555	30359730
chr1	30371369	30371619
chr1	30382035	30382190
chr1	30407987	30408287
chr1	30413744	30413974
chr1	30418994	30419183
chr1	30482459	30482684
chr1	30506292	30506360
chr1	30514858	30514933
chr1	30528144	30528219
chr1	30529357	30530164
chr1	30543548	30543798
chr1	30546833	30546958
chr1	30574886	30575057
chr1	30598877	30599278
chr1	30620680	30621358
chr1	30622329	30622387
chr1	30647565	30647640
chr1	30656514	30656859
chr1	30658320	30658403
chr1	30677232	30677451
chr1	30685027	30685395
chr1	30686710	30686953
chr1	30687251	30687351
chr1	30693736	30693922
chr1	30695421	30695737
chr1	30716619	30716805
chr1	30738142	30738368
chr1	30738891	30738966
chr1	30739237	30740023
chr1	30746067	30746701
chr1	30753605	30754394
chr1	30843065	30843241
chr1	30863508	30863843
chr1	30881645	30881844
chr1	30885396	30886080
chr1	30907718	30907818
chr1	30908402	30908705
chr1	30915912	30916158
chr1	30924869	30924944
chr1	30942484	30943033
chr1	30956646	30956936
chr1	30974145	30974323
chr1	30974579	30974958
chr1	30980741	30980816
chr1	30983766	30984041
chr1	31020724	31021037
chr1	31084487	31084691
chr1	31102253	31102353
chr1	31106245	31106320
chr1	31118778	31119003
chr1	31119303	31119403
chr1	31125169	31125252
chr1	31127695	31127824
chr1	31131522	31132026
chr1	31132711	31133067
chr1	31133465	31133785
chr1	31134576	31135311
chr1	31137915	31138200
chr1	31140776	31141303
chr1	31153843	31154411
chr1	31156958	31157569
chr1	31168256	31168356
chr1	31173656	31173782
chr1	31192447	31192629
chr1	31193214	31193289
chr1	31246391	31246824
chr1	31253546	31254121
chr1	31264545	31265168
chr1	31265390	31265573
chr1	31281428	31281817
chr1	31314755	31314995
chr1	31322892	31323075
chr1	31365861	31365936
chr1	31385174	31385645
chr1	31385867	31386017
chr1	31393486	31393561
chr1	31398406	31398662
chr1	31424029	31424756
chr1	31433832	31434005
chr1	31445853	31446028
chr1	31470715	31471140
chr1	31487523	31488594
chr1	31490342	31490474
chr1	31495388	31495723
chr1	31533224	31533299
chr1	31538667	31538792
chr1	31539597	31539946
chr1	31553750	31553825
chr1	31554008	31554083
chr1	31555258	31555369
chr1	31555612	31555972
chr1	31566264	31566339
chr1	31566653	31566986
chr1	31576084	31576465
chr1	31584913	31585066
chr1	31585301	31585676
chr1	31585995	31587191
chr1	31591950	31592149
chr1	31593387	31593642
chr1	31609974	31610130
chr1	31617450	31617525
chr1	31639642	31639917
chr1	31646148	31646223
chr1	31662606	31662674
chr1	31670989	31671114
chr1	31673416	31674740
chr1	31688366	31688537
chr1	31693646	31694168
chr1	31702329	31702382
chr1	31717145	31717395
chr1	31732273	31732379
chr1	31732533	31732608
chr1	31732843	31733269
chr1	31747560	31747705
chr1	31752525	31752731
chr1	31771851	31771926
chr1	31808451	31808601
chr1	31809232	31809947
chr1	31835593	31835780
chr1	31883407	31883662
chr1	31886960	31887135
chr1	31899651	31899707
chr1	31903965	31904325
chr1	31914690	31914765
chr1	31917568	31917660
chr1	31922040	31922115
chr1	31922290	31922540
chr1	31954578	31954813
chr1	31957445	31957902
chr1	31991035	31991110
chr1	32010384	32010459
chr1	32037242	32037428
chr1	32041429	32041604
chr1	32054353	32054428
chr1	32063449	32063532
chr1	32070091	32070817
chr1	32076237	32076312
chr1	32093678	32094152
chr1	32095648	32095729
chr1	32096323	32097024
chr1	32100504	32100654
chr1	32105022	32105247
chr1	32113423	32113650
chr1	32127553	32127828
chr1	32135431	32135700
chr1	32142991	32143187
chr1	32165988	32166538
chr1	32180937	32181637
chr1	32185234	32185497
chr1	32214114	32214533
chr1	32223868	32224429
chr1	32232758	32232858
chr1	32233033	32233696
chr1	32234806	32235329
chr1	32260133	32260208
chr1	32273193	32273268
chr1	32274001	32274651
chr1	32285130	32285259
chr1	32290788	32291901
chr1	32339540	32339943
chr1	32346910	32347069
chr1	32369312	32369765
chr1	32371059	32371348
chr1	32384126	32384504
chr1	32402625	32402802
chr1	32409485	32409674
chr1	32417539	32417609
chr1	32432789	32433146
chr1	32438542	32438706
chr1	32447896	32448296
chr1	32448647	32448801
chr1	32452244	32452632
chr1	32456559	32456785
chr1	32458998	32459148
chr1	32466765	32466940
chr1	32468127	32468527
chr1	32474175	32474493
chr1	32474950	32475125
chr1	32490540	32490729
chr1	32491527	32492183
chr1	32508642	32509017
chr1	32516296	32516461
chr1	32519899	32520404
chr1	32524198	32524298
chr1	32525649	32526052
chr1	32526383	32526589
chr1	32558310	32558385
chr1	32564996	32565598
chr1	32566166	32567030
chr1	32571458	32571883
chr1	32583837	32583946
chr1	32589176	32589255
chr1	32589555	32589728
chr1	32599843	32600099
chr1	32600669	32601414
chr1	32603049	32603687
chr1	32606386	32607119
chr1	32607276	32607456
chr1	32612311	32612603
chr1	32639988	32640290
chr1	32645240	32645315
chr1	32645926	32646676
chr1	32652125	32652400
chr1	32686046	32686271
chr1	32739458	32739914
chr1	32741092	32741292
chr1	32743062	32743137
chr1	32769881	32769956
chr1	32772256	32772332
chr1	32772717	32772842
chr1	32797866	32797941
chr1	32824698	32824798
chr1	32865494	32865832
chr1	32874272	32874669
chr1	32891265	32891549
chr1	32893711	32893826
chr1	32900936	32901119
chr1	32908125	32908786
chr1	32909927	32910032
chr1	32914768	32915056
chr1	32945255	32945330
chr1	32985797	32985887
chr1	33007198	33007273
chr1	33040720	33040825
chr1	33043707	33043945
chr1	33044891	33045092
chr1	33066978	33067591
chr1	33083722	33083913
chr1	33084088	33084163
chr1	33089635	33089693
chr1	33097150	33097339
chr1	33097525	33097744
chr1	33104169	33104244
chr1	33106086	33106161
chr1	33134958	33135033
chr1	33152778	33153253
chr1	33155394	33155617
chr1	33159785	33159860
chr1	33164797	33165061
chr1	33242931	33243106
chr1	33253538	33253638
chr1	33257053	33257689
chr1	33279063	33279739
chr1	33280472	33280568
chr1	33281581	33281681
chr1	33286812	33286921
chr1	33295859	33296495
chr1	33349884	33350209
chr1	33351140	33351265
chr1	33375355	33375430
chr1	33396871	33397253
chr1	33401253	33401614
chr1	33406718	33407049
chr1	33422565	33422708
chr1	33428465	33428540
chr1	33432533	33433198
chr1	33441707	33441887
chr1	33442651	33442718
chr1	33466070	33466270
chr1	33471686	33471962
chr1	33473755	33474513
chr1	33477184	33477259
chr1	33508135	33508210
chr1	33532480	33533255
chr1	33541703	33541770
chr1	33542245	33542636
chr1	33545247	33545427
chr1	33558721	33559046
chr1	33563694	33563844
chr1	33598754	33599511
chr1	33602624	33602888
chr1	33603453	33603589
chr1	33611552	33611634
chr1	33624673	33625066
chr1	33625559	33625729
chr1	33633625	33633775
chr1	33651518	33651643
chr1	33666123	33666198
chr1	33678347	33679132
chr1	33679392	33679940
chr1	33681431	33681581
chr1	33712752	33712806
chr1	33727046	33727146
chr1	33759390	33760214
chr1	33780645	33781148
chr1	33814397	33814472
chr1	33851631	33851814
chr1	33853756	33853956
chr1	33862111	33862286
chr1	33892494	33892684
chr1	33938606	33938756
chr1	33949123	33949242
chr1	33974837	33974981
chr1	33976500	33976707
chr1	33995629	33995983
chr1	34007300	34007491
chr1	34073801	34074001
chr1	34091243	34091656
chr1	34098028	34098121
chr1	34105143	34105276
chr1	34114530	34114665
chr1	34115139	34115223
chr1	34118914	34118989
chr1	34122906	34123081
chr1	34128401	34128503
chr1	34129236	34129465
chr1	34171012	34171096
chr1	34185549	34185999
chr1	34193693	34193967
chr1	34194348	34194612
chr1	34227956	34228120
chr1	34243772	34244252
chr1	34245155	34245430
chr1	34253849	34253957
chr1	34261346	34261531
chr1	34275459	34275740
chr1	34281372	34281539
chr1	34281775	34281875
chr1	34288371	34288539
chr1	34298307	34298520
chr1	34300660	34300841
chr1	34303494	34303630
chr1	34315034	34315191
chr1	34320861	34320936
chr1	34323935	34324237
chr1	34332047	34332279
chr1	34352005	34352080
chr1	34380166	34380230
chr1	34381634	34381802
chr1	34391461	34391844
chr1	34396950	34397237
chr1	34405782	34405882
chr1	34406039	34406166
chr1	34444417	34444685
chr1	34471954	34472317
chr1	34480493	34480718
chr1	34495552	34496158
chr1	34501786	34501861
chr1	34502087	34502179
chr1	34502378	34502554
chr1	34502912	34502987
chr1	34538077	34538236
chr1	34543086	34543342
chr1	34544060	34544256
chr1	34545806	34545880
chr1	34566300	34566375
chr1	34568196	34568430
chr1	34575378	34575454
chr1	34575653	34575709
chr1	34601515	34601815
chr1	34607535	34607710
chr1	34608916	34608996
chr1	34617719	34617794
chr1	34622875	34622950
chr1	34635747	34635936
chr1	34661404	34661804
chr1	34745587	34745663
chr1	34808359	34808959
chr1	34821037	34821519
chr1	34823060	34823527
chr1	34834280	34834970
chr1	34837631	34837949
chr1	34842884	34843105
chr1	34843655	34843930
chr1	34844664	34845272
chr1	34845490	34845946
chr1	34850694	34851050
chr1	34851630	34851881
chr1	34877940	34878100
chr1	34884464	34885604
chr1	34894209	34894530
chr1	34898171	34898355
chr1	34899613	34899738
chr1	34921762	34922012
chr1	34934993	34935457
chr1	34944931	34945690
chr1	34947397	34947590
chr1	34947935	34948277
chr1	34948779	34949151
chr1	34951685	34952350
chr1	34966666	34967091
chr1	34968897	34969231
chr1	34979970	34980021
chr1	34992380	34993109
chr1	35011598	35011673
chr1	35011848	35012041
chr1	35013179	35013404
chr1	35063792	35064012
chr1	35066129	35066204
chr1	35070378	35070612
chr1	35073627	35073877
chr1	35124289	35124675
chr1	35132124	35132203
chr1	35136125	35136473
chr1	35156492	35156689
chr1	35164835	35165371
chr1	35179455	35179656
chr1	35190381	35190581
chr1	35202163	35202640
chr1	35205592	35205692
chr1	35207778	35207958
chr1	35212865	35212940
chr1	35217540	35217803
chr1	35238537	35238812
chr1	35243549	35243799
chr1	35244315	35244512
chr1	35249317	35249392
chr1	35276416	35276919
chr1	35277269	35277797
chr1	35288980	35289055
chr1	35321097	35321325
chr1	35351056	35351236
chr1	35354833	35355158
chr1	35355896	35356619
chr1	35370146	35370299
chr1	35378785	35379660
chr1	35490568	35490643
chr1	35499164	35499216
chr1	35521422	35522065
chr1	35533363	35533488
chr1	35533713	35533788
chr1	35533988	35534163
chr1	35534463	35534788
chr1	35552052	35552269
chr1	35555896	35556252
chr1	35615488	35615763
chr1	35638349	35638624
chr1	35647435	35647663
chr1	35649019	35649094
chr1	35657225	35657338
chr1	35682897	35683222
chr1	35715408	35715694
chr1	35716873	35717098
chr1	35725938	35726244
chr1	35735553	35735753
chr1	35743935	35744218
chr1	35744601	35745211
chr1	35761901	35761990
chr1	35784008	35784083
chr1	35792177	35792488
chr1	35817240	35817454
chr1	35842497	35842572
chr1	35848135	35848395
chr1	35864436	35864905
chr1	35865373	35865623
chr1	35870299	35870756
chr1	35875139	35875343
chr1	35887207	35887432
chr1	35901165	35901354
chr1	35928535	35928742
chr1	35953488	35953652
chr1	35955244	35955319
chr1	35955716	35955791
chr1	35985216	35985291
chr1	35996713	35997012
chr1	35998299	35998374
chr1	36002957	36003210
chr1	36003593	36003721
chr1	36012810	36012996
chr1	36013872	36014247
chr1	36014534	36014857
chr1	36046143	36046543
chr1	36058286	36058452
chr1	36068066	36068141
chr1	36089601	36089819
chr1	36125889	36126108
chr1	36158299	36158968
chr1	36162770	36163244
chr1	36173370	36173445
chr1	36203235	36203464
chr1	36208147	36208435
chr1	36226170	36226428
chr1	36236761	36237044
chr1	36247053	36247279
chr1	36247479	36247554
chr1	36258825	36258992
chr1	36266022	36266372
chr1	36278148	36278372
chr1	36306846	36307417
chr1	36348316	36348747
chr1	36349858	36350272
chr1	36350904	36351294
chr1	36356158	36356283
chr1	36387384	36387459
chr1	36387816	36387891
chr1	36394107	36394555
chr1	36395131	36395206
chr1	36397655	36397880
chr1	36398938	36399534
chr1	36404733	36404883
chr1	36407207	36407816
chr1	36411744	36411819
chr1	36412057	36412182
chr1	36424240	36424365
chr1	36431781	36432158
chr1	36433668	36433867
chr1	36434322	36434650
chr1	36442267	36442342
chr1	36454861	36455331
chr1	36474672	36474964
chr1	36476206	36476391
chr1	36476623	36476698
chr1	36482827	36483066
chr1	36491130	36491230
chr1	36495466	36495541
chr1	36503113	36503513
chr1	36509990	36510321
chr1	36513087	36513162
chr1	36513664	36513939
chr1	36514818	36515245
chr1	36516551	36516816
chr1	36517166	36517319
chr1	36532665	36532977
chr1	36534378	36534944
chr1	36574181	36574256
chr1	36582281	36582498
chr1	36583059	36583182
chr1	36586751	36587993
chr1	36596175	36596475
chr1	36598483	36598769
chr1	36620946	36621021
chr1	36621395	36621791
chr1	36636322	36636397
chr1	36642248	36642828
chr1	36656253	36656328
chr1	36665437	36665937
chr1	36666178	36666393
chr1	36669046	36669376
chr1	36678794	36679244
chr1	36687614	36687724
chr1	36693654	36693729
chr1	36697807	36698107
chr1	36715060	36715837
chr1	36716092	36716167
chr1	36724682	36724967
chr1	36768938	36769187
chr1	36769536	36769611
chr1	36774995	36775070
chr1	36775520	36775702
chr1	36792758	36792858
chr1	36798510	36798816
chr1	36824693	36824994
chr1	36825168	36825268
chr1	36832716	36832795
chr1	36863082	36863256
chr1	36868311	36868659
chr1	36868865	36869215
chr1	36872193	36872318
[truncated: 16,015 more rows]

## Sheet: gACR in 2x
Table. S3 Different types of ACRs in diploid and autotetraploid rice.
Chr	start	end
chr1	73079	73279
chr1	83794	84030
chr1	133615	133698
chr1	177521	177727
chr1	218671	218929
chr1	224937	225429
chr1	254903	254987
chr1	313033	313108
chr1	338852	339185
chr1	509391	509810
chr1	522728	522828
chr1	541097	541424
chr1	553169	553375
chr1	575662	575737
chr1	575901	575976
chr1	607313	607538
chr1	645100	645476
chr1	662044	662180
chr1	670243	670368
chr1	674061	674133
chr1	776064	776289
chr1	778777	778934
chr1	802463	802656
chr1	835052	835127
chr1	930477	930633
chr1	939302	939407
chr1	975807	975968
chr1	991338	991444
chr1	1008331	1008663
chr1	1063280	1063377
chr1	1063979	1064187
chr1	1069605	1069680
chr1	1162237	1162449
chr1	1187493	1187703
chr1	1220375	1220835
chr1	1248789	1249541
chr1	1249745	1249845
chr1	1256645	1256828
chr1	1335842	1335973
chr1	1345686	1345843
chr1	1432483	1432558
chr1	1463177	1463390
chr1	1557444	1557519
chr1	1568569	1568644
chr1	1589220	1589677
chr1	1600834	1600909
chr1	1637226	1637389
chr1	1673838	1674335
chr1	1699630	1700015
chr1	1700702	1700876
chr1	1705593	1706105
chr1	1732477	1732661
chr1	1755400	1755587
chr1	1775154	1776081
chr1	1814046	1814121
chr1	1867601	1867676
chr1	1953816	1953966
chr1	1959647	1959803
chr1	1997340	1997515
chr1	2001144	2001805
chr1	2002040	2002240
chr1	2008455	2008762
chr1	2011746	2011858
chr1	2064930	2065191
chr1	2133958	2134058
chr1	2160495	2160565
chr1	2170908	2171040
chr1	2171394	2171516
chr1	2172873	2173170
chr1	2311423	2311520
chr1	2380172	2380422
chr1	2380603	2380885
chr1	2441958	2442283
chr1	2458175	2458494
chr1	2491838	2492038
chr1	2546707	2547033
chr1	2595470	2595720
chr1	2672892	2673047
chr1	2845801	2846000
chr1	2893699	2893846
chr1	2901462	2901537
chr1	2994827	2994986
chr1	3015214	3015314
chr1	3034422	3034625
chr1	3052340	3052573
chr1	3064008	3064258
chr1	3149101	3149624
chr1	3192968	3193343
chr1	3201640	3201931
chr1	3218879	3219033
chr1	3269934	3270115
chr1	3308326	3308483
chr1	3311103	3311315
chr1	3387690	3387840
chr1	3402270	3402495
chr1	3435409	3435478
chr1	3510599	3510824
chr1	3607249	3607324
chr1	3632198	3632448
chr1	3680265	3680497
chr1	3710866	3710941
chr1	3713521	3713596
chr1	3727058	3727299
chr1	3743252	3743486
chr1	3744961	3745211
chr1	3746830	3747630
chr1	3762716	3762841
chr1	3821342	3821437
chr1	3848017	3848686
chr1	3936458	3936875
chr1	3944169	3944376
chr1	4099188	4099263
chr1	4140246	4140360
chr1	4337506	4337889
chr1	4353923	4353978
chr1	4408607	4408937
chr1	4468490	4468565
chr1	4468929	4469004
chr1	4498446	4498700
chr1	4499880	4500221
chr1	4507794	4508477
chr1	4556095	4556495
chr1	4568127	4568202
chr1	4598635	4599139
chr1	4677101	4677173
chr1	4679917	4679992
chr1	4689328	4689488
chr1	4714165	4714408
chr1	4788167	4788394
chr1	4837405	4837712
chr1	4843019	4843072
chr1	4863942	4864450
chr1	4898821	4898896
chr1	4901769	4901830
chr1	4904193	4904316
chr1	4904491	4904558
chr1	4934851	4934926
chr1	5032096	5032243
chr1	5233623	5233698
chr1	5234019	5234766
chr1	5238006	5238081
chr1	5363853	5364073
chr1	5374210	5374285
chr1	5388473	5388548
chr1	5692253	5692396
chr1	5743026	5743451
chr1	5795817	5795873
chr1	5806804	5806979
chr1	5829833	5829910
chr1	5836611	5837244
chr1	5881621	5881980
chr1	5936171	5936246
chr1	5974230	5974479
chr1	6013271	6013371
chr1	6035912	6036087
chr1	6042600	6042883
chr1	6116893	6117362
chr1	6194359	6194434
chr1	6194659	6194784
chr1	6275880	6276465
chr1	6297912	6298091
chr1	6340116	6340554
chr1	6395031	6395106
chr1	6398974	6399049
chr1	6592729	6592804
chr1	6624396	6624527
chr1	6657590	6657715
chr1	6748451	6748602
chr1	6750376	6750689
chr1	6755894	6756286
chr1	6780286	6781046
chr1	6796792	6797099
chr1	6929103	6929294
chr1	7006533	7006917
chr1	7073265	7073446
chr1	7150988	7151063
chr1	7153518	7153593
chr1	7183527	7184013
chr1	7304267	7304342
chr1	7313697	7313896
chr1	7425032	7425301
chr1	7439963	7440488
chr1	7440736	7440818
chr1	7497897	7498058
chr1	7561470	7561647
chr1	7663340	7663964
chr1	7666046	7666232
chr1	7769425	7769635
chr1	7775688	7775873
chr1	7807113	7807329
chr1	7827233	7827418
chr1	7931829	7932082
chr1	8012663	8012715
chr1	8029736	8029811
chr1	8064935	8065110
chr1	8156802	8156977
chr1	8275671	8275746
chr1	8276390	8276445
chr1	8387523	8388126
chr1	8403036	8403192
chr1	8417731	8417936
chr1	8427653	8427730
chr1	8467460	8467612
chr1	8474192	8474639
chr1	8599407	8599581
chr1	8632459	8632547
chr1	8867428	8867897
chr1	8883217	8883480
chr1	8892541	8892592
chr1	9037936	9038483
chr1	9073303	9073598
chr1	9166640	9166726
chr1	9209553	9209705
chr1	9306011	9306161
chr1	9366752	9367131
chr1	9378568	9378965
chr1	9569065	9569117
chr1	9614814	9615064
chr1	9665452	9665577
chr1	9701115	9702076
chr1	9724513	9724588
chr1	9813903	9814524
chr1	9856642	9857097
chr1	9882206	9882320
chr1	10092919	10092994
chr1	10111476	10111679
chr1	10192933	10193149
chr1	10279150	10279387
chr1	10395955	10396203
chr1	10454680	10455114
chr1	10504515	10504590
chr1	10628646	10628706
chr1	10698219	10698452
chr1	10753549	10753794
chr1	10779858	10780052
chr1	10939831	10939906
chr1	10954807	10954882
chr1	10990355	10990510
chr1	11191470	11191776
chr1	11237372	11237572
chr1	11252136	11252418
chr1	11252618	11252747
chr1	11374993	11375093
chr1	11468953	11469402
chr1	11502950	11503025
chr1	11503797	11504066
chr1	11576765	11576946
chr1	11763542	11763624
chr1	11847899	11847999
chr1	11848195	11848376
chr1	11871058	11871205
chr1	11873049	11873124
chr1	11906169	11906371
chr1	11907128	11907530
chr1	11914922	11915103
chr1	11915640	11915911
chr1	11936583	11936989
chr1	11967709	11967784
chr1	12016737	12016912
chr1	12096772	12096922
chr1	12198401	12198774
chr1	12296277	12296527
chr1	12361063	12361150
chr1	12395320	12395374
chr1	12407316	12407466
chr1	12595945	12596195
chr1	12637673	12637791
chr1	12724672	12724747
chr1	12729773	12730098
chr1	12810200	12810378
chr1	12820578	12820778
chr1	13048871	13049075
chr1	13084534	13084937
chr1	13085445	13085793
chr1	13086225	13086288
chr1	13122784	13123009
chr1	13229105	13229177
chr1	13281629	13281704
chr1	13364495	13364723
chr1	13382271	13382346
chr1	13721488	13721613
chr1	13721788	13722088
chr1	13964974	13965638
chr1	13965797	13965900
chr1	14086952	14087452
chr1	14129079	14129300
chr1	14129592	14129713
chr1	14339580	14339763
chr1	14348284	14348359
chr1	14381204	14381279
chr1	14586193	14586489
chr1	14624926	14625380
chr1	14793651	14793705
chr1	14853921	14854167
chr1	14861705	14861980
chr1	14867703	14867778
chr1	14977884	14978282
chr1	15007573	15007648
chr1	15082816	15083066
chr1	15093931	15094006
chr1	15115514	15115648
chr1	15115848	15116059
chr1	15135368	15135544
chr1	15439632	15439963
chr1	15479861	15479961
chr1	15488013	15488194
chr1	15829503	15829647
chr1	15846324	15846376
chr1	15977115	15977190
chr1	15989440	15989515
chr1	15990297	15990372
chr1	16051965	16052262
chr1	16073379	16073454
chr1	16080712	16080845
chr1	16114177	16114324
chr1	16162108	16162333
chr1	16167574	16167699
chr1	16167883	16168008
chr1	16213058	16213133
chr1	16305817	16306050
chr1	16391450	16391525
chr1	16754514	16754672
chr1	16833456	16834218
chr1	16876662	16876912
chr1	16939155	16939230
chr1	17059666	17059719
chr1	17122599	17122724
chr1	17139271	17139346
chr1	17256230	17257263
chr1	17387051	17387126
chr1	17398091	17398433
chr1	17546360	17546492
chr1	17555770	17555947
chr1	18074573	18074635
chr1	18086087	18086919
chr1	18087539	18088071
chr1	18250643	18250718
chr1	18282404	18282479
chr1	18283040	18283115
chr1	18330546	18330796
chr1	18470881	18471106
chr1	18482430	18483130
chr1	18510688	18510779
chr1	18512749	18512999
chr1	18573524	18573875
chr1	18574046	18574736
chr1	18575087	18575564
chr1	18576947	18580331
chr1	18581877	18583194
chr1	18594957	18595135
chr1	18623034	18623457
chr1	18644156	18644231
chr1	18948918	18949237
chr1	19015737	19015812
chr1	19118166	19118366
chr1	19127145	19127645
chr1	19140896	19141035
chr1	19145532	19145882
chr1	19205396	19206141
chr1	19214134	19214488
chr1	19292926	19293001
chr1	19436405	19436597
chr1	19452754	19452854
chr1	19512780	19512855
chr1	19556120	19556345
chr1	19854292	19854367
chr1	19981845	19982331
chr1	19982532	19982782
chr1	20062901	20063108
chr1	20344550	20344675
chr1	20367342	20367417
chr1	20566872	20566954
chr1	20645294	20645559
chr1	20692014	20692248
chr1	20872967	20873267
chr1	20890668	20890868
chr1	20910663	20910940
chr1	20913361	20913548
chr1	21309059	21309312
chr1	21425718	21426280
chr1	21485595	21486428
chr1	21486699	21487332
chr1	21487649	21487996
chr1	21637060	21637351
chr1	21667613	21667688
chr1	21695559	21695643
chr1	21835803	21836003
chr1	21928998	21929073
chr1	22072910	22072964
chr1	22178949	22179149
chr1	22179579	22179632
chr1	22194131	22194341
chr1	22195363	22195442
chr1	22195638	22195717
chr1	22400245	22400872
chr1	22501658	22501788
chr1	22598392	22598558
chr1	22644604	22644679
chr1	22678979	22679180
chr1	22819610	22819844
chr1	22820693	22821104
chr1	22858505	22858586
chr1	22872471	22872746
chr1	22920165	22920392
chr1	22995048	22995229
chr1	23055790	23056146
chr1	23105122	23105297
chr1	23212746	23212965
chr1	23287961	23288178
chr1	23410053	23410303
chr1	23519498	23519611
chr1	23616231	23616631
chr1	23624915	23625215
chr1	23626205	23626280
chr1	23649682	23649840
chr1	23657704	23657904
chr1	23802810	23803021
chr1	23832533	23832655
chr1	23888686	23888761
chr1	23957285	23957362
chr1	23970015	23970538
chr1	24046111	24046462
chr1	24061283	24061358
chr1	24296910	24297089
chr1	24316050	24316150
chr1	24352548	24352629
chr1	24408581	24408856
chr1	24474217	24474292
chr1	24532150	24532250
chr1	24535433	24535879
chr1	24620999	24621105
chr1	24759701	24760063
chr1	24777235	24777424
chr1	24792756	24793106
chr1	24794383	24794641
chr1	24878482	24878557
chr1	24961942	24962017
chr1	25013578	25013653
chr1	25057439	25057514
chr1	25058708	25058815
chr1	25060896	25061021
chr1	25116482	25116557
chr1	25183805	25183880
chr1	25193203	25193278
chr1	25265439	25265697
chr1	25384415	25384996
chr1	25456557	25456832
chr1	25507741	25507816
chr1	25508218	25508293
chr1	25526123	25526339
chr1	25527718	25527793
chr1	25537529	25537604
chr1	25706020	25706170
chr1	25741379	25741740
chr1	25756069	25756144
chr1	25760736	25760916
chr1	25840469	25840682
chr1	25887778	25887853
chr1	25912454	25912529
chr1	25958614	25958964
chr1	25978052	25978553
chr1	25978808	25978967
chr1	25995576	25995651
chr1	26015305	26015837
chr1	26020407	26020501
chr1	26074742	26075242
chr1	26144562	26144815
chr1	26171982	26172407
chr1	26178810	26178998
chr1	26189096	26189271
chr1	26208195	26208663
chr1	26239066	26239697
chr1	26263333	26263524
chr1	26304792	26305770
chr1	26317371	26317671
chr1	26324833	26324896
chr1	26325049	26325124
chr1	26372725	26372950
chr1	26373534	26373681
chr1	26373838	26374022
chr1	26675628	26675829
chr1	26763815	26763890
chr1	26796047	26796647
chr1	26964013	26964259
chr1	26992103	26992178
chr1	26992413	26992488
chr1	27000201	27000276
chr1	27045750	27045825
chr1	27108130	27108407
chr1	27122389	27122475
chr1	27169650	27170460
chr1	27181192	27181505
chr1	27183939	27184118
chr1	27201018	27201093
chr1	27201537	27201642
chr1	27232488	27232563
chr1	27249037	27249385
chr1	27251698	27251752
chr1	27259229	27259304
chr1	27271504	27271924
chr1	27286424	27286499
chr1	27290257	27290523
chr1	27290901	27291401
chr1	27307736	27307811
chr1	27312795	27313257
chr1	27328262	27328315
chr1	27383437	27383582
chr1	27554742	27554817
chr1	27557538	27557913
chr1	27573001	27573195
chr1	27573376	27573501
chr1	27605655	27605813
chr1	27767084	27767289
chr1	27826876	27827306
chr1	27843086	27843284
chr1	27880446	27880606
chr1	27923822	27924047
chr1	27927734	27927809
chr1	27934224	27934299
chr1	27948055	27948309
chr1	28083434	28083776
chr1	28156453	28156533
chr1	28227070	28227270
chr1	28247522	28247719
chr1	28255693	28256111
chr1	28282510	28283231
chr1	28337968	28338168
chr1	28355408	28355647
chr1	28390783	28390858
chr1	28393120	28393220
chr1	28403871	28403946
chr1	28413817	28414135
chr1	28414900	28415207
chr1	28540602	28540677
chr1	28653548	28653718
chr1	28676366	28676441
chr1	28706581	28706656
chr1	28782884	28782938
chr1	28794111	28794292
chr1	28816396	28816471
chr1	28888717	28888929
chr1	28927904	28928097
chr1	28932172	28932372
chr1	28986334	28986506
chr1	28996676	28996813
chr1	29090840	29091090
chr1	29135253	29135328
chr1	29136133	29136287
chr1	29145954	29146137
chr1	29152186	29152295
chr1	29157699	29157934
chr1	29190929	29191004
chr1	29191474	29191624
chr1	29194675	29194855
chr1	29218510	29218735
chr1	29246914	29247038
chr1	29405993	29406068
chr1	29420383	29420558
chr1	29439908	29439998
chr1	29643481	29643631
chr1	29661665	29661858
chr1	29662400	29662475
chr1	29700314	29700674
chr1	29733527	29733610
chr1	29750794	29750869
chr1	29820739	29821096
chr1	29872820	29872899
chr1	29897853	29897928
chr1	29941893	29942147
chr1	29988671	29988821
chr1	30016680	30016853
chr1	30021880	30022581
chr1	30110856	30110931
chr1	30115833	30116213
chr1	30128674	30128935
chr1	30164903	30165139
chr1	30175245	30175420
chr1	30203161	30203337
chr1	30239336	30239833
chr1	30261853	30262044
chr1	30343872	30343997
chr1	30345871	30345946
chr1	30356841	30357016
chr1	30357400	30357500
chr1	30358018	30358833
chr1	30385942	30386116
chr1	30471790	30471865
chr1	30502621	30502696
chr1	30514921	30515107
chr1	30546102	30546177
chr1	30616526	30616780
chr1	30658348	30658756
chr1	30686720	30687289
chr1	30695463	30695644
chr1	30699534	30699609
chr1	30718968	30719137
chr1	30746174	30746328
chr1	30754511	30754679
chr1	30883688	30883913
chr1	30885362	30885962
chr1	30895621	30895696
chr1	30916119	30916410
chr1	30946261	30946336
chr1	30957209	30957837
chr1	31101932	31102009
chr1	31102768	31102843
chr1	31153863	31154281
chr1	31237033	31237188
chr1	31246383	31246665
chr1	31264565	31265336
chr1	31283016	31283241
chr1	31326999	31327291
chr1	31341206	31341388
chr1	31366084	31366361
chr1	31385188	31385566
chr1	31398410	31399050
chr1	31445780	31445962
chr1	31495390	31495451
chr1	31518429	31518579
chr1	31555491	31555807
chr1	31565950	31566185
chr1	31586003	31586178
chr1	31586353	31586678
chr1	31592141	31592267
chr1	31635504	31635557
chr1	31636795	31636870
chr1	31646192	31646374
chr1	31654620	31654695
chr1	31673173	31674663
chr1	31683124	31683188
chr1	31723038	31723330
chr1	31730484	31730734
chr1	31813962	31814037
chr1	31884590	31884653
chr1	31894860	31895047
chr1	31904097	31904269
chr1	31904544	31904757
chr1	31930199	31930563
chr1	31931990	31932065
chr1	31933274	31933624
chr1	31957475	31957977
chr1	31984560	31984710
chr1	31990514	31990707
chr1	31990892	31991042
chr1	32063286	32063411
chr1	32076089	32076198
chr1	32093685	32094193
chr1	32142822	32142897
chr1	32170600	32170841
chr1	32181012	32181641
chr1	32185321	32185421
chr1	32191955	32192030
chr1	32259598	32259765
chr1	32274063	32274549
chr1	32274721	32274773
chr1	32285131	32285315
chr1	32290799	32291879
chr1	32337527	32337602
chr1	32350707	32350911
chr1	32363952	32364065
chr1	32386935	32387060
chr1	32417610	32417835
chr1	32460723	32460840
chr1	32468396	32468600
chr1	32474053	32474128
chr1	32508636	32509033
chr1	32519330	32519396
chr1	32564937	32565534
chr1	32600598	32601434
chr1	32603162	32603575
chr1	32641446	32641844
chr1	32652142	32652393
chr1	32656618	32656892
chr1	32700997	32701072
chr1	32723974	32724062
chr1	32743281	32743356
chr1	32772780	32772855
chr1	32786629	32786729
chr1	32803288	32803360
chr1	32808287	32808484
chr1	32824570	32824649
chr1	32891167	32891646
chr1	32945264	32945414
chr1	33044873	33045086
chr1	33083887	33084087
chr1	33262128	33262240
chr1	33279120	33279723
chr1	33280763	33280963
chr1	33286594	33286666
chr1	33350449	33350699
chr1	33406596	33407073
chr1	33407248	33407323
chr1	33416495	33416673
chr1	33423020	33423245
chr1	33466416	33466603
chr1	33496464	33496696
chr1	33523744	33523797
chr1	33532481	33532776
chr1	33542245	33542660
chr1	33598786	33599618
chr1	33602705	33602906
chr1	33608426	33608501
chr1	33765970	33766195
chr1	33828321	33828513
chr1	33948734	33949154
chr1	33954383	33954505
chr1	33983416	33983641
chr1	33995485	33995869
chr1	34098442	34098517
chr1	34106020	34106251
chr1	34113635	34113710
chr1	34128281	34128356
chr1	34185519	34186019
chr1	34194430	34194630
chr1	34368376	34368576
chr1	34408854	34408915
chr1	34465602	34465677
chr1	34607631	34607860
chr1	34608047	34608150
chr1	34608704	34608979
chr1	34739012	34739204
chr1	34739467	34739616
chr1	34809138	34809236
chr1	34819982	34820057
chr1	34822854	34822929
chr1	34834349	34834674
chr1	34834849	34834900
chr1	34850871	34851071
chr1	34857590	34857813
chr1	34883635	34883854
chr1	34894342	34894667
chr1	34900420	34900607
chr1	34935228	34935303
chr1	34953396	34953546
chr1	34965006	34965150
chr1	34979873	34980048
chr1	34992454	34993342
chr1	35002494	35002654
chr1	35004186	35004336
chr1	35013465	35013540
chr1	35016273	35016531
chr1	35029222	35029815
chr1	35063698	35063999
chr1	35070592	35070656
chr1	35132127	35132286
chr1	35156503	35156691
chr1	35188054	35188254
chr1	35202128	35202731
chr1	35243728	35243957
chr1	35276593	35277641
chr1	35291389	35291689
chr1	35317631	35317706
chr1	35339222	35339297
chr1	35354787	35355120
chr1	35432333	35432518
chr1	35555877	35556252
chr1	35637413	35637646
chr1	35745703	35745937
chr1	35807896	35807971
chr1	35841892	35841967
chr1	35842336	35842411
chr1	35864409	35864681
chr1	35870265	35870636
chr1	35881957	35882032
chr1	35888507	35888582
chr1	35955144	35955479
chr1	35996986	35997061
chr1	35999603	35999902
chr1	36045952	36046152
chr1	36123753	36123844
chr1	36163010	36163235
chr1	36325001	36325304
chr1	36332976	36333051
chr1	36348445	36348705
chr1	36355552	36355727
chr1	36356182	36356365
chr1	36363804	36364240
chr1	36431707	36432163
chr1	36442104	36442379
chr1	36455327	36455502
chr1	36509288	36509363
chr1	36509965	36510296
chr1	36513709	36513970
chr1	36514664	36515068
chr1	36516548	36516626
chr1	36517186	36517238
chr1	36531116	36531341
chr1	36581620	36581845
chr1	36587271	36587916
chr1	36609263	36609563
chr1	36615705	36615787
chr1	36642277	36642727
chr1	36678910	36679235
chr1	36687601	36687676
chr1	36713917	36713992
chr1	36715133	36716130
chr1	36719228	36719303
chr1	36773578	36773653
chr1	36858202	36858277
chr1	36862985	36863252
chr1	36868326	36868576
chr1	36868884	36869019
chr1	36896333	36896525
chr1	36899682	36900346
chr1	36906749	36906872
chr1	36999649	36999724
chr1	37012611	37012686
chr1	37069751	37069969
chr1	37077069	37077738
chr1	37097597	37097838
chr1	37161300	37161375
chr1	37199528	37199678
chr1	37246665	37246720
chr1	37250929	37251332
chr1	37262925	37263050
chr1	37263213	37263264
chr1	37302442	37302507
chr1	37312258	37313039
chr1	37321683	37321767
chr1	37366210	37366285
chr1	37455111	37455887
chr1	37460598	37460790
chr1	37461237	37461291
chr1	37485236	37485311
chr1	37491403	37491478
chr1	37497542	37497617
chr1	37531649	37532027
chr1	37574305	37574862
chr1	37577878	37578003
chr1	37703366	37703466
chr1	37720486	37721111
chr1	37741704	37741804
chr1	37807065	37807140
chr1	37807778	37807978
chr1	37813803	37814073
chr1	37814298	37815293
chr1	37823029	37823279
chr1	37823677	37823752
chr1	37835380	37835555
chr1	37835844	37836241
chr1	37841886	37842385
chr1	37944480	37944562
chr1	37945232	37945557
chr1	37954626	37955202
chr1	37964453	37964528
chr1	38006259	38006334
chr1	38044288	38044363
chr1	38096715	38097085
chr1	38112367	38112429
chr1	38161291	38161986
chr1	38233010	38233113
chr1	38257727	38257975
chr1	38261865	38262216
chr1	38331490	38331543
chr1	38392721	38392927
chr1	38398632	38398707
chr1	38400594	38401168
chr1	38407221	38407605
chr1	38409110	38409285
chr1	38410461	38410719
chr1	38418059	38418252
chr1	38435184	38435284
chr1	38448738	38448813
chr1	38527991	38528533
chr1	38529244	38529650
chr1	38568325	38568415
chr1	38581803	38581903
chr1	38610031	38610131
chr1	38618843	38618943
chr1	38639424	38639656
chr1	38673003	38673461
chr1	38687773	38687920
chr1	38728489	38728564
chr1	38740231	38740587
chr1	38814810	38814885
chr1	38823742	38823817
chr1	38824404	38824659
chr1	38825228	38825303
chr1	38833114	38833453
chr1	38855245	38855405
chr1	38865779	38865854
chr1	38905065	38905378
chr1	38909257	38909466
chr1	38915805	38915959
chr1	38916653	38916831
chr1	38931303	38931378
chr1	38940681	38941105
chr1	38971814	38971939
chr1	38983977	38984217
chr1	39001599	39001799
chr1	39094410	39094669
chr1	39155739	39155936
chr1	39207815	39208221
chr1	39218223	39218330
chr1	39293264	39293651
chr1	39295925	39296175
chr1	39337880	39338126
chr1	39343035	39343614
chr1	39346190	39346367
chr1	39349413	39349526
chr1	39356393	39356468
chr1	39413285	39413485
chr1	39415273	39415348
chr1	39422924	39423653
chr1	39452243	39452318
chr1	39471454	39471529
chr1	39478706	39478838
chr1	39479106	39479277
chr1	39496396	39496598
chr1	39502282	39502547
chr1	39522929	39523204
chr1	39540099	39540399
chr1	39547404	39547583
chr1	39586140	39586315
chr1	39586694	39586769
chr1	39602629	39603127
chr1	39610363	39610839
chr1	39613922	39614072
chr1	39615329	39615404
chr1	39658020	39658095
chr1	39669505	39669580
chr1	39686507	39687034
chr1	39693967	39694174
chr1	39695707	39695885
chr1	39741176	39741401
chr1	39749362	39749688
chr1	39866327	39866378
chr1	39871650	39871725
chr1	39901087	39901162
chr1	39907518	39908108
chr1	39918373	39918448
chr1	39972198	39972273
chr1	40084743	40085252
chr1	40145378	40145533
chr1	40163687	40164082
chr1	40306864	40306939
chr1	40449681	40450131
chr1	40560021	40560096
chr1	40608966	40609041
chr1	40651957	40652289
chr1	40653662	40653737
chr1	40738531	40738606
chr1	40812788	40813358
chr1	40854744	40854920
chr1	40924403	40924516
chr1	40933251	40933462
chr1	41026481	41026677
chr1	41058938	41059013
chr1	41066387	41066462
chr1	41070032	41070199
chr1	41096924	41097169
chr1	41110911	41111008
chr1	41219535	41219939
chr1	41327080	41327138
chr1	41329619	41329820
chr1	41363030	41363105
chr1	41365144	41365369
chr1	41411737	41412173
chr1	41461462	41461537
chr1	41629292	41629689
chr1	41630565	41630787
chr1	41710447	41710764
chr1	41724131	41724516
chr1	41821893	41822043
chr1	41824845	41825204
chr1	41830430	41830656
chr1	41874837	41874912
chr1	41885449	41885630
chr1	41944078	41944225
chr1	41967325	41967652
chr1	41967889	41968095
chr1	41974140	41974215
chr1	42085391	42085516
chr1	42228783	42228951
chr1	42268673	42268750
chr1	42319280	42319480
chr1	42322649	42323391
chr1	42464777	42464852
chr1	42521737	42521937
chr1	42541675	42542050
chr1	42581688	42581763
chr1	42608932	42609132
chr1	42701691	42702414
chr1	42812102	42812177
chr1	42841849	42842058
chr1	42862261	42862336
chr1	42863098	42863298
chr1	42885026	42885201
chr1	42986767	42986976
chr1	42999206	42999281
chr1	42999890	42999965
chr1	43000140	43000215
chr1	43044906	43045205
chr1	43116930	43117005
chr1	43128455	43128636
chr1	43184330	43184555
chr1	43209563	43209638
chr1	43230225	43230888
chr1	43300778	43300992
chr1	43326130	43326215
chr1	43329261	43329645
chr1	43338724	43338799
chr1	43352451	43352526
chr1	43371273	43371348
chr1	43465517	43465592
chr1	43502069	43502269
chr1	43554416	43554493
chr1	43567859	43567934
chr1	43570467	43570680
chr1	43579594	43579983
chr1	43630727	43631377
chr1	43631722	43631797
chr1	43663309	43663402
chr1	43743983	43744083
chr1	43834453	43834528
chr1	43982163	43982553
chr1	44131330	44131552
chr1	44152210	44152400
chr1	44152696	44152921
chr1	44250962	44251279
chr1	44251539	44251801
chr1	44269154	44269379
chr1	44279708	44279808
chr1	44280126	44280526
chr1	44280937	44281012
chr1	44300968	44301163
chr1	44320546	44320643
chr1	44326202	44326502
chr2	41133	41350
chr2	50009	50084
chr2	66433	66661
chr2	89911	89986
chr2	183982	184057
chr2	184917	184992
chr2	191519	191699
chr2	218737	219079
chr2	254629	254704
chr2	270455	270530
chr2	298412	298875
chr2	312316	312391
chr2	321136	321295
chr2	361651	361767
chr2	398631	398991
chr2	438417	438726
chr2	451130	451355
chr2	507769	507919
chr2	551634	551784
chr2	586128	586203
chr2	630074	630149
chr2	729908	730133
chr2	730861	731211
chr2	763035	763260
chr2	796304	796513
chr2	800596	801246
chr2	806077	806152
chr2	806390	806873
chr2	849318	849461
chr2	928034	928109
chr2	928864	928921
chr2	929582	929949
chr2	945211	945720
chr2	953715	953890
chr2	962669	962969
chr2	963214	963289
chr2	1016897	1017517
chr2	1028988	1029338
chr2	1029678	1029753
chr2	1068016	1068120
chr2	1086124	1086199
chr2	1106116	1106191
chr2	1106650	1106750
chr2	1117274	1117349
chr2	1135263	1135338
chr2	1214899	1215122
chr2	1222580	1222655
chr2	1263672	1263876
chr2	1347481	1347556
chr2	1369958	1370220
chr2	1517691	1517753
chr2	1579351	1579538
chr2	1634747	1634822
chr2	1730891	1731538
chr2	1819112	1819337
chr2	1843703	1843776
chr2	1852612	1852755
chr2	1863096	1863171
chr2	1956723	1957040
chr2	2020579	2020704
chr2	2073536	2073690
chr2	2111852	2112099
chr2	2169773	2169848
chr2	2208259	2208652
chr2	2297787	2297873
chr2	2304383	2304536
chr2	2496474	2496686
chr2	2506392	2506592
chr2	2754086	2754240
chr2	2830050	2830335
chr2	2842776	2842934
chr2	2871014	2871199
chr2	2889840	2889915
chr2	2959981	2960056
chr2	3043591	3043666
chr2	3084716	3085295
chr2	3092436	3092622
chr2	3124646	3124768
chr2	3153788	3153963
chr2	3238548	3238892
chr2	3255664	3256114
chr2	3256359	3256801
chr2	3272801	3272989
chr2	3276499	3276574
chr2	3469098	3469245
chr2	3505059	3505134
chr2	3553873	3553948
chr2	3607995	3608428
chr2	3861155	3861267
chr2	3876143	3876218
chr2	4002068	4002139
chr2	4011146	4011221
chr2	4016424	4016799
chr2	4017191	4017389
chr2	4134811	4134915
chr2	4135090	4135422
chr2	4168923	4169048
chr2	4174485	4174560
chr2	4189517	4189692
chr2	4240007	4240636
chr2	4285730	4285818
chr2	4295202	4295677
chr2	4409718	4409993
chr2	4506508	4507008
chr2	4508066	4508331
chr2	4572615	4572690
chr2	4622556	4622631
chr2	4667317	4667642
chr2	4728572	4728747
chr2	4736366	4736666
chr2	4778184	4778366
chr2	4783118	4783376
chr2	4836592	4836679
chr2	4886403	4886616
chr2	4886891	4887255
chr2	4892571	4892732
chr2	4932763	4932888
chr2	4933099	4933174
chr2	4969510	4969585
chr2	4969868	4969943
chr2	5100405	5100584
chr2	5131211	5131286
chr2	5391346	5391498
chr2	5500885	5500960
chr2	5515790	5515865
chr2	5559337	5559499
chr2	5570249	5570399
chr2	5570613	5570890
chr2	5579960	5580110
chr2	5617368	5617443
chr2	5668921	5669071
chr2	5702583	5702954
chr2	5766935	5767414
chr2	5786520	5786756
chr2	5823358	5823839
chr2	5891060	5891135
chr2	5924509	5924745
chr2	5926449	5926605
chr2	5927378	5927679
chr2	5952115	5952310
chr2	5967010	5967085
chr2	6024186	6024239
chr2	6041422	6041622
chr2	6046265	6046382
chr2	6046954	6047129
chr2	6086484	6086660
chr2	6105809	6105884
chr2	6175290	6175640
chr2	6380692	6380888
chr2	6468460	6469317
chr2	6469621	6469902
chr2	6625281	6625431
chr2	6626852	6626977
chr2	6646167	6646242
chr2	6698150	6698471
chr2	6703448	6703598
chr2	6762809	6762988
chr2	6943169	6943262
chr2	6951723	6951899
chr2	6954056	6954284
chr2	7052658	7052836
chr2	7156082	7156293
chr2	7169205	7169505
chr2	7224121	7224314
chr2	7321386	7321583
chr2	7360698	7360773
chr2	7376311	7376386
chr2	7504079	7504154
chr2	7571161	7571837
chr2	7574189	7574538
chr2	7689027	7689190
chr2	7725562	7725637
chr2	7726390	7727146
chr2	7800528	7800730
chr2	7967573	7968107
chr2	8253857	8253932
chr2	8271071	8271293
chr2	8299742	8299946
chr2	8404923	8405073
chr2	8405295	8405570
chr2	8488900	8489105
chr2	8497771	8497846
chr2	8533605	8533786
chr2	8553582	8553787
chr2	8561418	8561473
chr2	8561967	8562042
chr2	8639589	8639864
chr2	8649779	8649854
chr2	8854390	8854442
chr2	8890721	8890858
chr2	8926203	8926389
chr2	9356722	9356797
chr2	9387475	9387650
chr2	9388001	9388203
chr2	9462677	9462752
chr2	9471227	9471602
chr2	9607910	9608010
chr2	9646354	9646429
chr2	9672521	9672596
chr2	9987793	9987974
chr2	10017305	10017357
chr2	10036520	10036821
chr2	10093501	10093695
chr2	10159625	10159677
chr2	10162437	10162737
chr2	10214168	10214435
chr2	10222930	10223136
chr2	10227556	10227784
chr2	10300537	10300612
chr2	10342600	10342946
chr2	10461702	10463796
chr2	10554860	10555047
chr2	10838968	10839160
chr2	10857839	10857914
chr2	10921841	10922161
chr2	10961323	10961398
chr2	11103402	11103595
chr2	11166532	11166607
chr2	11166875	11166950
chr2	11381899	11382101
chr2	11450222	11450297
chr2	11529107	11529182
chr2	11585161	11585366
chr2	11690483	11690855
chr2	11691348	11691429
chr2	11801511	11801636
chr2	11802436	11802603
chr2	11803701	11803960
chr2	11843245	11843326
chr2	11857525	11857684
chr2	11884945	11885635
chr2	12017590	12017840
chr2	12027071	12027146
chr2	12159129	12159284
chr2	12166141	12166519
chr2	12282963	12283381
chr2	12347864	12348026
chr2	12348721	12348788
chr2	12370238	12370401
chr2	12488724	12488799
chr2	12652374	12652578
chr2	12850526	12851072
chr2	12916354	12916429
chr2	13068568	13068643
chr2	13354464	13354739
chr2	13488233	13488491
chr2	13549375	13549650
chr2	13583584	13584006
chr2	13640588	13640851
chr2	13664074	13664149
chr2	13666531	13666781
chr2	13667087	13667309
chr2	13676992	13677067
chr2	13695181	13695573
chr2	13711890	13712532
chr2	13737486	13737855
chr2	13738635	13738710
chr2	13996023	13996216
chr2	14084120	14084174
chr2	14170767	14171118
chr2	14180946	14181106
chr2	14217297	14217895
chr2	14218272	14218764
chr2	14219037	14219219
chr2	14348631	14348706
chr2	14368929	14369159
chr2	14509991	14510166
chr2	14536267	14536478
chr2	14931523	14931598
chr2	14931854	14932374
chr2	14932641	14932891
chr2	14933141	14933194
chr2	14969253	14969448
chr2	15108567	15109054
chr2	15352302	15352643
chr2	15859484	15859549
chr2	15864149	15864262
chr2	15876805	15877030
chr2	15878402	15878602
chr2	16016169	16016631
chr2	16059896	16059971
chr2	16089233	16089308
chr2	16541424	16541614
chr2	16622761	16622839
chr2	16624494	16624667
chr2	16666077	16666269
chr2	16747440	16747727
chr2	16753045	16753120
chr2	16797037	16797112
chr2	16869933	16870411
chr2	16895744	16896131
chr2	16896333	16896404
chr2	16973548	16973623
chr2	16997997	16998058
chr2	17155123	17155463
chr2	17501192	17501321
chr2	17622544	17622969
chr2	17651278	17651353
chr2	17728363	17728737
chr2	17767542	17767779
chr2	17772220	17772295
chr2	17792769	17793044
chr2	17806745	17806845
chr2	17818791	17818860
chr2	17840876	17840951
chr2	17876006	17876192
chr2	18325769	18326069
chr2	18380922	18381289
chr2	18390444	18390676
chr2	18515460	18515731
chr2	18587321	18587496
chr2	18619393	18619574
chr2	18636193	18636443
chr2	18651191	18651492
chr2	18658168	18658331
chr2	18715104	18715231
chr2	19479793	19479943
chr2	19514253	19514445
chr2	19560614	19560958
chr2	19561343	19561524
chr2	19634116	19634458
chr2	19705128	19705559
chr2	19799430	19799850
chr2	19828103	19828653
chr2	19848022	19848306
chr2	20116810	20116885
chr2	20345605	20345924
chr2	20374459	20374663
chr2	20378277	20378347
chr2	20439894	20440482
chr2	20483475	20483636
chr2	20620121	20620196
chr2	20620371	20620426
chr2	20622942	20623017
chr2	20682150	20682272
chr2	20697761	20697868
chr2	20831113	20831388
chr2	20858804	20858990
chr2	20885134	20885411
chr2	21011066	21011250
chr2	21011647	21012089
chr2	21012899	21012974
chr2	21044669	21045205
chr2	21047313	21047728
chr2	21071909	21072076
chr2	21092220	21093395
chr2	21170969	21171167
chr2	21172060	21172288
chr2	21256140	21256344
chr2	21272304	21272467
chr2	21310172	21310247
chr2	21318453	21318512
chr2	21333979	21334218
chr2	21358759	21358834
chr2	21394848	21394984
chr2	21409713	21409788
chr2	21411906	21412185
chr2	21415896	21415971
chr2	21438268	21438518
chr2	21442196	21443159
chr2	21493147	21493789
chr2	21534195	21534603
chr2	21535107	21535182
chr2	21535404	21535554
chr2	21553030	21553255
chr2	21573273	21573454
chr2	21736513	21736688
chr2	21835701	21835788
chr2	21839058	21839217
chr2	21839459	21839534
chr2	21975197	21975561
chr2	21999062	21999162
chr2	22003890	22004100
chr2	22043937	22044138
chr2	22074383	22074498
chr2	22616165	22616557
chr2	22627995	22628581
chr2	22859618	22859693
chr2	22925341	22925526
chr2	23022916	23022991
chr2	23204587	23204979
chr2	23357273	23357610
chr2	23376360	23376435
chr2	23383095	23383663
chr2	23407799	23408127
chr2	23470557	23470635
chr2	23527389	23527570
chr2	23528174	23528249
chr2	23570502	23570857
chr2	23580871	23581056
chr2	23613515	23613618
chr2	23662591	23662663
chr2	23740038	23740113
chr2	23771709	23771784
chr2	23773458	23773533
chr2	23974295	23974602
chr2	24011142	24011805
chr2	24020787	24021037
chr2	24098519	24098721
chr2	24127143	24127293
chr2	24127636	24127848
chr2	24153141	24153591
chr2	24257065	24257228
chr2	24281878	24282251
chr2	24356904	24357106
chr2	24377570	24377978
chr2	24530152	24530259
chr2	24600649	24600874
chr2	24765864	24766139
chr2	24811387	24811462
chr2	24848114	24848631
chr2	24948503	24948935
chr2	24976203	24976438
chr2	25024342	25024417
chr2	25118718	25118793
chr2	25210493	25210593
chr2	25298095	25298170
chr2	25320326	25320665
chr2	25321116	25321871
chr2	25392294	25392488
chr2	25429204	25429361
chr2	25473370	25473889
chr2	25479096	25479278
chr2	25589296	25589471
chr2	25589696	25589930
chr2	25590767	25591013
chr2	25596828	25596903
chr2	25678952	25679068
chr2	25713706	25714137
chr2	25722724	25722799
chr2	25736568	25736719
chr2	25737118	25737193
chr2	25855227	25855734
chr2	25872655	25873040
chr2	26005231	26005306
chr2	26017909	26018083
chr2	26038973	26039148
chr2	26240129	26240404
chr2	26246954	26247029
chr2	26248814	26248889
chr2	26809282	26809457
chr2	26935530	26935771
chr2	27022762	27022929
chr2	27131572	27131647
chr2	27162359	27162584
chr2	27176657	27177005
chr2	27183949	27184024
chr2	27225439	27225614
chr2	27259029	27259135
chr2	27260471	27260880
chr2	27303033	27303319
chr2	27331859	27332070
chr2	27346686	27346768
chr2	27347182	27347410
chr2	27356650	27357089
chr2	27363388	27363544
chr2	27421373	27422673
chr2	27430799	27430974
chr2	27431375	27431500
chr2	27452566	27453326
chr2	27480660	27480735
chr2	27492043	27492410
chr2	27546864	27546939
chr2	27914363	27914471
chr2	27927455	27927530
chr2	27943187	27943599
chr2	27944008	27944089
chr2	28020053	28020128
chr2	28104609	28104684
chr2	28105826	28105901
chr2	28165840	28165915
chr2	28176738	28177038
chr2	28189301	28189376
chr2	28203115	28203190
chr2	28203386	28203676
chr2	28222794	28223034
chr2	28238833	28238908
chr2	28300966	28301241
chr2	28341544	28341619
chr2	28395631	28396115
chr2	28410451	28411150
chr2	28535611	28536184
chr2	28603172	28603434
chr2	28652438	28653496
chr2	28660889	28660964
chr2	28667206	28667281
chr2	28749326	28749401
chr2	28839493	28839960
chr2	28855878	28855953
chr2	28871459	28871845
chr2	28877556	28877645
chr2	28885998	28886123
chr2	28888005	28888255
chr2	28892149	28892224
chr2	28902005	28902439
chr2	28911591	28911749
chr2	28963624	28963678
chr2	29000742	29000817
chr2	29046577	29046704
chr2	29051709	29052094
chr2	29124467	29124842
chr2	29219002	29219077
chr2	29329179	29329817
chr2	29354639	29354799
chr2	29359006	29359187
chr2	29432825	29432900
chr2	29442828	29443028
chr2	29458979	29459161
chr2	29459342	29459535
chr2	29487608	29487964
chr2	29504459	29504724
chr2	29526058	29526464
chr2	29569424	29569725
chr2	29572943	29573118
chr2	29583244	29583457
chr2	29671535	29671610
chr2	29716963	29717280
chr2	29766356	29766431
chr2	29788135	29788388
chr2	29788911	29789011
chr2	29901570	29901870
chr2	30060678	30060865
chr2	30135539	30135623
chr2	30183980	30184305
chr2	30190384	30190881
chr2	30204979	30205830
chr2	30277214	30277490
chr2	30278167	30278500
chr2	30300728	30300937
chr2	30316988	30317063
chr2	30351462	30352262
chr2	30373874	30373951
chr2	30398464	30398539
chr2	30423429	30423574
chr2	30431494	30431824
chr2	30464665	30464911
chr2	30538153	30538330
chr2	30569986	30570311
chr2	30590263	30590518
chr2	30692512	30692693
chr2	30716688	30716770
chr2	30769452	30770088
chr2	30770494	30770870
chr2	30847725	30847880
chr2	30888950	30890289
chr2	30911359	30911810
chr2	30940206	30940281
chr2	30947169	30947494
chr2	31000615	31000690
chr2	31000891	31001041
chr2	31035561	31035711
chr2	31041860	31042070
chr2	31065027	31065202
chr2	31066943	31067052
chr2	31116203	31116458
chr2	31127162	31127673
chr2	31190650	31190861
chr2	31195941	31196641
chr2	31245304	31245474
chr2	31259387	31259690
chr2	31268436	31268908
chr2	31460308	31460755
chr2	31467663	31467720
chr2	31485945	31486557
chr2	31507712	31507837
chr2	31575611	31575891
chr2	31746510	31746726
chr2	31780693	31781003
chr2	31862047	31862358
chr2	31869741	31869816
chr2	31873308	31873522
chr2	31885369	31885444
chr2	31886892	31886967
chr2	32159886	32159961
chr2	32253648	32253863
chr2	32356427	32356636
chr2	32488325	32488542
chr2	32537403	32537478
chr2	32564860	32565091
chr2	32617674	32617749
chr2	32787704	32787779
chr2	32819166	32819241
chr2	32871077	32871152
chr2	32893053	32893281
chr2	33114738	33114813
chr2	33115316	33115392
chr2	33162679	33162754
chr2	33165532	33165955
chr2	33172481	33172556
chr2	33199936	33200053
chr2	33242116	33242337
chr2	33504345	33504501
chr2	33579211	33579311
chr2	33665415	33665665
chr2	33672256	33672656
chr2	33701542	33701617
chr2	33726421	33726639
chr2	33790994	33791445
chr2	33799972	33800047
chr2	33830828	33830900
chr2	33847550	33847625
chr2	33861518	33861593
chr2	33943240	33943640
chr2	33958997	33959097
chr2	33995515	33996241
chr2	34053476	34053656
chr2	34149174	34149610
chr2	34204714	34204853
chr2	34237491	34238082
chr2	34282430	34282803
chr2	34346362	34346437
chr2	34366122	34366197
chr2	34370516	34370841
chr2	34373317	34373826
chr2	34412912	34413237
chr2	34415671	34415828
chr2	34464468	34465090
chr2	34491527	34491602
chr2	34494466	34494596
chr2	34546394	34546469
chr2	34546994	34547186
chr2	34577896	34578005
chr2	34617502	34617577
chr2	34622914	34623014
chr2	34643327	34644286
chr2	34648914	34649274
chr2	34673589	34673664
chr2	34703321	34704130
chr2	34740714	34740871
chr2	34741063	34741438
chr2	34774139	34774508
chr2	34778581	34779031
chr2	34790743	34791175
chr2	34812396	34812471
chr2	34819653	34820039
chr2	34821344	34821419
chr2	34824718	34824954
chr2	34905247	34905747
chr2	34924838	34925263
chr2	34988570	34989051
chr2	34989251	34989351
chr2	35050015	35050240
chr2	35057408	35057591
chr2	35057750	35057925
chr2	35090081	35090331
chr2	35289403	35289478
chr2	35294923	35295048
chr2	35297570	35297790
chr2	35350592	35350817
chr2	35379486	35379629
chr2	35429076	35429326
chr2	35476465	35476853
chr2	35494922	35495111
chr2	35514644	35514710
chr2	35612943	35613218
chr2	35765218	35765293
chr2	35808332	35808507
chr2	35950965	35951270
chr2	35951453	35951553
chr2	35992851	35993281
chr2	36008653	36008728
chr2	36008928	36009003
chr2	36009203	36009278
chr2	36331072	36331197
chr2	36331349	36331402
chr2	36380049	36380249
chr2	36384095	36384211
chr2	36446301	36446576
chr2	36479494	36479921
chr2	36535442	36535993
chr2	36600959	36601231
chr2	36617106	36617331
chr2	36623292	36623742
chr2	36704163	36704238
chr2	36719233	36719444
chr2	36730654	36730874
chr2	36739367	36739442
chr2	36753156	36753231
chr2	36784480	36784717
chr2	36924995	36925096
chr2	37072655	37072905
chr2	37137675	37137750
chr2	37147849	37148404
chr2	37193872	37194358
chr2	37194590	37194665
chr2	37228881	37228956
chr2	37367876	37368285
chr2	37368545	37369214
chr2	37655684	37655920
chr2	37656258	37656333
chr2	37714660	37715282
chr2	37805584	37805795
chr2	38052826	38052901
chr2	38117793	38117868
chr2	38142727	38142802
chr2	38304700	38304865
chr2	38338866	38338920
chr2	38354940	38355194
chr2	38434601	38434976
chr2	38506917	38507042
chr2	38733028	38733311
chr2	38809326	38809401
chr2	38811308	38811608
chr2	38812461	38812610
chr2	38860230	38860305
chr2	38905774	38905849
chr2	38979060	38979135
chr2	38998531	38998595
chr2	39158530	39158676
chr2	39251626	39251701
chr2	39269623	39269698
chr2	39432318	39432539
chr2	39482012	39482361
chr2	39517092	39517145
chr2	39600591	39600666
chr2	39681955	39682030
chr2	39713177	39713606
chr2	39871671	39872455
chr2	39884915	39885165
chr2	39972882	39972957
chr2	40163664	40163863
chr2	40314278	40314429
chr2	40477730	40478096
chr2	40584935	40585088
chr2	40595666	40595872
chr2	40992498	40992562
chr2	40998617	40998668
chr2	41211969	41212044
chr2	41231922	41232075
chr2	41358318	41358902
chr2	41386466	41386541
chr2	41442682	41442877
chr2	41826093	41826180
chr2	41838491	41838790
chr2	41877170	41877245
chr2	41928970	41929101
chr2	41954236	41954389
chr2	42012621	42012888
chr2	42032031	42032106
chr2	42033026	42033183
chr2	42035205	42035280
chr2	42036741	42037041
chr2	42039170	42039289
chr2	42079407	42079850
chr2	42113242	42113504
chr2	42240094	42240661
chr2	42286223	42286448
chr2	42297019	42297197
chr2	42306030	42306169
chr2	42391428	42391750
chr2	42529938	42530013
chr2	42556946	42557176
chr2	42643866	42644116
chr2	42714235	42714360
chr2	42737396	42737674
chr2	42751030	42751385
chr2	42755408	42755588
chr2	42755783	42755834
chr2	42797722	42798654
chr2	42837693	42837880
chr2	42864939	42865026
chr2	42865350	42865760
chr2	42988573	42988855
chr2	42993495	42993685
chr2	43013926	43014147
chr2	43014437	43015039
chr2	43020460	43020635
chr2	43051179	43051254
chr2	43051529	43051740
chr2	43090623	43090886
chr2	43097408	43097613
chr2	43112870	43112922
chr2	43128054	43128129
chr2	43128331	43128406
chr2	43134725	43134958
chr2	43164562	43164962
chr2	43187671	43187722
chr2	43190983	43191193
chr2	43191790	43192315
chr2	43206712	43206787
chr2	43215203	43215363
chr2	43221899	43222132
chr2	43236804	43237071
chr2	43279652	43280080
chr2	43376361	43376536
chr2	43479496	43479743
chr2	43499275	43499349
chr2	43505808	43506090
chr2	43557971	43558296
chr2	43586598	43587166
chr2	43637366	43637441
chr2	43685184	43685259
chr2	43720593	43721129
chr2	43736099	43736299
chr2	43768414	43768789
chr2	43788721	43788890
chr2	43822321	43822373
chr2	43942567	43942861
chr2	43972845	43972920
chr2	44015803	44015878
chr2	44016474	44016549
chr2	44020915	44020990
chr2	44050963	44051482
chr2	44202710	44203054
chr2	44208718	44209034
chr2	44256282	44256546
chr2	44262847	44262964
chr2	44269769	44269823
chr2	44275818	44275893
chr2	44289235	44289590
chr2	44304844	44304895
chr2	44305157	44305407
chr2	44305564	44305789
chr2	44314237	44314562
chr2	44326840	44326915
chr2	44333632	44334000
chr2	44335092	44335167
chr2	44343823	44344461
chr2	44344673	44344748
chr2	44349255	44349434
chr2	44354232	44354532
chr2	44363021	44363457
chr2	44364114	44364300
chr2	44378445	44378969
chr2	44395561	44395636
chr2	44404705	44405105
chr2	44417607	44417799
chr2	44448767	44449143
chr2	44475938	44476013
chr2	44502606	44502831
chr2	44516572	44516647
chr2	44557298	44557373
chr2	44558620	44558695
chr2	44566132	44566203
chr2	44646516	44646591
chr2	44650416	44650618
chr2	44716637	44716712
chr2	44730745	44730820
chr2	44738584	44738790
chr2	44763146	44763246
chr2	44786069	44786700
chr2	44793762	44793837
chr2	44926239	44926565
chr2	44931569	44931644
chr2	44977785	44977969
chr2	45001041	45001354
chr2	45044623	45044827
chr2	45051850	45051925
chr2	45091046	45091121
chr2	45093621	45093802
chr2	45137393	45137643
chr2	45204912	45204996
chr2	45391619	45391672
chr2	45467741	45467936
chr2	45499240	45499430
chr2	45508850	45508975
chr2	45571114	45571180
chr2	45591002	45591190
chr2	45613115	45613365
chr2	45640306	45640611
chr2	45702404	45702554
chr2	45753728	45753878
chr2	45834400	45834545
chr2	45947651	45947864
chr2	45960366	45960441
chr2	45995789	45995974
chr2	45999649	45999799
chr2	46004633	46004708
chr2	46015303	46015610
chr2	46017847	46018073
chr2	46047588	46048053
chr2	46054209	46054484
chr2	46101317	46101542
chr2	46117297	46117674
chr2	46120902	46121264
chr2	46124196	46124693
chr2	46143766	46143942
chr2	46160570	46160745
chr2	46162127	46162605
chr2	46172863	46173003
chr2	46220574	46220747
chr2	46228856	46228931
chr2	46230244	46230319
chr2	46247443	46247613
chr2	46274914	46275122
chr2	46328105	46328224
chr2	46389835	46389978
chr2	46400022	46400097
chr2	46426133	46426363
chr2	46465915	46466074
chr2	46466425	46466554
chr2	46466727	46466802
chr2	46487004	46487243
chr2	46500573	46500648
chr2	46536008	46536133
chr2	46545972	46546047
chr2	46610669	46610744
chr2	46715524	46715649
chr2	46716064	46716268
chr2	46729956	46730086
chr2	46734604	46734734
chr2	46735421	46735720
chr2	46757669	46757794
chr2	46816685	46816760
chr2	46891016	46891091
chr2	46914829	46915682
chr2	46918902	46919077
chr2	46931490	46931565
chr2	46931947	46932079
chr2	46936536	46936642
chr2	46973741	46973841
chr2	47056116	47056191
chr2	47231403	47231528
chr2	47241391	47241466
chr2	47287539	47287792
chr2	47351101	47351501
chr2	47369915	47370091
chr2	47447385	47447631
chr2	47510112	47510773
chr2	47513300	47513509
chr2	47523086	47523236
chr2	47596849	47596924
chr2	47694277	47694470
chr2	47707277	47707459
chr2	47726410	47726485
chr2	47739317	47739468
chr2	47740358	47740633
chr2	47754803	47755278
chr2	47787835	47787910
chr2	47809283	47809863
chr2	47811555	47811710
chr2	47815144	47815219
chr2	47845630	47845705
chr2	47871590	47871783
chr2	47877146	47877498
chr2	47886717	47886853
chr2	48016504	48016579
chr2	48024348	48024423
chr2	48077454	48077622
chr2	48192957	48193032
chr2	48218817	48219096
chr2	48226363	48226613
chr2	48234254	48234572
chr2	48256803	48256878
chr2	48275056	48275206
chr3	30569	30719
chr3	126469	126619
chr3	132446	132849
chr3	138405	138569
chr3	211503	211578
chr3	344486	344648
chr3	355936	356011
chr3	450453	450615
chr3	515170	515805
chr3	527492	527567
chr3	536259	536459
chr3	539748	539952
chr3	550525	550818
chr3	671137	671419
chr3	690847	690922
chr3	782798	782983
chr3	801506	801756
chr3	823868	824244
chr3	828874	829168
chr3	830587	830762
chr3	921655	921805
chr3	957338	957413
chr3	957613	957667
chr3	962742	962924
chr3	976420	976663
[truncated: 4,557 more rows]

## Sheet: gACR in 4x
Table. S3 Different types of ACRs in diploid and autotetraploid rice.
Chr	start	end
chr1	41163	41245
chr1	86841	87066
chr1	146918	146993
chr1	150587	150655
chr1	152387	152462
chr1	381416	381628
chr1	495704	495829
chr1	541115	541485
chr1	574865	575169
chr1	575637	575712
chr1	589915	589990
chr1	645288	645581
chr1	673910	674096
chr1	675620	675695
chr1	753131	753311
chr1	775989	776205
chr1	778886	779104
chr1	794052	794214
chr1	930400	930629
chr1	972502	972715
chr1	1008474	1008699
chr1	1048005	1048095
chr1	1063777	1063977
chr1	1069071	1069146
chr1	1071396	1071479
chr1	1161718	1161873
chr1	1186340	1186520
chr1	1200041	1200377
chr1	1220327	1220927
chr1	1240230	1240480
chr1	1248660	1249593
chr1	1366319	1366469
chr1	1375117	1375368
chr1	1382538	1382593
chr1	1384855	1385353
chr1	1420831	1421171
chr1	1421820	1421874
chr1	1431421	1431741
chr1	1432083	1432540
chr1	1463106	1463183
chr1	1516854	1517244
chr1	1588306	1588564
chr1	1589188	1589518
chr1	1604072	1604298
chr1	1673807	1674339
chr1	1700070	1700132
chr1	1705451	1706218
chr1	1732370	1732666
chr1	1735783	1736077
chr1	1758235	1758460
chr1	1833421	1833496
chr1	1860924	1861140
chr1	1875319	1875394
chr1	1891458	1891758
chr1	1940652	1940888
chr1	1953902	1954095
chr1	1967492	1967662
chr1	1992481	1992628
chr1	1997331	1997406
chr1	1998625	1998700
chr1	2001152	2001331
chr1	2008429	2008679
chr1	2015809	2016238
chr1	2022141	2022216
chr1	2070628	2071053
chr1	2133744	2133869
chr1	2147822	2147897
chr1	2184069	2184222
chr1	2233537	2233691
chr1	2288673	2289029
chr1	2345052	2345127
chr1	2380092	2380970
chr1	2448011	2448086
chr1	2491730	2492055
chr1	2524164	2524301
chr1	2556270	2556407
chr1	2633757	2633832
chr1	2672878	2672953
chr1	2680829	2681311
chr1	2705518	2705593
chr1	2715319	2715423
chr1	2720996	2721237
chr1	2723063	2723284
chr1	2757777	2757879
chr1	2833200	2833556
chr1	2848902	2848977
chr1	2871692	2871776
chr1	2901693	2902043
chr1	2916922	2917247
chr1	2940298	2940373
chr1	3019832	3019907
chr1	3034429	3034579
chr1	3052293	3052584
chr1	3088553	3088716
chr1	3149322	3149397
chr1	3177705	3177911
chr1	3192908	3193471
chr1	3201530	3201946
chr1	3208998	3209178
chr1	3276727	3277265
chr1	3293693	3293793
chr1	3298744	3298977
chr1	3310988	3311063
chr1	3319644	3319791
chr1	3342034	3342459
chr1	3360574	3360699
chr1	3402427	3402552
chr1	3407673	3407949
chr1	3435084	3435475
chr1	3471671	3472032
chr1	3510480	3510726
chr1	3517918	3517993
chr1	3524603	3524803
chr1	3592470	3592694
chr1	3607241	3607429
chr1	3619457	3619588
chr1	3619805	3619880
chr1	3623851	3624221
chr1	3632214	3632447
chr1	3646726	3646803
chr1	3670829	3671054
chr1	3679233	3679358
chr1	3713267	3714179
chr1	3727191	3727366
chr1	3745162	3745213
chr1	3746887	3747628
chr1	3762564	3763102
chr1	3839003	3839078
chr1	3848068	3849093
chr1	3860813	3860888
chr1	3930955	3931389
chr1	3936517	3936927
chr1	4119792	4119980
chr1	4127316	4127391
chr1	4128322	4128623
chr1	4138771	4138833
chr1	4139532	4139799
chr1	4166567	4166647
chr1	4218020	4218633
chr1	4260600	4260814
chr1	4297154	4297279
chr1	4337527	4338034
chr1	4340820	4341287
chr1	4351437	4351839
chr1	4353736	4354036
chr1	4385648	4385723
chr1	4422076	4422201
chr1	4441343	4441603
chr1	4468781	4469056
chr1	4496867	4497391
chr1	4498433	4498725
chr1	4499713	4499874
chr1	4501285	4501446
chr1	4507792	4508117
chr1	4531237	4531462
chr1	4555811	4556661
chr1	4598657	4599171
chr1	4676989	4677395
chr1	4705688	4705983
chr1	4742371	4742459
chr1	4759407	4759482
chr1	4796787	4797336
chr1	4814866	4815213
chr1	4863912	4864533
chr1	4901785	4902059
chr1	4904510	4904585
chr1	4934872	4935003
chr1	5062213	5062288
chr1	5062771	5062860
chr1	5160363	5160451
chr1	5179211	5179498
chr1	5233877	5234436
chr1	5358156	5358406
chr1	5364320	5364420
chr1	5449175	5449506
chr1	5480157	5480336
chr1	5674211	5674286
chr1	5692100	5692175
chr1	5709414	5709724
chr1	5742962	5743262
chr1	5756519	5756594
chr1	5829788	5829872
chr1	5836878	5837563
chr1	5912506	5912850
chr1	5974222	5974297
chr1	5974622	5974697
chr1	5989019	5989176
chr1	5989766	5989933
chr1	6012841	6013317
chr1	6029373	6029553
chr1	6275754	6276418
chr1	6276713	6276847
chr1	6294585	6294660
chr1	6295984	6296059
chr1	6304278	6304433
chr1	6550705	6550962
chr1	6624372	6624447
chr1	6657406	6657481
chr1	6657781	6657841
chr1	6705623	6705819
chr1	6748786	6748920
chr1	6750367	6750577
chr1	6755753	6756291
chr1	6780250	6781138
chr1	6796959	6797313
chr1	6803435	6804035
chr1	6911879	6912211
chr1	6912840	6912985
chr1	6925049	6925124
chr1	7048850	7049096
chr1	7089227	7089293
chr1	7114957	7115172
chr1	7121896	7122135
chr1	7150768	7150944
chr1	7183660	7184179
chr1	7191693	7191893
chr1	7405395	7405451
chr1	7424988	7425409
chr1	7439906	7440006
chr1	7459301	7459451
chr1	7465615	7466129
chr1	7467966	7468140
chr1	7569564	7569616
chr1	7576826	7576983
chr1	7634143	7634290
chr1	7663318	7663678
chr1	7744392	7744669
chr1	7775416	7775691
chr1	7795018	7795093
chr1	7822156	7822256
chr1	7874070	7874370
chr1	8143249	8143429
chr1	8155359	8156234
chr1	8157921	8158021
chr1	8275664	8275782
chr1	8387579	8388064
chr1	8428127	8428226
chr1	8442952	8443127
chr1	8444818	8444891
chr1	8473490	8473640
chr1	8473836	8474489
chr1	8496003	8496523
chr1	8551312	8551547
chr1	8726418	8726684
chr1	8867459	8867965
chr1	8891261	8891729
chr1	8892102	8892212
chr1	8995626	8995730
chr1	9004463	9005625
chr1	9037935	9038461
chr1	9114800	9114978
chr1	9115425	9115657
chr1	9166644	9167111
chr1	9209584	9210309
chr1	9295073	9295148
chr1	9297674	9297751
chr1	9365991	9366046
chr1	9448761	9448947
chr1	9614672	9615348
chr1	9701107	9702186
chr1	9768698	9768773
chr1	9774342	9774592
chr1	9783974	9784198
chr1	9856734	9857270
chr1	10096964	10097204
chr1	10111128	10111179
chr1	10192935	10193217
chr1	10222749	10222824
chr1	10285383	10285558
chr1	10397099	10397284
chr1	10415409	10415957
chr1	10423966	10424166
chr1	10495010	10495236
chr1	10518546	10518726
chr1	10628662	10628814
chr1	10644942	10645227
chr1	10687488	10687690
chr1	10698421	10698601
chr1	10700109	10700184
chr1	10753521	10753773
chr1	10779692	10779917
chr1	10788034	10788124
chr1	11151092	11151167
chr1	11191218	11191798
chr1	11252112	11252376
chr1	11252626	11252806
chr1	11351486	11351562
chr1	11398678	11399071
chr1	11431274	11431399
chr1	11469275	11469618
chr1	11503045	11503245
chr1	11503758	11504148
chr1	11562282	11562459
chr1	11610556	11610677
chr1	11832711	11832960
chr1	11846078	11846203
chr1	11848073	11848273
chr1	11861167	11861399
chr1	11894910	11895263
chr1	11905945	11906045
chr1	11906652	11906727
chr1	11914424	11914624
chr1	11915659	11915734
chr1	11936566	11936987
chr1	11967564	11967802
chr1	11970511	11970586
chr1	12025665	12025965
chr1	12056735	12056860
chr1	12109708	12109793
chr1	12121568	12121843
chr1	12522412	12522487
chr1	12585195	12585375
chr1	12586316	12586704
chr1	12617651	12617726
chr1	12637239	12637392
chr1	12637696	12637771
chr1	12724491	12724566
chr1	13006528	13006709
chr1	13021176	13021251
chr1	13382376	13382501
chr1	13397540	13397768
chr1	14854283	14854663
chr1	14867970	14868045
chr1	14869042	14869286
chr1	14964671	14964771
chr1	15488260	15488469
chr1	15507610	15507863
chr1	15845960	15846035
chr1	15875676	15875879
chr1	15882796	15882871
chr1	15901569	15901894
chr1	16088302	16088459
chr1	16114253	16114483
chr1	16698434	16698588
chr1	16754036	16754411
chr1	16833894	16834119
chr1	16876698	16876898
chr1	17179925	17180075
chr1	17256113	17257168
chr1	17273191	17273303
chr1	17273512	17273852
chr1	18074559	18074763
chr1	18327117	18327317
chr1	18330285	18330647
chr1	18380024	18380192
chr1	18380399	18380546
chr1	18482619	18483170
chr1	18573524	18573880
chr1	18574045	18574736
chr1	18575087	18575572
chr1	18576944	18580331
chr1	18581879	18583201
chr1	18594962	18595358
chr1	18603810	18603885
chr1	18623331	18623531
chr1	18736781	18737110
chr1	19056432	19056614
chr1	19100912	19101037
chr1	19101237	19101892
chr1	19117534	19117609
chr1	19127114	19127421
chr1	19214404	19214479
chr1	19254858	19255090
chr1	19292955	19293180
chr1	19512841	19512916
chr1	19556133	19556208
chr1	19767800	19767875
chr1	19998022	19998210
chr1	20434908	20435163
chr1	20513707	20513782
chr1	20628340	20628473
chr1	20648070	20648278
chr1	20710510	20710714
chr1	20784863	20785063
chr1	20786986	20787771
chr1	20910546	20910940
chr1	21351546	21351621
chr1	21485593	21486432
chr1	21486698	21487333
chr1	21487650	21487995
chr1	21521108	21521183
chr1	21535060	21535149
chr1	21564176	21564401
chr1	21564612	21564689
chr1	21636976	21637419
chr1	21695354	21695683
chr1	21830740	21831082
chr1	21853011	21853086
chr1	21917618	21917693
chr1	22010101	22010286
chr1	22018073	22018390
chr1	22018906	22019056
chr1	22093557	22093632
chr1	22194122	22194349
chr1	22195372	22195683
chr1	22195868	22196078
chr1	22232286	22232337
chr1	22385106	22385390
chr1	22398749	22398824
chr1	22400219	22400901
chr1	22485043	22485143
chr1	22490084	22490283
chr1	22494843	22495171
chr1	22580150	22580225
chr1	22586242	22586367
chr1	22586542	22586738
chr1	22636367	22636442
chr1	22644345	22644717
chr1	22785392	22785517
chr1	22785756	22785831
chr1	22796169	22796244
chr1	22820720	22821106
chr1	22857322	22858142
chr1	22872439	22872804
chr1	22893500	22893600
chr1	22920099	22921039
chr1	22925979	22926054
chr1	22937722	22937797
chr1	22948919	22949103
chr1	23010266	23010341
chr1	23017736	23017811
chr1	23054975	23055210
chr1	23055854	23056154
chr1	23056582	23056719
chr1	23102317	23102542
chr1	23102970	23103070
chr1	23105046	23105419
chr1	23109399	23109592
chr1	23111843	23111918
chr1	23212708	23213243
chr1	23287793	23288168
chr1	23348405	23348462
chr1	23409878	23410303
chr1	23487442	23487592
chr1	23513080	23513428
chr1	23522398	23522453
chr1	23616300	23616671
chr1	23624880	23625264
chr1	23626270	23626546
chr1	23649554	23649869
chr1	23671233	23671453
chr1	23728337	23728412
chr1	23780020	23780095
chr1	23788981	23789131
chr1	23790119	23790372
chr1	23801935	23802164
chr1	23832538	23832613
chr1	23940004	23940079
chr1	23956950	23957050
chr1	23970130	23970447
chr1	23973203	23973278
chr1	24046685	24046889
chr1	24061430	24061505
chr1	24189428	24189573
chr1	24213086	24213208
chr1	24271170	24271295
chr1	24296914	24297269
chr1	24313020	24313226
chr1	24331081	24331156
chr1	24387841	24388039
chr1	24389800	24389895
chr1	24408769	24408844
chr1	24437966	24438041
chr1	24439609	24439744
chr1	24532143	24532249
chr1	24549802	24550003
chr1	24584213	24584419
chr1	24585162	24585332
chr1	24682201	24682372
chr1	24734371	24734552
chr1	24759694	24760220
chr1	24777198	24777323
chr1	24792748	24792823
chr1	24858984	24859059
chr1	24875869	24876069
chr1	24878688	24878868
chr1	24907675	24907850
chr1	24925321	24925396
chr1	24947451	24947601
chr1	24949552	24949627
chr1	24990050	24990125
chr1	25060906	25061156
chr1	25116303	25116517
chr1	25193431	25193662
chr1	25252549	25252799
chr1	25265846	25265921
chr1	25336646	25336951
chr1	25360685	25360810
chr1	25384431	25384993
chr1	25476524	25476949
chr1	25528776	25528931
chr1	25591045	25591120
chr1	25620600	25620757
chr1	25741161	25741236
chr1	25755850	25756081
chr1	25766073	25766280
chr1	25896062	25896537
chr1	25926167	25926242
chr1	25950478	25950603
chr1	25950776	25950903
chr1	25958436	25959335
chr1	25966034	25966134
chr1	25978188	25978492
chr1	25978676	25979110
chr1	25994860	25995016
chr1	26014997	26015119
chr1	26015542	26015830
chr1	26020062	26020296
chr1	26045072	26045379
chr1	26051801	26051876
chr1	26074751	26075478
chr1	26098953	26099253
chr1	26114400	26114600
chr1	26162113	26162644
chr1	26172016	26172430
chr1	26188837	26189287
chr1	26194987	26195212
chr1	26208408	26208733
chr1	26304629	26305754
chr1	26317075	26317883
chr1	26372308	26372791
chr1	26373561	26373936
chr1	26615047	26615222
chr1	26671840	26671915
chr1	26672350	26672600
chr1	26745118	26745268
chr1	26745494	26745569
chr1	26794258	26794462
chr1	26795903	26796760
chr1	26826939	26827039
chr1	26849221	26849296
chr1	26861794	26861869
chr1	26872745	26872878
chr1	26925973	26926448
chr1	26947141	26947619
chr1	26954961	26955130
chr1	26955455	26956294
chr1	26957779	26957953
chr1	26964021	26964259
chr1	26991857	26992107
chr1	26992357	26992432
chr1	27035010	27035585
chr1	27088196	27088248
chr1	27153207	27153771
chr1	27159000	27159100
chr1	27169630	27170593
chr1	27181458	27181533
chr1	27183852	27183977
chr1	27200928	27201258
chr1	27249229	27249738
chr1	27271462	27271922
chr1	27277848	27277923
chr1	27290269	27290489
chr1	27290770	27291330
chr1	27312861	27313382
chr1	27376910	27376982
chr1	27433700	27433930
chr1	27452701	27452934
chr1	27463051	27463414
chr1	27557140	27557889
chr1	27572721	27573025
chr1	27582863	27583011
chr1	27604992	27605417
chr1	27605664	27605816
chr1	27688025	27688163
chr1	27732147	27732222
chr1	27798367	27798539
chr1	27826685	27827498
chr1	27843094	27843376
chr1	27926917	27927665
chr1	27934224	27934288
chr1	27947904	27948378
chr1	28061771	28061871
chr1	28083398	28083733
chr1	28156421	28156621
chr1	28217662	28217852
chr1	28227025	28227535
chr1	28230706	28230781
chr1	28246017	28246092
chr1	28247513	28247734
chr1	28255758	28256099
chr1	28282318	28283222
chr1	28345639	28345793
chr1	28355284	28355684
chr1	28390887	28390998
chr1	28393319	28393444
chr1	28415061	28415245
chr1	28433104	28433414
chr1	28439231	28439433
chr1	28539962	28540130
chr1	28540393	28540468
chr1	28540643	28540718
chr1	28621818	28622018
chr1	28652802	28653148
chr1	28711603	28711903
chr1	28782554	28782979
chr1	28793855	28794154
chr1	28800539	28800761
chr1	28801402	28801691
chr1	28802319	28802394
chr1	28814445	28814607
chr1	28816267	28816531
chr1	28850733	28850833
chr1	28967173	28967608
chr1	28982854	28982979
chr1	28983658	28983858
chr1	28986322	28986508
chr1	28994942	28995017
chr1	28995845	28996064
chr1	28996920	28997141
chr1	29028687	29028858
chr1	29032358	29032853
chr1	29083786	29083861
chr1	29090753	29091210
chr1	29156458	29156743
chr1	29157018	29157071
chr1	29190751	29191090
chr1	29191543	29191768
chr1	29218631	29219080
chr1	29246824	29246899
chr1	29381634	29381832
chr1	29439599	29439960
chr1	29440344	29440419
chr1	29464043	29464243
chr1	29527604	29527676
chr1	29593256	29593690
chr1	29606121	29606187
chr1	29644366	29644566
chr1	29647997	29648147
chr1	29689534	29689721
chr1	29699795	29700531
chr1	29732924	29733424
chr1	29751466	29751657
chr1	29785315	29785890
chr1	29817199	29817274
chr1	29830585	29830940
chr1	29846336	29846615
chr1	29988539	29988764
chr1	30022711	30022939
chr1	30056765	30056912
chr1	30066962	30067161
chr1	30090696	30090773
chr1	30128546	30129003
chr1	30129661	30129861
chr1	30200976	30201156
chr1	30239376	30239901
chr1	30262121	30262246
chr1	30338114	30338193
chr1	30343760	30343956
chr1	30345855	30345980
chr1	30371369	30371619
chr1	30418994	30419183
chr1	30482459	30482684
chr1	30514858	30514933
chr1	30543548	30543798
chr1	30546833	30546958
chr1	30647565	30647640
chr1	30656514	30656859
chr1	30686710	30686953
chr1	30687251	30687351
chr1	30695421	30695737
chr1	30716619	30716805
chr1	30739237	30740023
chr1	30746067	30746701
chr1	30753605	30754394
chr1	30885396	30886080
chr1	30915912	30916158
chr1	30956646	30956936
chr1	30974145	30974323
chr1	31102253	31102353
chr1	31118778	31119003
chr1	31119303	31119403
chr1	31153843	31154411
chr1	31168256	31168356
chr1	31173656	31173782
chr1	31193214	31193289
chr1	31246391	31246824
chr1	31253546	31254121
chr1	31264545	31265168
chr1	31265390	31265573
chr1	31281428	31281817
chr1	31365861	31365936
chr1	31385174	31385645
chr1	31385867	31386017
chr1	31393486	31393561
chr1	31398406	31398662
chr1	31445853	31446028
chr1	31490342	31490474
chr1	31495388	31495723
chr1	31555258	31555369
chr1	31555612	31555972
chr1	31566264	31566339
chr1	31566653	31566986
chr1	31585995	31587191
chr1	31591950	31592149
chr1	31609974	31610130
chr1	31646148	31646223
chr1	31662606	31662674
chr1	31673416	31674740
chr1	31688366	31688537
chr1	31693646	31694168
chr1	31717145	31717395
chr1	31747560	31747705
chr1	31752525	31752731
chr1	31771851	31771926
chr1	31835593	31835780
chr1	31883407	31883662
chr1	31899651	31899707
chr1	31903965	31904325
chr1	31914690	31914765
chr1	31917568	31917660
chr1	31922040	31922115
chr1	31922290	31922540
chr1	31954578	31954813
chr1	31957445	31957902
chr1	31991035	31991110
chr1	32041429	32041604
chr1	32054353	32054428
chr1	32063449	32063532
chr1	32076237	32076312
chr1	32093678	32094152
chr1	32105022	32105247
chr1	32113423	32113650
chr1	32142991	32143187
chr1	32180937	32181637
chr1	32185234	32185497
chr1	32260133	32260208
chr1	32274001	32274651
chr1	32285130	32285259
chr1	32290788	32291901
chr1	32339540	32339943
chr1	32346910	32347069
chr1	32417539	32417609
chr1	32438542	32438706
chr1	32468127	32468527
chr1	32474175	32474493
chr1	32474950	32475125
chr1	32508642	32509017
chr1	32519899	32520404
chr1	32558310	32558385
chr1	32564996	32565598
chr1	32583837	32583946
chr1	32589176	32589255
chr1	32589555	32589728
chr1	32600669	32601414
chr1	32603049	32603687
chr1	32639988	32640290
chr1	32645240	32645315
chr1	32652125	32652400
chr1	32743062	32743137
chr1	32769881	32769956
chr1	32772717	32772842
chr1	32824698	32824798
chr1	32908125	32908786
chr1	32909927	32910032
chr1	32945255	32945330
chr1	32985797	32985887
chr1	33040720	33040825
chr1	33044891	33045092
chr1	33083722	33083913
chr1	33097150	33097339
chr1	33097525	33097744
chr1	33159785	33159860
chr1	33242931	33243106
chr1	33279063	33279739
chr1	33280472	33280568
chr1	33281581	33281681
chr1	33401253	33401614
chr1	33406718	33407049
chr1	33422565	33422708
chr1	33428465	33428540
chr1	33441707	33441887
chr1	33466070	33466270
chr1	33508135	33508210
chr1	33532480	33533255
chr1	33541703	33541770
chr1	33542245	33542636
chr1	33598754	33599511
chr1	33602624	33602888
chr1	33603453	33603589
chr1	33611552	33611634
chr1	33633625	33633775
chr1	33727046	33727146
chr1	33814397	33814472
chr1	33851631	33851814
chr1	33862111	33862286
chr1	33892494	33892684
chr1	33974837	33974981
chr1	34007300	34007491
chr1	34073801	34074001
chr1	34098028	34098121
chr1	34105143	34105276
chr1	34122906	34123081
chr1	34128401	34128503
chr1	34129236	34129465
chr1	34171012	34171096
chr1	34185549	34185999
chr1	34194348	34194612
chr1	34227956	34228120
chr1	34243772	34244252
chr1	34261346	34261531
chr1	34275459	34275740
chr1	34281372	34281539
chr1	34281775	34281875
chr1	34303494	34303630
chr1	34352005	34352080
chr1	34381634	34381802
chr1	34444417	34444685
chr1	34538077	34538236
chr1	34545806	34545880
chr1	34607535	34607710
chr1	34608916	34608996
chr1	34808359	34808959
chr1	34823060	34823527
chr1	34834280	34834970
chr1	34842884	34843105
chr1	34845490	34845946
chr1	34850694	34851050
chr1	34851630	34851881
chr1	34877940	34878100
chr1	34884464	34885604
chr1	34894209	34894530
chr1	34921762	34922012
chr1	34934993	34935457
chr1	34979970	34980021
chr1	34992380	34993109
chr1	35011598	35011673
chr1	35011848	35012041
chr1	35013179	35013404
chr1	35063792	35064012
chr1	35066129	35066204
chr1	35070378	35070612
chr1	35073627	35073877
chr1	35132124	35132203
chr1	35136125	35136473
chr1	35156492	35156689
chr1	35164835	35165371
chr1	35179455	35179656
chr1	35202163	35202640
chr1	35238537	35238812
chr1	35243549	35243799
chr1	35244315	35244512
chr1	35276416	35276919
chr1	35277269	35277797
chr1	35288980	35289055
chr1	35321097	35321325
chr1	35354833	35355158
chr1	35355896	35356619
chr1	35370146	35370299
chr1	35490568	35490643
chr1	35534463	35534788
chr1	35555896	35556252
chr1	35725938	35726244
chr1	35842497	35842572
chr1	35864436	35864905
chr1	35870299	35870756
chr1	35887207	35887432
chr1	35955244	35955319
chr1	35955716	35955791
chr1	35985216	35985291
chr1	35996713	35997012
chr1	36013872	36014247
chr1	36046143	36046543
chr1	36089601	36089819
chr1	36125889	36126108
chr1	36158299	36158968
chr1	36162770	36163244
chr1	36173370	36173445
chr1	36203235	36203464
chr1	36208147	36208435
chr1	36278148	36278372
chr1	36348316	36348747
chr1	36356158	36356283
chr1	36431781	36432158
chr1	36442267	36442342
chr1	36454861	36455331
chr1	36495466	36495541
chr1	36509990	36510321
chr1	36513087	36513162
chr1	36513664	36513939
chr1	36514818	36515245
chr1	36516551	36516816
chr1	36517166	36517319
chr1	36532665	36532977
chr1	36582281	36582498
chr1	36583059	36583182
chr1	36586751	36587993
chr1	36636322	36636397
chr1	36642248	36642828
chr1	36666178	36666393
chr1	36669046	36669376
chr1	36678794	36679244
chr1	36687614	36687724
chr1	36693654	36693729
chr1	36697807	36698107
chr1	36715060	36715837
chr1	36716092	36716167
chr1	36724682	36724967
chr1	36769536	36769611
chr1	36774995	36775070
chr1	36792758	36792858
chr1	36798510	36798816
chr1	36868311	36868659
chr1	36868865	36869215
chr1	36894041	36894227
chr1	36907237	36907292
chr1	37048289	37048475
chr1	37061662	37062012
chr1	37077042	37077513
chr1	37078353	37078770
chr1	37086300	37086375
chr1	37133321	37133396
chr1	37209509	37210423
chr1	37250955	37251332
chr1	37298143	37298218
chr1	37312222	37312848
chr1	37313022	37313340
chr1	37313499	37313670
chr1	37335183	37335368
chr1	37353533	37353997
chr1	37377452	37377728
chr1	37401681	37401835
chr1	37402311	37402536
chr1	37411731	37412009
chr1	37440794	37440969
chr1	37455142	37455817
chr1	37460601	37460783
chr1	37462081	37462158
chr1	37485116	37485554
chr1	37491015	37491269
chr1	37501411	37501933
chr1	37520327	37520730
chr1	37574318	37574915
chr1	37577737	37578036
chr1	37671985	37672041
chr1	37679143	37679388
chr1	37704596	37704758
chr1	37720463	37720923
chr1	37796128	37796544
chr1	37806829	37807224
chr1	37807905	37808080
chr1	37813830	37814174
chr1	37814407	37815443
chr1	37822883	37823112
chr1	37823817	37824292
chr1	37835492	37835548
chr1	37835971	37836271
chr1	37842172	37842572
chr1	37876374	37876449
chr1	37898295	37898420
chr1	37944766	37944995
chr1	37945887	37946080
chr1	37954378	37954681
chr1	37954876	37955001
chr1	38006261	38006336
chr1	38036494	38036569
chr1	38096545	38097170
chr1	38159934	38160040
chr1	38161470	38161595
chr1	38182811	38183017
chr1	38183687	38183785
chr1	38208109	38208383
chr1	38208660	38209023
chr1	38232391	38232602
chr1	38232792	38233212
chr1	38257610	38257990
chr1	38261703	38262116
chr1	38290017	38290684
chr1	38312192	38312442
chr1	38330866	38331266
chr1	38398353	38398660
chr1	38400726	38400801
chr1	38407368	38407547
chr1	38409129	38409514
chr1	38410451	38410698
chr1	38418056	38418258
chr1	38436121	38436196
chr1	38443506	38443581
chr1	38449185	38449435
chr1	38527872	38528506
chr1	38529117	38529767
chr1	38578074	38578133
chr1	38609850	38610241
chr1	38672997	38673504
chr1	38682580	38683323
chr1	38721083	38721358
chr1	38725413	38725488
chr1	38728547	38728695
chr1	38751504	38752384
chr1	38810127	38810352
chr1	38814735	38814810
chr1	38824014	38824177
chr1	38824699	38824914
chr1	38854856	38855119
chr1	38865779	38865929
chr1	38891626	38891826
chr1	38931320	38931502
chr1	38938490	38938776
chr1	38940790	38941143
chr1	38984016	38984091
chr1	38988082	38988148
chr1	38993070	38993370
chr1	39001911	39002063
chr1	39018839	39018939
chr1	39025813	39025924
chr1	39094460	39094686
chr1	39098265	39098476
chr1	39106271	39106349
chr1	39144890	39144965
chr1	39180983	39181167
chr1	39199776	39199851
chr1	39285848	39286452
chr1	39293314	39293564
chr1	39295990	39296175
chr1	39413028	39413507
chr1	39422927	39423653
chr1	39424835	39425060
chr1	39430384	39430439
chr1	39452180	39452482
chr1	39461139	39461390
chr1	39463688	39463992
chr1	39471466	39471541
chr1	39478536	39478751
chr1	39479117	39479357
chr1	39479855	39479909
chr1	39516917	39516992
chr1	39522785	39522946
chr1	39530151	39530226
chr1	39539290	39539446
chr1	39540331	39540436
chr1	39547633	39547916
chr1	39583687	39583794
chr1	39585969	39586559
chr1	39600016	39600422
chr1	39600678	39600753
chr1	39610332	39610807
chr1	39615331	39615456
chr1	39641927	39642002
chr1	39658351	39658426
chr1	39686666	39687147
chr1	39741182	39741332
chr1	39749340	39749803
chr1	39856504	39856555
chr1	39868451	39868746
chr1	39900034	39900377
chr1	39901354	39901441
chr1	39907385	39908053
chr1	39972210	39972285
chr1	40024439	40024639
chr1	40084635	40085244
chr1	40131685	40131875
chr1	40135403	40135478
chr1	40136036	40136111
chr1	40145563	40145663
chr1	40163561	40164097
chr1	40176256	40176737
chr1	40188324	40188407
chr1	40193581	40193923
chr1	40208567	40208735
chr1	40221321	40221396
chr1	40233328	40233578
chr1	40263070	40263557
chr1	40306833	40307035
chr1	40310157	40310232
chr1	40449691	40450041
chr1	40481067	40481294
chr1	40525427	40525592
chr1	40607140	40607215
chr1	40608686	40608766
chr1	40651956	40652236
chr1	40714097	40714274
chr1	40784296	40784557
chr1	40793791	40793957
chr1	40854644	40854969
chr1	40877222	40877372
chr1	40916150	40916325
chr1	40927648	40927748
chr1	40933257	40933542
chr1	41055279	41055554
chr1	41058846	41058987
chr1	41097116	41097204
chr1	41097459	41097534
chr1	41111049	41111124
chr1	41133562	41133733
chr1	41136843	41137422
chr1	41165778	41165946
chr1	41187809	41188134
chr1	41190958	41191172
chr1	41216297	41216703
chr1	41219484	41219709
chr1	41329461	41329923
chr1	41365066	41365316
chr1	41396460	41396512
chr1	41411834	41412329
chr1	41461317	41461392
chr1	41466993	41467502
chr1	41470976	41471239
chr1	41475791	41476097
chr1	41599013	41599338
chr1	41600064	41600237
chr1	41629261	41629628
chr1	41630525	41630870
chr1	41724311	41724388
chr1	41757458	41757633
chr1	41819722	41819847
chr1	41824780	41825655
chr1	41830417	41830680
chr1	41836158	41836401
chr1	41936192	41936383
chr1	41944049	41944232
chr1	41967212	41967678
chr1	42085167	42085538
chr1	42124913	42124988
chr1	42138585	42138756
chr1	42247231	42247306
chr1	42266515	42266791
chr1	42268614	42268949
chr1	42291028	42291103
chr1	42319310	42319510
chr1	42322851	42323413
chr1	42340121	42340300
chr1	42359635	42359759
chr1	42477298	42477626
chr1	42493346	42493421
chr1	42541795	42541936
chr1	42573902	42574069
chr1	42580613	42580860
chr1	42581085	42581207
chr1	42662667	42663047
chr1	42702157	42702543
chr1	42731093	42731294
chr1	42735054	42735179
chr1	42752490	42752674
chr1	42759518	42759593
chr1	42790217	42790324
chr1	42800595	42800852
chr1	42811865	42812070
chr1	42827914	42828159
chr1	42889263	42889399
chr1	42958091	42958166
chr1	42999249	42999324
chr1	43042044	43042251
chr1	43043174	43043249
chr1	43045125	43045200
chr1	43067692	43067767
chr1	43106832	43107232
chr1	43117148	43117521
chr1	43142653	43142800
chr1	43154582	43154657
chr1	43163223	43163323
chr1	43229994	43230998
chr1	43231484	43231821
chr1	43271494	43271681
chr1	43316794	43317028
chr1	43329255	43329551
chr1	43339060	43339261
chr1	43371335	43371410
chr1	43376122	43376197
chr1	43376597	43376922
chr1	43437372	43437424
chr1	43488217	43488292
chr1	43549952	43550027
chr1	43569095	43569272
chr1	43595214	43595575
chr1	43630762	43630887
chr1	43645159	43645329
chr1	43662681	43662756
chr1	43663304	43663405
chr1	43840770	43840822
chr1	43856488	43856813
chr1	43955934	43956092
chr1	43982308	43982595
chr1	43987987	43988390
chr1	43998580	43998755
chr1	44007968	44008043
chr1	44011479	44011631
chr1	44019906	44020062
chr1	44088102	44088208
chr1	44131215	44131390
chr1	44148772	44148844
chr1	44152918	44153315
chr1	44226126	44226276
chr1	44269514	44269589
chr1	44280639	44280737
chr1	44300576	44300726
chr1	44319766	44320583
chr1	44325655	44325730
chr1	44326403	44326480
chr1	44326828	44326905
chr2	20762	20987
chr2	40944	41169
chr2	121414	121535
chr2	131315	131480
chr2	184921	184990
chr2	204399	204474
chr2	218655	218989
chr2	270350	270783
chr2	271708	271808
chr2	298406	298924
chr2	314321	314396
chr2	325126	325357
chr2	354865	354965
chr2	361313	361413
chr2	361638	361715
chr2	438180	438744
chr2	497598	497736
chr2	548384	548547
chr2	630041	630166
chr2	632718	632793
chr2	641338	641497
chr2	681077	681331
chr2	686024	686189
chr2	730120	730195
chr2	743396	743496
chr2	767403	767653
chr2	796745	796804
chr2	806159	806817
chr2	865854	865929
chr2	896085	896160
chr2	928059	928176
chr2	928653	928902
chr2	930075	930254
chr2	935528	935703
chr2	944202	944302
chr2	945227	945710
chr2	962702	962953
chr2	963888	964276
chr2	976618	976925
chr2	1016661	1016761
chr2	1028134	1029068
chr2	1029345	1029402
chr2	1046763	1047411
chr2	1091994	1092205
chr2	1104540	1104640
chr2	1109592	1109839
chr2	1189442	1189617
chr2	1214899	1214974
chr2	1221995	1222779
chr2	1240845	1240992
chr2	1256545	1256732
chr2	1257143	1257355
chr2	1308223	1308434
chr2	1359063	1359238
chr2	1472172	1472389
chr2	1484335	1484510
chr2	1517215	1517786
chr2	1518075	1518150
chr2	1531604	1531773
chr2	1537120	1537195
chr2	1579421	1579521
chr2	1669709	1669977
chr2	1699362	1699762
chr2	1714615	1714996
chr2	1730896	1731546
chr2	1734005	1734356
chr2	1740658	1740744
chr2	1788029	1788218
chr2	1797550	1797875
chr2	1843545	1844023
chr2	1844273	1844403
chr2	1916957	1917032
chr2	2072963	2073683
chr2	2240547	2240697
chr2	2250714	2250789
chr2	2455756	2456022
chr2	2491392	2491452
chr2	2496252	2496857
chr2	2505386	2505725
chr2	2506284	2506460
chr2	2544883	2545483
chr2	2546560	2547127
chr2	2604577	2604740
chr2	2609921	2610067
chr2	2714629	2714908
chr2	2762224	2762419
chr2	2830275	2830400
chr2	2842772	2842985
chr2	2884120	2884270
chr2	2979642	2979717
chr2	3009165	3009490
chr2	3031080	3031230
chr2	3043400	3043621
chr2	3074201	3074362
chr2	3084756	3085302
chr2	3092647	3092922
chr2	3101588	3101663
chr2	3191912	3192147
chr2	3192312	3192376
chr2	3237653	3237801
chr2	3238141	3238616
chr2	3255824	3256809
chr2	3276476	3276762
chr2	3286891	3286981
chr2	3329626	3329972
chr2	3387510	3387863
chr2	3401471	3401656
chr2	3407878	3408154
chr2	3447892	3448017
chr2	3469067	3470112
chr2	3499645	3499717
chr2	3500188	3500363
chr2	3514578	3514703
chr2	3554110	3554290
chr2	3608100	3608350
chr2	3608662	3609052
chr2	3610965	3611250
chr2	3694255	3694418
chr2	3808084	3808235
chr2	3939593	3939743
chr2	3957032	3957117
chr2	3960603	3960767
chr2	4008228	4008528
chr2	4010317	4010392
chr2	4016449	4016828
chr2	4017129	4017229
chr2	4060153	4060388
chr2	4134317	4134556
chr2	4134846	4135146
chr2	4141944	4142019
chr2	4185183	4185422
chr2	4239937	4240611
chr2	4294016	4294091
chr2	4295272	4295647
chr2	4409634	4409869
chr2	4411779	4412138
chr2	4497938	4498085
chr2	4506470	4507006
chr2	4507924	4508239
chr2	4577103	4577253
chr2	4667053	4667253
chr2	4736231	4736312
chr2	4743151	4743326
chr2	4778188	4778263
chr2	4783111	4783570
chr2	4785880	4785955
chr2	4786217	4786317
chr2	4886420	4886813
chr2	4887257	4887419
chr2	4892386	4892749
chr2	4900195	4900270
chr2	4932589	4932789
chr2	4950192	4950626
chr2	4959795	4960003
chr2	4980531	4980712
chr2	5037416	5037491
chr2	5069233	5069433
chr2	5100232	5100407
chr2	5150447	5150797
chr2	5227838	5227890
chr2	5230835	5230910
chr2	5231085	5231243
chr2	5237321	5237396
chr2	5270635	5270710
chr2	5417497	5417615
chr2	5417865	5417953
chr2	5495060	5495460
chr2	5505294	5505519
chr2	5505674	5505749
chr2	5553861	5554036
chr2	5570505	5571080
chr2	5579863	5580394
chr2	5620815	5620911
chr2	5702583	5702780
chr2	5717369	5717995
chr2	5766919	5767414
chr2	5785235	5785287
chr2	5786313	5786894
chr2	5873061	5873236
chr2	5924492	5924718
chr2	5926953	5927578
chr2	6007239	6007697
chr2	6046382	6046466
chr2	6105295	6105370
chr2	6105595	6105720
chr2	6387563	6387888
chr2	6468546	6469221
chr2	6469618	6469945
chr2	6573688	6573763
chr2	6599710	6599886
chr2	6616382	6616457
chr2	6668226	6668284
chr2	6688645	6688745
chr2	6698041	6698535
chr2	6726434	6726684
chr2	6748326	6748401
chr2	6762790	6762985
chr2	6818042	6818255
chr2	6898043	6898410
chr2	6898585	6898745
chr2	6954058	6954290
chr2	6959658	6959733
chr2	6979922	6980172
chr2	7052985	7053235
chr2	7084686	7084839
chr2	7090473	7090561
chr2	7156162	7156484
chr2	7160113	7160324
chr2	7169161	7169623
chr2	7190143	7190471
chr2	7235396	7235448
chr2	7308421	7308603
chr2	7321374	7321736
chr2	7322266	7322341
chr2	7324452	7324527
chr2	7360709	7360930
chr2	7376353	7376662
chr2	7399023	7399105
chr2	7422895	7422970
chr2	7572249	7572458
chr2	7574002	7574569
chr2	7598965	7599132
chr2	7725851	7725951
chr2	7726146	7726954
chr2	7745108	7745184
chr2	7780554	7780629
chr2	7867985	7868210
chr2	7967541	7967917
chr2	8204670	8204795
chr2	8271005	8271473
chr2	8418266	8418341
chr2	8566223	8566573
chr2	8835826	8836220
chr2	8838330	8838618
chr2	8854250	8854434
chr2	9155758	9155833
chr2	9169296	9169360
chr2	9305231	9305819
chr2	9387365	9387565
chr2	9388017	9388267
chr2	9471381	9471797
chr2	9525378	9525605
chr2	9672112	9672487
chr2	9672662	9672720
chr2	9883260	9883335
chr2	9914123	9914231
chr2	10093365	10093815
chr2	10112412	10112740
chr2	10126998	10127073
chr2	10134681	10134928
chr2	10162387	10162781
chr2	10222034	10222485
chr2	10227363	10227963
chr2	10232328	10232655
chr2	10233023	10233601
chr2	10300528	10300660
chr2	10463241	10463833
chr2	10470969	10471161
chr2	10838605	10838812
chr2	10857824	10857924
chr2	11057741	11057816
chr2	11075258	11075333
chr2	11120197	11120438
chr2	11152544	11152756
chr2	11166495	11166932
chr2	11190162	11190349
chr2	11381984	11382255
chr2	11383447	11383593
chr2	11559495	11559745
chr2	11574739	11574839
chr2	11584340	11584640
chr2	11628490	11628586
chr2	11691409	11691744
chr2	11801585	11801660
chr2	11857328	11857749
chr2	11870294	11870369
chr2	11884943	11886174
chr2	12017594	12018475
chr2	12156606	12156797
chr2	12167050	12167125
chr2	12282969	12283274
chr2	12308714	12308789
chr2	12348721	12348798
chr2	12416561	12416636
chr2	12416836	12417089
chr2	12488865	12488940
chr2	12733905	12734080
chr2	12769959	12770034
chr2	12771068	12771318
chr2	12798419	12798544
chr2	12850152	12850994
chr2	12942294	12942369
chr2	12949984	12950265
chr2	13286557	13286657
chr2	13304543	13304879
chr2	13354467	13354542
chr2	13354757	13354984
chr2	13583481	13584029
chr2	13585183	13585553
chr2	13640242	13640917
chr2	13666494	13666791
chr2	13667149	13667204
chr2	13677261	13677445
chr2	13695223	13695748
chr2	13710253	13710435
chr2	13711895	13712522
chr2	13735846	13736171
chr2	13737409	13737959
chr2	13785153	13785378
chr2	13899700	13899775
chr2	13996068	13996218
chr2	14001921	14002441
chr2	14084122	14084197
chr2	14170562	14171133
chr2	14217195	14217882
chr2	14218231	14218786
chr2	14218958	14219313
chr2	14348625	14348906
chr2	14487349	14487641
chr2	14567243	14567405
chr2	14719802	14719916
chr2	14931851	14932381
chr2	14932631	14932706
chr2	15352254	15352557
chr2	15491193	15491247
chr2	15628247	15628605
chr2	15786108	15786302
chr2	15858973	15859148
chr2	15859373	15859479
chr2	15878245	15878901
chr2	15946283	15946520
chr2	15957941	15958091
chr2	15998443	15998543
chr2	16016165	16016535
chr2	16017021	16017362
chr2	16068509	16068584
chr2	16088158	16088267
chr2	16089425	16089822
chr2	16104533	16104737
chr2	16116779	16116958
chr2	16427552	16427627
chr2	16482934	16483176
chr2	16488362	16488537
chr2	16497714	16498139
chr2	16500187	16500441
chr2	16501646	16502135
chr2	16541154	16541804
chr2	16577209	16577481
chr2	16585759	16586578
chr2	16593065	16593140
chr2	16593437	16593940
chr2	16611828	16611958
chr2	16622495	16622820
chr2	16624273	16624584
chr2	16624989	16625164
chr2	16625990	16626967
chr2	16637132	16638281
chr2	16649086	16649245
chr2	16657830	16658032
chr2	16658286	16658629
chr2	16666217	16666481
chr2	16666785	16667084
chr2	16783534	16783609
chr2	16797038	16797381
chr2	16870028	16870168
chr2	16889750	16890034
chr2	16895535	16896127
chr2	17092067	17092142
chr2	17192478	17192628
chr2	17322235	17322440
chr2	17651270	17651341
chr2	17807289	17807364
chr2	18380747	18380972
chr2	18653364	18653739
chr2	18736092	18736610
chr2	19514299	19514431
chr2	19607072	19607267
chr2	19607884	19608034
chr2	19685972	19686181
chr2	19705123	19705645
chr2	19828149	19828400
chr2	19848026	19848353
chr2	20215311	20215471
chr2	20345542	20345936
chr2	20439872	20440454
chr2	20618562	20618637
chr2	20668738	20668818
chr2	20689255	20689460
chr2	20698647	20699466
chr2	20831065	20831471
chr2	20885123	20885428
chr2	21011761	21012162
chr2	21012680	21013128
chr2	21045113	21045294
chr2	21047070	21047720
chr2	21092222	21093538
chr2	21101883	21102278
chr2	21102610	21103110
chr2	21144031	21144331
chr2	21170980	21171294
chr2	21172037	21172329
chr2	21186014	21186089
chr2	21190948	21191023
chr2	21192660	21192819
chr2	21207647	21207722
chr2	21256140	21256369
chr2	21293512	21294013
chr2	21298522	21298620
chr2	21320558	21320783
chr2	21323028	21323103
chr2	21438432	21438607
chr2	21442199	21442349
chr2	21443417	21443667
chr2	21493054	21493848
chr2	21535108	21535537
chr2	21552861	21553284
chr2	21562827	21562902
chr2	21802557	21802937
chr2	21811901	21811976
chr2	21835423	21835615
chr2	21839412	21839667
chr2	21863926	21864156
chr2	21904719	21904794
chr2	21905344	21905419
chr2	21975062	21975787
chr2	22003859	22004209
chr2	22043753	22044003
chr2	22616375	22616628
chr2	22628226	22628676
chr2	22692828	22692903
chr2	22704409	22704685
chr2	22760070	22760796
chr2	22769869	22770019
chr2	22785330	22785405
chr2	22938047	22938178
chr2	22993648	22993914
chr2	23022886	23023119
chr2	23132685	23132772
chr2	23134976	23135126
chr2	23186635	23186710
chr2	23204434	23204979
chr2	23213395	23213470
chr2	23223418	23223881
chr2	23230093	23230168
chr2	23259386	23259590
chr2	23322658	23322835
chr2	23357228	23357478
chr2	23383080	23383797
chr2	23384155	23384230
chr2	23407746	23408155
chr2	23456121	23456309
chr2	23526206	23526431
chr2	23576296	23576488
chr2	23576800	23577150
chr2	23595012	23595063
chr2	23731034	23731109
chr2	23731330	23731494
chr2	23943365	23943440
chr2	23974132	23974596
chr2	24011450	24012133
chr2	24020585	24021507
chr2	24051363	24051738
chr2	24056997	24057064
chr2	24098540	24099010
chr2	24126918	24127352
chr2	24153141	24153687
chr2	24281895	24282045
chr2	24356256	24356494
chr2	24356823	24357298
chr2	24377539	24378067
chr2	24410706	24410781
chr2	24530174	24530376
chr2	24642424	24642613
chr2	24765960	24766157
chr2	24769083	24769183
chr2	24778086	24778318
chr2	24779023	24779208
chr2	24848097	24848633
chr2	24944224	24944429
chr2	24948337	24948796
chr2	24952635	24952941
chr2	24961498	24961573
chr2	24975876	24976426
chr2	24988406	24988459
chr2	25033993	25034068
chr2	25195041	25195347
chr2	25199857	25199932
chr2	25320212	25320775
chr2	25321025	25321725
chr2	25423239	25423314
chr2	25424825	25425028
chr2	25478780	25479287
chr2	25504468	25504611
chr2	25517934	25518059
chr2	25587952	25588374
chr2	25590945	25591178
chr2	25620182	25620402
chr2	25678874	25679175
chr2	25715577	25715826
chr2	25762123	25762273
chr2	25765772	25765867
chr2	25843548	25844008
chr2	25872772	25873039
chr2	25951719	25951794
chr2	25956172	25956801
chr2	25957638	25958034
chr2	26005408	26005530
chr2	26041827	26041902
chr2	26094753	26095133
chr2	26111051	26111351
chr2	26125336	26125449
chr2	27025084	27025334
chr2	27031110	27031274
chr2	27061231	27061363
chr2	27089170	27089245
chr2	27105373	27105573
chr2	27170207	27170282
chr2	27176751	27177001
chr2	27225440	27225803
chr2	27227836	27228361
chr2	27267286	27267849
chr2	27302968	27303345
chr2	27346989	27347083
chr2	27347737	27347954
chr2	27421302	27422616
chr2	27430345	27430531
chr2	27430704	27431065
chr2	27441311	27441381
chr2	27452686	27453312
chr2	27480977	27481202
chr2	27491849	27491924
chr2	27492768	27492840
chr2	27499611	27499755
chr2	27500349	27500561
chr2	27500894	27500969
chr2	27501194	27501419
chr2	27506719	27506916
chr2	27593982	27594057
chr2	27595079	27595271
chr2	27612984	27614146
chr2	27622503	27622602
chr2	27622786	27623011
chr2	27641660	27641785
chr2	27650802	27650877
chr2	27941956	27942031
chr2	27943242	27943534
chr2	27943709	27944051
chr2	27950457	27950807
chr2	27956250	27956475
chr2	27962545	27962620
chr2	28002694	28002874
chr2	28025490	28025720
chr2	28073032	28073319
chr2	28100085	28100256
chr2	28101366	28101847
chr2	28105813	28106049
chr2	28165744	28166162
chr2	28176655	28177034
chr2	28189732	28189818
chr2	28202735	28203160
chr2	28213239	28213335
chr2	28258977	28259185
chr2	28300810	28300964
chr2	28410618	28410771
chr2	28512244	28512450
chr2	28535611	28536280
chr2	28550954	28551164
chr2	28612115	28612216
chr2	28652844	28653471
chr2	28667213	28667313
chr2	28779349	28779424
chr2	28838997	28840073
chr2	28861735	28861843
chr2	28871450	28871829
chr2	28872731	28873031
chr2	28903796	28903946
chr2	28912071	28912396
chr2	28944226	28944398
chr2	28962695	28962770
chr2	29067268	29067322
chr2	29090572	29090836
chr2	29124711	29124961
chr2	29215088	29215213
chr2	29237391	29238235
chr2	29329246	29329542
chr2	29358915	29359434
chr2	29382590	29382715
chr2	29433049	29433324
chr2	29442472	29442547
chr2	29458990	29459140
chr2	29459354	29459540
chr2	29487758	29487858
chr2	29572311	29572486
chr2	29620252	29620885
chr2	29638270	29638585
chr2	29680826	29681051
chr2	29699042	29700981
chr2	29716946	29717199
chr2	29724304	29724379
chr2	29784037	29784162
chr2	29788076	29788340
chr2	29788739	29789014
chr2	29808053	29808128
chr2	29847410	29847760
chr2	29969933	29970033
chr2	29970377	29970454
chr2	30026117	30026190
chr2	30050396	30050471
chr2	30079913	30079988
chr2	30080918	30080970
chr2	30125754	30126337
chr2	30133009	30133194
chr2	30135541	30135783
chr2	30190380	30190739
chr2	30205041	30205863
chr2	30215692	30215992
chr2	30278068	30278462
chr2	30299951	30300215
chr2	30300774	30300874
chr2	30303165	30303286
chr2	30318949	30319024
chr2	30351382	30352375
chr2	30460079	30460761
chr2	30464784	30465007
chr2	30569586	30569736
chr2	30569899	30570268
chr2	30590255	30590494
chr2	30689612	30689795
chr2	30727847	30728165
chr2	30764242	30764536
chr2	30769212	30769748
chr2	30770504	30771113
chr2	30771714	30771800
chr2	30802755	30803055
chr2	30848168	30848433
chr2	30911492	30911802
chr2	30930790	30930995
chr2	30940861	30940961
chr2	30941815	30942144
chr2	30942326	30942491
chr2	31040660	31040735
chr2	31041948	31042474
chr2	31112195	31112320
chr2	31126119	31126194
chr2	31127156	31127707
chr2	31190564	31190989
chr2	31196115	31196667
chr2	31258472	31258544
chr2	31259382	31259633
chr2	31405856	31405931
chr2	31435981	31436054
chr2	31444992	31445173
chr2	31460378	31460764
chr2	31485284	31485480
chr2	31485992	31486569
chr2	31508212	31508289
chr2	31540612	31540762
chr2	31562037	31562248
chr2	31573359	31573538
chr2	31575863	31575916
chr2	31603680	31604233
chr2	31713322	31713413
chr2	31885559	31885836
chr2	31886759	31886834
chr2	32023036	32023111
chr2	32043238	32043310
chr2	32076318	32076893
chr2	32091106	32091707
chr2	32110398	32110558
chr2	32120260	32120335
chr2	32129295	32129445
chr2	32139028	32139422
chr2	32143119	32143294
chr2	32150540	32150720
chr2	32173179	32173279
chr2	32175298	32175504
chr2	32260339	32260614
chr2	32363379	32363454
chr2	32438257	32438332
chr2	32457884	32458072
chr2	32564825	32564900
chr2	32566013	32566296
chr2	32612677	32612976
chr2	32617474	32617949
chr2	32624387	32624726
chr2	32636967	32637280
chr2	32680683	32680942
chr2	32808278	32808655
chr2	32810637	32810923
chr2	32875999	32876227
chr2	32910247	32910317
chr2	32974263	32974363
chr2	33096356	33096686
chr2	33165654	33165938
chr2	33172483	33172589
chr2	33181780	33181855
chr2	33199757	33199897
chr2	33202003	33202078
chr2	33240429	33240700
chr2	33242268	33242370
chr2	33268311	33268503
chr2	33298601	33298911
chr2	33299695	33299770
chr2	33306579	33306654
chr2	33459549	33459700
chr2	33504175	33504501
chr2	33527648	33527723
chr2	33550712	33550862
chr2	33589528	33589728
chr2	33603278	33603783
chr2	33665666	33665891
chr2	33672292	33672392
chr2	33726097	33726672
chr2	33785710	33785872
chr2	33790955	33791610
chr2	33919363	33919688
chr2	33943109	33943660
chr2	33958964	33959214
chr2	33995552	33996209
chr2	34031364	34031811
chr2	34107360	34107530
chr2	34139670	34139873
chr2	34149214	34149915
chr2	34160916	34161041
chr2	34204810	34205117
chr2	34237484	34237941
chr2	34280983	34281258
chr2	34306589	34307056
chr2	34370646	34370871
chr2	34373349	34373617
chr2	34412484	34413134
chr2	34455812	34456062
chr2	34464659	34465094
chr2	34494392	34494464
chr2	34519270	34519570
chr2	34546839	34547186
chr2	34555378	34555603
chr2	34569048	34569123
chr2	34578052	34578261
chr2	34640956	34641013
chr2	34641477	34641652
chr2	34643366	34644397
chr2	34648924	34649274
chr2	34652483	34652589
chr2	34663199	34663285
chr2	34666460	34666560
chr2	34691359	34691520
chr2	34704055	34704107
chr2	34740787	34740862
chr2	34741037	34741408
chr2	34778581	34778947
chr2	34790880	34791260
chr2	34798079	34798154
chr2	34819641	34820058
chr2	34824468	34824963
chr2	34884837	34885162
chr2	34922091	34922286
chr2	34924730	34925058
chr2	35007990	35008190
chr2	35050174	35050249
chr2	35057543	35057693
chr2	35089940	35090157
chr2	35091435	35092508
chr2	35105128	35105371
chr2	35105711	35105786
chr2	35126534	35126659
chr2	35176274	35176355
chr2	35202528	35202603
chr2	35290306	35290387
chr2	35294921	35295627
chr2	35323742	35323817
chr2	35350392	35350719
chr2	35366190	35366415
chr2	35476485	35476731
chr2	35494796	35494975
chr2	35763372	35763547
chr2	35835268	35835319
chr2	35876223	35877000
chr2	35951225	35951300
chr2	35981054	35981264
chr2	35991164	35991219
chr2	35992492	35992898
chr2	36000512	36000928
chr2	36008982	36009239
chr2	36013609	36013818
chr2	36095571	36096305
chr2	36157217	36157369
chr2	36158470	36158545
chr2	36292600	36292675
chr2	36314065	36314215
chr2	36316173	36316251
chr2	36324504	36324788
chr2	36372026	36372838
chr2	36377327	36377502
chr2	36380093	36380271
chr2	36446511	36446748
chr2	36472765	36473105
chr2	36473283	36473358
chr2	36479277	36479695
chr2	36479861	36479921
chr2	36480912	36481062
chr2	36521794	36522224
chr2	36535443	36536021
chr2	36541473	36541525
chr2	36548813	36548872
chr2	36600770	36601070
chr2	36618225	36618375
chr2	36623282	36623813
chr2	36712657	36713038
[truncated: 5,643 more rows]

## Sheet: iACR in 2x
Table. S3 Different types of ACRs in diploid and autotetraploid rice.
Chr	start	end
chr1	13835	14009
chr1	14810	14885
chr1	122388	122480
chr1	140389	140611
chr1	168952	169060
chr1	189006	189246
chr1	294574	294941
chr1	297594	297819
chr1	298632	298744
chr1	510730	510965
chr1	536628	536919
chr1	574842	575068
chr1	597311	597511
chr1	621177	621252
chr1	642450	642525
chr1	642750	642804
chr1	647067	647142
chr1	676592	676888
chr1	693282	693357
chr1	745775	746105
chr1	757346	757781
chr1	782289	782466
chr1	786893	787165
chr1	824700	824888
chr1	860911	861132
chr1	863379	863454
chr1	927415	927765
chr1	953269	953476
chr1	995732	995971
chr1	1004004	1004414
chr1	1023349	1023424
chr1	1043206	1043398
chr1	1054593	1054998
chr1	1057041	1057195
chr1	1124523	1124803
chr1	1139466	1139625
chr1	1144817	1145023
chr1	1145738	1145958
chr1	1200230	1200305
chr1	1223167	1223406
chr1	1226748	1226938
chr1	1236681	1236781
chr1	1292001	1292073
chr1	1306653	1306728
chr1	1324362	1324631
chr1	1364880	1365232
chr1	1374186	1374261
chr1	1385026	1385388
chr1	1407735	1407810
chr1	1408246	1408346
chr1	1419361	1419461
chr1	1490553	1490758
chr1	1508549	1509056
chr1	1535682	1535932
chr1	1558251	1558327
chr1	1596370	1596725
chr1	1650813	1651046
chr1	1663777	1664043
chr1	1679552	1679627
chr1	1691746	1692196
chr1	1692666	1692763
chr1	1711104	1711762
chr1	1716566	1717089
chr1	1718071	1718346
chr1	1722794	1723239
chr1	1725194	1725694
chr1	1726332	1726852
chr1	1734625	1735375
chr1	1738028	1738456
chr1	1740462	1740637
chr1	1743042	1743504
chr1	1746327	1746399
chr1	1746832	1747214
chr1	1748658	1748733
chr1	1759671	1760347
chr1	1767558	1767633
chr1	1779830	1779905
chr1	1851335	1851410
chr1	1852845	1853045
chr1	1881726	1881896
chr1	1892138	1892659
chr1	1926292	1926367
chr1	1927474	1927533
chr1	1952335	1952435
chr1	1956935	1957156
chr1	1966689	1967097
chr1	1982783	1982926
chr1	1983177	1983299
chr1	2033311	2033502
chr1	2070800	2070962
chr1	2099521	2099808
chr1	2120740	2120887
chr1	2122124	2122294
chr1	2157141	2157662
chr1	2157878	2158051
chr1	2177179	2177443
chr1	2181294	2181419
chr1	2181720	2181845
chr1	2188732	2189082
chr1	2192744	2193028
chr1	2226638	2226713
chr1	2270126	2270389
chr1	2275309	2275430
chr1	2277041	2277245
chr1	2278420	2278545
chr1	2281206	2281504
chr1	2284054	2284818
chr1	2294159	2294436
chr1	2298650	2299242
chr1	2301618	2301675
chr1	2346064	2346716
chr1	2351451	2351526
chr1	2377024	2377368
chr1	2440332	2440875
chr1	2541280	2541472
chr1	2544885	2545324
chr1	2559990	2560059
chr1	2562313	2562485
chr1	2577034	2577109
chr1	2577284	2577390
chr1	2585143	2585568
chr1	2643888	2644138
chr1	2797928	2797981
chr1	2805792	2805971
chr1	2822896	2823152
chr1	2855682	2855757
chr1	2877620	2877695
chr1	2890307	2890382
chr1	2901807	2901887
chr1	2926135	2926385
chr1	2941767	2941922
chr1	2963012	2963262
chr1	3000459	3000812
chr1	3065804	3065982
chr1	3071171	3072167
chr1	3180633	3181096
chr1	3194577	3195063
chr1	3208335	3208570
chr1	3221050	3221608
chr1	3247962	3248558
chr1	3329495	3329570
chr1	3377260	3377476
chr1	3414132	3414240
chr1	3449990	3450065
chr1	3484950	3485150
chr1	3493655	3493732
chr1	3498119	3498294
chr1	3525482	3525733
chr1	3585540	3585666
chr1	3606219	3606301
chr1	3626508	3626783
chr1	3670645	3670910
chr1	3713936	3714143
chr1	3762997	3763072
chr1	3777973	3778048
chr1	3830532	3830589
chr1	3841342	3841595
chr1	3888008	3888926
chr1	3947197	3947372
chr1	4011760	4012142
chr1	4035968	4036062
chr1	4039669	4039724
chr1	4090307	4090604
chr1	4173976	4174173
chr1	4175011	4175258
chr1	4218054	4218575
chr1	4290603	4290675
chr1	4349714	4349837
chr1	4351419	4351586
chr1	4419311	4419411
chr1	4491126	4491310
chr1	4531475	4531628
chr1	4550843	4551002
chr1	4551929	4552004
chr1	4591274	4591482
chr1	4595757	4596101
chr1	4618137	4618212
chr1	4676026	4676226
chr1	4683501	4683576
chr1	4701323	4701923
chr1	4703681	4703875
chr1	4721757	4721832
chr1	4743636	4743758
chr1	4771635	4771710
chr1	4775565	4775620
chr1	4797126	4797375
chr1	4828388	4828543
chr1	4840747	4840917
chr1	4848874	4849405
chr1	4855643	4856270
chr1	4860289	4860527
chr1	4861657	4862046
chr1	4867617	4868023
chr1	4871935	4872486
chr1	4876505	4876684
chr1	4877216	4877458
chr1	4877768	4877843
chr1	4878330	4878619
chr1	4881627	4881777
chr1	4894860	4894932
chr1	4903966	4904041
chr1	4971807	4971967
chr1	5021183	5021258
chr1	5029810	5030085
chr1	5036635	5037341
chr1	5062938	5063212
chr1	5294409	5294484
chr1	5345570	5345756
chr1	5347701	5348033
chr1	5362982	5363057
chr1	5364383	5364778
chr1	5462922	5463243
chr1	5616842	5617295
chr1	5620060	5620235
chr1	5627714	5628051
chr1	5655579	5656419
chr1	5679058	5679308
chr1	5681855	5682030
chr1	5693971	5694151
chr1	5702338	5702560
chr1	5703750	5703997
chr1	5830748	5830939
chr1	5866463	5866538
chr1	5890162	5890387
chr1	5890752	5891502
chr1	5958998	5959699
chr1	5986718	5987068
chr1	5987318	5987393
chr1	5993835	5994244
chr1	6085727	6086227
chr1	6106812	6107015
chr1	6157870	6158120
chr1	6160501	6161100
chr1	6176412	6176690
chr1	6193181	6193838
chr1	6194940	6195489
chr1	6206074	6206364
chr1	6209289	6209489
chr1	6252682	6252757
chr1	6277264	6277503
chr1	6292401	6292476
chr1	6303433	6303508
chr1	6324847	6325026
chr1	6344525	6344788
chr1	6423281	6423356
chr1	6622068	6622611
chr1	6791089	6791164
chr1	6803451	6803980
chr1	6825255	6825877
chr1	6842648	6842841
chr1	6860342	6860417
chr1	6906664	6906797
chr1	6911913	6912157
chr1	6949535	6949610
chr1	6958209	6958284
chr1	6968153	6968663
chr1	6975926	6976001
chr1	7047450	7048127
chr1	7094314	7094531
chr1	7205385	7205735
chr1	7213161	7213236
chr1	7251698	7251773
chr1	7287216	7287845
chr1	7288122	7288306
chr1	7315581	7316343
chr1	7366202	7366537
chr1	7399423	7399548
chr1	7426343	7426418
chr1	7428766	7428818
chr1	7506948	7507023
chr1	7514573	7514630
chr1	7583280	7583855
chr1	7601175	7601523
chr1	7639861	7639936
chr1	7647905	7647980
chr1	7655035	7655210
chr1	7685246	7685344
chr1	7752467	7752542
chr1	7784878	7785128
chr1	7785389	7785841
chr1	7790042	7790248
chr1	7808160	7808235
chr1	7809857	7810246
chr1	7812103	7812337
chr1	7825821	7825946
chr1	7837468	7837668
chr1	7873390	7873465
chr1	7924515	7924922
chr1	7952300	7952544
chr1	7954461	7954536
chr1	7973948	7974060
chr1	7976874	7977077
chr1	7986546	7986849
chr1	7995695	7996010
chr1	8072770	8072845
chr1	8099845	8100009
chr1	8145428	8145753
chr1	8154908	8155359
chr1	8155805	8156127
chr1	8159260	8159485
chr1	8160045	8160238
chr1	8170039	8170114
chr1	8182824	8183060
chr1	8200777	8200852
chr1	8295908	8296401
chr1	8374566	8374918
chr1	8429630	8429835
chr1	8469264	8469697
chr1	8496047	8496509
chr1	8500355	8500882
chr1	8534198	8534273
chr1	8567451	8567526
chr1	8600832	8600932
chr1	8626770	8626823
chr1	8670290	8670656
chr1	8687485	8687671
chr1	8717972	8718159
chr1	8789380	8789515
chr1	8801337	8801412
chr1	8808440	8808605
chr1	8835115	8835494
chr1	8841326	8841451
chr1	8868483	8868872
chr1	8874543	8874693
chr1	8917132	8917481
chr1	8999224	8999299
chr1	9002296	9002758
chr1	9078744	9078907
chr1	9123699	9124099
chr1	9182578	9182771
chr1	9204875	9204955
chr1	9234855	9235175
chr1	9250824	9250899
chr1	9251502	9251667
chr1	9387579	9387654
chr1	9389000	9389175
chr1	9392996	9393143
chr1	9393534	9393864
chr1	9449933	9450339
chr1	9606513	9606613
chr1	9653239	9653740
chr1	9682356	9682428
chr1	9684244	9684319
chr1	9724863	9724915
chr1	9731691	9731768
chr1	9860331	9860881
chr1	10070915	10071383
chr1	10076641	10076716
chr1	10078879	10079061
chr1	10114912	10115093
chr1	10130594	10130757
chr1	10205930	10206328
chr1	10317410	10317482
chr1	10318878	10319060
chr1	10322312	10322387
chr1	10330359	10330566
chr1	10347195	10347498
chr1	10366628	10366785
chr1	10390696	10390898
chr1	10410964	10411039
chr1	10415649	10415759
chr1	10416149	10416391
chr1	10442980	10443419
chr1	10474963	10475142
chr1	10553052	10553158
chr1	10593424	10593600
chr1	10629400	10629625
chr1	10647819	10648630
chr1	10649959	10650034
chr1	10658376	10658561
chr1	10666369	10666572
chr1	10676289	10676419
chr1	10730938	10731013
chr1	10743546	10744471
chr1	10792343	10792568
chr1	10862202	10862277
chr1	10863913	10863999
chr1	10929362	10929537
chr1	10938373	10938448
chr1	10941822	10942047
chr1	10943306	10943520
chr1	10943851	10944126
chr1	10969569	10969758
chr1	10997640	10997890
chr1	11066826	11066901
chr1	11159839	11160226
chr1	11192112	11192387
chr1	11197768	11197943
chr1	11344295	11344349
chr1	11398713	11398907
chr1	11452499	11453253
chr1	11463833	11464358
chr1	11530666	11530741
chr1	11536955	11537132
chr1	11547353	11547428
chr1	11635954	11636029
chr1	11718706	11719334
chr1	11721616	11721691
chr1	11736200	11736778
chr1	11739613	11739741
chr1	11743811	11744190
chr1	11789686	11789901
chr1	11842971	11843388
chr1	11931413	11931748
chr1	11950495	11950570
chr1	12069771	12069972
chr1	12081192	12081267
chr1	12139130	12139275
chr1	12163447	12163547
chr1	12210859	12211109
chr1	12263254	12263307
chr1	12507102	12507183
chr1	12570681	12571057
chr1	12580575	12580675
chr1	12586357	12586678
chr1	12593003	12593176
chr1	12613418	12613623
chr1	12644872	12644947
chr1	12879000	12879165
chr1	12955702	12955888
chr1	12965022	12965097
chr1	13011540	13011615
chr1	13018950	13019567
chr1	13092438	13093163
chr1	13107582	13107634
chr1	13226880	13227067
chr1	13354577	13354652
chr1	13439872	13440053
chr1	13475502	13475574
chr1	13502748	13502913
chr1	13533680	13533855
chr1	13697577	13697777
chr1	13755719	13755951
chr1	13790633	13790883
chr1	13796203	13796278
chr1	13797918	13797993
chr1	13801673	13801904
chr1	13835414	13835489
chr1	13852797	13852872
chr1	13854501	13854576
chr1	13877810	13877885
chr1	13969613	13969845
chr1	13993846	13993921
chr1	13998832	13998907
chr1	13999082	13999157
chr1	14018854	14019163
chr1	14066355	14066680
chr1	14067134	14067482
chr1	14079221	14079324
chr1	14079810	14079900
chr1	14119485	14119661
chr1	14150704	14150779
chr1	14184536	14184615
chr1	14201556	14201631
chr1	14231113	14231363
chr1	14232707	14232892
chr1	14243602	14243677
chr1	14263973	14264336
chr1	14289584	14289659
chr1	14289952	14290028
chr1	14312479	14312554
chr1	14334304	14334604
chr1	14386408	14386580
chr1	14417885	14417942
chr1	14430966	14431105
chr1	14478356	14478444
chr1	14479053	14479420
chr1	14591888	14592198
chr1	14636805	14636880
chr1	14637381	14637550
chr1	14668172	14668247
chr1	14770274	14770349
chr1	14819857	14819932
chr1	15039749	15039999
chr1	15083241	15083601
chr1	15203572	15203747
chr1	15227328	15227403
chr1	15245739	15245793
chr1	15257725	15258094
chr1	15348634	15348759
chr1	15365267	15365342
chr1	15406097	15406347
chr1	15428982	15429217
chr1	15482346	15482496
chr1	15573405	15573663
chr1	15584856	15585021
chr1	15627955	15628118
chr1	15778120	15778283
chr1	15779814	15779889
chr1	15809268	15809476
chr1	15874791	15875065
chr1	15886101	15886176
chr1	15899544	15899954
chr1	15906907	15906982
chr1	15997518	15997705
chr1	15997878	15997939
chr1	16021828	16021888
chr1	16189836	16190273
chr1	16249688	16249763
chr1	16262756	16263934
chr1	16280124	16280324
chr1	16318743	16319054
chr1	16320042	16320336
chr1	16397855	16398192
chr1	16435084	16435135
chr1	16442720	16442795
chr1	16537566	16537991
chr1	16720437	16720872
chr1	16721222	16721301
chr1	16751187	16751795
chr1	16753939	16754239
chr1	16791071	16791314
chr1	16809822	16809919
chr1	16831993	16832292
chr1	16835033	16835357
chr1	16852647	16852722
chr1	16889183	16889305
chr1	16925700	16925903
chr1	16986055	16986130
chr1	17007423	17007672
chr1	17024011	17024211
chr1	17061327	17061402
chr1	17133130	17133205
chr1	17145249	17145441
chr1	17152317	17152529
chr1	17177351	17177426
chr1	17218378	17218453
chr1	17226876	17227312
chr1	17233982	17234042
chr1	17289248	17289373
chr1	17303492	17303679
chr1	17336453	17337034
chr1	17351559	17351737
chr1	17412001	17412076
chr1	17436469	17436819
chr1	17511796	17512124
chr1	17513624	17513699
chr1	17524051	17524151
chr1	17573879	17574272
chr1	17575053	17575464
chr1	17576617	17576803
chr1	17577262	17577732
chr1	17578639	17579050
chr1	17579225	17579322
chr1	17585437	17586288
chr1	17586688	17587263
chr1	17592326	17593001
chr1	17593369	17593832
chr1	17594896	17595246
chr1	17600683	17601647
chr1	17622964	17623125
chr1	17624306	17624619
chr1	17632943	17633043
chr1	17633302	17633407
chr1	17634854	17635129
chr1	17635325	17635411
chr1	17635687	17635924
chr1	17652680	17653952
chr1	17675148	17675223
chr1	17712774	17712849
chr1	17758559	17758741
chr1	17761193	17761397
chr1	17781127	17781202
chr1	17820418	17820568
chr1	17820817	17820981
chr1	17833143	17833348
chr1	17833575	17833707
chr1	17834361	17834436
chr1	17834649	17834799
chr1	17843059	17843114
chr1	17870773	17870848
chr1	17871421	17871496
chr1	17871962	17872147
chr1	17913542	17913617
chr1	17947407	17947482
chr1	17947659	17948143
chr1	17953114	17953277
chr1	17987363	17987438
chr1	18007077	18007233
chr1	18055133	18055817
chr1	18055988	18056429
chr1	18069065	18069251
chr1	18070041	18070382
chr1	18073028	18073226
chr1	18111447	18111817
chr1	18116150	18116226
chr1	18137691	18138161
chr1	18145077	18145191
chr1	18146925	18147025
chr1	18184465	18184840
chr1	18221951	18222155
chr1	18230081	18230181
chr1	18230463	18230659
chr1	18316891	18316944
chr1	18354723	18354893
chr1	18416172	18416247
chr1	18417701	18417832
chr1	18492636	18493156
chr1	18500103	18500801
chr1	18572902	18573361
chr1	18692066	18692216
chr1	18704461	18704777
chr1	18712232	18712304
chr1	18740168	18740243
chr1	18840192	18840267
chr1	18888650	18888725
chr1	18934478	18934636
chr1	18936622	18936702
chr1	18940466	18940629
chr1	18969934	18970055
chr1	18975015	18975090
chr1	18987447	18987522
chr1	19063334	19063522
chr1	19101411	19101936
chr1	19102306	19102626
chr1	19107756	19108173
chr1	19110607	19111280
chr1	19128936	19129165
chr1	19206614	19207061
chr1	19208096	19208338
chr1	19244568	19244732
chr1	19253596	19254120
chr1	19406808	19406864
chr1	19420166	19420291
chr1	19463323	19463713
chr1	19592285	19592485
chr1	19825219	19825672
chr1	19826875	19827232
chr1	19833548	19833600
chr1	19859997	19860072
chr1	19860312	19860539
chr1	19880190	19880764
chr1	19975996	19976158
chr1	19987742	19988297
chr1	20035331	20035633
chr1	20157995	20158351
chr1	20165059	20165134
chr1	20167224	20167474
chr1	20222735	20222810
chr1	20240041	20240390
chr1	20240666	20241217
chr1	20289772	20289847
chr1	20365535	20365610
chr1	20448013	20448613
chr1	20527320	20527474
chr1	20568863	20568963
chr1	20660900	20661112
chr1	20811782	20812132
chr1	20815280	20815385
chr1	20832112	20832187
chr1	20832362	20832779
chr1	20834060	20834135
chr1	20834899	20835276
chr1	20845743	20845852
chr1	20885328	20885403
chr1	20889016	20889091
chr1	20889490	20889751
chr1	20968324	20968682
chr1	20972087	20972287
chr1	20981588	20981852
chr1	21097786	21098011
chr1	21124515	21124932
chr1	21143640	21143803
chr1	21168169	21168244
chr1	21178695	21178895
chr1	21223771	21223934
chr1	21224646	21224749
chr1	21276100	21276395
chr1	21351857	21351932
chr1	21353225	21353380
chr1	21484685	21484887
chr1	21512408	21512483
chr1	21640093	21640343
chr1	21644427	21644758
chr1	21706726	21706801
chr1	21715148	21715470
chr1	21771132	21771204
chr1	21771926	21772076
chr1	21952362	21952992
chr1	21973670	21973770
chr1	21988032	21988086
chr1	22016833	22017184
chr1	22018017	22018292
chr1	22064411	22064661
chr1	22107477	22107682
chr1	22151459	22151630
chr1	22158319	22158561
chr1	22302408	22302627
chr1	22336368	22336420
chr1	22342849	22343004
chr1	22423738	22423813
chr1	22437389	22437614
chr1	22453385	22453457
chr1	22494828	22495134
chr1	22507244	22507319
chr1	22514931	22515006
chr1	22524208	22524749
chr1	22580700	22580775
chr1	22617871	22617946
chr1	22630435	22630535
chr1	22648860	22648935
chr1	22649420	22649993
chr1	22651915	22652140
chr1	22659762	22660037
chr1	22741632	22741715
chr1	22742897	22742972
chr1	22751062	22751237
chr1	22776061	22776286
chr1	22783876	22784151
chr1	22815245	22815346
chr1	22843426	22843744
chr1	22857642	22857742
chr1	22860058	22860283
chr1	22873968	22874054
chr1	22892411	22892586
chr1	22892786	22892844
chr1	22950821	22950952
chr1	22955887	22956183
chr1	23013428	23013607
chr1	23068744	23068819
chr1	23069923	23070109
chr1	23110805	23110908
chr1	23141172	23141980
chr1	23211444	23211630
chr1	23236845	23236952
chr1	23356003	23356174
chr1	23407329	23407554
chr1	23464717	23464910
chr1	23479937	23480128
chr1	23510673	23510806
chr1	23562684	23563045
chr1	23618430	23618605
chr1	23627577	23627652
chr1	23651752	23652077
chr1	23654405	23654480
chr1	23655922	23656169
chr1	23675653	23675853
chr1	23765292	23765367
chr1	23821998	23822073
chr1	23822533	23822827
chr1	23831756	23831831
chr1	24026282	24026737
chr1	24039495	24039570
chr1	24052353	24052428
chr1	24152549	24152624
chr1	24240220	24240406
chr1	24267575	24267793
chr1	24322032	24322182
chr1	24440221	24440521
chr1	24458752	24459228
chr1	24606334	24606567
chr1	24618494	24618694
chr1	24647160	24647285
chr1	24747484	24747805
chr1	24795766	24795916
chr1	24797049	24797537
chr1	24823088	24823301
chr1	24854562	24854616
chr1	24943006	24943331
chr1	25044462	25044634
chr1	25117878	25118205
chr1	25177013	25177188
chr1	25177388	25177459
chr1	25253027	25253102
chr1	25254383	25254458
chr1	25261971	25262046
chr1	25285639	25285717
chr1	25286100	25286281
chr1	25555683	25555758
chr1	25630327	25630797
chr1	25734238	25734464
chr1	25736467	25736654
chr1	25742885	25742936
chr1	25773758	25773843
chr1	25789218	25789374
chr1	25801504	25801651
chr1	25806242	25806569
chr1	25817800	25818155
chr1	25829973	25830091
chr1	25845765	25846165
chr1	25873860	25873935
chr1	25915348	25915556
chr1	25916304	25916420
chr1	25927874	25927949
chr1	25944998	25945469
chr1	26035738	26035982
chr1	26040132	26040732
chr1	26099171	26099361
chr1	26104662	26104762
chr1	26106321	26106396
chr1	26118918	26119043
chr1	26121298	26121374
chr1	26123137	26123212
chr1	26133238	26133313
chr1	26220831	26221044
chr1	26227225	26227409
chr1	26268934	26269105
chr1	26275441	26275516
chr1	26281864	26282210
chr1	26300836	26300887
chr1	26349262	26349337
chr1	26408780	26409106
chr1	26485625	26485693
chr1	26512185	26512342
chr1	26595252	26595327
chr1	26668760	26668835
chr1	26713069	26713409
chr1	26714386	26714461
chr1	26715481	26715556
chr1	26736691	26736766
chr1	26772937	26772991
chr1	26784590	26785008
chr1	26792687	26792738
chr1	26876835	26877204
chr1	26891146	26891271
chr1	26917263	26917317
chr1	26934962	26935193
chr1	26940663	26940788
chr1	26996824	26996882
chr1	27029143	27029313
chr1	27121507	27121776
chr1	27132209	27132284
chr1	27213710	27213985
chr1	27219383	27219455
chr1	27256281	27256356
chr1	27257287	27257587
chr1	27263034	27263267
chr1	27319088	27319274
chr1	27320005	27320522
chr1	27372293	27372918
chr1	27373459	27373877
chr1	27447752	27447823
chr1	27448896	27449091
chr1	27513028	27513153
chr1	27520848	27521116
chr1	27577418	27577484
chr1	27588157	27588491
chr1	27592208	27592541
chr1	27595850	27596044
chr1	27605111	27605267
chr1	27611161	27611301
chr1	27662685	27662760
chr1	27673051	27673126
chr1	27673326	27673381
chr1	27674226	27674330
chr1	27792544	27792619
chr1	27813704	27813779
chr1	27843464	27844278
chr1	27860538	27860713
chr1	27862755	27862908
chr1	27882172	27882247
chr1	27886293	27886685
chr1	27927225	27927300
chr1	27942106	27942331
chr1	27948742	27948867
chr1	27949202	27949402
chr1	27959744	27960105
chr1	27969273	27969365
chr1	27978261	27978336
chr1	27981877	27981999
chr1	28009656	28009731
chr1	28032377	28032604
chr1	28081330	28081477
chr1	28115305	28115530
chr1	28121214	28121389
chr1	28136640	28136829
chr1	28182256	28182560
chr1	28198626	28198828
chr1	28203027	28203257
chr1	28225997	28226295
chr1	28226467	28226599
chr1	28251649	28251829
chr1	28267935	28268493
chr1	28275392	28275974
chr1	28293276	28293580
chr1	28293755	28294030
chr1	28307567	28307717
chr1	28308573	28308848
chr1	28327941	28328374
chr1	28388501	28388684
chr1	28408690	28408765
chr1	28412096	28412171
chr1	28436566	28436641
chr1	28436873	28437100
chr1	28439684	28439818
chr1	28443503	28443578
chr1	28444441	28444794
chr1	28447354	28447479
chr1	28490334	28490560
chr1	28499935	28500010
chr1	28537868	28538074
chr1	28556550	28556800
chr1	28581825	28582070
chr1	28652722	28653044
chr1	28673804	28674246
chr1	28685505	28686191
chr1	28729244	28729319
chr1	28776709	28777167
chr1	28809114	28809189
chr1	28822065	28822279
chr1	28831895	28832470
chr1	28840468	28840543
chr1	28845529	28845704
chr1	28854229	28854304
chr1	28902554	28902688
chr1	28992507	28992582
chr1	29013230	29013573
chr1	29033445	29033695
chr1	29075302	29075477
chr1	29093166	29093366
chr1	29140151	29140669
chr1	29145078	29145309
chr1	29212976	29213245
chr1	29215846	29215921
chr1	29223716	29223863
chr1	29255790	29256328
chr1	29269897	29269948
chr1	29293553	29293653
chr1	29362191	29362266
chr1	29395345	29395499
chr1	29457264	29457435
chr1	29504473	29504748
chr1	29563381	29563656
chr1	29571696	29572376
chr1	29579714	29580085
chr1	29593174	29593478
chr1	29598932	29599149
chr1	29607904	29608107
chr1	29608449	29608524
chr1	29624375	29624475
chr1	29694070	29694324
chr1	29775613	29775788
chr1	29777523	29777598
chr1	29777798	29777873
chr1	29784367	29784442
chr1	29784642	29784873
chr1	29792016	29792629
chr1	29798184	29798809
chr1	29803113	29803742
chr1	29806997	29807260
chr1	29813145	29813304
chr1	29847671	29847771
chr1	29858647	29859093
chr1	29931216	29931291
chr1	29990976	29991101
chr1	30057370	30057689
chr1	30099887	30099962
chr1	30113376	30113557
chr1	30116960	30117214
chr1	30124155	30124489
chr1	30143622	30143830
chr1	30144704	30144779
chr1	30154098	30154248
chr1	30154411	30154723
chr1	30194603	30194753
chr1	30245836	30245911
chr1	30254986	30255142
chr1	30278816	30278891
chr1	30284146	30284530
chr1	30285208	30285433
chr1	30317820	30318497
chr1	30351275	30351634
chr1	30381623	30382210
chr1	30404503	30404720
chr1	30408004	30408254
chr1	30413763	30414213
chr1	30414388	30414542
chr1	30417363	30417438
chr1	30430799	30430953
chr1	30431552	30431632
chr1	30457135	30457312
chr1	30529638	30530176
chr1	30598633	30598758
chr1	30599015	30599215
chr1	30620938	30621220
chr1	30637029	30637230
chr1	30677856	30678096
chr1	30685134	30685209
chr1	30704617	30704792
chr1	30738180	30738435
chr1	30738660	30738735
chr1	30753576	30753892
chr1	30805206	30805391
chr1	30843072	30843147
chr1	30908574	30908804
chr1	30941341	30941416
chr1	30970544	30970694
chr1	30974698	30974969
chr1	30981167	30981493
chr1	31034357	31034432
chr1	31059076	31059198
chr1	31127549	31127674
chr1	31131515	31131909
chr1	31133623	31133723
chr1	31134703	31135346
chr1	31137915	31138231
chr1	31140846	31141223
chr1	31157058	31157556
chr1	31157726	31157801
chr1	31161163	31161238
chr1	31176713	31176788
chr1	31186283	31186358
chr1	31192387	31192575
chr1	31424032	31424764
chr1	31470688	31471089
chr1	31487551	31488606
chr1	31533233	31533508
chr1	31539772	31539942
chr1	31576245	31576519
chr1	31585401	31585581
chr1	31639588	31639688
chr1	31658284	31658359
chr1	31668737	31668812
chr1	31693780	31694055
chr1	31702269	31702354
chr1	31718834	31719034
chr1	31732112	31732262
chr1	31732926	31733051
chr1	31805495	31805841
chr1	31808087	31808312
chr1	31809192	31809909
chr1	31873906	31874239
chr1	31886967	31887042
chr1	31908150	31908225
chr1	31951205	31951412
chr1	32023218	32023521
chr1	32032814	32032889
chr1	32070095	32070705
chr1	32096308	32096888
chr1	32109507	32109689
chr1	32135439	32135604
chr1	32136518	32136593
chr1	32144686	32144761
chr1	32153996	32154196
chr1	32165600	32165675
chr1	32166060	32166135
chr1	32196905	32196980
chr1	32214127	32214502
chr1	32223977	32224314
chr1	32233028	32233203
chr1	32233579	32233764
chr1	32234768	32235349
chr1	32333514	32333586
chr1	32334554	32334774
chr1	32358979	32359054
chr1	32369313	32369663
chr1	32384122	32384722
chr1	32401481	32401631
chr1	32403730	32403805
chr1	32420629	32420783
chr1	32447983	32448058
chr1	32448690	32449103
chr1	32456337	32456785
chr1	32484705	32484906
chr1	32490436	32490661
chr1	32491652	32492185
chr1	32525679	32526048
chr1	32526380	32526568
chr1	32566166	32566913
chr1	32571730	32571865
chr1	32575029	32575104
chr1	32593456	32593756
chr1	32599896	32599971
chr1	32606399	32607224
chr1	32607391	32607463
chr1	32640182	32640265
chr1	32645972	32646338
chr1	32739369	32739851
chr1	32740959	32741381
chr1	32797666	32797916
chr1	32798079	32798279
chr1	32863650	32863702
chr1	32874023	32874123
chr1	32874281	32874518
chr1	32874800	32874875
chr1	32890534	32890625
chr1	32908137	32908399
chr1	32916854	32917001
chr1	32949315	32949415
chr1	32957341	32957466
chr1	32993103	32993178
chr1	33006992	33007067
chr1	33035898	33036048
chr1	33043915	33043990
chr1	33066991	33067600
chr1	33099608	33099864
chr1	33100092	33100167
chr1	33105094	33105315
chr1	33152848	33153073
chr1	33155421	33155723
chr1	33164808	33165061
chr1	33209851	33209926
chr1	33257061	33257678
chr1	33296064	33296501
chr1	33366296	33366396
chr1	33432689	33433109
chr1	33471830	33472051
chr1	33474148	33474407
chr1	33529509	33529681
chr1	33624850	33624996
chr1	33625566	33625674
chr1	33636064	33636129
chr1	33636386	33636439
chr1	33637509	33637581
chr1	33666016	33666216
chr1	33678352	33678638
chr1	33678791	33679016
chr1	33679771	33679925
chr1	33755193	33755364
chr1	33759409	33760284
chr1	33780109	33780384
chr1	33780631	33781230
chr1	33801453	33801519
chr1	33927368	33927443
chr1	33938556	33938785
chr1	33957872	33958024
chr1	33982412	33982562
chr1	34018491	34018566
chr1	34043857	34044032
chr1	34091618	34091693
chr1	34114596	34114752
chr1	34121355	34121430
chr1	34193722	34194056
chr1	34245097	34245172
chr1	34253821	34253957
chr1	34286997	34287175
chr1	34301208	34301285
chr1	34391471	34392046
chr1	34468969	34469044
chr1	34472577	34472677
chr1	34480638	34480713
chr1	34493816	34493914
chr1	34495587	34496037
chr1	34501816	34502666
chr1	34527566	34527776
chr1	34530269	34530344
chr1	34530700	34530856
chr1	34543883	34544236
chr1	34560223	34560298
chr1	34575379	34575456
chr1	34575631	34575706
chr1	34577792	34578133
chr1	34785308	34785453
chr1	34821037	34821495
chr1	34823129	34823525
chr1	34830066	34830191
chr1	34844620	34845242
chr1	34845509	34845584
chr1	34884610	34884884
chr1	34885098	34885153
chr1	34898175	34898360
chr1	34900167	34900242
chr1	34925628	34925703
chr1	34945000	34945710
chr1	34947384	34947562
chr1	34948827	34949060
chr1	34951754	34952366
chr1	34966785	34967133
chr1	35132541	35132739
chr1	35201805	35201904
chr1	35205684	35205937
chr1	35246430	35246505
chr1	35351033	35351135
chr1	35355907	35356456
chr1	35378081	35378178
chr1	35378787	35379312
chr1	35379514	35379614
chr1	35391784	35392009
chr1	35499038	35499273
chr1	35509433	35509641
chr1	35521431	35522065
chr1	35533410	35533691
chr1	35552055	35552253
chr1	35561920	35562224
chr1	35615424	35615499
chr1	35638377	35638584
chr1	35657220	35657446
chr1	35683433	35683508
chr1	35715437	35715512
chr1	35743780	35743855
chr1	35744492	35745229
chr1	35753308	35753383
chr1	35761345	35761420
chr1	35768250	35768350
chr1	35792387	35792462
chr1	35817433	35817508
chr1	35848038	35848416
chr1	35863528	35863628
chr1	35865195	35865462
chr1	35871337	35871505
chr1	35900474	35900630
chr1	35905705	35905846
chr1	35928501	35928684
chr1	35953486	35953715
chr1	35998347	35998423
chr1	36003772	36003840
chr1	36012818	36012920
chr1	36013635	36013710
chr1	36014537	36014698
chr1	36041945	36042020
chr1	36068212	36068474
chr1	36084905	36084980
chr1	36134691	36134766
chr1	36225998	36226200
chr1	36266016	36266178
chr1	36306856	36307288
chr1	36326098	36326457
chr1	36327115	36327190
chr1	36348109	36348184
chr1	36349869	36350244
chr1	36371690	36371765
chr1	36394421	36394646
chr1	36397652	36397865
chr1	36399025	36399428
chr1	36407369	36407494
chr1	36411888	36412061
chr1	36433063	36433272
chr1	36433528	36433728
chr1	36434430	36434580
chr1	36475615	36475863
chr1	36476463	36476688
chr1	36482827	36483066
chr1	36503280	36503385
chr1	36524169	36524375
chr1	36534127	36534202
chr1	36534377	36535102
chr1	36574047	36574122
chr1	36596215	36596564
chr1	36620947	36621721
chr1	36652214	36652476
chr1	36656202	36656502
chr1	36665478	36665681
chr1	36721434	36721509
chr1	36824681	36825424
chr1	36878106	36878256
chr1	36913443	36913731
chr1	36918207	36918422
chr1	36951536	36951777
chr1	36965395	36965795
chr1	36982692	36982942
chr1	36984337	36984413
chr1	37027741	37028033
chr1	37061758	37061902
chr1	37105147	37105222
chr1	37127001	37127429
chr1	37203178	37203278
chr1	37209796	37210041
chr1	37227888	37228362
chr1	37243851	37244133
chr1	37304668	37304775
chr1	37322216	37322291
chr1	37331281	37331513
chr1	37339574	37339984
chr1	37374646	37374957
chr1	37377353	37377678
chr1	37381418	37381726
chr1	37485837	37486105
chr1	37494496	37494872
chr1	37501655	37501805
chr1	37529770	37529845
chr1	37607364	37607864
chr1	37657961	37658014
chr1	37680072	37680953
chr1	37696078	37696416
chr1	37702504	37702661
chr1	37713815	37714437
chr1	37714607	37715347
chr1	37715620	37715719
chr1	37770211	37770634
chr1	37842916	37843480
chr1	37852575	37852817
chr1	37891595	37891646
chr1	37937351	37937494
chr1	37978168	37978290
chr1	37984624	37986159
chr1	38019039	38019212
chr1	38067869	38068319
chr1	38068494	38068569
chr1	38080939	38081014
chr1	38082609	38082822
chr1	38094079	38094287
chr1	38098585	38098910
chr1	38099125	38099937
chr1	38123663	38124177
chr1	38124328	38124475
chr1	38228870	38228945
chr1	38268215	38268515
chr1	38270658	38271719
chr1	38278460	38278903
chr1	38279548	38279848
chr1	38289911	38289986
chr1	38290394	38290469
chr1	38306863	38307211
chr1	38394908	38395041
chr1	38403661	38403886
chr1	38465014	38465868
chr1	38554015	38554140
chr1	38580862	38580937
chr1	38593586	38593736
chr1	38662131	38662228
chr1	38663540	38663629
chr1	38682556	38682785
chr1	38695867	38695921
chr1	38699283	38699336
chr1	38703142	38703277
chr1	38703692	38703767
chr1	38729375	38729450
chr1	38751589	38752214
chr1	38759931	38760322
chr1	38766207	38766397
chr1	38767822	38768022
chr1	38889907	38890349
chr1	38918638	38918713
chr1	38921488	38921564
chr1	38941992	38942092
chr1	39062118	39062218
chr1	39064742	39064992
chr1	39065986	39066200
chr1	39112215	39112599
chr1	39116049	39116124
chr1	39123236	39123423
chr1	39123781	39124231
chr1	39128565	39129344
chr1	39129817	39130118
chr1	39140175	39141063
chr1	39163619	39163869
chr1	39203056	39203206
chr1	39217534	39217984
chr1	39225007	39225241
chr1	39248581	39248723
chr1	39266678	39266932
chr1	39281903	39282053
chr1	39284591	39284774
chr1	39285938	39286314
chr1	39327758	39327936
chr1	39335164	39335239
chr1	39382306	39382419
chr1	39382665	39382825
chr1	39387690	39388596
chr1	39394436	39395365
chr1	39395532	39396067
chr1	39409566	39410111
chr1	39453183	39453658
chr1	39463691	39463813
chr1	39477437	39477767
chr1	39495678	39495908
chr1	39593673	39593898
chr1	39599190	39599439
chr1	39600141	39600337
chr1	39606750	39606959
chr1	39676688	39676823
chr1	39677319	39677394
chr1	39780888	39781193
chr1	39783466	39783541
chr1	39789738	39789805
chr1	39881070	39881126
chr1	39884614	39884764
chr1	39904939	39905039
chr1	39906089	39906164
chr1	39964935	39965273
chr1	40025233	40025448
chr1	40117841	40117933
chr1	40118524	40118711
chr1	40139026	40139207
chr1	40201806	40201909
chr1	40289000	40289244
chr1	40305465	40305540
chr1	40334897	40334972
chr1	40339228	40339474
chr1	40341303	40341604
chr1	40342496	40342771
chr1	40343040	40343326
chr1	40345205	40345497
chr1	40346606	40346830
chr1	40347021	40347301
chr1	40349765	40350026
chr1	40352346	40352591
chr1	40352838	40353110
chr1	40355476	40355690
chr1	40387245	40387485
chr1	40447849	40448011
chr1	40469578	40469812
chr1	40552759	40552884
chr1	40583004	40583159
chr1	40649137	40649212
chr1	40651249	40651624
chr1	40670527	40670760
chr1	40671202	40671427
chr1	40679063	40679670
chr1	40736441	40736516
chr1	40757567	40757642
chr1	40761399	40761474
chr1	40784306	40784507
chr1	40786452	40786920
chr1	40833099	40833174
chr1	40919716	40919793
chr1	40957209	40957391
chr1	40965499	40965604
chr1	40975263	40975773
chr1	40985711	40985786
chr1	40999029	40999829
chr1	41037114	41037264
chr1	41037841	41038074
chr1	41133536	41133686
chr1	41140000	41140998
chr1	41147262	41147712
chr1	41163408	41164125
chr1	41184974	41185164
chr1	41216478	41216678
chr1	41251330	41251555
chr1	41281654	41282030
chr1	41282674	41282949
chr1	41283104	41283229
chr1	41295412	41295487
chr1	41297548	41297727
chr1	41380197	41380501
chr1	41410780	41411163
chr1	41450228	41450671
chr1	41518221	41518296
chr1	41546075	41546150
chr1	41548968	41549210
chr1	41555902	41556166
chr1	41574501	41574611
chr1	41574874	41575050
chr1	41591253	41591328
chr1	41593051	41593451
chr1	41621975	41622148
chr1	41622556	41622683
chr1	41739468	41739543
chr1	41791893	41792073
chr1	41952956	41953733
chr1	41958734	41958809
chr1	41968676	41968851
chr1	42003290	42003353
chr1	42082489	42082564
chr1	42087802	42087952
chr1	42088306	42088581
chr1	42091227	42091294
chr1	42094445	42094520
chr1	42106183	42106417
chr1	42154729	42154804
chr1	42266376	42266451
chr1	42308706	42308881
chr1	42314489	42314714
chr1	42436970	42437257
chr1	42449702	42450002
chr1	42536135	42536260
chr1	42568956	42569400
chr1	42645664	42645829
chr1	42680419	42680669
chr1	42685242	42685317
chr1	42688761	42689094
chr1	42708236	42708311
chr1	42801668	42801743
chr1	42803820	42804151
chr1	42872648	42873928
chr1	42901194	42901269
chr1	42906607	42906865
chr1	42937433	42937826
chr1	42958145	42958220
chr1	42961473	42961662
chr1	42962029	42962545
chr1	42977118	42977799
chr1	42979364	42979753
chr1	42981087	42981245
chr1	43046856	43047035
chr1	43080868	43080947
chr1	43093275	43093575
chr1	43093887	43093962
chr1	43126969	43127233
chr1	43161766	43162000
chr1	43188578	43189293
chr1	43195233	43195668
chr1	43195863	43195995
chr1	43200666	43201329
chr1	43217690	43218090
chr1	43221800	43222774
chr1	43244263	43244794
chr1	43254264	43254464
chr1	43268548	43268802
chr1	43301249	43301480
chr1	43307551	43307685
chr1	43316792	43316942
chr1	43376813	43377045
chr1	43441942	43442042
chr1	43450588	43450813
chr1	43457412	43457513
chr1	43566978	43567170
chr1	43764778	43764958
chr1	43795384	43795609
chr1	43888129	43888544
chr1	43914650	43914833
chr1	43961861	43962246
chr1	44036022	44036122
chr1	44047024	44047149
chr1	44153263	44153388
chr1	44184988	44185263
chr1	44250721	44250796
chr2	26771	26846
chr2	211227	211555
chr2	223439	223492
chr2	230353	230528
chr2	272349	272700
chr2	420935	421114
chr2	459276	459384
chr2	498342	498564
chr2	564211	564430
chr2	565121	565316
chr2	579619	580154
chr2	656859	656988
chr2	690357	690511
chr2	718840	719556
chr2	734995	735177
chr2	745999	746128
chr2	785688	785888
chr2	786063	786138
chr2	786482	786682
chr2	851111	851261
chr2	938818	939004
chr2	1028172	1028766
chr2	1046754	1047343
chr2	1119125	1119317
chr2	1206312	1207001
chr2	1237950	1238130
chr2	1300717	1300792
chr2	1398171	1398246
chr2	1493397	1493472
chr2	1506641	1506716
chr2	1530349	1530617
chr2	1530842	1530895
chr2	1557023	1557371
chr2	1655304	1655502
chr2	1729422	1729497
chr2	1734031	1734300
chr2	1810217	1810292
chr2	1813752	1813952
chr2	1835618	1835750
chr2	1838574	1838677
chr2	1973476	1973551
chr2	2096135	2096295
chr2	2117868	2118140
chr2	2140279	2140380
chr2	2154023	2154098
chr2	2210257	2210329
chr2	2210608	2210708
chr2	2341065	2341140
chr2	2351217	2351367
chr2	2366702	2366777
chr2	2383410	2383590
chr2	2392823	2392963
chr2	2393685	2393844
chr2	2471603	2471678
chr2	2536401	2536643
chr2	2541626	2541805
chr2	2572138	2572326
chr2	2580818	2581001
chr2	2604338	2604538
chr2	2703945	2704246
chr2	2705292	2705407
chr2	2714512	2714752
chr2	2785846	2786204
chr2	2799727	2800099
chr2	2809153	2809228
chr2	2899009	2899218
chr2	2904788	2904888
chr2	2916567	2916683
chr2	2970277	2970352
chr2	2999388	2999711
chr2	3047545	3047620
chr2	3072506	3072867
chr2	3102820	3102970
chr2	3110289	3110502
chr2	3143683	3143758
chr2	3182420	3182860
chr2	3241493	3241568
chr2	3329773	3329888
chr2	3344043	3344293
chr2	3347229	3347777
chr2	3387510	3387796
chr2	3421792	3422137
chr2	3422436	3422511
chr2	3423403	3423491
chr2	3429202	3429277
chr2	3429452	3429505
chr2	3440335	3440439
chr2	3448668	3448743
chr2	3455659	3455840
chr2	3462121	3462315
chr2	3469473	3469986
chr2	3520787	3521025
chr2	3537041	3537379
chr2	3565265	3565654
chr2	3854156	3854351
chr2	3862075	3862150
chr2	4028558	4028812
chr2	4082684	4082841
chr2	4107225	4108007
chr2	4131715	4131940
chr2	4153296	4153550
chr2	4176913	4177038
chr2	4225041	4225266
chr2	4259304	4259379
chr2	4378807	4378882
chr2	4389381	4389747
chr2	4411886	4412114
chr2	4560069	4560610
chr2	4666033	4666722
chr2	4780528	4780728
chr2	4781019	4781503
chr2	4785505	4785575
chr2	4948151	4948335
chr2	5001394	5001757
chr2	5069613	5069688
chr2	5084941	5085195
chr2	5089599	5090137
chr2	5143058	5143134
chr2	5220175	5220250
chr2	5271653	5271728
chr2	5320619	5320672
chr2	5342098	5342198
chr2	5360510	5360585
chr2	5401327	5401527
chr2	5402280	5402444
chr2	5437215	5437290
chr2	5460647	5460710
chr2	5574314	5574607
chr2	5576584	5576876
chr2	5578932	5579555
chr2	5588879	5589250
chr2	5631269	5631594
chr2	5717509	5717994
chr2	5742446	5742721
chr2	5757753	5757917
chr2	5894026	5894430
chr2	5909234	5909351
chr2	5934196	5934272
chr2	5941019	5941094
chr2	5990053	5990128
chr2	6013055	6013362
chr2	6021284	6021463
chr2	6035226	6035301
chr2	6058121	6058246
chr2	6061007	6061082
chr2	6107466	6108091
chr2	6215181	6215256
chr2	6309114	6309189
chr2	6309856	6309948
chr2	6328885	6328960
chr2	6405254	6405329
chr2	6438558	6438616
chr2	6444446	6444521
chr2	6451004	6451079
chr2	6492987	6493437
chr2	6493612	6494141
chr2	6501189	6501713
chr2	6535045	6535120
chr2	6561245	6561529
chr2	6651743	6651818
chr2	6805525	6805956
chr2	6806525	6806900
chr2	6894277	6894352
chr2	6919840	6920414
chr2	6920614	6920987
chr2	6957029	6957384
chr2	6958074	6958146
chr2	7011756	7012306
chr2	7082447	7082499
chr2	7201169	7201244
chr2	7272220	7272295
chr2	7302158	7302266
chr2	7311968	7312043
chr2	7325417	7325637
chr2	7357576	7357785
chr2	7364965	7365074
chr2	7365910	7366182
chr2	7437975	7438183
chr2	7444629	7444729
chr2	7503463	7503514
chr2	7505088	7505686
chr2	7535400	7535725
chr2	7559288	7559363
chr2	7559527	7559623
chr2	7605855	7605930
chr2	7606521	7606596
chr2	7622405	7622588
chr2	7647756	7647831
chr2	7658472	7658673
chr2	7696184	7696245
chr2	7820055	7820109
chr2	7823501	7823652
chr2	7856260	7856335
chr2	7875234	7875580
chr2	7877417	7877628
chr2	7886545	7886795
chr2	7931220	7931412
chr2	7931705	7931763
chr2	7960413	7960738
chr2	8016923	8017103
chr2	8119994	8120045
chr2	8200858	8201267
chr2	8261529	8261965
chr2	8357229	8357304
chr2	8360193	8360454
chr2	8460633	8460829
chr2	8482783	8482858
chr2	8569361	8569636
chr2	8579128	8579188
chr2	8642794	8642919
chr2	8772238	8772688
chr2	8814334	8814659
chr2	8835926	8836240
chr2	8873392	8873667
chr2	8876517	8876592
chr2	8953783	8953908
chr2	9017476	9017548
chr2	9045961	9046036
chr2	9050136	9050294
chr2	9061553	9061975
chr2	9068199	9068286
chr2	9118499	9118551
chr2	9149589	9150548
chr2	9173994	9174583
chr2	9300366	9300466
chr2	9305396	9305486
chr2	9342512	9342692
chr2	9362642	9362993
chr2	9425549	9425615
chr2	9446573	9446648
chr2	9469642	9469717
chr2	9519638	9519713
chr2	9553021	9553431
chr2	9581406	9581481
chr2	9590749	9591315
chr2	9607292	9607392
chr2	9626415	9626534
chr2	9671775	9672348
chr2	9682433	9682668
chr2	9683006	9683329
chr2	9752215	9752380
chr2	9752913	9752988
chr2	9785075	9785300
chr2	9785628	9785943
chr2	9952805	9952880
chr2	9966658	9966733
chr2	9970090	9970272
chr2	10072158	10072431
chr2	10073339	10073431
chr2	10075262	10075554
chr2	10081967	10082018
chr2	10099809	10100109
chr2	10101685	10101760
chr2	10114025	10114120
chr2	10149680	10150027
chr2	10174702	10174883
chr2	10187510	10187585
chr2	10187773	10188152
chr2	10211350	10211794
chr2	10336820	10337417
chr2	10368949	10369222
chr2	10423125	10423200
chr2	10685518	10685592
chr2	10715879	10716378
chr2	10787273	10787473
chr2	10794190	10794415
chr2	10815151	10815351
chr2	10859570	10859740
chr2	10875101	10875326
chr2	10910050	10910289
chr2	10947718	10947993
chr2	11155400	11155475
chr2	11241735	11241810
chr2	11292826	11292926
chr2	11348641	11348743
chr2	11428300	11428550
chr2	11439175	11439450
chr2	11515611	11515783
chr2	11645900	11645975
chr2	11685634	11685811
chr2	11728347	11728557
chr2	11832055	11832212
chr2	11832477	11832586
chr2	11909389	11909464
chr2	11963710	11963785
chr2	11972075	11972177
chr2	11988927	11989183
chr2	12046355	12046576
chr2	12046836	12047146
chr2	12059354	12059436
chr2	12087593	12087825
chr2	12123022	12123097
chr2	12324575	12324867
chr2	12414103	12414178
chr2	12429149	12429211
chr2	12538189	12538465
chr2	12539655	12539730
chr2	12540039	12540593
chr2	12663760	12663964
chr2	12689604	12689928
chr2	12712665	12712913
chr2	12727827	12727902
chr2	12762602	12762755
chr2	12817957	12818146
chr2	12837953	12838125
chr2	12863729	12863804
chr2	12867124	12867224
chr2	12886199	12886410
chr2	12969565	12969640
chr2	12974473	12974620
chr2	13019740	13019948
chr2	13049823	13049930
chr2	13106393	13106649
chr2	13118102	13118382
chr2	13137663	13138228
chr2	13162086	13162334
chr2	13164207	13164282
chr2	13356651	13356811
chr2	13447699	13447799
chr2	13501448	13501501
chr2	13516983	13517151
chr2	13527596	13527671
chr2	13692944	13693141
chr2	13735820	13736055
chr2	13808319	13808444
chr2	13853061	13853136
chr2	13883921	13884646
chr2	13885985	13886300
chr2	14031069	14031144
chr2	14074985	14075060
chr2	14111863	14111963
chr2	14123249	14123349
chr2	14124386	14124496
chr2	14125848	14125923
chr2	14140028	14140198
chr2	14235173	14235419
chr2	14235626	14235948
chr2	14238525	14238692
chr2	14239106	14239294
chr2	14239448	14239574
chr2	14239874	14240223
chr2	14240416	14240593
chr2	14241803	14241877
chr2	14244144	14244416
chr2	14247493	14248417
chr2	14255922	14256183
chr2	14256731	14257070
chr2	14319887	14319987
chr2	14448160	14448218
chr2	14456270	14456454
chr2	14511047	14511170
chr2	14512128	14512618
chr2	14512959	14513084
chr2	14528190	14528440
chr2	14579117	14579169
chr2	14588881	14589669
chr2	14611429	14611576
chr2	14641874	14642151
chr2	14716445	14716545
chr2	14722599	14722674
chr2	14847697	14847756
chr2	14873246	14873551
chr2	15036342	15036417
chr2	15108352	15108407
chr2	15210709	15210874
chr2	15219431	15219556
chr2	15274466	15274541
chr2	15385392	15385606
chr2	15393247	15393435
chr2	15397112	15397362
chr2	15495686	15495882
chr2	15534970	15535070
chr2	15612821	15612880
chr2	15645270	15645520
chr2	15747850	15748001
chr2	15892337	15892562
chr2	15903875	15903950
chr2	15932651	15932832
chr2	15941117	15941192
chr2	15997455	15997687
chr2	16001751	16001858
chr2	16103725	16103980
chr2	16237998	16238073
chr2	16270312	16271371
chr2	16334307	16334437
chr2	16334632	16334795
chr2	16339078	16339153
chr2	16339400	16339556
chr2	16357772	16357987
chr2	16360178	16360236
chr2	16387095	16387383
chr2	16389008	16389268
chr2	16391700	16392130
chr2	16428991	16429131
chr2	16431181	16431366
chr2	16435353	16435405
chr2	16533130	16533783
chr2	16541921	16541996
chr2	16551506	16551581
chr2	16586226	16586301
chr2	16594815	16595136
chr2	16607856	16607910
chr2	16637590	16637947
chr2	16684105	16684180
chr2	16816350	16816919
chr2	16891254	16891329
chr2	17037685	17037960
chr2	17053967	17054361
chr2	17061173	17061514
chr2	17165945	17166020
chr2	17173915	17174115
chr2	17203151	17203251
chr2	17213119	17213225
chr2	17237233	17237333
chr2	17258436	17258644
chr2	17299238	17299317
chr2	17300079	17300143
chr2	17302870	17303130
chr2	17317419	17317591
chr2	17317890	17318024
chr2	17392983	17393058
chr2	17406898	17406973
chr2	17444356	17444536
chr2	17448085	17448288
chr2	17540750	17540872
chr2	17541424	17541706
chr2	17734342	17734417
chr2	17780256	17780309
chr2	17785963	17786188
chr2	17801703	17801903
chr2	17809912	17810012
chr2	17853988	17854585
chr2	17859551	17859745
chr2	17968850	17969035
chr2	18019390	18019615
chr2	18051786	18051936
chr2	18104342	18104417
chr2	18151561	18151617
chr2	18151911	18151983
chr2	18288467	18288542
chr2	18327590	18328031
chr2	18355277	18355457
chr2	18357311	18357514
chr2	18363068	18363143
chr2	18364467	18364542
chr2	18703790	18703860
chr2	18724652	18724777
chr2	18736364	18736446
chr2	18739141	18739441
chr2	18776632	18776863
chr2	18843469	18843653
chr2	18885419	18885494
chr2	18912487	18912562
chr2	18978956	18979031
chr2	19035658	19035710
chr2	19078226	19078376
chr2	19078743	19079106
chr2	19113792	19114011
chr2	19174579	19175007
chr2	19186025	19186236
chr2	19191734	19191910
chr2	19194211	19194406
chr2	19203169	19203438
chr2	19204534	19204741
chr2	19234520	19234595
chr2	19272097	19272279
chr2	19272563	19272644
chr2	19304024	19304230
chr2	19351092	19351294
chr2	19351543	19351618
chr2	19351832	19352037
chr2	19359309	19359384
chr2	19359560	19359689
chr2	19386156	19386277
chr2	19490171	19491145
chr2	19623095	19623170
chr2	19623550	19623700
chr2	19657528	19657603
chr2	19773224	19773759
chr2	19788198	19788273
chr2	19813557	19813764
chr2	19835917	19836401
chr2	19860452	19860732
chr2	19898702	19898872
chr2	19912150	19912225
chr2	19978059	19978134
chr2	19993471	19993649
chr2	20034063	20034218
chr2	20076017	20076092
chr2	20195932	20196007
chr2	20211110	20211560
chr2	20221806	20221938
chr2	20307201	20307611
chr2	20374013	20374088
chr2	20448742	20449000
chr2	20449503	20449578
chr2	20467392	20468219
chr2	20662662	20662998
chr2	20712711	20712786
chr2	20763870	20763945
[truncated: 8,880 more rows]

## Sheet: iACR in 4x
Table. S3 Different types of ACRs in diploid and autotetraploid rice.
Chr	start	end
chr1	13831	14014
chr1	55574	55656
chr1	140360	140696
chr1	219290	219365
chr1	294865	294940
chr1	334312	334585
chr1	341163	341238
chr1	510625	510700
chr1	536631	537110
chr1	676601	676782
chr1	745775	746344
chr1	757515	757891
chr1	786880	787324
chr1	824646	824926
chr1	862405	862469
chr1	872558	872713
chr1	897366	897574
chr1	943992	944203
chr1	1004101	1004433
chr1	1019077	1019366
chr1	1062756	1062846
chr1	1076127	1076202
chr1	1084566	1084727
chr1	1144829	1144997
chr1	1145761	1145946
chr1	1198073	1198148
chr1	1199463	1199517
chr1	1236713	1236853
chr1	1247558	1247633
chr1	1264761	1264965
chr1	1291624	1292271
chr1	1293002	1293159
chr1	1293618	1294037
chr1	1324358	1324620
chr1	1364957	1365269
chr1	1370413	1370529
chr1	1374193	1374381
chr1	1464407	1464574
chr1	1479768	1480008
chr1	1480285	1480344
chr1	1495642	1495782
chr1	1508502	1508925
chr1	1533588	1533738
chr1	1535642	1535892
chr1	1558307	1558437
chr1	1596387	1596670
chr1	1662031	1662106
chr1	1663650	1664083
chr1	1677774	1677924
chr1	1678903	1679103
chr1	1691824	1692174
chr1	1692529	1692604
chr1	1692850	1693073
chr1	1711164	1711780
chr1	1716496	1717095
chr1	1717975	1718820
chr1	1722729	1723208
chr1	1725197	1725812
chr1	1726300	1726835
chr1	1731143	1731218
chr1	1734595	1735377
chr1	1738166	1738316
chr1	1740876	1741668
chr1	1743043	1743516
chr1	1746003	1746217
chr1	1746993	1747312
chr1	1748180	1748736
chr1	1759614	1760339
chr1	1760591	1760831
chr1	1767486	1768053
chr1	1775374	1776110
chr1	1850190	1850265
chr1	1851371	1851576
chr1	1855727	1856027
chr1	1881744	1881819
chr1	1882227	1882302
chr1	1952254	1953043
chr1	1957139	1957213
chr1	1958555	1958974
chr1	1966664	1967112
chr1	1982791	1982918
chr1	1983203	1983294
chr1	2033301	2033549
chr1	2038365	2038470
chr1	2051894	2052119
chr1	2099479	2099776
chr1	2122114	2122189
chr1	2157126	2157537
chr1	2164799	2164874
chr1	2172852	2172964
chr1	2177079	2177639
chr1	2190035	2190641
chr1	2192703	2193033
chr1	2277063	2277373
chr1	2281280	2281580
chr1	2284054	2284911
chr1	2294862	2294937
chr1	2298559	2299328
chr1	2312268	2312518
chr1	2323402	2323493
chr1	2332669	2332792
chr1	2346052	2346798
chr1	2377186	2377261
chr1	2390549	2390660
chr1	2440355	2440830
chr1	2523117	2523217
chr1	2559589	2559808
chr1	2576990	2577376
chr1	2589983	2590058
chr1	2643783	2644113
chr1	2648787	2649086
chr1	2691830	2692003
chr1	2705793	2705847
chr1	2767450	2767620
chr1	2797607	2797732
chr1	2805780	2805980
chr1	2822870	2823270
chr1	2823521	2823621
chr1	2877313	2877552
chr1	2897479	2897554
chr1	2907509	2907694
chr1	2963031	2963274
chr1	3000459	3000812
chr1	3065644	3066050
chr1	3071903	3072272
chr1	3134920	3135210
chr1	3180635	3181013
chr1	3181859	3182021
chr1	3183008	3183217
chr1	3194609	3195040
chr1	3204702	3204827
chr1	3230941	3231198
chr1	3247979	3248517
chr1	3275242	3275429
chr1	3331406	3331481
chr1	3361177	3361460
chr1	3380504	3380595
chr1	3435957	3436099
chr1	3493470	3493745
chr1	3525708	3525958
chr1	3584834	3584934
chr1	3605984	3606326
chr1	3612062	3612265
chr1	3612742	3612817
chr1	3639648	3639723
chr1	3662950	3663050
chr1	3764902	3765102
chr1	3798707	3798987
chr1	3823023	3823283
chr1	3841259	3841594
chr1	3861633	3861708
chr1	3861902	3861977
chr1	3888027	3888997
chr1	3925002	3925298
chr1	3973621	3973696
chr1	4012048	4012191
chr1	4090320	4090683
chr1	4095913	4095988
chr1	4112766	4113075
chr1	4118742	4118842
chr1	4119393	4119468
chr1	4174996	4175227
chr1	4200413	4200627
chr1	4203330	4203509
chr1	4205758	4206062
chr1	4259706	4259929
chr1	4265808	4265868
chr1	4282516	4282593
chr1	4349673	4349809
chr1	4401254	4401499
chr1	4453806	4453881
chr1	4540370	4540595
chr1	4562074	4562337
chr1	4676005	4676080
chr1	4677862	4678062
chr1	4701281	4702070
chr1	4721665	4721990
chr1	4744636	4744708
chr1	4756936	4757011
chr1	4771588	4771685
chr1	4821136	4821478
chr1	4828408	4828812
chr1	4848780	4849451
chr1	4853168	4853243
chr1	4855847	4856297
chr1	4860390	4860487
chr1	4861534	4862060
chr1	4867256	4868193
chr1	4869876	4870247
chr1	4872040	4872165
chr1	4876504	4876741
chr1	4877090	4877315
chr1	4877715	4877840
chr1	4878018	4878625
chr1	4894735	4894989
chr1	4910499	4910762
chr1	4924045	4924120
chr1	4971827	4972102
chr1	5029773	5030078
chr1	5036655	5037016
chr1	5090159	5090466
chr1	5121551	5121626
chr1	5159624	5159699
chr1	5178038	5178220
chr1	5345356	5345631
chr1	5349642	5349815
chr1	5364695	5364893
chr1	5463209	5463284
chr1	5507945	5508045
chr1	5533775	5533850
chr1	5616956	5617206
chr1	5619942	5620374
chr1	5622764	5623006
chr1	5655594	5656350
chr1	5679118	5679404
chr1	5681836	5681937
chr1	5702339	5702556
chr1	5704029	5704104
chr1	5803744	5803819
chr1	5830711	5830940
chr1	5864952	5865495
chr1	5890306	5890381
chr1	5890606	5891188
chr1	5959001	5959790
chr1	5983702	5983852
chr1	5986723	5987189
chr1	5987540	5987700
chr1	5993785	5994262
chr1	6096845	6097004
chr1	6106808	6107069
chr1	6151402	6151477
chr1	6156949	6157194
chr1	6160548	6160842
chr1	6179363	6179544
chr1	6193232	6193857
chr1	6194936	6195597
chr1	6292617	6292792
chr1	6303621	6303696
chr1	6320306	6320384
chr1	6325427	6325502
chr1	6344518	6344856
chr1	6594113	6594188
chr1	6621066	6621316
chr1	6621922	6622750
chr1	6647627	6647759
chr1	6663649	6663724
chr1	6672429	6672654
chr1	6686130	6686339
chr1	6723081	6723156
chr1	6825041	6825913
chr1	6842509	6842784
chr1	6860313	6860538
chr1	6906537	6906812
chr1	7047404	7048129
chr1	7061741	7061991
chr1	7086154	7086493
chr1	7194937	7195148
chr1	7197462	7197738
chr1	7205341	7205948
chr1	7268987	7269156
chr1	7269827	7270058
chr1	7287214	7287593
chr1	7315589	7316375
chr1	7360458	7360633
chr1	7366185	7366496
chr1	7426178	7426555
chr1	7445351	7445727
chr1	7446868	7447158
chr1	7454451	7454612
chr1	7475325	7475400
chr1	7583254	7583929
chr1	7601157	7601537
chr1	7612831	7613125
chr1	7614131	7614328
chr1	7614494	7614745
chr1	7621554	7621605
chr1	7654794	7655246
chr1	7681100	7681300
chr1	7685260	7685317
chr1	7752588	7752663
chr1	7758858	7759032
chr1	7785063	7785840
chr1	7809971	7810253
chr1	7825744	7826151
chr1	7869250	7869500
chr1	7873445	7873670
chr1	7891278	7891511
chr1	7924470	7924634
chr1	7986516	7986855
chr1	7995699	7996010
chr1	8026614	8026820
chr1	8150890	8151215
chr1	8154906	8155044
chr1	8159185	8159310
chr1	8182382	8183062
chr1	8200687	8200898
chr1	8361241	8361516
chr1	8374721	8374797
chr1	8429588	8429713
chr1	8469305	8469716
chr1	8500389	8500892
chr1	8586760	8586896
chr1	8601120	8601515
chr1	8670273	8670691
chr1	8687514	8687639
chr1	8807650	8807725
chr1	8856491	8856791
chr1	8868465	8868806
chr1	8984601	8984715
chr1	8991475	8991931
chr1	8999165	8999533
chr1	9002232	9002691
chr1	9078740	9078915
chr1	9123724	9124071
chr1	9157103	9157290
chr1	9197882	9198185
chr1	9201294	9201481
chr1	9202295	9202832
chr1	9203506	9203581
chr1	9251408	9251483
chr1	9252560	9252964
chr1	9272032	9272107
chr1	9378908	9378976
chr1	9379331	9379740
chr1	9380090	9380291
chr1	9393544	9393719
chr1	9414504	9414881
chr1	9415431	9415506
chr1	9449438	9450033
chr1	9575873	9576298
chr1	9653214	9653814
chr1	9668162	9668471
chr1	9720187	9720262
chr1	9731728	9731789
chr1	9813933	9814410
chr1	9858778	9858845
chr1	9860327	9860875
chr1	10009056	10009134
chr1	10070942	10071425
chr1	10078871	10079165
chr1	10087821	10088086
chr1	10130386	10130787
chr1	10201204	10201379
chr1	10205895	10206422
chr1	10248473	10248723
chr1	10284958	10285033
chr1	10317969	10318135
chr1	10318664	10318839
chr1	10322753	10322812
chr1	10347132	10347359
chr1	10358496	10358571
chr1	10371642	10371942
chr1	10387817	10388092
chr1	10442792	10443462
chr1	10461700	10461881
chr1	10483202	10483327
chr1	10506272	10506347
chr1	10589184	10589422
chr1	10593368	10593604
chr1	10651972	10652047
chr1	10717733	10717890
chr1	10743481	10744503
chr1	10749275	10749782
chr1	10750390	10750593
chr1	10938322	10938397
chr1	10941812	10942105
chr1	10969569	10969660
chr1	10982466	10982622
chr1	10997895	10997970
chr1	11080125	11080425
chr1	11136274	11136387
chr1	11136589	11136664
chr1	11159782	11160230
chr1	11244022	11244083
chr1	11282543	11282618
chr1	11370990	11371065
chr1	11441892	11442155
chr1	11452533	11453209
chr1	11463800	11464390
chr1	11468157	11468566
chr1	11497820	11497945
chr1	11513016	11513112
chr1	11526031	11526106
chr1	11594812	11594867
chr1	11743803	11744155
chr1	11765467	11765617
chr1	11774912	11775064
chr1	11843065	11843342
chr1	11931424	11931689
chr1	12014200	12014275
chr1	12069662	12069737
chr1	12069987	12070165
chr1	12120198	12120273
chr1	12139140	12139215
chr1	12187225	12187400
chr1	12209121	12209404
chr1	12214723	12214923
chr1	12220406	12220514
chr1	12282603	12282678
chr1	12379742	12380062
chr1	12517003	12517183
chr1	12538361	12538436
chr1	12572973	12573129
chr1	12644913	12645002
chr1	12704734	12704884
chr1	12720435	12720560
chr1	12816365	12816508
chr1	13018924	13019199
chr1	13092634	13093084
chr1	13522378	13522567
chr1	13697581	13697638
chr1	14036088	14036338
chr1	14066355	14066680
chr1	14067154	14067472
chr1	14252315	14252554
chr1	14386410	14386579
chr1	14882166	14882454
chr1	15126545	15126911
chr1	15428828	15429328
chr1	15482423	15482500
chr1	15584852	15585021
chr1	15872398	15872577
chr1	15899531	15899957
chr1	16263117	16263358
chr1	16263742	16263801
chr1	16397853	16398148
chr1	16831990	16832386
chr1	16833403	16833646
chr1	16916639	16916890
chr1	17007423	17007660
chr1	17016231	17016699
chr1	17061191	17061571
chr1	17177446	17177777
chr1	17336458	17337032
chr1	17578576	17579048
chr1	17586102	17586236
chr1	17592682	17592757
chr1	17593517	17593588
chr1	17595133	17595200
chr1	17635789	17635841
chr1	17652680	17653953
chr1	17953119	17953275
chr1	18055136	18055541
chr1	18056005	18056424
chr1	18087701	18087786
chr1	18137877	18137964
chr1	18230553	18230632
chr1	18233188	18233288
chr1	18339658	18339717
chr1	18500119	18500331
chr1	18572910	18573363
chr1	18626849	18627069
chr1	18658200	18658275
chr1	18680090	18680231
chr1	18695782	18695941
chr1	18712184	18712259
chr1	19102184	19102437
chr1	19107748	19108199
chr1	19253597	19254147
chr1	19719891	19720094
chr1	19823984	19824140
chr1	19825213	19825683
chr1	19826875	19827234
chr1	19880017	19880602
chr1	19884482	19884862
chr1	19975990	19976168
chr1	19987994	19988569
chr1	20015576	20015932
chr1	20150322	20150537
chr1	20157995	20158351
chr1	20240115	20240198
chr1	20240914	20241217
chr1	20244950	20245135
chr1	20309039	20309155
chr1	20361595	20361670
chr1	20568853	20569156
chr1	20660731	20661152
chr1	20805758	20805983
chr1	20826268	20826415
chr1	20828167	20828242
chr1	20834448	20834598
chr1	20834897	20834972
chr1	20885273	20885423
chr1	20888955	20889157
chr1	20889364	20889761
chr1	20905572	20905637
chr1	20968336	20968682
chr1	21124518	21124693
chr1	21179250	21179375
chr1	21180132	21180207
chr1	21214144	21214319
chr1	21224671	21224723
chr1	21276100	21276397
chr1	21369990	21370042
chr1	21484683	21484887
chr1	21639287	21639416
chr1	21640128	21640419
chr1	21644220	21644755
chr1	21715307	21715394
chr1	21736501	21736751
chr1	21737436	21737511
chr1	21779514	21779571
chr1	21828202	21828512
chr1	21952385	21952678
chr1	21960343	21960418
chr1	22016863	22017293
chr1	22033166	22033241
chr1	22064347	22064872
chr1	22069962	22070137
chr1	22084516	22084772
chr1	22088545	22088745
chr1	22090970	22091045
chr1	22107388	22107717
chr1	22123122	22123272
chr1	22282259	22282434
chr1	22289873	22289951
chr1	22302408	22302658
chr1	22319053	22319253
chr1	22335377	22335452
chr1	22335977	22336052
chr1	22336364	22336429
chr1	22341805	22342005
chr1	22345743	22346018
chr1	22354581	22354653
chr1	22434079	22434237
chr1	22469774	22470277
chr1	22507291	22507366
chr1	22524207	22524314
chr1	22524507	22524670
chr1	22616888	22617063
chr1	22629704	22629966
chr1	22630432	22630782
chr1	22648657	22649130
chr1	22649410	22649935
chr1	22651902	22652124
chr1	22659798	22660048
chr1	22741971	22742096
chr1	22766473	22766559
chr1	22778360	22778542
chr1	22859253	22859733
chr1	22860063	22860313
chr1	22878398	22878473
chr1	22879619	22879694
chr1	22892331	22892842
chr1	22950625	22950801
chr1	22955773	22956106
chr1	22971910	22971985
chr1	23016088	23016527
chr1	23037525	23037639
chr1	23062772	23062847
chr1	23067429	23067634
chr1	23068737	23068987
chr1	23070602	23070844
chr1	23075832	23076132
chr1	23082827	23083052
chr1	23110826	23110901
chr1	23141167	23142154
chr1	23237025	23237225
chr1	23256097	23256172
chr1	23264735	23264810
chr1	23356238	23356463
chr1	23371050	23371125
chr1	23407260	23407485
chr1	23409544	23409619
chr1	23444051	23444140
chr1	23464722	23464920
chr1	23473591	23473921
chr1	23479814	23480061
chr1	23495440	23496090
chr1	23562798	23563048
chr1	23582419	23582641
chr1	23618372	23618679
chr1	23627482	23627682
chr1	23634534	23634609
chr1	23652089	23652214
chr1	23654192	23654717
chr1	23655938	23656213
chr1	23674766	23675184
chr1	23677064	23677139
chr1	23724328	23724678
chr1	23772786	23772861
chr1	23831712	23831837
chr1	23940268	23940524
chr1	23972761	23972836
chr1	24012355	24012430
chr1	24072183	24072391
chr1	24107197	24107423
chr1	24185177	24185357
chr1	24230441	24230628
chr1	24267560	24267826
chr1	24268524	24268705
chr1	24440239	24440680
chr1	24443423	24443498
chr1	24458739	24459293
chr1	24479581	24479771
chr1	24521081	24521269
chr1	24540116	24540191
chr1	24566956	24567106
chr1	24620289	24620364
chr1	24647207	24647568
chr1	24747553	24747842
chr1	24797092	24797454
chr1	24815032	24815103
chr1	24823096	24823299
chr1	24985074	24985274
chr1	25047053	25047128
chr1	25048502	25048727
chr1	25083225	25083282
chr1	25177063	25177395
chr1	25178291	25178366
chr1	25195429	25195635
chr1	25204543	25204771
chr1	25252960	25253219
chr1	25285600	25285725
chr1	25286199	25286283
chr1	25417148	25417267
chr1	25573682	25573875
chr1	25615745	25615845
chr1	25630302	25630524
chr1	25806057	25806546
chr1	25915167	25915618
chr1	25916044	25916531
chr1	25944948	25945462
chr1	25959862	25960116
chr1	26035860	26035935
chr1	26040231	26040731
chr1	26041302	26041504
chr1	26104613	26104876
chr1	26105676	26105826
chr1	26122229	26122597
chr1	26133176	26133345
chr1	26133970	26134045
chr1	26172782	26173007
chr1	26275290	26275365
chr1	26281711	26282296
chr1	26514399	26514604
chr1	26731218	26731352
chr1	26736384	26736459
chr1	26749071	26749258
chr1	26775086	26775263
chr1	26784669	26784744
chr1	26876984	26877056
chr1	26891243	26891352
chr1	26912636	26912881
chr1	26935037	26935221
chr1	26979194	26979246
chr1	26995618	26995850
chr1	27029260	27029335
chr1	27035926	27036051
chr1	27059769	27060088
chr1	27121494	27121847
chr1	27161427	27161666
chr1	27211562	27211894
chr1	27212314	27212389
chr1	27213471	27214225
chr1	27219358	27219639
chr1	27262697	27262772
chr1	27263190	27263265
chr1	27318853	27319010
chr1	27319985	27320497
chr1	27372249	27372982
chr1	27373357	27373957
chr1	27448904	27449247
chr1	27477578	27477916
chr1	27508379	27508454
chr1	27513693	27513843
chr1	27520705	27520855
chr1	27528768	27528913
chr1	27532129	27532250
chr1	27587349	27587724
chr1	27588138	27588313
chr1	27592460	27592964
chr1	27595878	27596078
chr1	27611132	27611364
chr1	27631600	27631725
chr1	27674305	27674380
chr1	27698956	27699169
chr1	27722429	27722504
chr1	27744053	27744128
chr1	27761488	27761788
chr1	27792641	27792874
chr1	27800077	27800320
chr1	27833059	27833396
chr1	27843633	27844312
chr1	27860502	27860802
chr1	27862460	27862660
chr1	27886377	27886452
chr1	27948604	27948842
chr1	27949143	27949538
chr1	27959926	27960091
chr1	28044052	28044127
chr1	28077280	28077335
chr1	28084884	28084959
chr1	28107909	28107984
chr1	28182246	28182566
chr1	28225923	28226098
chr1	28226290	28226496
chr1	28267945	28268478
chr1	28275515	28275890
chr1	28293167	28293985
chr1	28328221	28328296
chr1	28388494	28388608
chr1	28405002	28405157
chr1	28408038	28408293
chr1	28411396	28411779
chr1	28413170	28413866
chr1	28436762	28437167
chr1	28437923	28438148
chr1	28439690	28440350
chr1	28443328	28443604
chr1	28444461	28444829
chr1	28447271	28447376
chr1	28454615	28454679
chr1	28490466	28491041
chr1	28499105	28499480
chr1	28535064	28535164
chr1	28556719	28556965
chr1	28632786	28632861
chr1	28669339	28669818
chr1	28673766	28674016
chr1	28685239	28685314
chr1	28685496	28686230
chr1	28729958	28730108
chr1	28740681	28740756
chr1	28748910	28748995
chr1	28749432	28749680
chr1	28776685	28777041
chr1	28822066	28822273
chr1	28831924	28832476
chr1	28841753	28842064
chr1	28845363	28845618
chr1	28934040	28934199
chr1	28965608	28965863
chr1	28970047	28970371
chr1	29013117	29013372
chr1	29033153	29033470
chr1	29034381	29034456
chr1	29075697	29075772
chr1	29093156	29093410
chr1	29100261	29100490
chr1	29140046	29140736
chr1	29209409	29209556
chr1	29215782	29215866
chr1	29256013	29256188
chr1	29355516	29355631
chr1	29406487	29406792
chr1	29456873	29456948
chr1	29471935	29472191
chr1	29492599	29492730
chr1	29571709	29572113
chr1	29572288	29572576
chr1	29573116	29573312
chr1	29574422	29574488
chr1	29596501	29596694
chr1	29634559	29634634
chr1	29655891	29656298
chr1	29661122	29661326
chr1	29663593	29663757
chr1	29722362	29722552
chr1	29752979	29753054
chr1	29758505	29758580
chr1	29760237	29760312
chr1	29777553	29777828
chr1	29784122	29784497
chr1	29784819	29784894
chr1	29792032	29792651
chr1	29798239	29798831
chr1	29799381	29799565
chr1	29803582	29804010
chr1	29813969	29814276
chr1	29815593	29815718
chr1	29846961	29847111
chr1	29858724	29859106
chr1	29913413	29913488
chr1	29913919	29914202
chr1	29991038	29991285
chr1	30015223	30015341
chr1	30021843	30021998
chr1	30057338	30057647
chr1	30099423	30100259
chr1	30109458	30109764
chr1	30111638	30111942
chr1	30113174	30113674
chr1	30117147	30117222
chr1	30124126	30124351
chr1	30137681	30137866
chr1	30143664	30143853
chr1	30144309	30144821
chr1	30144982	30145170
chr1	30154667	30154742
chr1	30194490	30194650
chr1	30196466	30196541
chr1	30198588	30198736
chr1	30279017	30279092
chr1	30284327	30284402
chr1	30285307	30285382
chr1	30317692	30318310
chr1	30351328	30351703
chr1	30358149	30358985
chr1	30359555	30359730
chr1	30382035	30382190
chr1	30407987	30408287
chr1	30413744	30413974
chr1	30506292	30506360
chr1	30528144	30528219
chr1	30529357	30530164
chr1	30574886	30575057
chr1	30598877	30599278
chr1	30620680	30621358
chr1	30622329	30622387
chr1	30658320	30658403
chr1	30677232	30677451
chr1	30685027	30685395
chr1	30693736	30693922
chr1	30738142	30738368
chr1	30738891	30738966
chr1	30843065	30843241
chr1	30863508	30863843
chr1	30881645	30881844
chr1	30907718	30907818
chr1	30908402	30908705
chr1	30924869	30924944
chr1	30942484	30943033
chr1	30974579	30974958
chr1	30980741	30980816
chr1	30983766	30984041
chr1	31020724	31021037
chr1	31084487	31084691
chr1	31106245	31106320
chr1	31125169	31125252
chr1	31127695	31127824
chr1	31131522	31132026
chr1	31132711	31133067
chr1	31133465	31133785
chr1	31134576	31135311
chr1	31137915	31138200
chr1	31140776	31141303
chr1	31156958	31157569
chr1	31192447	31192629
chr1	31314755	31314995
chr1	31322892	31323075
chr1	31424029	31424756
chr1	31433832	31434005
chr1	31470715	31471140
chr1	31487523	31488594
chr1	31533224	31533299
chr1	31538667	31538792
chr1	31539597	31539946
chr1	31553750	31553825
chr1	31554008	31554083
chr1	31576084	31576465
chr1	31584913	31585066
chr1	31585301	31585676
chr1	31593387	31593642
chr1	31617450	31617525
chr1	31639642	31639917
chr1	31670989	31671114
chr1	31702329	31702382
chr1	31732273	31732379
chr1	31732533	31732608
chr1	31732843	31733269
chr1	31808451	31808601
chr1	31809232	31809947
chr1	31886960	31887135
chr1	32010384	32010459
chr1	32037242	32037428
chr1	32070091	32070817
chr1	32095648	32095729
chr1	32096323	32097024
chr1	32100504	32100654
chr1	32127553	32127828
chr1	32135431	32135700
chr1	32165988	32166538
chr1	32214114	32214533
chr1	32223868	32224429
chr1	32232758	32232858
chr1	32233033	32233696
chr1	32234806	32235329
chr1	32273193	32273268
chr1	32369312	32369765
chr1	32371059	32371348
chr1	32384126	32384504
chr1	32402625	32402802
chr1	32409485	32409674
chr1	32432789	32433146
chr1	32447896	32448296
chr1	32448647	32448801
chr1	32452244	32452632
chr1	32456559	32456785
chr1	32458998	32459148
chr1	32466765	32466940
chr1	32490540	32490729
chr1	32491527	32492183
chr1	32516296	32516461
chr1	32524198	32524298
chr1	32525649	32526052
chr1	32526383	32526589
chr1	32566166	32567030
chr1	32571458	32571883
chr1	32599843	32600099
chr1	32606386	32607119
chr1	32607276	32607456
chr1	32612311	32612603
chr1	32645926	32646676
chr1	32686046	32686271
chr1	32739458	32739914
chr1	32741092	32741292
chr1	32772256	32772332
chr1	32797866	32797941
chr1	32865494	32865832
chr1	32874272	32874669
chr1	32891265	32891549
chr1	32893711	32893826
chr1	32900936	32901119
chr1	32914768	32915056
chr1	33007198	33007273
chr1	33043707	33043945
chr1	33066978	33067591
chr1	33084088	33084163
chr1	33089635	33089693
chr1	33104169	33104244
chr1	33106086	33106161
chr1	33134958	33135033
chr1	33152778	33153253
chr1	33155394	33155617
chr1	33164797	33165061
chr1	33253538	33253638
chr1	33257053	33257689
chr1	33286812	33286921
chr1	33295859	33296495
chr1	33349884	33350209
chr1	33351140	33351265
chr1	33375355	33375430
chr1	33396871	33397253
chr1	33432533	33433198
chr1	33442651	33442718
chr1	33471686	33471962
chr1	33473755	33474513
chr1	33477184	33477259
chr1	33545247	33545427
chr1	33558721	33559046
chr1	33563694	33563844
chr1	33624673	33625066
chr1	33625559	33625729
chr1	33651518	33651643
chr1	33666123	33666198
chr1	33678347	33679132
chr1	33679392	33679940
chr1	33681431	33681581
chr1	33712752	33712806
chr1	33759390	33760214
chr1	33780645	33781148
chr1	33853756	33853956
chr1	33938606	33938756
chr1	33949123	33949242
chr1	33976500	33976707
chr1	33995629	33995983
chr1	34091243	34091656
chr1	34114530	34114665
chr1	34115139	34115223
chr1	34118914	34118989
chr1	34193693	34193967
chr1	34245155	34245430
chr1	34253849	34253957
chr1	34288371	34288539
chr1	34298307	34298520
chr1	34300660	34300841
chr1	34315034	34315191
chr1	34320861	34320936
chr1	34323935	34324237
chr1	34332047	34332279
chr1	34380166	34380230
chr1	34391461	34391844
chr1	34396950	34397237
chr1	34405782	34405882
chr1	34406039	34406166
chr1	34471954	34472317
chr1	34480493	34480718
chr1	34495552	34496158
chr1	34501786	34501861
chr1	34502087	34502179
chr1	34502378	34502554
chr1	34502912	34502987
chr1	34543086	34543342
chr1	34544060	34544256
chr1	34566300	34566375
chr1	34568196	34568430
chr1	34575378	34575454
chr1	34575653	34575709
chr1	34601515	34601815
chr1	34617719	34617794
chr1	34622875	34622950
chr1	34635747	34635936
chr1	34661404	34661804
chr1	34745587	34745663
chr1	34821037	34821519
chr1	34837631	34837949
chr1	34843655	34843930
chr1	34844664	34845272
chr1	34898171	34898355
chr1	34899613	34899738
chr1	34944931	34945690
chr1	34947397	34947590
chr1	34947935	34948277
chr1	34948779	34949151
chr1	34951685	34952350
chr1	34966666	34967091
chr1	34968897	34969231
chr1	35124289	35124675
chr1	35190381	35190581
chr1	35205592	35205692
chr1	35207778	35207958
chr1	35212865	35212940
chr1	35217540	35217803
chr1	35249317	35249392
chr1	35351056	35351236
chr1	35378785	35379660
chr1	35499164	35499216
chr1	35521422	35522065
chr1	35533363	35533488
chr1	35533713	35533788
chr1	35533988	35534163
chr1	35552052	35552269
chr1	35615488	35615763
chr1	35638349	35638624
chr1	35647435	35647663
chr1	35649019	35649094
chr1	35657225	35657338
chr1	35682897	35683222
chr1	35715408	35715694
chr1	35716873	35717098
chr1	35735553	35735753
chr1	35743935	35744218
chr1	35744601	35745211
chr1	35761901	35761990
chr1	35784008	35784083
chr1	35792177	35792488
chr1	35817240	35817454
chr1	35848135	35848395
chr1	35865373	35865623
chr1	35875139	35875343
chr1	35901165	35901354
chr1	35928535	35928742
chr1	35953488	35953652
chr1	35998299	35998374
chr1	36002957	36003210
chr1	36003593	36003721
chr1	36012810	36012996
chr1	36014534	36014857
chr1	36058286	36058452
chr1	36068066	36068141
chr1	36226170	36226428
chr1	36236761	36237044
chr1	36247053	36247279
chr1	36247479	36247554
chr1	36258825	36258992
chr1	36266022	36266372
chr1	36306846	36307417
chr1	36349858	36350272
chr1	36350904	36351294
chr1	36387384	36387459
chr1	36387816	36387891
chr1	36394107	36394555
chr1	36395131	36395206
chr1	36397655	36397880
chr1	36398938	36399534
chr1	36404733	36404883
chr1	36407207	36407816
chr1	36411744	36411819
chr1	36412057	36412182
chr1	36424240	36424365
chr1	36433668	36433867
chr1	36434322	36434650
chr1	36474672	36474964
chr1	36476206	36476391
chr1	36476623	36476698
chr1	36482827	36483066
chr1	36491130	36491230
chr1	36503113	36503513
chr1	36534378	36534944
chr1	36574181	36574256
chr1	36596175	36596475
chr1	36598483	36598769
chr1	36620946	36621021
chr1	36621395	36621791
chr1	36656253	36656328
chr1	36665437	36665937
chr1	36768938	36769187
chr1	36775520	36775702
chr1	36824693	36824994
chr1	36825168	36825268
chr1	36832716	36832795
chr1	36863082	36863256
chr1	36872193	36872318
chr1	36899823	36900468
chr1	36913328	36913732
chr1	36965388	36966005
chr1	36967731	36967806
chr1	36982443	36982629
chr1	36982861	36982986
chr1	36984211	36984438
chr1	37027741	37028033
chr1	37105006	37105205
chr1	37105801	37106014
chr1	37126546	37126646
chr1	37126846	37127592
chr1	37200211	37200286
chr1	37203748	37203823
chr1	37208934	37209046
chr1	37227937	37228323
chr1	37243948	37244252
chr1	37275637	37275690
chr1	37304700	37304909
chr1	37331462	37331537
chr1	37339570	37340107
chr1	37368823	37368948
chr1	37374597	37374973
chr1	37381024	37381768
chr1	37382240	37382581
chr1	37492544	37493069
chr1	37494506	37494918
chr1	37509785	37509942
chr1	37523582	37523657
chr1	37530763	37531025
chr1	37573922	37574092
chr1	37607357	37607993
chr1	37621834	37622049
chr1	37624770	37625058
chr1	37640643	37640718
chr1	37679642	37679717
chr1	37680043	37681173
chr1	37681333	37681408
chr1	37707284	37707390
chr1	37713568	37715356
chr1	37732609	37732878
chr1	37760310	37760476
chr1	37770292	37770642
chr1	37779681	37779756
chr1	37782462	37782681
chr1	37843128	37843604
chr1	37937324	37937649
chr1	37977271	37977745
chr1	37984668	37984871
chr1	37985072	37985577
chr1	37985827	37985902
chr1	38023833	38024028
chr1	38067837	38068403
chr1	38098903	38099971
chr1	38123860	38124373
chr1	38240605	38240830
chr1	38259847	38259898
chr1	38268123	38268679
chr1	38270637	38271044
chr1	38271244	38271744
chr1	38278754	38278933
chr1	38279644	38279769
chr1	38307089	38307389
chr1	38317627	38317809
chr1	38382219	38382404
chr1	38392948	38393198
chr1	38403638	38403919
chr1	38464939	38466039
chr1	38514404	38514487
chr1	38581078	38581193
chr1	38593854	38593929
chr1	38622941	38623127
chr1	38646795	38646870
chr1	38657964	38658039
chr1	38663379	38663479
chr1	38676903	38677234
chr1	38693353	38693786
chr1	38699258	38699320
chr1	38703679	38704053
chr1	38729080	38729543
chr1	38759934	38760343
chr1	38767697	38768000
chr1	38889866	38890520
chr1	38918543	38918625
chr1	38921511	38921702
chr1	38941835	38942085
chr1	39064755	39064980
chr1	39071302	39071427
chr1	39096564	39096881
chr1	39112170	39112522
chr1	39115767	39116250
chr1	39123002	39123206
chr1	39124038	39124369
chr1	39128254	39129376
chr1	39129732	39129998
chr1	39140145	39140953
chr1	39148494	39148696
chr1	39153177	39153352
chr1	39163642	39163831
chr1	39203169	39203493
chr1	39217538	39218024
chr1	39224916	39225441
chr1	39248241	39248948
chr1	39281901	39282001
chr1	39284497	39284774
chr1	39312749	39312809
chr1	39335078	39335228
chr1	39378302	39378402
chr1	39378570	39378720
chr1	39382352	39382941
chr1	39387657	39388603
chr1	39394298	39395892
chr1	39409552	39410173
chr1	39434300	39434363
chr1	39453088	39453638
chr1	39455832	39456131
chr1	39477278	39477811
chr1	39495689	39496331
chr1	39540979	39541054
chr1	39552103	39552250
chr1	39565865	39565940
chr1	39568354	39568462
chr1	39568990	39569065
chr1	39569824	39569899
chr1	39582487	39582663
chr1	39593665	39593993
chr1	39599097	39599556
chr1	39602692	39603112
chr1	39606692	39607046
chr1	39634155	39634311
chr1	39677251	39677576
chr1	39731768	39731887
chr1	39735175	39735231
chr1	39748669	39748896
chr1	39772753	39772896
chr1	39780729	39781240
chr1	39818072	39818261
chr1	39847279	39847558
chr1	39848835	39849039
chr1	39857942	39858151
chr1	39862471	39862614
chr1	39877089	39877336
chr1	39884700	39884892
chr1	39964921	39965171
chr1	40050079	40050329
chr1	40108190	40108412
chr1	40109449	40109726
chr1	40117827	40118336
chr1	40213001	40213157
chr1	40250194	40250294
chr1	40291476	40291675
chr1	40339193	40339476
chr1	40341309	40341597
chr1	40342485	40342756
chr1	40343060	40343330
chr1	40345186	40345504
chr1	40346601	40346819
chr1	40347019	40347297
chr1	40349770	40350042
chr1	40352338	40352587
chr1	40352838	40353117
chr1	40353451	40353526
chr1	40353751	40353837
chr1	40355450	40355682
chr1	40376148	40376200
chr1	40387100	40387485
chr1	40446841	40447085
chr1	40447754	40448076
chr1	40469516	40469841
chr1	40552803	40552912
chr1	40586103	40586363
chr1	40651297	40651662
chr1	40669272	40669513
chr1	40670458	40670792
chr1	40671100	40671454
chr1	40678953	40679922
chr1	40786408	40786918
chr1	40813013	40813313
chr1	40819235	40819310
chr1	40819511	40819730
chr1	40860260	40860335
chr1	40882358	40882592
chr1	40883657	40883732
chr1	40935053	40935228
chr1	40957242	40957365
chr1	40965386	40965602
chr1	40975279	40975794
chr1	40998972	40999818
chr1	41020935	41021098
chr1	41037994	41038066
chr1	41041585	41041784
chr1	41080582	41080682
chr1	41082322	41082472
chr1	41091800	41091875
chr1	41139872	41141102
chr1	41145858	41146017
chr1	41147165	41147373
chr1	41147569	41147694
chr1	41163250	41163916
chr1	41164167	41164284
chr1	41251246	41251721
chr1	41274710	41274867
chr1	41281363	41281974
chr1	41282407	41282485
chr1	41283134	41283360
chr1	41293418	41293605
chr1	41302768	41302954
chr1	41330925	41331002
chr1	41380164	41380546
chr1	41384282	41384438
chr1	41410682	41411196
chr1	41419680	41419936
chr1	41450145	41450689
chr1	41495714	41495839
chr1	41511156	41511449
chr1	41517281	41517356
chr1	41518221	41518381
chr1	41533418	41533493
chr1	41548993	41549205
chr1	41555897	41556173
chr1	41574498	41575048
chr1	41593053	41593522
chr1	41621418	41621537
chr1	41621965	41622072
chr1	41622247	41622322
chr1	41622497	41622611
chr1	41627763	41627967
chr1	41628562	41628843
chr1	41669570	41669645
chr1	41673864	41674114
chr1	41686674	41686819
chr1	41710301	41710526
chr1	41728278	41728353
chr1	41739480	41739555
chr1	41752999	41753091
chr1	41845301	41845376
chr1	41849248	41849323
chr1	41896297	41896365
chr1	41953040	41953791
chr1	41961602	41961902
chr1	41968680	41968997
chr1	42003108	42003208
chr1	42082725	42082825
chr1	42087704	42087986
chr1	42088312	42088702
chr1	42091116	42091616
chr1	42093876	42094149
chr1	42094439	42094621
chr1	42106017	42106092
chr1	42106317	42106427
chr1	42275320	42275474
chr1	42291375	42291529
chr1	42306097	42306273
chr1	42367505	42367674
chr1	42394606	42394778
chr1	42436073	42436372
chr1	42437028	42437214
chr1	42452142	42452426
chr1	42466127	42466569
chr1	42509505	42509605
chr1	42568064	42568309
chr1	42568990	42569390
chr1	42630594	42630694
chr1	42680579	42680660
chr1	42685210	42685535
chr1	42688914	42689064
chr1	42701522	42701772
chr1	42708109	42708496
chr1	42712343	42712692
chr1	42803954	42804169
chr1	42812390	42812598
chr1	42850899	42851524
chr1	42872663	42873150
chr1	42873425	42874126
chr1	42901187	42901412
chr1	42906736	42907047
chr1	42941462	42941537
chr1	42950333	42950422
chr1	42962386	42962461
chr1	42977089	42977794
chr1	42979308	42979902
chr1	42981191	42981416
chr1	42986406	42986481
chr1	43046865	43046940
chr1	43064454	43064754
chr1	43085394	43085580
chr1	43093548	43093937
chr1	43127053	43127233
chr1	43161967	43162042
chr1	43188490	43188876
chr1	43189040	43189298
chr1	43200741	43201550
chr1	43216120	43216195
chr1	43217561	43218126
chr1	43220229	43220477
chr1	43221793	43222775
chr1	43244248	43244789
chr1	43262410	43262578
chr1	43267536	43267911
chr1	43268414	43268886
chr1	43273026	43273236
chr1	43273569	43273644
chr1	43274929	43275130
chr1	43299981	43300156
chr1	43301256	43301366
chr1	43307509	43307809
chr1	43567643	43567697
chr1	43636173	43636423
chr1	43855365	43855454
chr1	43888129	43888388
chr1	43888976	43889028
chr1	44036060	44036135
chr1	44047043	44047332
chr1	44185096	44185383
chr2	26807	27182
chr2	170669	170881
chr2	210919	210994
chr2	211467	211742
chr2	230462	230538
chr2	272459	272699
chr2	451281	451356
chr2	564197	564272
chr2	579647	580149
chr2	626297	626372
chr2	656680	656755
chr2	718840	719630
chr2	730867	731175
chr2	734999	735199
chr2	746011	746086
chr2	800558	800963
chr2	953809	953987
chr2	971504	971683
chr2	973603	974323
chr2	1017011	1017418
chr2	1119101	1119356
chr2	1147229	1147304
chr2	1170248	1170505
chr2	1206317	1207050
chr2	1237993	1238143
chr2	1268853	1269060
chr2	1286290	1286457
chr2	1296328	1296478
chr2	1369971	1370046
chr2	1398167	1398693
chr2	1399237	1399568
chr2	1435209	1435380
chr2	1460732	1460938
chr2	1463701	1463776
chr2	1495409	1495600
chr2	1527842	1528022
chr2	1530038	1530163
chr2	1530324	1530885
chr2	1557078	1557445
chr2	1637639	1637864
chr2	1713286	1713465
chr2	1718551	1718657
chr2	1790691	1790765
chr2	1818002	1818077
chr2	1855611	1855756
chr2	1856971	1857241
chr2	1879987	1880233
chr2	1882927	1883002
chr2	1900497	1900737
chr2	2020134	2020211
chr2	2025830	2025900
chr2	2117826	2118166
chr2	2140316	2140456
chr2	2340861	2341052
chr2	2393691	2393834
chr2	2421997	2422072
chr2	2572067	2572146
chr2	2580876	2581013
chr2	2747494	2747594
chr2	2785841	2786228
chr2	2999367	2999454
chr2	3072327	3072865
chr2	3085530	3085821
chr2	3086278	3086669
chr2	3095315	3095523
chr2	3102633	3102759
chr2	3110005	3110530
chr2	3182415	3182878
chr2	3259310	3259387
chr2	3327872	3328211
chr2	3344078	3344328
chr2	3344661	3344863
chr2	3347309	3347650
chr2	3361234	3361309
chr2	3420697	3420957
chr2	3421770	3422167
chr2	3422438	3422700
chr2	3423290	3423525
chr2	3427835	3427910
chr2	3429269	3429344
chr2	3438299	3438381
chr2	3446866	3446951
chr2	3455565	3455633
chr2	3462057	3462461
chr2	3466580	3466824
chr2	3516056	3516349
chr2	3520770	3521004
chr2	3537018	3537393
chr2	3552861	3553261
chr2	3565100	3565675
chr2	3697096	3697171
chr2	3698269	3698583
chr2	3699636	3699690
chr2	3861871	3862091
chr2	3869948	3870101
chr2	4027132	4027381
chr2	4028551	4028726
chr2	4107213	4107513
chr2	4107671	4108010
chr2	4153195	4153566
chr2	4164992	4165213
chr2	4225085	4225210
chr2	4304695	4304995
chr2	4321891	4322080
chr2	4322368	4322443
chr2	4367760	4367880
chr2	4373150	4373306
chr2	4386095	4386245
chr2	4389378	4389803
chr2	4404042	4404342
chr2	4474890	4475206
chr2	4481638	4481719
chr2	4560106	4560540
chr2	4616090	4616165
chr2	4648216	4648267
chr2	4665912	4666728
chr2	4722109	4722296
chr2	4780511	4780754
chr2	4781019	4781546
chr2	4815468	4815696
chr2	4831470	4831577
chr2	4867454	4867722
chr2	4869129	4869350
chr2	4878455	4878672
chr2	4880791	4880860
chr2	5069604	5069821
chr2	5084938	5085210
chr2	5089499	5090129
chr2	5125105	5125156
chr2	5142850	5143131
chr2	5176240	5176422
chr2	5220174	5220250
chr2	5262543	5262768
chr2	5338384	5338820
chr2	5341740	5342260
chr2	5444691	5444766
chr2	5448941	5449291
chr2	5517270	5517345
chr2	5555982	5556332
chr2	5574303	5574669
chr2	5576664	5576845
chr2	5578825	5579581
chr2	5589034	5589279
chr2	5631290	5631658
chr2	5703726	5703801
chr2	5712482	5712557
chr2	5740458	5740547
chr2	5742205	5742280
chr2	5742455	5742788
chr2	5869936	5870261
chr2	5894069	5894444
chr2	5909232	5909315
chr2	5922060	5922135
chr2	5934135	5934260
chr2	6013145	6013547
chr2	6021159	6021334
chr2	6035550	6035700
chr2	6057460	6057692
chr2	6060907	6061062
chr2	6107644	6108105
chr2	6114532	6114832
chr2	6362800	6363025
chr2	6429838	6429913
chr2	6450805	6451062
chr2	6493182	6493345
chr2	6493631	6493796
chr2	6493975	6494050
chr2	6501324	6501433
chr2	6501624	6501697
chr2	6548192	6548267
chr2	6644063	6644427
chr2	6663927	6664137
chr2	6669277	6669343
chr2	6699417	6699492
chr2	6749723	6749798
chr2	6758202	6758364
chr2	6805295	6805989
chr2	6806398	6806479
chr2	6806773	6806848
chr2	6919748	6920001
chr2	6920333	6920977
chr2	6945877	6945977
chr2	6947907	6948278
chr2	6956487	6956544
chr2	6956939	6957443
chr2	6957925	6958258
chr2	6958591	6958779
chr2	6990395	6990895
chr2	6995207	6995261
chr2	6997725	6997850
chr2	7001599	7001713
chr2	7004923	7005285
chr2	7011642	7012292
chr2	7024267	7024498
chr2	7082468	7082543
chr2	7091403	7091662
chr2	7111423	7111681
chr2	7272409	7272484
chr2	7302173	7302371
chr2	7404670	7404763
chr2	7443407	7443582
chr2	7465274	7465406
chr2	7490514	7490589
chr2	7491455	7491530
chr2	7503342	7503567
chr2	7504253	7504497
chr2	7505099	7505691
chr2	7558814	7558889
chr2	7559283	7559623
chr2	7571261	7571658
chr2	7605841	7606042
chr2	7606217	7606377
chr2	7606544	7606840
chr2	7658557	7658642
chr2	7762000	7762163
chr2	7782375	7782514
chr2	7825531	7825606
chr2	7842547	7842697
chr2	7847937	7848307
chr2	7856025	7856200
chr2	7857518	7857684
chr2	7874935	7875235
chr2	7891678	7891813
chr2	7931218	7931322
chr2	7931655	7931780
chr2	7947844	7948012
chr2	7955563	7955617
chr2	7960199	7960449
chr2	7960674	7960760
chr2	8017856	8017931
chr2	8050495	8050648
chr2	8114181	8114256
chr2	8123031	8123200
chr2	8194152	8194352
chr2	8200936	8201222
chr2	8208327	8208516
chr2	8236012	8236087
chr2	8248067	8248267
chr2	8260709	8260865
chr2	8261528	8262286
chr2	8273510	8273813
chr2	8374209	8374547
chr2	8460603	8460728
chr2	8488979	8489030
chr2	8554132	8554518
chr2	8672504	8672579
chr2	8698422	8698730
chr2	8725072	8725322
chr2	8760135	8760235
chr2	8785785	8785874
chr2	8792750	8792928
chr2	9061048	9061210
chr2	9061675	9062093
chr2	9143916	9143991
chr2	9149578	9150512
chr2	9173557	9173609
chr2	9174061	9174136
chr2	9291928	9292160
chr2	9316979	9317129
chr2	9342492	9342684
chr2	9362524	9363118
chr2	9372007	9372082
chr2	9399860	9399935
chr2	9407905	9407982
chr2	9417325	9417425
chr2	9455421	9455655
chr2	9519672	9519872
chr2	9552973	9553416
chr2	9590746	9591278
chr2	9600586	9600886
chr2	9607119	9607314
chr2	9631937	9632166
chr2	9682439	9682677
chr2	9682927	9683327
chr2	9755268	9755475
chr2	9785079	9785298
chr2	9785653	9785948
chr2	9787399	9787722
chr2	9812424	9812499
chr2	9824910	9824985
chr2	9850810	9850960
chr2	9883560	9883660
chr2	9894746	9894821
chr2	9952907	9953267
chr2	9958395	9958519
chr2	10073232	10073506
chr2	10075247	10075564
chr2	10077864	10077939
chr2	10078453	10078703
chr2	10081867	10082023
chr2	10082333	10082514
chr2	10099756	10099831
chr2	10100054	10100129
chr2	10101347	10101685
chr2	10113607	10114307
chr2	10118224	10118299
chr2	10149548	10149990
chr2	10187862	10188143
chr2	10211339	10211832
chr2	10368323	10368423
chr2	10376641	10376716
chr2	10815186	10815341
chr2	10839055	10839205
chr2	10856393	10856688
chr2	10859507	10859728
chr2	11140018	11140237
chr2	11222804	11222954
chr2	11291859	11292052
chr2	11348478	11348553
chr2	11439002	11439495
chr2	11606112	11606291
chr2	11614181	11614256
chr2	11624804	11625054
chr2	11832519	11832588
chr2	11963754	11964054
chr2	11972054	11972136
chr2	12165362	12165437
chr2	12324688	12324879
chr2	12464539	12464614
chr2	12521646	12521777
chr2	12538161	12538236
chr2	12538425	12538500
chr2	12539700	12539857
chr2	12540057	12540269
chr2	12540569	12540646
chr2	12582667	12582917
chr2	12625414	12625489
chr2	12712561	12712819
chr2	12733398	12733473
chr2	12734867	12734942
chr2	12838035	12838140
chr2	12867135	12867210
chr2	12882794	12882941
chr2	12886205	12886408
chr2	12969566	12969756
chr2	13026619	13026740
chr2	13049743	13049926
chr2	13106603	13106903
chr2	13137924	13138174
chr2	13164106	13164287
chr2	13272954	13273429
chr2	13349622	13349697
chr2	13437011	13437086
chr2	13472083	13472158
chr2	13516985	13517150
chr2	13524004	13524079
chr2	13575639	13575714
chr2	13587131	13587307
chr2	13711308	13711455
chr2	13723388	13723818
chr2	13728341	13728478
chr2	13793989	13794264
chr2	13812589	13812800
chr2	13820732	13821044
chr2	13883911	13884648
chr2	13885311	13885458
chr2	13885980	13886304
chr2	13902872	13903178
chr2	13924611	13924811
chr2	13978864	13978939
chr2	14047493	14047793
chr2	14125839	14126139
chr2	14139992	14140198
chr2	14229036	14229111
chr2	14235177	14235428
chr2	14235849	14235913
chr2	14236774	14236924
chr2	14238524	14238602
chr2	14239106	14239502
chr2	14239891	14240217
chr2	14240419	14240654
chr2	14244155	14244434
chr2	14247494	14248418
chr2	14256726	14257094
chr2	14306164	14306332
chr2	14319568	14319959
chr2	14339555	14339880
chr2	14456718	14457169
chr2	14467795	14467948
chr2	14494067	14494144
chr2	14511048	14511132
chr2	14512178	14512282
chr2	14512533	14512664
chr2	14524585	14524988
chr2	14582411	14582661
chr2	14588875	14589662
chr2	14641873	14642151
chr2	14658330	14658518
chr2	14667651	14667833
chr2	14668146	14668460
chr2	14679034	14679109
chr2	14768586	14768804
chr2	14873263	14873788
chr2	15083919	15084019
chr2	15108596	15108847
chr2	15210718	15210865
chr2	15377216	15377285
chr2	15397125	15397356
chr2	15445566	15445641
chr2	15517767	15517839
chr2	15552523	15552698
chr2	15634889	15635114
chr2	15723972	15724132
chr2	15740786	15740951
chr2	15760729	15760921
chr2	15795009	15795098
chr2	15845702	15845877
chr2	15876941	15877130
chr2	15885181	15885406
chr2	15892362	15892437
chr2	15911118	15911322
chr2	15936659	15936832
chr2	15937201	15937254
chr2	15984407	15984569
chr2	15997455	15997686
chr2	16001578	16001878
chr2	16002180	16002305
chr2	16012850	16012925
chr2	16022316	16022513
chr2	16103700	16104062
chr2	16270309	16271389
chr2	16312217	16312292
chr2	16313783	16313965
chr2	16334337	16334412
chr2	16357731	16357833
chr2	16358582	16358904
chr2	16360185	16360304
chr2	16363635	16363710
chr2	16372052	16372316
chr2	16380035	16380444
chr2	16387151	16387565
chr2	16387738	16388309
chr2	16389167	16389328
chr2	16391579	16391991
chr2	16397677	16397752
chr2	16399036	16399136
chr2	16403463	16403818
chr2	16405007	16405291
chr2	16411201	16411276
chr2	16415772	16415824
chr2	16417334	16417526
chr2	16428835	16428935
chr2	16448295	16448370
chr2	16449365	16449515
chr2	16457241	16457301
chr2	16458056	16458185
chr2	16464334	16464543
chr2	16467660	16467795
chr2	16468079	16468304
chr2	16486051	16486251
chr2	16489663	16489721
chr2	16492050	16492125
chr2	16505010	16505268
chr2	16508750	16509018
chr2	16519669	16519744
chr2	16529761	16530298
chr2	16532976	16533820
chr2	16560710	16561025
chr2	16562132	16562282
chr2	16566282	16566541
chr2	16570650	16570884
chr2	16576902	16577046
chr2	16594826	16595247
chr2	16601569	16601832
chr2	16607739	16608033
chr2	16645139	16645386
chr2	16664459	16664635
chr2	16683831	16684156
chr2	16907520	16907595
chr2	17037886	17038014
chr2	17061338	17061550
chr2	17245313	17245393
chr2	17246067	17246128
chr2	17299242	17299317
chr2	17300079	17300179
chr2	17302856	17303081
chr2	17743827	17743902
chr2	18181324	18181535
chr2	18390654	18390707
chr2	18456659	18456859
chr2	18715776	18715851
chr2	18739111	18739383
chr2	19174585	19174928
chr2	19256594	19256669
chr2	19272099	19272174
chr2	19272563	19272627
chr2	19490198	19490625
chr2	19490798	19491132
chr2	19712525	19712600
chr2	19721297	19721495
chr2	19773186	19773771
chr2	19838479	19838556
chr2	19883066	19883191
chr2	19900090	19900387
chr2	20034150	20034225
chr2	20449506	20449719
chr2	20467175	20467952
chr2	20468604	20468781
chr2	20598599	20598767
chr2	20644209	20644396
chr2	20662556	20663081
chr2	20681734	20681818
chr2	20768605	20768680
chr2	20906309	20906384
chr2	20914692	20914845
chr2	20923088	20923213
chr2	20932306	20932487
chr2	20933328	20933881
chr2	20941590	20941665
chr2	20943159	20943415
chr2	20971605	20972062
chr2	20984700	20984775
chr2	21044632	21044851
chr2	21048429	21049260
chr2	21053767	21054133
chr2	21056407	21056632
chr2	21081503	21081762
chr2	21082081	21082435
chr2	21082818	21083107
chr2	21110301	21110832
chr2	21112444	21112599
chr2	21115625	21115700
chr2	21153518	21153594
chr2	21185048	21185556
chr2	21207897	21208047
chr2	21215455	21215530
chr2	21309569	21309644
chr2	21435949	21436047
chr2	21436370	21436674
chr2	21444121	21444302
chr2	21447308	21447533
chr2	21453845	21454295
chr2	21461538	21462113
chr2	21473126	21473201
chr2	21484530	21484848
chr2	21503792	21504067
chr2	21524637	21524862
chr2	21534003	21534078
chr2	21544471	21544546
chr2	21551861	21552617
chr2	21584811	21584961
chr2	21587021	21587392
chr2	21619912	21620237
chr2	21624717	21625156
chr2	21625452	21625527
chr2	21701125	21701200
chr2	21723706	21723781
chr2	21786708	21786883
chr2	21856707	21856782
chr2	21880080	21880155
chr2	21881755	21881820
chr2	21905644	21905794
chr2	21907757	21907832
chr2	21908564	21908634
chr2	21945496	21946117
chr2	21948949	21949207
chr2	21964472	21964597
chr2	21974438	21974732
chr2	22010566	22011105
chr2	22012690	22012742
chr2	22028682	22028757
chr2	22181127	22181274
chr2	22189402	22189677
chr2	22190520	22190595
chr2	22206513	22206927
chr2	22226613	22226824
chr2	22232855	22233030
chr2	22257703	22257861
chr2	22323448	22323871
chr2	22324707	22324894
chr2	22366769	22366869
chr2	22413379	22413454
chr2	22514749	22514824
chr2	22520787	22520862
chr2	22622563	22622694
chr2	22638354	22639195
chr2	22743094	22743169
chr2	22763299	22763707
chr2	22765572	22765798
chr2	22840012	22840181
chr2	22846412	22846487
chr2	22933752	22933977
chr2	22948990	22949127
chr2	22949401	22949555
chr2	22949710	22949785
chr2	22953627	22954172
chr2	22991834	22991909
chr2	23027338	23027465
chr2	23066155	23066468
chr2	23069035	23069260
[truncated: 8,374 more rows]
