# Supplementary material for: A Genome Doubling Event Reshapes Rice Morphology and Products by Modulating Chromatin Signatures and Gene Expression Profiling
Source: Rice (N Y). 2021 Aug 4;14:72. doi: 10.1186/s12284-021-00515-7 (PMC8339180; doi:10.1186/s12284-021-00515-7)
Supplement: Supplementary file 4 — Additional file 4. Table S3. The detailed information of differential expression genes in 2x and 4x rice. [file 12284_2021_515_MOESM4_ESM.xlsx]

## Sheet: TableS3
Table.S3 The detailed information of differential expression genes in 2x and 4x rice.
ID	locus	4n rep1	4n rep2	4n rep3	2n rep1	2n rep2	2n rep3	4n	2n	log2FC	FC	P-value	Direction	GO	KO	Annotation
LOC_Os12g44320	chr12-25891942-25894647	0.510095	1.03305	0.697623	3.96748	4.17873	4.21455	0.746924	4.12026	-2.43619	0.184771	7.92701e-13	down	GO:0003674,GO:0003824,GO:0004672,GO:0004674,GO:0005488,GO:0005515,GO:0005516,GO:0005575,GO:0005623,GO:0005886,GO:0006464,GO:0006468,GO:0006793,GO:0006796,GO:0006807,GO:0008150,GO:0008152,GO:0009987,GO:0016020,GO:0016301,GO:0016310,GO:0016740,GO:0016772,GO:0016773,GO:0019538,GO:0036211,GO:0043170,GO:0043412,GO:0044237,GO:0044238,GO:0044260,GO:0044267,GO:0044464,GO:0071704,GO:0071944,GO:0140096,GO:…	NA	Bulb-type mannose-specific lectin
LOC_Os12g44100	chr12-25749361-25762447	33.9027	36.4192	34.1087	90.072	89.4766	86.232	34.8102	88.5935	-1.32431	0.399339	1.21206e-91	down	GO:0003674,GO:0005215,GO:0005575,GO:0005622,GO:0005623,GO:0005737,GO:0005794,GO:0005886,GO:0005911,GO:0006810,GO:0006811,GO:0006812,GO:0006820,GO:0008150,GO:0008324,GO:0008509,GO:0008514,GO:0009506,GO:0009628,GO:0010232,GO:0010233,GO:0012505,GO:0015075,GO:0015077,GO:0015078,GO:0015103,GO:0015112,GO:0015291,GO:0015293,GO:0015294,GO:0015295,GO:0015318,GO:0015672,GO:0015698,GO:0015706,GO:0015711,GO:…	ko:K14638	POT family
LOC_Os12g44030	chr12-25717559-25720658	21.6565	17.5819	19.5626	39.5113	42.4286	41.0113	19.6003	40.9837	-1.04164	0.485774	5.87758e-22	down	NA	ko:K22390	Iron/zinc purple acid phosphatase-like protein C
LOC_Os12g43870	chr12-25643666-25644598	12.4079	14.7816	10.6475	6.41742	5.97921	5.94307	12.6124	6.11323	1.06724	2.09542	3.07262e-05	up	NA	NA	NA
LOC_Os12g43790	chr12-25612779-25613883	0.462202	0.293665	0.280943	3.33447	1.44243	2.65659	0.345604	2.47783	-2.82802	0.140826	0.000148937	down	GO:0005575,GO:0005622,GO:0005623,GO:0005634,GO:0043226,GO:0043227,GO:0043229,GO:0043231,GO:0044424,GO:0044464	NA	basic region leucin zipper
LOC_Os12g43390	chr12-25326124-25327034	5.04566	4.45253	4.43002	2.52784	1.57464	0.716069	4.64274	1.60619	1.54569	2.91944	0.00104274	up	NA	NA	Thaumatin family
LOC_Os12g43350	chr12-25304494-25305786	2.50166	2.50967	3.00118	7.48031	7.14969	6.43258	2.67084	7.02086	-1.36951	0.387023	6.56932e-06	down	NA	NA	Ethylene-responsive nuclear protein
LOC_Os12g42900	chr12-25103452-25104269	4.37058	4.56205	5.69271	13.1378	10.1323	9.96851	4.87511	11.0795	-1.15958	0.447643	0.000103099	down	NA	NA	NA
LOC_Os12g42810	chr12-25040093-25045085	1.83717	1.94545	2.04728	0.552246	0.382227	0.879954	1.9433	0.604809	1.7117	3.27546	0.00143123	up	GO:0000338,GO:0005575,GO:0005622,GO:0005623,GO:0005634,GO:0006464,GO:0006508,GO:0006511,GO:0006807,GO:0007275,GO:0008150,GO:0008152,GO:0009056,GO:0009057,GO:0009987,GO:0010387,GO:0016043,GO:0019538,GO:0019941,GO:0022607,GO:0030163,GO:0032501,GO:0032502,GO:0034622,GO:0036211,GO:0043170,GO:0043226,GO:0043227,GO:0043229,GO:0043231,GO:0043412,GO:0043632,GO:0043933,GO:0044085,GO:0044237,GO:0044238,GO:…	ko:K12179	COP9 signalosome complex subunit
LOC_Os12g42590	chr12-24885016-24886162	22.2058	24.2983	28.4947	52.6581	57.7495	48.0588	24.9996	52.8222	-1.05354	0.481784	6.57201e-05	down	NA	NA	NA
LOC_Os12g42420	chr12-24795945-24798708	37.7163	39.7185	40.1511	79.4243	80.6373	79.513	39.1953	79.8582	-1.00269	0.499069	7.93409e-58	down	NA	NA	Core-2/I-Branching enzyme
LOC_Os12g42220	chr12-24631668-24633519	3.58506	2.45303	3.18488	13.1806	13.0816	12.2402	3.07432	12.8341	-2.04039	0.243098	2.03368e-21	down	NA	NA	Cotton fibre expressed protein
LOC_Os12g42200	chr12-24610914-24617141	1.41477	1.12362	1.7199	11.4293	12.4178	11.0116	1.41943	11.6195	-3.00662	0.124428	1.07828e-42	down	GO:0005575,GO:0005622,GO:0005623,GO:0005737,GO:0005768,GO:0005770,GO:0006810,GO:0006811,GO:0006812,GO:0006885,GO:0008150,GO:0012505,GO:0015672,GO:0031410,GO:0031982,GO:0042592,GO:0043226,GO:0043227,GO:0043229,GO:0044424,GO:0044444,GO:0044464,GO:0048878,GO:0050801,GO:0051179,GO:0051234,GO:0055067,GO:0055080,GO:0065007,GO:0065008,GO:0097708,GO:0098771	NA	Sodium/hydrogen exchanger family
LOC_Os12g41850	chr12-24342195-24344131	4.6964	6.7138	5.70929	0	0	0	5.70649	0	6.435	86.5223	7.6423e-07	up	NA	NA	NA
LOC_Os12g41720	chr12-24249751-24251395	24.8431	27.883	22.4208	69.2566	58.7967	57.9857	25.049	62.013	-1.28569	0.410174	1.10411e-31	down	NA	NA	lipolytic acyl hydrolase (LAH)
LOC_Os12g40940	chr12-23674230-23675962	0.491184	0.280872	0.806111	2.3919	2.29932	2.16443	0.526056	2.28521	-2.08856	0.235116	8.11118e-05	down	NA	NA	NA
LOC_Os12g39679	chr12-22748309-22750681	2.29575	1.36747	1.37364	3.75239	2.75387	4.53586	1.67895	3.68071	-1.11357	0.462151	0.00048375	down	NA	NA	NA
LOC_Os12g39441	chr12-22546685-22551562	1.87293	3.02074	2.05794	6.92917	6.92408	7.54469	2.3172	7.13265	-1.59721	0.330516	1.08723e-15	down	NA	NA	NB-ARC domain
LOC_Os12g39360	chr12-22399312-22400652	3.8086	3.75075	4.39851	15.9134	13.5498	15.3234	3.98595	14.9289	-1.88018	0.27165	8.90149e-17	down	NA	ko:K01381	Belongs to the peptidase A1 family
LOC_Os12g39220	chr12-22343938-22345133	14.0921	11.8025	12.0699	24.9028	28.1196	27.2717	12.6548	26.7647	-1.05841	0.480161	1.37938e-11	down	NA	NA	zinc finger
LOC_Os12g38290	chr12-21726310-21726944	32.4275	23.1786	32.9257	3.32304	3.44997	4.23597	29.5106	3.66966	3.0334	8.18737	2.54529e-10	up	GO:0000041,GO:0000060,GO:0000165,GO:0000302,GO:0000303,GO:0000305,GO:0000323,GO:0001558,GO:0001666,GO:0001775,GO:0001932,GO:0001934,GO:0002237,GO:0002274,GO:0002376,GO:0002520,GO:0002521,GO:0002573,GO:0003674,GO:0004857,GO:0004866,GO:0004869,GO:0005488,GO:0005507,GO:0005575,GO:0005576,GO:0005615,GO:0005622,GO:0005623,GO:0005634,GO:0005737,GO:0005739,GO:0005740,GO:0005741,GO:0005764,GO:0005773,GO:…	ko:K14739,ko:K14740,ko:K14741	cellular response to zinc ion
LOC_Os12g38260	chr12-21708809-21713446	0.995239	1.11589	0.907414	2.69248	2.41166	2.07501	1.00618	2.39305	-1.22846	0.426773	0.000304383	down	NA	NA	Protein of unknown function (DUF3741)
LOC_Os12g38250	chr12-21698236-21699296	3.97122	5.92394	8.34353	15.259	11.9622	15.8784	6.07956	14.3666	-1.21109	0.431941	3.05532e-06	down	NA	NA	NA
LOC_Os12g38230	chr12-21690199-21691003	0.845935	0.403106	0.964107	3.05142	2.77198	1.62072	0.737716	2.48137	-1.72716	0.302046	0.0136803	down	NA	NA	NA
LOC_Os12g38100	chr12-21600490-21601660	1.44004	2.59234	4.08477	8.80168	6.44146	8.73669	2.70572	7.99328	-1.52995	0.34629	1.12656e-05	down	GO:0003674,GO:0005488,GO:0048037,GO:0051536,GO:0051540	NA	Belongs to the Casparian strip membrane proteins (CASP) family
LOC_Os12g38040	chr4-31203616-31208644	0.712778	1.25411	0.749861	0.148333	0.0513329	0	0.905582	0.0665552	3.76369	13.5827	2.32768e-05	up	NA	NA	NA
LOC_Os12g37690	chr12-21360246-21362573	2.29887	2.06921	1.97957	0.921377	0.717429	0.244688	2.11588	0.627831	1.76703	3.40353	0.0026272	up	NA	ko:K09422	SANT SWI3, ADA2, N-CoR and TFIIIB'' DNA-binding domains
LOC_Os12g37519	chr12-21258783-21263535	2.83741	6.08438	6.46755	14.0731	8.63356	11.5518	5.12978	11.4195	-1.12511	0.458466	0.0379564	down	NA	NA	NA
LOC_Os12g37380	chr12-21199741-21202058	6.10438	6.20558	6.43148	3.05826	3.55608	1.81927	6.24715	2.8112	1.17319	2.2551	0.000257997	up	GO:0001522,GO:0003674,GO:0003824,GO:0005575,GO:0005622,GO:0005623,GO:0005737,GO:0005739,GO:0006139,GO:0006396,GO:0006399,GO:0006400,GO:0006725,GO:0006807,GO:0008033,GO:0008150,GO:0008152,GO:0009451,GO:0009982,GO:0009987,GO:0010467,GO:0016070,GO:0016853,GO:0016866,GO:0031119,GO:0034470,GO:0034641,GO:0034660,GO:0043170,GO:0043226,GO:0043227,GO:0043229,GO:0043231,GO:0043412,GO:0044237,GO:0044238,GO:…	ko:K08675	RNA pseudouridylate synthase
LOC_Os12g37350	chr12-21184293-21188110	3.90065	5.15651	5.85091	0	0	0	4.96936	0	7.87293	234.416	1.3826e-10	up	NA	ko:K00454	Plant lipoxygenase may be involved in a number of diverse aspects of plant physiology including growth and development, pest resistance, and senescence or responses to wounding
LOC_Os12g37280	chr12-21156084-21160013	0.477544	0.379266	0.362836	0.861287	1.04322	1.29614	0.406549	1.06688	-1.37004	0.386881	0.0238242	down	NA	NA	NB-ARC domain
LOC_Os12g37260	chr12-21139334-21144588	20.8714	22.3631	23.027	0	0	0	22.0872	0	11.0511	2121.86	9.69645e-21	up	GO:0003674,GO:0003824,GO:0006950,GO:0008150,GO:0008152,GO:0009605,GO:0009607,GO:0009611,GO:0016166,GO:0016491,GO:0016627,GO:0043207,GO:0050896,GO:0051704,GO:0051707,GO:0055114	ko:K00454	Plant lipoxygenase may be involved in a number of diverse aspects of plant physiology including growth and development, pest resistance, and senescence or responses to wounding
LOC_Os12g37110	chr12-21024946-21026573	5.70072	6.66782	6.61521	14.2542	15.0412	13.6525	6.32792	14.316	-1.15293	0.44971	1.51242e-08	down	NA	NA	FBD
LOC_Os12g36830	chr12-20896617-20897786	16.9465	19.121	15.9839	39.5229	38.8442	33.4007	17.3505	37.2559	-1.0801	0.472996	6.43094e-12	down	NA	NA	Pathogenesis-related protein Bet v I family
LOC_Os12g36240	chr12-20587851-20588452	23.755	21.3818	19.8539	44.0341	51.894	41.0873	21.6636	45.6718	-1.05451	0.481461	3.68149e-05	down	NA	NA	Potato inhibitor I family
LOC_Os12g36229	chr12-20576459-20579744	15.6247	17.6831	20.4785	54.5995	54.247	51.1394	17.9288	53.3286	-1.54636	0.342374	1.19024e-17	down	NA	NA	Potato inhibitor I family
LOC_Os12g36210	chr12-20572062-20572295	30.5567	38.8291	33.1669	81.3548	86.5058	80.8455	34.1842	82.902	-1.25366	0.419381	9.74387e-10	down	NA	NA	Potato inhibitor I family
LOC_Os12g36110	chr12-20536916-20540809	143.393	140.51	136.293	56.4436	63.1968	60.7326	140.065	60.1243	1.24399	2.36852	7.41548e-132	up	NA	NA	Calmodulin binding protein-like
LOC_Os12g35590	chr12-20097883-20098209	57.2687	50.114	66.9302	0	0	0	58.1043	0	9.3708	662.052	4.65682e-15	up	NA	NA	NA
LOC_Os12g35465	chr1-8293503-8295642	73.7557	83.4521	84.9034	24.4485	25.2247	22.4221	80.7037	24.0318	1.77125	3.41351	4.61414e-57	up	NA	ko:K07466	DNA recombination
LOC_Os12g35450	chr9-12296428-12296853	11.5598	11.017	11.4979	39.8026	33.9439	42.7846	11.3582	38.8437	-1.75051	0.297196	3.12663e-10	down	NA	NA	NA
LOC_Os12g35395	chr6-30306444-30307264	1.6589	1.581	1.51251	9.72384	8.73629	8.54159	1.58414	9.00057	-2.48486	0.178642	1.81155e-09	down	GO:0003674,GO:0003824,GO:0005575,GO:0005622,GO:0005623,GO:0005737,GO:0005829,GO:0005911,GO:0005975,GO:0006793,GO:0006796,GO:0008150,GO:0008152,GO:0009506,GO:0009702,GO:0009987,GO:0016301,GO:0016310,GO:0016740,GO:0016772,GO:0016773,GO:0019200,GO:0030054,GO:0044237,GO:0044238,GO:0044262,GO:0044424,GO:0044444,GO:0044464,GO:0046835,GO:0055044,GO:0071704	ko:K12446	GHMP kinases N terminal domain
LOC_Os12g34980	chr12-19845224-19848408	32.3091	30.792	29.5839	2.73928	2.19757	2.51307	30.895	2.48331	3.65886	12.6307	1.11144e-55	up	NA	NA	NA
LOC_Os12g34524	chr12-19583268-19590263	47.8894	63.8217	63.216	130.508	116.031	126.536	58.3091	124.358	-1.06893	0.476673	2.29205e-16	down	GO:0001101,GO:0003674,GO:0003824,GO:0004601,GO:0005575,GO:0005618,GO:0005622,GO:0005623,GO:0005737,GO:0005783,GO:0005911,GO:0006950,GO:0006970,GO:0006972,GO:0008150,GO:0008152,GO:0009266,GO:0009269,GO:0009409,GO:0009414,GO:0009415,GO:0009505,GO:0009506,GO:0009628,GO:0009636,GO:0009651,GO:0009664,GO:0009987,GO:0010035,GO:0012505,GO:0016043,GO:0016209,GO:0016491,GO:0016684,GO:0030054,GO:0030312,GO:…	ko:K00430	Removal of H(2)O(2), oxidation of toxic reductants, biosynthesis and degradation of lignin, suberization, auxin catabolism, response to environmental stresses such as wounding, pathogen attack and oxidative stress
LOC_Os12g34014	chr5-14607338-14607955	1.92833	2.62541	2.00934	2.98106	5.93194	6.59728	2.18769	5.17009	-1.21386	0.431114	0.0190362	down	NA	ko:K03884	NADH-ubiquinone/plastoquinone oxidoreductase chain 6
LOC_Os12g33928	chr6-6541922-6542419	0.341856	0.651607	0.623378	4.00767	4.48081	5.89463	0.538947	4.79437	-3.11976	0.115042	0.000185003	down	NA	NA	NA
LOC_Os12g33213	chr12-19296105-19302343	38.3507	37.4222	36.9693	1.2381	1.97094	1.05216	37.5808	1.4204	4.74867	26.8839	8.92075e-96	up	NA	NA	L-type lectin-domain containing receptor kinase
LOC_Os12g33210	chr12-19288230-19291090	1.92071	1.99693	1.35321	0.787305	1.3078	0.334533	1.75695	0.809881	1.13709	2.19938	0.0230178	up	NA	ko:K10268,ko:K10632	Leucine-rich repeats, outliers
LOC_Os12g33070	chr12-19222243-19225369	1.95262	2.44248	2.78174	5.72277	4.34177	4.91008	2.39228	4.99154	-1.03509	0.487986	0.00178581	down	GO:0000981,GO:0000988,GO:0000989,GO:0001067,GO:0001076,GO:0001101,GO:0001134,GO:0001135,GO:0003674,GO:0003676,GO:0003677,GO:0003700,GO:0005488,GO:0005575,GO:0005622,GO:0005623,GO:0005634,GO:0006355,GO:0006357,GO:0006950,GO:0006952,GO:0008150,GO:0009605,GO:0009607,GO:0009620,GO:0009719,GO:0009725,GO:0009751,GO:0009832,GO:0009834,GO:0009889,GO:0009891,GO:0009893,GO:0009987,GO:0010033,GO:0010468,GO:…	ko:K09422	RNA polymerase II transcription regulator recruiting activity
LOC_Os12g32760	chr12-19005962-19009363	13.7207	14.1722	11.9508	38.9859	38.394	34.6583	13.2813	37.3461	-1.46983	0.361024	1.41956e-42	down	NA	NA	Belongs to the major facilitator superfamily. Sugar transporter (TC 2.A.1.1) family
LOC_Os12g32750	chr12-18996683-19004399	1.07555	1.31792	1.33087	3.32544	3.8121	3.09096	1.24145	3.4095	-1.43185	0.370655	2.2179e-05	down	NA	ko:K11816	Pyridine nucleotide-disulphide oxidoreductase
LOC_Os12g32660	chr12-18924502-18928860	11.4135	10.2249	10.1566	0	0.085486	0.262405	10.5984	0.115964	6.56845	94.9074	2.13215e-35	up	NA	NA	NB-ARC domain
LOC_Os12g32610	chr12-18899008-18900076	14.0145	16.9991	13.9394	4.16483	2.83291	5.33954	14.9843	4.11243	1.89071	3.70817	2.94175e-13	up	NA	NA	NA
LOC_Os12g32390	chr12-18718913-18719221	5.50953	2.62541	0.502334	15.899	9.28478	13.1946	2.87909	12.7928	-2.15014	0.225291	0.000161857	down	NA	NA	NA
LOC_Os12g31658	chr12-18304030-18306445	37.4818	37.7248	37.3681	6.00198	5.57533	5.70461	37.5249	5.76064	2.72646	6.6183	9.86536e-24	up	NA	NA	nuclease activity
LOC_Os12g31410	chr12-18196036-18198078	5.77525	3.82891	5.95243	0.452874	0.235087	0	5.18553	0.22932	4.49749	22.5881	2.30894e-06	up	NA	NA	Dual specificity phosphatase, catalytic domain
LOC_Os12g30824	chr12-17893431-17911691	0.744509	0.709549	0.339405	2.85341	2.9624	3.14996	0.597821	2.98859	-2.30722	0.20205	2.06763e-09	down	NA	ko:K04121,ko:K14036,ko:K14037,ko:K14038,ko:K14044,ko:K14046,ko:K16082	atks,atks1,ga2,ks,ks1
LOC_Os12g30760	chr12-17838517-17844850	6.17331	5.22051	5.70783	13.2511	12.8211	12.8685	5.70055	12.9802	-1.16479	0.446029	1.70939e-20	down	NA	NA	NB-ARC domain
LOC_Os12g29950	chr12-17319915-17322183	5.32717	5.7921	5.0623	13.9383	11.5906	13.0813	5.39386	12.8701	-1.23204	0.425715	3.11422e-13	down	NA	NA	Nodulin-like
LOC_Os12g29740	chr12-17158635-17162210	0.935408	2.27824	1.99002	4.96752	3.60036	4.0821	1.73455	4.21666	-1.25288	0.419609	0.000505169	down	NA	NA	NA
LOC_Os12g29690	chr12-17093547-17105717	0.821029	1.06013	0.845168	2.22118	1.90929	2.23265	0.908775	2.12104	-1.19902	0.435571	8.76294e-07	down	NA	NA	NB-ARC domain
LOC_Os12g29650	chr12-17076293-17078237	0.953082	1.02187	0.325867	2.36357	1.78462	1.25538	0.76694	1.80119	-1.21836	0.429771	0.0355473	down	NA	NA	Plant protein of unknown function
LOC_Os12g29280	chr12-16714066-16721185	1.58837	1.78902	1.71151	0.846403	0.675949	0.691624	1.6963	0.737992	1.22292	2.33418	0.00529939	up	NA	ko:K19613	NB-ARC domain
LOC_Os12g29201	chr12-16618089-16621798	3.04845	3.79925	4.6324	6.8374	8.78175	8.38636	3.8267	8.00184	-1.03617	0.487619	1.99304e-06	down	NA	NA	NA
LOC_Os12g28880	chr12-16530692-16531486	14.7759	13.6739	13.0815	42.6779	48.1174	42.0533	13.8438	44.2828	-1.6555	0.317427	9.444e-24	down	NA	NA	Hydrophobic seed protein
LOC_Os12g28499	chr12-16391680-16392775	2.42958	1.98471	2.21519	9.38987	7.79884	7.97969	2.20983	8.38946	-1.90335	0.267321	6.2503e-08	down	NA	NA	NA
LOC_Os12g28177	chr12-16373967-16376269	13.1583	12.9631	13.8169	3.73312	3.18362	2.90338	13.3128	3.27337	2.04534	4.1277	2.6685e-28	up	NA	ko:K08900	respiratory chain complex III assembly
LOC_Os12g28100	chr12-16240604-16246613	8.44896	8.05222	9.80431	0.366698	0.380706	0.302971	8.7685	0.350125	4.66827	25.4266	1.67398e-46	up	NA	NA	disease resistance protein
LOC_Os12g28024	chr12-16186468-16187245	9.84704	10.0103	9.1776	29.4025	32.7792	29.3469	9.67831	30.5095	-1.63374	0.322253	1.42099e-16	down	NA	NA	NA
LOC_Os12g28020	chr4-7946926-7949276	2.57946	3.76945	2.19505	0	0	0	2.84799	0	6.61802	98.2253	2.96859e-07	up	NA	NA	Domain of unknown function
LOC_Os12g27769	chr12-16012583-16015858	4.54451	3.33163	3.18729	9.7726	10.1459	14.6229	3.68781	11.5138	-1.62178	0.324935	1.41777e-10	down	NA	NA	NA
LOC_Os12g27220	chr12-15551170-15555157	8.33263	8.07828	8.25227	0	0	0	8.22106	0	8.40674	339.376	3.6847e-12	up	NA	ko:K19861	transferase activity, transferring acyl groups other than amino-acyl groups
LOC_Os12g26890	chr8-23188289-23194604	6.76273	5.32427	6.43404	10.6062	14.0394	16.055	6.17368	13.5669	-1.11143	0.462836	0.000529559	down	NA	NA	NA
LOC_Os12g26530	chr12-15163576-15164838	6.1907	6.88334	5.64441	18.609	12.5579	18.7795	6.23948	16.6488	-1.39369	0.380591	0.0122064	down	NA	NA	NA
LOC_Os12g26339	chr12-15036971-15044367	3.13158	3.86633	4.08818	11.8738	12.0608	15.2722	3.69537	13.0689	-1.79524	0.288125	7.23846e-22	down	NA	NA	NA
LOC_Os12g26279	chr12-14948817-14949610	10.7207	8.17381	8.0152	19.9156	22.0816	17.8695	8.9699	19.9556	-1.13355	0.455792	5.7812e-07	down	NA	NA	NA
LOC_Os12g25800	chr12-14621751-14622313	40.0575	63.6275	48.6968	11.4391	17.5015	19.826	50.794	16.2555	1.67208	3.18675	4.44386e-09	up	NA	NA	NA
LOC_Os12g25660	chr12-14729486-14731174	9.77721	10.1827	12.8662	3.45407	3.0198	3.76572	10.942	3.4132	1.70581	3.26212	1.09556e-13	up	NA	ko:K20665	Cytochrome P450
LOC_Os12g25090	chr12-13884600-13885265	16.5108	18.5329	19.0681	55.2556	54.2746	55.1817	18.0373	54.904	-1.58083	0.334289	4.16268e-17	down	NA	NA	NA
LOC_Os12g24800	chr12-13763227-13765135	1.51606	1.35988	0.894412	0.160843	0	0	1.25678	0.0536143	4.53206	23.1359	0.000100901	up	GO:0005575,GO:0005622,GO:0005623,GO:0005737,GO:0009507,GO:0009532,GO:0009536,GO:0009570,GO:0010287,GO:0043226,GO:0043227,GO:0043229,GO:0043231,GO:0044422,GO:0044424,GO:0044434,GO:0044435,GO:0044444,GO:0044446,GO:0044464	ko:K09840	carotenoid dioxygenase activity
LOC_Os12g24534	chr12-13553230-13554963	0.492748	1.64363	1.23548	3.55483	4.03662	2.24212	1.12395	3.27786	-1.51461	0.349992	0.0012628	down	NA	NA	NA
LOC_Os12g24530	chr12-13552128-13552769	0.278177	0.795344	1.01452	4.01371	2.60439	5.32957	0.696013	3.98256	-2.4774	0.179568	0.000753344	down	NA	NA	RING-like zinc finger
LOC_Os12g24490	chr12-13517743-13518611	4.30998	5.97469	3.39379	14.4868	7.15323	8.25746	4.55949	9.96582	-1.10805	0.46392	0.00102751	down	NA	NA	RING-H2 zinc finger domain
LOC_Os12g24084	chr12-13233812-13234504	3.19362	3.51191	4.2557	10.6337	8.27993	7.53061	3.65374	8.81476	-1.24564	0.42172	0.000693396	down	NA	NA	NA
LOC_Os12g24040	chr12-13178392-13198056	3.52672	3.89584	3.43474	1.44562	0.600334	0.307128	3.6191	0.784359	2.21702	4.64933	5.666e-08	up	NA	ko:K19730	Autophagy-related protein 101
LOC_Os12g23754	chr12-13043448-13043768	19.1717	32.1577	21.675	0	0	0	24.3348	0	7.55679	188.288	1.11752e-09	up	NA	NA	NA
LOC_Os12g23190	chr12-12796115-12799570	11.9717	14.0941	12.6809	28.7362	28.0208	32.0436	12.9156	29.6002	-1.17201	0.443801	2.95076e-12	down	GO:0003674,GO:0003824,GO:0004721,GO:0004725,GO:0005575,GO:0005622,GO:0005623,GO:0005634,GO:0005737,GO:0006464,GO:0006470,GO:0006793,GO:0006796,GO:0006807,GO:0008150,GO:0008152,GO:0009987,GO:0016311,GO:0016787,GO:0016788,GO:0016791,GO:0019538,GO:0035335,GO:0036211,GO:0042578,GO:0043170,GO:0043226,GO:0043227,GO:0043229,GO:0043231,GO:0043412,GO:0044237,GO:0044238,GO:0044260,GO:0044267,GO:0044424,GO:…	ko:K18045	Tyrosine phosphatase family
LOC_Os12g22600	chr12-12470977-12473766	1.3778	1.47724	2.19838	5.12525	3.95045	3.13466	1.68447	4.07012	-1.24661	0.421436	0.000179382	down	GO:0003674,GO:0003824,GO:0004812,GO:0004816,GO:0005575,GO:0005622,GO:0005623,GO:0005737,GO:0005739,GO:0006082,GO:0006139,GO:0006399,GO:0006412,GO:0006418,GO:0006421,GO:0006518,GO:0006520,GO:0006725,GO:0006807,GO:0008150,GO:0008152,GO:0009058,GO:0009059,GO:0009507,GO:0009536,GO:0009987,GO:0010467,GO:0016070,GO:0016874,GO:0016875,GO:0019538,GO:0019752,GO:0034641,GO:0034645,GO:0034660,GO:0043038,GO:…	ko:K01893	tRNA synthetases class II (D, K and N)
LOC_Os12g22489	chr7-10028726-10030421	21.9426	27.0417	27.9398	0	0	0.362411	25.6414	0.120804	7.68993	206.49	1.8005e-10	up	NA	NA	NA
LOC_Os12g22284	chr12-12264486-12281438	21.428	21.4835	22.7036	10.2231	7.48477	10.1065	21.8717	9.27147	1.26149	2.39744	1.61304e-23	up	GO:0000003,GO:0001101,GO:0003002,GO:0003006,GO:0003674,GO:0003824,GO:0005215,GO:0005319,GO:0005342,GO:0005488,GO:0005515,GO:0005575,GO:0005623,GO:0005886,GO:0006810,GO:0006811,GO:0006820,GO:0006869,GO:0006950,GO:0006970,GO:0007275,GO:0007389,GO:0008028,GO:0008150,GO:0008509,GO:0008514,GO:0009611,GO:0009628,GO:0009651,GO:0009653,GO:0009719,GO:0009725,GO:0009737,GO:0009790,GO:0009791,GO:0009793,GO:…	NA	ABC-2 type transporter
LOC_Os12g22049	chr12-12094261-12099609	4.58483	2.72066	3.70701	8.65915	11.5006	11.1872	3.67083	10.449	-1.48748	0.356635	2.25667e-11	down	NA	NA	Domain of unknown function (DUF4218)
LOC_Os12g22026	chr12-12078333-12079023	3.44923	3.52207	4.04339	10.6645	5.30527	7.08038	3.67157	7.68339	-1.04269	0.485423	0.00815908	down	NA	NA	NA
LOC_Os12g21940	chr12-12051139-12053382	1.50589	1.51071	1.44526	0.428839	0.519423	0.531468	1.48729	0.493244	1.61751	3.06845	0.00204035	up	NA	NA	Domain of unknown function (DUF4220)
LOC_Os12g21844	chr12-11989497-11993305	10.3472	11.8644	10.9819	23.9836	21.6454	22.9217	11.0645	22.8502	-1.02247	0.492274	5.95872e-16	down	NA	NA	NA
LOC_Os12g19686	chr12-10960531-10960935	33.6285	29.6457	35.6434	73.9192	70.8394	65.6366	32.9725	70.1317	-1.06536	0.477854	1.07577e-10	down	NA	NA	NA
LOC_Os12g19564	chr12-10933706-10935544	3.35172	2.86389	2.95057	5.41973	7.57448	5.75724	3.05539	6.25048	-1.00999	0.496551	0.000490831	down	GO:0005575,GO:0005622,GO:0005623,GO:0005737,GO:0009507,GO:0009536,GO:0043226,GO:0043227,GO:0043229,GO:0043231,GO:0044424,GO:0044444,GO:0044464	ko:K20000	Usually encoded in the trnK tRNA gene intron. Probably assists in splicing its own and other chloroplast group II introns
LOC_Os12g18560	chr12-10051908-10052585	4.79561	7.10955	8.74486	0.480515	0.997739	1.27609	6.88334	0.918116	2.94118	7.68038	6.76889e-07	up	GO:0003674,GO:0004857,GO:0008150,GO:0009628,GO:0030234,GO:0043086,GO:0044092,GO:0050790,GO:0050896,GO:0065007,GO:0065009,GO:0080167,GO:0098772	NA	atc vif2,c vif2
LOC_Os12g17590	chr12-9273525-9297646	7.95534	11.12	7.97866	0.717404	0.496538	0	9.01798	0.404647	4.48025	22.3198	1.40429e-09	up	NA	NA	NA
LOC_Os12g17480	chr12-9218800-9222594	0.754964	1.49899	0.860428	0	0	0.0602679	1.03813	0.0200893	5.65171	50.273	1.22739e-05	up	NA	NA	ADP binding
LOC_Os12g17430	chr12-9202202-9204920	101.316	101.878	104.566	29.7918	35.4265	34.134	102.587	33.1174	1.65589	3.15118	3.07675e-151	up	NA	NA	ADP binding
LOC_Os12g17230	chr12-9092853-9095457	7.22906	7.23408	8.23892	0	0	0	7.56735	0	6.95653	124.201	3.70203e-08	up	NA	NA	NA
LOC_Os12g17140	chr12-9050995-9054310	2.41381	3.65367	2.45972	0.128044	0	0	2.8424	0.0426812	5.9301	60.9731	2.98577e-06	up	NA	NA	ADP binding
LOC_Os12g15490	chr12-8070476-8070877	21.7754	25.7839	27.0735	7.14067	11.7379	15.1707	24.8776	11.3498	1.16175	2.23728	0.00113192	up	GO:0000271,GO:0001101,GO:0001871,GO:0003674,GO:0005488,GO:0005575,GO:0005576,GO:0005622,GO:0005623,GO:0005737,GO:0005794,GO:0005975,GO:0005976,GO:0006073,GO:0006950,GO:0006970,GO:0007275,GO:0008150,GO:0008152,GO:0009058,GO:0009059,GO:0009250,GO:0009266,GO:0009408,GO:0009414,GO:0009415,GO:0009628,GO:0009651,GO:0009653,GO:0009719,GO:0009725,GO:0009735,GO:0009825,GO:0009888,GO:0009987,GO:0010015,GO:…	NA	Chitinase class I
LOC_Os12g14830	chr2-14892514-14897113	0	0	0	23.9472	24.1808	27.1808	0	25.1029	-8.59498	0.00258615	9.85804e-13	down	NA	NA	NA
LOC_Os12g14330	chr12-7710025-7713528	0.39526	0.591958	0.308898	2.34233	2.5904	2.97501	0.432039	2.63591	-2.58755	0.166368	3.55211e-10	down	NA	ko:K13457	NB-ARC domain
LOC_Os12g14150	chr12-7557888-7561120	1.77708	1.58073	0.972158	3.63245	3.54937	2.83724	1.44332	3.33969	-1.19347	0.437251	0.00376121	down	GO:0003674,GO:0003676,GO:0003677,GO:0003682,GO:0005488,GO:0031490,GO:0097159,GO:1901363	ko:K14972	mediator of RNA polymerase II transcription subunit
LOC_Os12g13910	chr12-7365381-7366871	11.0756	14.473	10.9311	24.5062	23.9457	26.1417	12.1599	24.8646	-1.00821	0.497162	1.10771e-11	down	NA	NA	NA
LOC_Os12g13874	chr12-7325661-7326652	1.71617	2.12626	2.34709	5.41669	4.9809	3.9456	2.06318	4.78106	-1.18705	0.4392	0.00374591	down	NA	NA	NA
LOC_Os12g13283	chr12-6806937-6807719	13.263	17.4061	16.8503	2.15679	1.42493	1.45797	15.8398	1.6799	3.25651	9.55671	3.25692e-18	up	NA	NA	NA
LOC_Os12g13270	chr12-6793967-6806258	82.2976	81.1251	90.136	2.54716	1.56263	2.58279	84.5196	2.23086	5.26658	38.4946	2.66788e-138	up	NA	NA	NA
LOC_Os12g12934	chr12-6565585-6570719	2.26784	3.27929	2.99462	8.46253	7.02863	6.36757	2.84725	7.28624	-1.33055	0.397617	2.02958e-08	down	NA	NA	POT family
LOC_Os12g12854	chr12-6486622-6490103	3.47256	2.97006	3.00376	6.98568	6.66898	5.88538	3.14879	6.51335	-1.02745	0.490577	2.89678e-05	down	NA	NA	NA
LOC_Os12g12664	chr12-6383357-6385247	10.7821	14.6025	17.0743	4.60573	6.37555	8.69786	14.153	6.55971	1.13948	2.20302	0.00857109	up	NA	NA	NA
LOC_Os12g12640	chr12-6361446-6363049	3.10949	4.07478	3.18948	7.01025	10.5531	8.56381	3.45791	8.70907	-1.30773	0.403956	0.00514973	down	NA	NA	NA
LOC_Os12g12590	chr12-6329514-6334145	0.68417	0.108674	0.415864	2.05659	2.88245	2.51236	0.402903	2.4838	-2.6103	0.163765	2.00263e-05	down	NA	NA	NADP-dependent oxidoreductase P1
LOC_Os12g12584	chr12-6317000-6317976	0.348504	1.6607	2.70088	3.92847	4.40481	4.00618	1.57003	4.11315	-1.35206	0.391731	0.00641711	down	NA	NA	NA
LOC_Os12g12514	chr12-6294574-6299005	22.824	27.2794	25.2448	0.337416	0.525457	0.179214	25.1161	0.347363	6.19547	73.2861	9.32674e-24	up	NA	ko:K07119	NADP-dependent oxidoreductase P1
LOC_Os12g11510	chr12-5926060-5928945	1.03296	1.47668	1.47157	0.465755	0.483546	0.432914	1.32707	0.460738	1.55105	2.93031	0.00190553	up	NA	NA	receptor-like protein
LOC_Os12g11394	chr12-5865950-5867123	2.1592	2.69098	3.18014	8.98679	9.79658	7.15982	2.67677	8.64773	-1.66458	0.315435	4.48242e-07	down	NA	NA	NA
LOC_Os12g11370	chr12-5831284-5834646	1.46806	1.44737	1.38467	1.00432	0.616132	0.533432	1.43337	0.717962	1.01585	2.02209	0.0102173	up	NA	NA	Leucine rich repeat N-terminal domain
LOC_Os12g10930	chr12-5711679-5714723	1.21063	0.865334	1.37974	2.72932	3.40029	4.42141	1.1519	3.51701	-1.58389	0.333581	6.9288e-06	down	NA	NA	regulation of response to stimulus
LOC_Os12g10879	chr12-5653300-5657171	8.52274	9.12532	9.40153	27.5167	26.3021	24.3922	9.01653	26.0703	-1.5077	0.351671	4.92082e-25	down	NA	ko:K11294	RNA recognition motif
LOC_Os12g09700	chr12-5080979-5082371	4.97467	2.45834	4.19971	1.32922	1.20749	1.58849	3.87757	1.37506	1.51907	2.86606	0.00258082	up	NA	NA	Dirigent proteins impart stereoselectivity on the phenoxy radical-coupling reaction, yielding optically active lignans from two molecules of coniferyl alcohol in the biosynthesis of lignans, flavonolignans, and alkaloids and thus plays a central role in plant secondary metabolism
LOC_Os12g09500	chr12-4964147-4967644	1.74557	0.880731	0.655337	4.16683	3.26853	3.44268	1.09388	3.62601	-1.71784	0.304004	3.39137e-05	down	GO:0003674,GO:0003824,GO:0004497,GO:0005575,GO:0008150,GO:0008152,GO:0009058,GO:0016020,GO:0016491,GO:0016705,GO:0016709,GO:0019748,GO:0044550,GO:0055114	ko:K07408,ko:K20556	Belongs to the cytochrome P450 family
LOC_Os12g08850	chr12-4535917-4539446	2.45152	3.28827	2.89746	0.900677	1.27511	1.2177	2.87908	1.13116	1.37471	2.59316	0.000458362	up	NA	NA	Aminotransferase class-V
LOC_Os12g07940	chr12-4068382-4069800	22.1953	24.0117	23.5184	1.19011	0.898597	0.919435	23.2418	1.00271	4.55471	23.502	1.29532e-47	up	NA	NA	Protein of unknown function (DUF1618)
LOC_Os12g07919	chr12-4061596-4065169	14.9189	15.8237	14.48	36.2383	33.5674	31.8102	15.0742	33.8719	-1.14538	0.45207	9.02872e-19	down	NA	NA	NA
LOC_Os12g07560	chr12-3819606-3820639	0.658585	0.94149	2.40188	4.45429	2.92881	3.94306	1.33398	3.77538	-1.46548	0.362114	0.00358522	down	NA	NA	NA
LOC_Os12g07550	chr12-3803858-3804649	26.4395	31.7535	36.4535	15.1198	9.25743	10.7076	31.5488	11.6949	1.45339	2.7385	7.38834e-13	up	NA	NA	NA
LOC_Os12g07500	chr12-3776439-3779109	2.47403	2.50523	2.11473	0.278882	0.144767	0.592497	2.36466	0.338715	2.83469	7.13389	0.000129648	up	NA	NA	NA
LOC_Os12g07310	chr12-3639324-3641785	14.8418	13.9785	16.2385	2.99176	2.94256	2.67626	15.0196	2.87019	2.41048	5.31649	3.18698e-17	up	NA	NA	Alginate lyase
LOC_Os12g07030	chr12-3480612-3482874	2.2539	2.00486	2.877	35.9082	26.8696	29.22	2.37859	30.6659	-3.66151	0.079027	1.88743e-46	down	GO:0001101,GO:0003674,GO:0003700,GO:0006355,GO:0006950,GO:0006952,GO:0006970,GO:0008150,GO:0009605,GO:0009607,GO:0009620,GO:0009628,GO:0009719,GO:0009725,GO:0009737,GO:0009743,GO:0009746,GO:0009749,GO:0009787,GO:0009788,GO:0009889,GO:0009891,GO:0009893,GO:0009966,GO:0009968,GO:0010033,GO:0010468,GO:0010556,GO:0010557,GO:0010604,GO:0010628,GO:0010646,GO:0010648,GO:0019219,GO:0019222,GO:0023051,GO:…	NA	DNA-binding domain in plant proteins such as APETALA2 and EREBPs
LOC_Os12g06660	chr12-3271495-3274677	26.6808	25.5258	26.0105	9.34657	11.4329	9.5354	26.0724	10.105	1.39125	2.62306	4.2541e-23	up	GO:0005575,GO:0005622,GO:0005623,GO:0005856,GO:0043226,GO:0043228,GO:0043229,GO:0043232,GO:0044424,GO:0044464	ko:K10355	cytoskeleton organization
LOC_Os12g06410	chr12-3082248-3083558	0.276147	1.18431	0.251778	3.8599	3.49026	3.70347	0.570744	3.68454	-2.66708	0.157445	2.40238e-06	down	GO:0003674,GO:0003824,GO:0004842,GO:0006464,GO:0006807,GO:0008150,GO:0008152,GO:0009987,GO:0016567,GO:0016740,GO:0019538,GO:0019787,GO:0032446,GO:0036211,GO:0043170,GO:0043412,GO:0044237,GO:0044238,GO:0044260,GO:0044267,GO:0070647,GO:0071704,GO:0140096,GO:1901564	NA	Modified RING finger domain
LOC_Os12g06160	chr12-2924735-2926085	7.4348	9.24742	10.8	4.20459	4.60116	4.82857	9.16074	4.54477	1.0376	2.05281	3.29908e-05	up	NA	NA	Transcriptional repressor, ovate
LOC_Os12g06140	chr12-2898933-2901255	9.41188	7.91464	8.07655	1.99707	2.85086	2.12143	8.46769	2.32312	1.88964	3.70542	1.38689e-05	up	GO:0003674,GO:0003824,GO:0005488,GO:0005515,GO:0006457,GO:0006950,GO:0008150,GO:0008152,GO:0009266,GO:0009408,GO:0009628,GO:0009987,GO:0010286,GO:0016043,GO:0016491,GO:0016667,GO:0016671,GO:0022607,GO:0030544,GO:0031072,GO:0042802,GO:0043933,GO:0044085,GO:0050896,GO:0051259,GO:0055114,GO:0065003,GO:0071840	ko:K09560	Thioredoxin
LOC_Os12g06060	chr12-2830409-2837498	3.87977	4.21525	3.96189	11.126	8.57241	8.91986	4.01897	9.53942	-1.22444	0.427964	1.14503e-09	down	GO:0003333,GO:0003674,GO:0005215,GO:0005342,GO:0005575,GO:0005623,GO:0005886,GO:0006810,GO:0006811,GO:0006820,GO:0006865,GO:0008150,GO:0008509,GO:0008514,GO:0009605,GO:0009607,GO:0009624,GO:0015075,GO:0015171,GO:0015318,GO:0015711,GO:0015849,GO:0016020,GO:0022857,GO:0034220,GO:0043207,GO:0044464,GO:0046942,GO:0046943,GO:0050896,GO:0051179,GO:0051234,GO:0051704,GO:0051707,GO:0055085,GO:0071702,GO:…	ko:K03294,ko:K13863,ko:K13865	C-terminus of AA_permease
LOC_Os12g05715	chr12-2652314-2653191	4.4597	5.54386	6.54121	14.688	9.62142	11.8877	5.51492	12.0657	-1.10369	0.465324	8.87635e-05	down	NA	NA	NA
LOC_Os12g05709	chr12-2650334-2651593	20.6725	17.7703	17.37	1.34029	1.26499	0.129432	18.6043	0.911572	4.35899	20.5204	7.83955e-34	up	NA	NA	F-Box protein
LOC_Os12g05690	chr12-2636896-2637679	10.6403	10.9684	9.30535	2.93733	3.65944	3.32826	10.3047	3.30834	1.66331	3.16743	7.00528e-07	up	NA	NA	NA
LOC_Os12g05609	chr12-2588959-2590431	21.4972	20.1574	20.1271	1.25071	1.19028	0.221432	20.5939	0.887472	4.54609	23.362	2.5361e-43	up	NA	NA	F-Box protein
LOC_Os12g05600	chr12-2586176-2588862	23.0634	23.3301	23.1494	9.66939	8.52346	9.01182	23.181	9.06822	1.3769	2.5971	2.48335e-21	up	NA	NA	BEST Arabidopsis thaliana protein match is alpha beta-Hydrolases superfamily protein (TAIR
LOC_Os12g05440	chr12-2477452-2478981	168.575	177.839	170.642	73.6516	73.2355	75.4667	172.352	74.1179	1.24123	2.364	1.26608e-106	up	NA	ko:K20624	cytochrome p450
LOC_Os12g05330	chr12-2391390-2393155	1.48469	2.12246	2.03051	0.557865	0.695009	0.355563	1.87922	0.536146	1.8319	3.56005	0.00277348	up	GO:0000003,GO:0003006,GO:0005575,GO:0005622,GO:0005623,GO:0005737,GO:0005783,GO:0006996,GO:0007275,GO:0008150,GO:0009791,GO:0009846,GO:0009856,GO:0009987,GO:0010154,GO:0010162,GO:0010344,GO:0010431,GO:0010876,GO:0012505,GO:0016043,GO:0019915,GO:0021700,GO:0022414,GO:0022607,GO:0022611,GO:0032501,GO:0032502,GO:0032504,GO:0033036,GO:0034389,GO:0043226,GO:0043227,GO:0043229,GO:0043231,GO:0043900,GO:…	ko:K19365	Putative adipose-regulatory protein (Seipin)
LOC_Os12g05210	chr12-2322504-2323060	7.64113	7.86491	6.96684	38.5878	39.7756	37.1845	7.49096	38.516	-2.34021	0.197481	3.57152e-23	down	NA	NA	NA
LOC_Os12g05099	chr12-2254651-2254959	21.0414	20.6611	17.4406	0	0	0	19.7144	0	7.51817	183.314	1.22661e-09	up	NA	ko:K21773	sucrose synthase activity
LOC_Os12g05020	chr12-2187889-2193766	17.9933	11.4323	9.67503	7.07294	3.45558	3.97768	13.0335	4.8354	1.44632	2.72512	0.00113645	up	NA	NA	Dirigent proteins impart stereoselectivity on the phenoxy radical-coupling reaction, yielding optically active lignans from two molecules of coniferyl alcohol in the biosynthesis of lignans, flavonolignans, and alkaloids and thus plays a central role in plant secondary metabolism
LOC_Os12g04610	chr12-2004076-2007123	1.04787	0.332889	0.700629	1.76392	1.7659	1.47225	0.693797	1.66736	-1.24769	0.421123	0.00691929	down	NA	ko:K03136	General transcription factor IIE subunit
LOC_Os12g04500	chr12-1973576-1975184	271.099	266.669	254.86	120.843	116.78	120.833	264.209	119.486	1.16803	2.24705	2.15097e-60	up	GO:0000156,GO:0000160,GO:0003674,GO:0005575,GO:0005622,GO:0005623,GO:0005634,GO:0006355,GO:0007154,GO:0007165,GO:0007623,GO:0008150,GO:0009719,GO:0009725,GO:0009735,GO:0009736,GO:0009755,GO:0009889,GO:0009987,GO:0010033,GO:0010468,GO:0010556,GO:0019219,GO:0019222,GO:0023052,GO:0031323,GO:0031326,GO:0032870,GO:0035556,GO:0042221,GO:0043226,GO:0043227,GO:0043229,GO:0043231,GO:0044424,GO:0044464,GO:…	ko:K14492	Response regulator receiver domain
LOC_Os12g04360	chr12-1897386-1898307	20.6804	14.958	14.31	6.82701	8.29789	5.12957	16.6495	6.75149	1.32298	2.50182	9.93199e-08	up	GO:0003674,GO:0005488,GO:0005509,GO:0005575,GO:0005623,GO:0005886,GO:0006950,GO:0006952,GO:0008150,GO:0009605,GO:0009607,GO:0009620,GO:0016020,GO:0043167,GO:0043169,GO:0043207,GO:0044464,GO:0046872,GO:0050832,GO:0050896,GO:0051704,GO:0051707,GO:0071944,GO:0098542	ko:K13448	EF-hand domain
LOC_Os12g04320	chr12-1887638-1888651	2.29821	2.19029	2.09541	6.05808	7.28256	8.97559	2.19464	7.43874	-1.73733	0.299924	2.78601e-06	down	NA	NA	Sulfotransferase domain
LOC_Os12g04200	chr12-1820022-1822421	0.72621	1.28535	1.13507	0.374222	0	0.198763	1.04888	0.190995	2.47122	5.54513	0.00424476	up	GO:0003674,GO:0003676,GO:0003677,GO:0003700,GO:0005488,GO:0005575,GO:0005622,GO:0005623,GO:0005634,GO:0006355,GO:0008150,GO:0009889,GO:0010468,GO:0010556,GO:0019219,GO:0019222,GO:0031323,GO:0031326,GO:0043226,GO:0043227,GO:0043229,GO:0043231,GO:0043565,GO:0044424,GO:0044464,GO:0050789,GO:0050794,GO:0051171,GO:0051252,GO:0060255,GO:0065007,GO:0080090,GO:0097159,GO:0140110,GO:1901363,GO:1903506,GO:…	NA	Belongs to the GRAS family
LOC_Os12g03800	chr12-1611974-1612480	7.72312	5.44034	5.20466	0	0	0	6.1227	0	6.7555	108.046	1.29071e-07	up	NA	NA	NA
LOC_Os12g03730	chr12-1564153-1567324	1.30028	1.32774	1.94767	4.52281	4.95644	4.27063	1.52523	4.5833	-1.55927	0.339322	2.26811e-06	down	GO:0005575,GO:0005622,GO:0005623,GO:0005737,GO:0005798,GO:0005886,GO:0007275,GO:0008150,GO:0009653,GO:0009888,GO:0009987,GO:0010015,GO:0010053,GO:0010054,GO:0012505,GO:0016020,GO:0016049,GO:0021700,GO:0022622,GO:0030133,GO:0030135,GO:0030136,GO:0030140,GO:0030154,GO:0031410,GO:0031982,GO:0032501,GO:0032502,GO:0035618,GO:0040007,GO:0042995,GO:0043226,GO:0043227,GO:0043229,GO:0044424,GO:0044444,GO:…	ko:K16675	Belongs to the DHHC palmitoyltransferase family
LOC_Os12g03596	chr12-1490625-1494077	1.94822	1.47587	2.14067	5.31569	5.61228	5.69457	1.85492	5.54085	-1.55408	0.340547	2.00446e-12	down	NA	NA	NB-ARC domain
LOC_Os12g03370	chr12-1359102-1360300	4.54364	4.73624	6.34348	1.02435	1.99402	1.63221	5.20779	1.55019	1.77699	3.42711	8.12526e-06	up	GO:0005575,GO:0005911,GO:0006950,GO:0006952,GO:0008150,GO:0009506,GO:0009605,GO:0009607,GO:0009617,GO:0030054,GO:0042742,GO:0043207,GO:0050896,GO:0051704,GO:0051707,GO:0055044,GO:0098542	NA	Late embryogenesis abundant protein
LOC_Os12g03230	chr12-1285139-1287045	0.73955	1.83254	0.674288	2.26752	3.8774	3.68393	1.08213	3.27628	-1.573	0.33611	0.00230799	down	GO:0003674,GO:0005215,GO:0006810,GO:0006855,GO:0008150,GO:0015238,GO:0015893,GO:0022857,GO:0042221,GO:0042493,GO:0050896,GO:0051179,GO:0051234,GO:0055085	ko:K03327	Belongs to the multi antimicrobial extrusion (MATE) (TC 2.A.66.1) family
LOC_Os12g03212	chr12-1277648-1279706	0.952268	0.907552	1.64	3.62581	2.97182	1.62173	1.16661	2.73979	-1.20562	0.433584	0.00779733	down	NA	NA	NA
LOC_Os12g03150	chr12-1250362-1251430	23.8269	27.0417	24.046	50.1907	53.981	58.8917	24.9715	54.3545	-1.09788	0.467203	5.88307e-18	down	NA	ko:K09422	RNA polymerase II transcription regulator recruiting activity
LOC_Os12g03040	chr12-1188749-1190794	14.41	12.262	15.0154	32.0229	35.1734	35.6933	13.8958	34.2966	-1.27923	0.412016	6.71438e-25	down	GO:0000003,GO:0001101,GO:0003006,GO:0003674,GO:0003676,GO:0003677,GO:0003700,GO:0005488,GO:0005575,GO:0005622,GO:0005623,GO:0005634,GO:0006355,GO:0006521,GO:0006950,GO:0007275,GO:0007568,GO:0008150,GO:0009413,GO:0009415,GO:0009628,GO:0009790,GO:0009791,GO:0009793,GO:0009825,GO:0009835,GO:0009889,GO:0009891,GO:0009893,GO:0009908,GO:0009987,GO:0010035,GO:0010150,GO:0010154,GO:0010364,GO:0010365,GO:…	NA	No apical meristem (NAM) protein
LOC_Os12g02589	chr12-843998-848014	2.42218	2.63821	4.62719	0.728097	1.6198	0.99442	3.22919	1.11411	1.56378	2.95628	0.000620649	up	NA	NA	Alpha/beta hydrolase family
LOC_Os12g02350	chr12-994259-994771	4.64604	3.79533	3.32833	14.9634	20.1955	13.352	3.92323	16.1703	-2.02418	0.245845	3.46539e-08	down	NA	ko:K19040	RING-like zinc finger
LOC_Os12g02290	chr12-1034647-1035538	9.42063	8.33697	7.36227	5.25907	2.93998	4.51223	8.37329	4.23709	1.00318	2.00441	0.00376059	up	NA	NA	NA
LOC_Os12g02240	chr12-1058580-1059343	28.9683	29.307	30.6785	10.6503	11.6829	13.0212	29.6513	11.7848	1.35651	2.56065	1.01261e-12	up	NA	NA	NA
LOC_Os12g02080	chr12-654578-657099	4.43209	4.59667	3.80328	10.3447	9.88552	9.49039	4.27735	9.90686	-1.19017	0.438252	1.41695e-06	down	NA	ko:K00430	Belongs to the peroxidase family. Classical plant (class III) peroxidase subfamily
LOC_Os12g02030	chr12-634516-636357	7.63427	9.1675	6.96059	21.8927	22.729	17.9905	7.92079	20.8707	-1.37564	0.385381	3.28208e-12	down	GO:0000151,GO:0003674,GO:0005488,GO:0005515,GO:0005575,GO:0005622,GO:0005623,GO:0005737,GO:0006508,GO:0006511,GO:0006807,GO:0008150,GO:0008152,GO:0009056,GO:0009057,GO:0009987,GO:0010498,GO:0019005,GO:0019222,GO:0019538,GO:0019899,GO:0019941,GO:0030162,GO:0030163,GO:0031461,GO:0031625,GO:0032991,GO:0043161,GO:0043170,GO:0043632,GO:0044237,GO:0044238,GO:0044248,GO:0044257,GO:0044260,GO:0044265,GO:…	ko:K10523	BTB/POZ domain
LOC_Os12g02020	chr12-630777-632824	3.40489	3.245	2.66093	0	0.227698	0	3.10361	0.0758994	5.27943	38.839	5.73584e-05	up	NA	NA	transcription factor
LOC_Os12g01550	chr12-352844-353320	32.4785	33.3344	42.3035	74.6702	78.1907	77.6106	36.0388	76.8238	-1.06585	0.477692	5.84948e-13	down	GO:0003674,GO:0003676,GO:0003677,GO:0005488,GO:0007275,GO:0008150,GO:0009653,GO:0009965,GO:0010016,GO:0032501,GO:0032502,GO:0048366,GO:0048367,GO:0048731,GO:0048827,GO:0048856,GO:0097159,GO:0099402,GO:1901363,GO:1905392	NA	Lateral organ boundaries (LOB) domain
LOC_Os12g01449	chr12-295335-303756	136.672	134.746	134.992	27.7442	26.8209	26.5805	135.47	27.0486	2.34743	5.08917	0	up	GO:0005575,GO:0005622,GO:0005623,GO:0005737,GO:0006996,GO:0008150,GO:0009507,GO:0009526,GO:0009527,GO:0009536,GO:0009657,GO:0009658,GO:0009707,GO:0009902,GO:0009941,GO:0009987,GO:0016020,GO:0016043,GO:0019750,GO:0019867,GO:0031090,GO:0031967,GO:0031968,GO:0031969,GO:0031975,GO:0042170,GO:0043226,GO:0043227,GO:0043229,GO:0043231,GO:0044422,GO:0044424,GO:0044434,GO:0044435,GO:0044444,GO:0044446,GO:…	NA	Protein CHUP1, chloroplastic
LOC_Os11g47870	chr11-31556676-31558991	43.8107	43.9953	40.6819	12.5948	13.0759	13.3087	42.8293	12.9932	1.74456	3.35092	3.14818e-69	up	GO:0003674,GO:0003676,GO:0003677,GO:0003700,GO:0005488,GO:0005575,GO:0005622,GO:0005623,GO:0005634,GO:0006355,GO:0008150,GO:0009889,GO:0010468,GO:0010556,GO:0019219,GO:0019222,GO:0031323,GO:0031326,GO:0043226,GO:0043227,GO:0043229,GO:0043231,GO:0043565,GO:0044424,GO:0044464,GO:0050789,GO:0050794,GO:0051171,GO:0051252,GO:0060255,GO:0065007,GO:0080090,GO:0097159,GO:0140110,GO:1901363,GO:1903506,GO:…	NA	Belongs to the GRAS family
LOC_Os11g47520	chr11-31400614-31401486	0.975053	0.371707	1.24461	2.28616	1.46061	3.36257	0.863792	2.36978	-1.42869	0.371467	0.0326641	down	GO:0003674,GO:0003824,GO:0004553,GO:0004568,GO:0005488,GO:0005575,GO:0005576,GO:0006022,GO:0006026,GO:0006030,GO:0006032,GO:0006040,GO:0006807,GO:0008061,GO:0008144,GO:0008150,GO:0008152,GO:0009056,GO:0009057,GO:0009987,GO:0016787,GO:0016798,GO:0017144,GO:0042737,GO:0043170,GO:0044237,GO:0044248,GO:0046348,GO:0071704,GO:0097367,GO:1901071,GO:1901072,GO:1901135,GO:1901136,GO:1901564,GO:1901565,GO:…	NA	Belongs to the glycosyl hydrolase 18 family
LOC_Os11g47510	chr11-31398330-31399268	0.543912	1.03674	1.48774	6.21292	5.77126	5.73142	1.0228	5.9052	-2.49303	0.177632	2.42584e-07	down	NA	NA	Glycosyl hydrolases family 18
LOC_Os11g47400	chr2-19400652-19402031	0.659862	1.41497	1.20327	2.38022	3.86116	3.47661	1.0927	3.23933	-1.53694	0.344615	0.0035195	down	NA	NA	NA
LOC_Os11g47044	chr11-30874017-30878618	7.40193	6.7152	9.60399	20.6026	21.4562	22.7719	7.90704	21.6102	-1.42417	0.372633	4.53259e-25	down	NA	ko:K04733	Protein tyrosine kinase
LOC_Os11g46000	chr11-30711374-30714536	8.66559	7.96634	8.60009	28.5611	23.9801	22.4058	8.41067	24.9823	-1.54818	0.34194	3.48149e-30	down	NA	NA	Zinc finger (C3HC4-type RING finger) family protein
LOC_Os11g45730	chr11-30590485-30592494	1.14748	1.69011	1.33155	5.45614	6.25054	4.19704	1.38971	5.30124	-1.90693	0.266659	5.63466e-08	down	GO:0005575,GO:0005618,GO:0005622,GO:0005623,GO:0005737,GO:0030312,GO:0044424,GO:0044464,GO:0071944	ko:K01051	Pectinesterase
LOC_Os11g45580	chr11-30532815-30537339	0.61239	0.972723	0.651408	2.57715	2.10225	2.73763	0.745507	2.47234	-1.7052	0.306679	0.000392616	down	NA	NA	Domain of unknown function
LOC_Os11g45400	chr11-30401068-30404500	30.3309	31.2378	33.0811	67.5713	68.3204	64.3591	31.55	66.7503	-1.05703	0.48062	8.23242e-45	down	GO:0000003,GO:0003006,GO:0003674,GO:0003824,GO:0005575,GO:0005622,GO:0005623,GO:0005737,GO:0005739,GO:0006793,GO:0006796,GO:0007275,GO:0007276,GO:0008150,GO:0008152,GO:0008374,GO:0009058,GO:0009059,GO:0009555,GO:0009628,GO:0009987,GO:0010143,GO:0016020,GO:0016311,GO:0016740,GO:0016746,GO:0016747,GO:0016787,GO:0016788,GO:0016791,GO:0019953,GO:0022412,GO:0022414,GO:0030154,GO:0032501,GO:0032502,GO:…	ko:K13508	glycerol-3-phosphate acyltransferase
LOC_Os11g45346	chr11-30331381-30333458	11.6172	10.4678	10.3994	49.524	55.3708	45.5262	10.8281	50.1403	-2.18947	0.219232	2.40948e-37	down	NA	NA	transposition, RNA-mediated
LOC_Os11g45330	chr11-8700573-8721312	4.26144	3.93949	4.46819	2.57475	1.71557	1.95947	4.22304	2.08326	1.04079	2.05736	1.36297e-06	up	NA	ko:K13457	disease resistance protein RPM1
LOC_Os11g45320	chr11-30325976-30327979	16.0346	18.489	17.688	42.487	44.4806	40.2023	17.4039	42.39	-1.25997	0.417552	4.67507e-17	down	NA	NA	transposition, RNA-mediated
LOC_Os11g45280	chr11-30317150-30324602	16.4104	16.3966	16.0723	38.1902	37.3196	38.5399	16.2931	38.0166	-1.19914	0.435534	1.63617e-49	down	GO:0001666,GO:0003674,GO:0003824,GO:0004672,GO:0004674,GO:0004712,GO:0005575,GO:0005622,GO:0005623,GO:0005737,GO:0005783,GO:0005789,GO:0006082,GO:0006464,GO:0006468,GO:0006629,GO:0006720,GO:0006721,GO:0006793,GO:0006796,GO:0006807,GO:0006950,GO:0007154,GO:0007165,GO:0008150,GO:0008152,GO:0008299,GO:0008610,GO:0009058,GO:0009628,GO:0009685,GO:0009686,GO:0009719,GO:0009723,GO:0009725,GO:0009743,GO:…	NA	serine threonine-protein kinase ctr1
LOC_Os11g45050	chr11-30184016-30190589	4.36333	4.76266	6.52847	10.9636	11.0333	12.2894	5.21815	11.4288	-1.10415	0.465176	6.26395e-16	down	NA	NA	disease resistance protein
LOC_Os11g45040	chr11-30238973-30245658	130.767	129.918	136.662	53.1217	56.8833	50.2254	132.449	53.4101	1.3337	2.52048	4.43221e-36	up	NA	NA	NA
LOC_Os11g44990	chr11-30246461-30255746	2.68336	2.93623	3.44332	6.49768	7.25763	7.42593	3.02097	7.06041	-1.19818	0.435825	7.65299e-11	down	NA	NA	disease resistance protein
LOC_Os11g44880	chr11-30053899-30060560	2.49214	2.12771	2.3669	5.7121	6.12473	6.71438	2.32892	6.18374	-1.38544	0.382773	1.72791e-11	down	GO:0003674,GO:0003774,GO:0003777,GO:0003824,GO:0005488,GO:0005515,GO:0005575,GO:0005622,GO:0005623,GO:0005856,GO:0005871,GO:0005875,GO:0006928,GO:0007017,GO:0007018,GO:0008017,GO:0008092,GO:0008150,GO:0009987,GO:0015630,GO:0015631,GO:0016462,GO:0016787,GO:0016817,GO:0016818,GO:0016887,GO:0017111,GO:0032991,GO:0043226,GO:0043228,GO:0043229,GO:0043232,GO:0044422,GO:0044424,GO:0044430,GO:0044446,GO:…	ko:K10406	Belongs to the TRAFAC class myosin-kinesin ATPase superfamily. Kinesin family
LOC_Os11g44764	chr11-29998337-30002219	4.363	4.32445	3.81887	0.865591	0.653567	0.919494	4.16878	0.812884	2.38167	5.2114	4.24206e-10	up	NA	NA	Protein kinase domain
LOC_Os11g44690	chr11-29771185-29776746	2.46168	3.08695	1.6538	0.701025	0.485202	0.620566	2.40081	0.602264	2.01586	4.04423	0.000513571	up	NA	NA	Protein kinase domain
LOC_Os11g44654	chr11-29743467-29743707	13.0957	7.28046	4.97504	15.7461	14.3041	27.1808	8.4504	19.077	-1.15857	0.447958	0.0318614	down	NA	NA	NA
LOC_Os11g44562	chr11-29635653-29639987	1.07283	0.511225	0.855887	2.11633	2.19717	2.05542	0.813313	2.12297	-1.36413	0.388467	0.000650633	down	NA	NA	Domain of unknown function (DUF4220)
LOC_Os11g44500	chr11-29618858-29620679	1.46762	1.59852	1.91159	0.567208	0.883312	0.301265	1.65925	0.583928	1.52893	2.88571	0.00788459	up	NA	NA	Protein kinase domain
LOC_Os11g44430	chr11-29585237-29587736	3.00617	1.73409	2.01961	0.784744	0.814719	0.985178	2.25329	0.861547	1.40991	2.65721	0.000915587	up	NA	NA	Protein kinase domain
LOC_Os11g44424	chr11-29550039-29558226	1.47855	1.66075	1.92582	4.85716	4.25168	6.32308	1.68837	5.14397	-1.58028	0.334416	1.44352e-10	down	NA	NA	Protein kinase domain
LOC_Os11g44380	chr11-29504291-29505739	4.10677	4.98137	3.17704	1.12225	1.16512	1.19214	4.08839	1.15984	1.84091	3.58236	1.25388e-05	up	NA	NA	NA
LOC_Os11g44310	chr11-29446558-29450890	2.08552	2.71986	2.50195	12.274	13.9761	13.6693	2.43578	13.3065	-2.42331	0.186427	8.16732e-23	down	NA	NA	Calmodulin binding protein-like
LOC_Os11g44300	chr11-29438296-29439762	2.13276	3.22826	2.28771	0.678811	0.587283	1.08162	2.54958	0.782573	1.73177	3.32136	0.000989375	up	NA	NA	NA
LOC_Os11g43530	chr11-28504474-28504803	30.9535	26.0584	31.985	62.3402	67.1365	57.821	29.6656	62.4326	-1.05006	0.482947	5.61475e-08	down	NA	ko:K03676	Glutaredoxin
LOC_Os11g43140	chr11-28255992-28260023	2.08445	2.27037	2.40473	4.94869	5.45634	4.07508	2.25318	4.8267	-1.07482	0.474729	1.40122e-07	down	NA	NA	ADP binding
LOC_Os11g42930	chr11-28081793-28085988	11.7099	13.1223	13.2577	1.39251	0.722851	0.739614	12.6966	0.951659	3.75299	13.4823	1.56282e-25	up	NA	NA	Protein of unknown function (DUF3615)
LOC_Os11g42890	chr11-28035734-28037787	2.45309	2.02618	3.8768	0	0.459334	0.313323	2.78536	0.257552	3.47585	11.1259	2.29518e-05	up	NA	NA	Protein of unknown function (DUF3615)
LOC_Os11g42880	chr11-28030078-28034636	2.04498	3.24825	1.55377	0.153678	0	0	2.28233	0.051226	5.34973	40.7783	4.75692e-05	up	NA	NA	Protein of unknown function (DUF3615)
LOC_Os11g42850	chr11-27992780-27995881	16.7292	14.6932	15.7016	0.147904	0.614215	0.628458	15.708	0.463526	5.12105	34.8008	1.93691e-22	up	NA	NA	Protein of unknown function (DUF3615)
LOC_Os11g42849	chr11-28004645-28008550	18.6435	13.2481	15.209	2.94956	1.83733	2.66325	15.7002	2.48338	2.68128	6.41424	9.71014e-20	up	NA	NA	Protein of unknown function (DUF3615)
LOC_Os11g42836	chr11-27986203-27991851	26.5374	27.649	25.836	7.30103	6.10604	7.00166	26.6741	6.80291	1.99404	3.98352	1.42458e-35	up	NA	NA	Protein of unknown function (DUF3615)
LOC_Os11g42800	chr11-27863353-27867467	26.3501	26.3488	26.766	65.3329	66.228	68.0461	26.4883	66.5357	-1.30503	0.404712	8.88975e-86	down	GO:0003008,GO:0003674,GO:0003774,GO:0003777,GO:0003824,GO:0005575,GO:0005622,GO:0005623,GO:0005813,GO:0005815,GO:0005856,GO:0005871,GO:0005875,GO:0005911,GO:0005912,GO:0005913,GO:0005915,GO:0006928,GO:0007017,GO:0007018,GO:0007155,GO:0007600,GO:0007601,GO:0008150,GO:0009987,GO:0015630,GO:0016043,GO:0016462,GO:0016787,GO:0016817,GO:0016818,GO:0016887,GO:0017111,GO:0022610,GO:0030054,GO:0032501,GO:…	ko:K10406	Belongs to the TRAFAC class myosin-kinesin ATPase superfamily. Kinesin family
LOC_Os11g42220	chr11-27637779-27639938	27.2463	28.6324	25.5	71.2705	70.5297	62.4856	27.1262	68.0953	-1.30536	0.404619	5.33745e-52	down	GO:0003674,GO:0003824,GO:0008150,GO:0008152,GO:0016491,GO:0016722,GO:0055114	ko:K05909	Belongs to the multicopper oxidase family
LOC_Os11g42070	chr11-27593593-27597713	2.72051	2.47123	3.4106	6.59331	6.84516	6.27093	2.86745	6.5698	-1.17053	0.444257	3.89126e-11	down	NA	NA	NB-ARC domain
LOC_Os11g42030	chr11-27547723-27550320	2.88328	3.1226	3.70428	1.41824	1.53376	1.69488	3.23672	1.54896	1.08936	2.1278	0.000268478	up	NA	NA	Protein of unknown function, DUF594
LOC_Os11g41920	chr11-27494581-27497809	0.817173	0.605734	1.32455	2.45639	2.12518	1.73957	0.91582	2.10705	-1.17483	0.442936	0.0101718	down	NA	NA	NA
LOC_Os11g41600	chr11-27201594-27203975	41.2285	40.5366	38.9789	84.8553	86.3653	82.6366	40.248	84.6191	-1.04926	0.483216	9.91903e-43	down	NA	NA	NA
LOC_Os11g41500	chr11-27148847-27149488	56.3428	54.4697	51.0012	21.5665	19.3543	12.0372	53.9379	17.6527	1.63075	3.09673	9.12371e-15	up	NA	NA	Lecithin retinol acyltransferase
LOC_Os11g41450	chr11-27041020-27044319	0.973288	0.386494	0.591601	6.21704	5.01175	6.6042	0.650461	5.94433	-3.17847	0.110455	3.57071e-17	down	NA	NA	transposition, RNA-mediated
LOC_Os11g41435	chr11-27021811-27027134	0.922052	0.679038	0.840686	1.77638	2.3151	1.887	0.813925	1.99283	-1.26921	0.414887	7.40861e-05	down	NA	NA	NB-ARC domain
LOC_Os11g41189	chr11-26750996-26751358	39.8644	47.8258	50.4576	24.953	19.7589	20.6664	46.0493	21.7928	1.1025	2.14726	3.46918e-07	up	NA	NA	NB-ARC domain
LOC_Os11g41108	chr11-26651140-26653029	0.681367	1.20598	0.177497	3.77447	3.00733	3.45005	0.68828	3.41062	-2.29465	0.203817	1.00962e-06	down	NA	NA	Belongs to the protein kinase superfamily. Ser Thr protein kinase family
LOC_Os11g41064	chr11-26556308-26557956	22.7103	17.0623	20.7062	5.97953	5.43194	3.81114	20.1596	5.0742	2.00983	4.02735	6.78407e-18	up	NA	NA	NA
LOC_Os11g40970	chr11-26528492-26532197	7.43092	6.21944	9.03358	2.40553	2.49742	2.28154	7.56131	2.39483	1.68252	3.20987	7.65111e-18	up	NA	NA	Belongs to the protein kinase superfamily. Ser Thr protein kinase family
LOC_Os11g40930	chr11-26498819-26499196	12.6107	10.7308	13.9617	4.87379	6.32495	3.88297	12.4344	5.02724	1.32946	2.51309	0.00145614	up	NA	NA	NA
LOC_Os11g40900	chr6-7092450-7093700	65.1668	57.3522	65.6705	0	0.875762	0	62.7298	0.291921	7.77828	219.531	3.94148e-20	up	NA	NA	NA
LOC_Os11g40780	chr11-26391229-26396406	4.32895	4.04634	4.97163	9.83457	8.26171	10.766	4.44897	9.62076	-1.08789	0.470448	3.24556e-13	down	NA	NA	disease resistance protein
LOC_Os11g40480	chr11-26137068-26137805	12.9183	13.1911	13.2506	0.208028	0	0.662946	13.12	0.290325	5.53963	46.5151	6.9909e-13	up	NA	NA	Broad-Complex, Tramtrack and Bric a brac
LOC_Os11g40466	chr11-26132387-26132734	9.29495	6.52731	10.7049	1.76465	5.03815	2.81181	8.84239	3.20487	1.49177	2.81234	0.00617944	up	NA	NA	NA
LOC_Os11g40454	chr11-26112580-26116053	19.1121	19.7091	19.2128	3.53539	3.44103	3.66166	19.3447	3.54603	2.47152	5.54628	7.58777e-75	up	NA	NA	Belongs to the peptidase C19 family
LOC_Os11g40420	chr11-26041881-26044280	0	0.225975	0	0.213822	0.887959	0.832838	0.0753251	0.644873	-3.06988	0.119089	0.0071641	down	NA	NA	Domain of unknown function (DUF4220)
LOC_Os11g40130	chr11-25869252-25870147	2.28006	1.0865	1.90562	4.62629	4.62512	2.36619	1.75739	3.87253	-1.1208	0.459839	0.023033	down	NA	NA	NA
LOC_Os11g39920	chr11-25777511-25780958	1.24448	1.89766	2.64753	3.44158	5.51491	4.21223	1.92989	4.38957	-1.15492	0.44909	0.000304058	down	NA	NA	Domain of unknown function (DUF4220)
LOC_Os11g39370	chr11-25415026-25420565	63.7755	67.5203	64.5952	28.9646	27.2248	26.7798	65.297	27.6564	1.26243	2.39899	2.27891e-71	up	NA	NA	Belongs to the protein kinase superfamily. Ser Thr protein kinase family
LOC_Os11g38610	chr11-24846587-24854347	2.36298	1.62355	2.25467	0.74334	0.46304	1.0002	2.0804	0.735526	1.52494	2.87774	6.30075e-05	up	NA	NA	Protein of unknown function (DUF629)
LOC_Os11g38539	chr11-24832830-24837984	12.6702	10.6296	12.8944	4.70712	4.67808	5.51309	12.0647	4.96609	1.3051	2.47102	5.8851e-21	up	NA	NA	Disease resistance protein RPM1
LOC_Os11g38520	chr11-24780984-24786090	6.43375	6.0681	6.01797	14.2792	14.0132	13.7634	6.17327	14.0186	-1.1607	0.447297	1.93978e-28	down	NA	NA	Disease resistance protein RPM1
LOC_Os11g38140	chr11-24598009-24599229	2.46101	1.51765	1.58389	4.69973	3.5239	3.05091	1.85418	3.75818	-1.00244	0.499154	0.0167866	down	NA	NA	Protein of unknown function (DUF295)
LOC_Os11g37230	chr11-24040289-24042917	78.0925	82.1201	77.6741	35.1487	35.7093	34.1371	79.2955	34.9984	1.20331	2.30268	1.8395e-40	up	NA	ko:K22378	RING-like zinc finger
LOC_Os11g37040	chr11-28452234-28455673	0.0989793	0	0.270735	0.669438	0.741343	0.331859	0.123238	0.58088	-2.19865	0.217841	0.00597545	down	NA	NA	ADP binding
LOC_Os11g36950	chr11-23840809-23842552	6.39415	8.37912	9.10922	0.360386	0.374152	1.53131	7.96083	0.755284	3.43887	10.8444	3.88243e-06	up	GO:0003674,GO:0005488,GO:0005515,GO:0005575,GO:0005622,GO:0005623,GO:0005737,GO:0005829,GO:0005832,GO:0006457,GO:0006458,GO:0008150,GO:0009987,GO:0032991,GO:0044183,GO:0044424,GO:0044444,GO:0044445,GO:0044464,GO:0051082,GO:0061077,GO:0101031	ko:K09500	assists the folding of proteins upon ATP hydrolysis
LOC_Os11g36400	chr11-23644306-23645670	17.2201	16.1629	15.3437	2.35286	2.80915	2.24945	16.2422	2.47049	2.73991	6.68028	4.8321e-27	up	NA	ko:K07195	Exo70 exocyst complex subunit
LOC_Os11g36170	chr11-23501843-23503207	2.12026	1.54524	1.93316	0.224944	0	0	1.86622	0.0749814	4.61899	24.5727	6.27953e-05	up	NA	NA	Protein of unknown function (DUF1618)
LOC_Os11g35850	chr11-23099428-23102576	1.62189	1.59725	2.11957	0.780054	0.506157	0.725052	1.77957	0.670421	1.43201	2.69822	0.000249545	up	NA	NA	regulation of response to stimulus
LOC_Os11g35847	chr11-23090157-23095393	0.450707	0.429543	0.560365	0.147797	0.230164	0.117751	0.480205	0.165237	1.56305	2.95477	0.0182766	up	NA	NA	regulation of response to stimulus
LOC_Os11g35844	chr11-23054900-23058050	3.05795	2.96734	2.38256	0.902495	1.56161	1.225	2.80262	1.2297	1.2133	2.31868	9.421e-05	up	NA	NA	regulation of response to stimulus
LOC_Os11g35410	chr11-22615547-22618635	2.63814	1.92582	3.07065	5.87169	6.30618	5.80717	2.54487	5.99501	-1.21128	0.431886	2.07715e-08	down	NA	NA	Leucine Rich Repeat
LOC_Os11g35330	chr11-22581418-22585208	1.43464	1.82304	2.68876	5.53435	4.55183	5.19184	1.98215	5.09267	-1.33198	0.397221	3.50245e-06	down	GO:0000003,GO:0001101,GO:0002237,GO:0002376,GO:0003006,GO:0003674,GO:0003824,GO:0004672,GO:0004674,GO:0004675,GO:0004888,GO:0005488,GO:0005575,GO:0005623,GO:0005886,GO:0006464,GO:0006468,GO:0006793,GO:0006796,GO:0006807,GO:0006950,GO:0006952,GO:0006955,GO:0007154,GO:0007165,GO:0007166,GO:0007167,GO:0007178,GO:0007275,GO:0008061,GO:0008144,GO:0008150,GO:0008152,GO:0009605,GO:0009607,GO:0009617,GO:…	NA	LysM domain
LOC_Os11g35274	chr11-22524341-22528530	7.68436	9.13554	9.02869	19.5745	20.1739	17.758	8.6162	19.1688	-1.12891	0.457261	7.57851e-16	down	NA	NA	Protein kinase domain
LOC_Os11g34684	chr11-22230244-22231716	10.0016	8.28864	10.9031	3.13715	3.46055	0.833128	9.73112	2.47694	1.99114	3.97551	3.44088e-07	up	NA	NA	Cysteine-rich receptor-like protein kinase
LOC_Os11g34660	chr11-22214475-22229885	12.348	12.2689	13.6537	3.55381	4.67343	2.76842	12.7569	3.66522	1.82206	3.53586	1.10704e-07	up	NA	NA	Cysteine-rich receptor-like protein kinase
LOC_Os11g34640	chr11-22199487-22200670	1.92366	0.733334	1.05235	6.59201	6.30351	4.79119	1.23645	5.89557	-2.24089	0.211556	3.07287e-06	down	NA	NA	NA
LOC_Os11g33320	chr11-21553022-21558160	33.6386	38.6186	40.6443	19.4012	19.2035	18.2079	37.6338	18.9375	1.01469	2.02047	4.82911e-37	up	NA	NA	LRR-repeat protein
LOC_Os11g32750	chr11-21232039-21237342	22.5949	23.6314	23.544	7.71812	7.96715	8.38615	23.2568	8.0238	1.55969	2.94791	2.72785e-50	up	GO:0003674,GO:0003824,GO:0004551,GO:0005575,GO:0005622,GO:0005623,GO:0005634,GO:0005737,GO:0005739,GO:0016462,GO:0016787,GO:0016817,GO:0016818,GO:0034432,GO:0043226,GO:0043227,GO:0043229,GO:0043231,GO:0044424,GO:0044444,GO:0044464	ko:K07766	NUDIX domain
LOC_Os11g32520	chr11-21027373-21033519	0.366906	0.489548	0.200717	2.44845	2.40457	2.46033	0.35239	2.43778	-2.77399	0.146199	3.73078e-08	down	GO:0003674,GO:0003824,GO:0005575,GO:0005622,GO:0005623,GO:0005634,GO:0005737,GO:0008150,GO:0009314,GO:0009416,GO:0009628,GO:0009719,GO:0009725,GO:0009733,GO:0010033,GO:0010252,GO:0010279,GO:0016874,GO:0016879,GO:0016881,GO:0042221,GO:0042592,GO:0043226,GO:0043227,GO:0043229,GO:0043231,GO:0044424,GO:0044464,GO:0048878,GO:0050896,GO:0065007,GO:0065008	ko:K14487	GH3 auxin-responsive promoter
LOC_Os11g32090	chr3-4966829-4967480	29.4941	42.6974	36.7629	9.09026	7.34027	5.00699	36.3181	7.14584	2.36485	5.15099	2.52445e-17	up	GO:0003008,GO:0003674,GO:0003824,GO:0004659,GO:0004661,GO:0004663,GO:0005488,GO:0005515,GO:0005575,GO:0005622,GO:0005623,GO:0005737,GO:0005829,GO:0005886,GO:0005968,GO:0006464,GO:0006807,GO:0007275,GO:0007600,GO:0007601,GO:0008150,GO:0008152,GO:0008270,GO:0008318,GO:0009555,GO:0009987,GO:0010941,GO:0016020,GO:0016740,GO:0016765,GO:0017016,GO:0017137,GO:0018342,GO:0018344,GO:0019538,GO:0019899,GO:…	ko:K05956	Prenyltransferase and squalene oxidase repeat
LOC_Os11g31820	chr11-20456670-20468188	1.46864	1.06375	1.71397	0.052976	0.0549996	0	1.41545	0.0359918	5.30337	39.4887	1.66313e-06	up	GO:0003002,GO:0003674,GO:0003676,GO:0003723,GO:0005049,GO:0005488,GO:0005575,GO:0005622,GO:0005623,GO:0005634,GO:0005737,GO:0006403,GO:0006405,GO:0006810,GO:0006913,GO:0007275,GO:0007389,GO:0008150,GO:0009653,GO:0009798,GO:0009909,GO:0009910,GO:0009943,GO:0009944,GO:0009955,GO:0009965,GO:0010016,GO:0015931,GO:0022622,GO:0031074,GO:0032386,GO:0032501,GO:0032502,GO:0032879,GO:0032880,GO:0032991,GO:…	ko:K14289	Protein HASTY 1 isoform X1
LOC_Os11g31800	chr11-20427415-20432485	15.2733	14.5561	19.8078	6.64916	7.02642	8.19839	16.5457	7.29132	1.20817	2.31044	1.62488e-09	up	NA	NA	NA
LOC_Os11g31705	chr11-20326327-20336039	9.55074	7.51158	9.97609	0.919809	0.694504	0.888262	9.01281	0.834191	3.45613	10.9749	2.91109e-24	up	GO:0003002,GO:0003674,GO:0003676,GO:0003723,GO:0005049,GO:0005488,GO:0005575,GO:0005622,GO:0005623,GO:0005634,GO:0005737,GO:0006403,GO:0006405,GO:0006810,GO:0006913,GO:0007275,GO:0007389,GO:0008150,GO:0009653,GO:0009798,GO:0009909,GO:0009910,GO:0009943,GO:0009944,GO:0009955,GO:0009965,GO:0010016,GO:0015931,GO:0022622,GO:0031074,GO:0032386,GO:0032501,GO:0032502,GO:0032879,GO:0032880,GO:0032991,GO:…	ko:K14289	Protein HASTY 1 isoform X1
LOC_Os11g31700	chr11-20320503-20321258	12.83	17.871	19.7963	1.33499	0.461996	0.47271	16.8325	0.756567	4.48482	22.3906	1.28798e-09	up	GO:0003002,GO:0003674,GO:0003676,GO:0003723,GO:0005049,GO:0005488,GO:0005575,GO:0005622,GO:0005623,GO:0005634,GO:0005737,GO:0006403,GO:0006405,GO:0006810,GO:0006913,GO:0007275,GO:0007389,GO:0008150,GO:0009653,GO:0009798,GO:0009909,GO:0009910,GO:0009943,GO:0009944,GO:0009955,GO:0009965,GO:0010016,GO:0015931,GO:0022622,GO:0031074,GO:0032386,GO:0032501,GO:0032502,GO:0032879,GO:0032880,GO:0032991,GO:…	ko:K14289	Protein HASTY 1 isoform X1
LOC_Os11g31660	chr11-20282086-20287002	8.20326	8.2242	9.61633	4.22721	3.98971	3.87811	8.68126	4.03167	1.13022	2.18892	1.31658e-06	up	NA	NA	NA
LOC_Os11g31500	chr11-20114299-20123238	0.362415	0.37418	0.688403	0	0.0565509	0.0289311	0.474999	0.028494	4.10014	17.15	3.3702e-05	up	NA	ko:K17592	NA
LOC_Os11g29970	chr11-18933114-18938621	6.3381	5.99366	6.58514	1.06337	0.781994	0.847194	6.30563	0.89752	2.83339	7.12746	1.27265e-28	up	NA	NA	disease resistance
LOC_Os11g29824	chr11-18807624-18811002	24.4093	21.9816	22.161	5.45637	6.10054	4.01272	22.8506	5.18988	2.15983	4.46863	6.23864e-62	up	NA	NA	disease resistance
LOC_Os11g29510	chr11-18621306-18625059	0.368494	0	0	2.49228	2.41498	2.11798	0.122831	2.34175	-4.28899	0.0511547	0.000247203	down	NA	NA	NB-ARC domain
LOC_Os11g29260	chr11-18400753-18401163	9.94127	11.8431	11.7077	0	0	0	11.164	0	7.32113	159.911	4.13514e-09	up	NA	NA	NA
LOC_Os11g29090	chr11-18256430-18264390	7.62355	8.12541	7.73227	3.41708	3.71654	3.62987	7.82708	3.58783	1.14951	2.21838	7.32873e-13	up	NA	ko:K13459	NB-ARC domain
LOC_Os11g28950	chr11-18205170-18232699	0.260472	0.347537	0.52247	1.03352	0.829134	0.598843	0.376826	0.820498	-1.09457	0.468277	0.0442498	down	NA	NA	disease resistance protein
LOC_Os11g28530	chr11-17885558-17897106	9.38938	9.36059	10.4194	3.39804	3.6435	4.37891	9.72313	3.80682	1.37869	2.60032	1.03738e-14	up	NA	ko:K04121,ko:K14044	atks,atks1,ga2,ks,ks1
LOC_Os11g27110	chr11-16986581-16988175	0.747154	1.42414	1.26513	3.08011	1.79874	2.76068	1.14547	2.54651	-1.1254	0.458377	0.0124148	down	NA	NA	DUF1719
LOC_Os11g26950	chr11-16833293-16836684	3.74022	3.6875	4.23331	14.7709	13.2824	11.7372	3.88701	13.2635	-1.74672	0.297979	1.7401e-13	down	GO:0003674,GO:0003824,GO:0005575,GO:0005622,GO:0005623,GO:0008194,GO:0016740,GO:0016757,GO:0016758,GO:0035251,GO:0043226,GO:0043227,GO:0043229,GO:0043231,GO:0044424,GO:0044464,GO:0046527,GO:0047230,GO:0080043,GO:0080044	ko:K17193	UDP-glucoronosyl and UDP-glucosyl transferase
LOC_Os11g26340	chr11-16236974-16237288	3.78321	7.21112	3.44936	11.2097	14.6739	9.31913	4.81456	11.7342	-1.26231	0.416877	0.0089473	down	NA	NA	NA
LOC_Os11g25990	chr11-16002204-16004448	0.834159	0.433631	0.622268	2.46186	1.77493	1.81609	0.630019	2.01763	-1.66144	0.316124	0.000307664	down	GO:0000278,GO:0000280,GO:0000281,GO:0000910,GO:0000911,GO:0000919,GO:0001101,GO:0003674,GO:0003824,GO:0005575,GO:0005622,GO:0005623,GO:0005737,GO:0005794,GO:0006082,GO:0006520,GO:0006725,GO:0006807,GO:0006996,GO:0007049,GO:0008150,GO:0008152,GO:0008194,GO:0009072,GO:0009524,GO:0009719,GO:0009725,GO:0009751,GO:0009832,GO:0009920,GO:0009987,GO:0010033,GO:0012505,GO:0014070,GO:0016043,GO:0016740,GO:…	ko:K08237,ko:K12338,ko:K13692,ko:K21371,ko:K21374	Belongs to the UDP-glycosyltransferase family
LOC_Os11g24500	chr11-14766266-14767396	78.2733	79.3934	75.4441	34.2846	35.5942	33.4739	77.7036	34.4509	1.19667	2.29211	8.60016e-21	up	NA	NA	Protein RETICULATA-related
LOC_Os11g24374	chr11-14687082-14698684	0.705572	0.576377	0.643309	4.18125	4.05785	5.60031	0.641752	4.61314	-2.82302	0.141314	1.07188e-10	down	NA	ko:K16296	Belongs to the peptidase S10 family
LOC_Os11g24060	chr11-14443216-14445216	1.10604	0.324338	0.85329	1.53448	1.83205	1.63003	0.761221	1.66552	-1.10959	0.463427	0.0257156	down	GO:0003674,GO:0005215,GO:0005345,GO:0006810,GO:0006863,GO:0008150,GO:0015205,GO:0015851,GO:0015853,GO:0015854,GO:0022857,GO:0051179,GO:0051234,GO:0055085,GO:0071702,GO:0071705,GO:0072530,GO:1904823	ko:K06901	Permease family
LOC_Os11g22650	chr9-1638940-1639660	6.11133	2.49616	5.57204	16.9271	13.4867	16.7266	4.72651	15.7135	-1.71177	0.305285	2.31726e-05	down	NA	NA	NA
LOC_Os11g22350	chr11-13342660-13348944	15.6896	13.5246	14.2197	3.54774	4.34099	2.60218	14.478	3.49697	2.07128	4.2026	3.39839e-41	up	GO:0003674,GO:0003824,GO:0005215,GO:0005575,GO:0005623,GO:0005886,GO:0005911,GO:0006810,GO:0008150,GO:0009506,GO:0015399,GO:0015405,GO:0016020,GO:0016021,GO:0016462,GO:0016787,GO:0016817,GO:0016818,GO:0016887,GO:0017111,GO:0022804,GO:0022857,GO:0030054,GO:0031224,GO:0042623,GO:0042626,GO:0043492,GO:0044425,GO:0044464,GO:0051179,GO:0051234,GO:0055044,GO:0055085,GO:0071944	NA	ABC transporter
LOC_Os11g22296	chr11-12829552-12831930	1.1872	0.678871	0.649461	3.21181	4.22369	5.68636	0.83851	4.37395	-2.36694	0.193857	0.000175177	down	NA	NA	NA
LOC_Os11g20259	chr11-12361246-12362294	4.09967	4.72973	5.90195	22.766	25.4537	26.4574	4.91045	24.8924	-2.3128	0.20127	1.3895e-20	down	NA	NA	NA
LOC_Os11g19880	chr11-11982644-11987128	2.33052	1.66581	1.91238	0.420327	0	0.223251	1.96957	0.214526	3.20844	9.24352	3.17625e-05	up	NA	ko:K16040	Belongs to the class I-like SAM-binding methyltransferase superfamily. Cation-independent O- methyltransferase family
LOC_Os11g19871	chr11-11971111-11978176	1.17926	0.986823	1.52101	3.63126	4.33546	3.33388	1.22903	3.76687	-1.58977	0.332224	8.55567e-14	down	GO:0003674,GO:0003824,GO:0004672,GO:0004674,GO:0005575,GO:0005622,GO:0005623,GO:0006464,GO:0006468,GO:0006793,GO:0006796,GO:0006807,GO:0007154,GO:0007165,GO:0008150,GO:0008152,GO:0009987,GO:0016301,GO:0016310,GO:0016740,GO:0016772,GO:0016773,GO:0018105,GO:0018107,GO:0018193,GO:0018209,GO:0018210,GO:0019538,GO:0023052,GO:0035556,GO:0036211,GO:0043170,GO:0043412,GO:0044237,GO:0044238,GO:0044260,GO:…	NA	Non-specific serine threonine protein kinase
LOC_Os11g19857	chr11-11963893-11964396	1.35115	0.321925	1.53989	4.56918	5.05996	3.88297	1.07099	4.50404	-2.04765	0.241878	0.00323162	down	NA	NA	NA
LOC_Os11g19530	chr9-3606868-3607149	112.893	108.167	94.1235	0	0	0	105.061	0	10.011	1031.83	3.85038e-17	up	NA	NA	NA
LOC_Os11g16990	chr11-9840116-9841128	1.34448	1.12118	1.99198	3.33419	2.20281	4.0248	1.48588	3.18727	-1.07314	0.475285	0.0310756	down	NA	NA	Enoyl-CoA hydratase/isomerase
LOC_Os11g16910	chr9-9783768-9784349	91.5575	90.6036	84.2782	0	0	0	88.8131	0	10.8142	1800.47	6.75599e-20	up	NA	NA	Domain of unknown function
LOC_Os11g14380	chr11-7938946-7945941	74.8072	72.5195	76.7609	29.2096	29.7237	29.1817	74.6959	29.3717	1.37024	2.58513	8.6528e-97	up	NA	NA	NB-ARC domain
LOC_Os11g13870	chr11-7499413-7500363	4.06664	3.17101	5.73021	9.6682	8.13384	8.67661	4.32262	8.82622	-1.00368	0.498727	0.00123724	down	GO:0003674,GO:0003824,GO:0005575,GO:0005622,GO:0005623,GO:0005737,GO:0005794,GO:0005975,GO:0005976,GO:0008150,GO:0008152,GO:0008168,GO:0008757,GO:0009987,GO:0010383,GO:0010410,GO:0012505,GO:0016740,GO:0016741,GO:0030775,GO:0032259,GO:0043170,GO:0043226,GO:0043227,GO:0043229,GO:0043231,GO:0044036,GO:0044237,GO:0044238,GO:0044260,GO:0044424,GO:0044444,GO:0044464,GO:0045491,GO:0071554,GO:0071704	ko:K18801	Polysaccharide biosynthesis
LOC_Os11g13530	chr11-7317311-7319295	6.94323	5.75782	7.56374	17.5642	14.2673	14.339	6.75493	15.3902	-1.16473	0.446047	1.43865e-11	down	GO:0003674,GO:0004857,GO:0004866,GO:0004867,GO:0005575,GO:0005576,GO:0005615,GO:0008150,GO:0009892,GO:0010466,GO:0010605,GO:0010951,GO:0019222,GO:0030162,GO:0030234,GO:0030414,GO:0031323,GO:0031324,GO:0032268,GO:0032269,GO:0043086,GO:0044092,GO:0044421,GO:0045861,GO:0048519,GO:0048523,GO:0050789,GO:0050790,GO:0050794,GO:0051171,GO:0051172,GO:0051246,GO:0051248,GO:0051336,GO:0051346,GO:0052547,GO:…	ko:K13963	serine-type endopeptidase inhibitor activity
LOC_Os11g12330	chr11-6802113-6808967	61.469	61.6903	61.3696	23.0857	23.9675	23.7308	61.5096	23.5947	1.40611	2.65022	3.79512e-110	up	NA	ko:K13457	NB-ARC domain
LOC_Os11g12320	chr11-6799130-6800635	51.322	48.5889	50.7097	20.2864	21.3788	21.5497	50.2069	21.0717	1.27648	2.42247	3.88671e-35	up	NA	ko:K13457	disease resistance protein
LOC_Os11g12093	chr11-6770426-6771552	34.1573	32.0367	30.8959	13.6901	14.7206	15.062	32.3633	14.4909	1.18291	2.27033	1.22193e-09	up	NA	NA	NA
LOC_Os11g11960	chr11-6723192-6725903	23.7287	23.8111	24.7255	0.452874	0.881575	0.360807	24.0884	0.565085	5.43715	43.3257	3.05198e-79	up	NA	ko:K13457	disease resistance protein
LOC_Os11g11906	chr11-6611056-6616702	31.8081	33.1649	33.9357	13.6999	13.7787	12.3246	32.9696	13.2677	1.33636	2.52514	5.84642e-56	up	NA	ko:K13457	disease resistance protein
LOC_Os11g11849	chr11-6596951-6600905	1.87082	3.20934	2.72916	8.60412	8.05701	6.98935	2.60311	7.88349	-1.57193	0.336359	1.16657e-05	down	NA	NA	Protein kinase domain
LOC_Os11g11650	chr11-6490230-6498269	5.12013	4.26974	4.8805	0.052469	0.0544732	0	4.75679	0.0356474	7.06446	133.849	1.4725e-11	up	NA	NA	NA
LOC_Os11g10843	chr11-5978466-5979176	4.78887	6.3896	5.89448	0.215927	0	0	5.69098	0.0719758	6.17813	72.4105	8.26981e-07	up	NA	NA	Dirigent proteins impart stereoselectivity on the phenoxy radical-coupling reaction, yielding optically active lignans from two molecules of coniferyl alcohol in the biosynthesis of lignans, flavonolignans, and alkaloids and thus plays a central role in plant secondary metabolism
LOC_Os11g10640	chr11-5872145-5883033	0.852772	0.886613	0.77752	0.0699109	0.145163	0.0742645	0.838968	0.0964461	3.14605	8.85229	0.000750891	up	NA	NA	WD domain, G-beta repeat
LOC_Os11g10610	chr11-5829365-5838246	3.05275	2.94324	3.00992	8.25882	8.47459	8.70511	3.00197	8.47951	-1.47463	0.359825	6.19743e-24	down	NA	NA	NB-ARC domain
LOC_Os11g10510	chr11-5711845-5715129	4.55503	4.16026	4.06655	1.28365	1.86575	1.45449	4.26062	1.53463	1.49746	2.82344	8.30887e-06	up	NA	ko:K18857	alcohol dehydrogenase
LOC_Os11g10470	chr11-5688620-5689415	96.0298	90.909	87.5557	20.8299	18.8223	22.5368	91.4982	20.7297	2.16574	4.48696	3.5601e-67	up	NA	NA	NA
LOC_Os11g10290	chr11-5543231-5545430	62.5478	64.2878	66.628	24.5414	25.0611	24.1037	64.4879	24.5687	1.41594	2.66834	3.45127e-65	up	NA	NA	serine threonine-protein kinase
LOC_Os11g10280	chr11-5533545-5539624	0.953134	1.118	1.13642	0.198352	0.411857	0.280939	1.06918	0.297049	1.87548	3.66923	0.00279932	up	NA	NA	Serine threonine-protein kinase
LOC_Os11g10250	chr11-5524868-5532158	2.41481	1.43839	1.9265	0.816619	0.423906	0.722894	1.92657	0.654473	1.57771	2.98496	0.0139518	up	NA	NA	divergent subfamily of APPLE domains
LOC_Os11g10130	chr11-5454479-5457868	3.93629	2.34466	3.81324	8.20868	7.48574	7.07015	3.36473	7.58819	-1.15114	0.45027	3.9215e-05	down	NA	ko:K09422	RNA polymerase II transcription regulator recruiting activity
LOC_Os11g09979	chr8-17159233-17159613	152.004	170.62	159.533	0.609224	0	0.647162	160.719	0.418795	8.60548	389.501	6.26471e-17	up	NA	NA	NA
LOC_Os11g09590	chr11-5194006-5194971	4.53985	3.96612	3.62183	0.341165	0.354197	1.08723	4.0426	0.594198	2.80087	6.96862	7.94876e-06	up	NA	NA	NA
LOC_Os11g09020	chr11-4838821-4840931	40.9798	39.9045	40.4501	20.968	19.2668	20.6523	40.4448	20.2957	1.018	2.0251	2.15147e-25	up	NA	NA	Transmembrane amino acid transporter protein
LOC_Os11g09010	chr11-4816932-4821286	131.952	132.117	129.725	44.0995	40.1268	42.1342	131.264	42.1201	1.66292	3.16656	2.45992e-194	up	NA	NA	Lipase (class 3)
LOC_Os11g08800	chr6-9762244-9764581	10.257	12.7505	14.2312	5.02699	2.40075	3.09722	12.4129	3.50832	1.84281	3.58707	1.50588e-13	up	NA	ko:K22390	Purple acid phosphatase
LOC_Os11g08590	chr11-4615822-4622783	36.804	34.488	36.3682	8.1583	10.5874	9.84812	35.8867	9.53128	1.93796	3.83164	1.225e-25	up	NA	ko:K00858	NAD kinase 2 chloroplastic
LOC_Os11g07660	chr6-29831828-29833369	5.96186	4.62971	4.73113	0.796495	0.930284	0.634571	5.10757	0.787117	2.71888	6.58361	7.07221e-11	up	NA	NA	NA
LOC_Os11g07460	chr11-3684246-3687289	7.50188	10.7244	10.2598	30.1157	22.2034	30.2524	9.49538	27.5238	-1.50942	0.351253	7.63865e-19	down	GO:0000976,GO:0000977,GO:0000978,GO:0000987,GO:0001012,GO:0001067,GO:0003674,GO:0003676,GO:0003677,GO:0003690,GO:0003700,GO:0005488,GO:0006355,GO:0008150,GO:0009889,GO:0010468,GO:0010556,GO:0019219,GO:0019222,GO:0031323,GO:0031326,GO:0043565,GO:0044212,GO:0050789,GO:0050794,GO:0051171,GO:0051252,GO:0060255,GO:0065007,GO:0080090,GO:0097159,GO:0140110,GO:1901363,GO:1903506,GO:1990837,GO:2000112,GO:…	NA	TCP family transcription factor
LOC_Os11g07225	chr11-3539323-3558566	1.23365	1.39345	1.29143	0.494443	0.727216	0.393925	1.30618	0.538528	1.3014	2.46468	0.00149101	up	NA	NA	Belongs to the protein kinase superfamily. Ser Thr protein kinase family
LOC_Os11g07170	chr11-3486142-3489207	0.930297	0.554133	0.954229	0.1573	0.217744	0.222793	0.812886	0.199279	2.05476	4.15474	0.00206013	up	NA	NA	Belongs to the protein kinase superfamily. Ser Thr protein kinase family
LOC_Os11g07060	chr11-3439305-3443566	1.0884	1.55594	1.90202	0.286274	0.424584	0.217215	1.51545	0.309357	2.31679	4.98223	5.65597e-07	up	NA	NA	Belongs to the protein kinase superfamily. Ser Thr protein kinase family
LOC_Os11g06820	chr11-3325465-3327483	5.38636	6.3116	5.23308	12.7406	11.7392	10.2351	5.64368	11.5716	-1.01346	0.495356	6.22644e-08	down	GO:0003333,GO:0003674,GO:0005215,GO:0005342,GO:0005575,GO:0005623,GO:0005886,GO:0006810,GO:0006811,GO:0006820,GO:0006865,GO:0007275,GO:0008150,GO:0008509,GO:0008514,GO:0009653,GO:0009719,GO:0009725,GO:0009733,GO:0009791,GO:0009914,GO:0009926,GO:0010015,GO:0010033,GO:0010101,GO:0010102,GO:0010311,GO:0010328,GO:0010817,GO:0015075,GO:0015171,GO:0015318,GO:0015711,GO:0015849,GO:0016020,GO:0022622,GO:…	ko:K13946	Transmembrane amino acid transporter protein
LOC_Os11g06770	chr11-3290288-3293541	0.180153	0.171693	0.821276	19.0078	13.9992	16.3948	0.391041	16.4673	-5.34072	0.0246764	1.70767e-19	down	GO:0001101,GO:0003674,GO:0003700,GO:0006355,GO:0006950,GO:0006952,GO:0006970,GO:0008150,GO:0009605,GO:0009607,GO:0009620,GO:0009628,GO:0009719,GO:0009725,GO:0009737,GO:0009743,GO:0009746,GO:0009749,GO:0009787,GO:0009788,GO:0009889,GO:0009891,GO:0009893,GO:0009966,GO:0009968,GO:0010033,GO:0010468,GO:0010556,GO:0010557,GO:0010604,GO:0010628,GO:0010646,GO:0010648,GO:0019219,GO:0019222,GO:0023051,GO:…	NA	DNA-binding domain in plant proteins such as APETALA2 and EREBPs
LOC_Os11g06569	chr11-3153417-3156003	9.63298	12.0055	9.45853	2.50584	2.08125	1.24221	10.3657	1.9431	2.43303	5.40027	1.91396e-11	up	NA	NA	Dirigent proteins impart stereoselectivity on the phenoxy radical-coupling reaction, yielding optically active lignans from two molecules of coniferyl alcohol in the biosynthesis of lignans, flavonolignans, and alkaloids and thus plays a central role in plant secondary metabolism
LOC_Os11g06370	chr11-3012845-3015038	4.10227	5.32146	4.25975	2.26073	1.81366	1.96488	4.56116	2.01309	1.20258	2.30151	0.000390441	up	NA	NA	NA
LOC_Os11g05839	chr11-2687467-2698511	1.0835	0.96808	1.04963	0.305339	0.380403	0.583836	1.03373	0.423193	1.31661	2.4908	0.01811	up	GO:0000966,GO:0000967,GO:0003674,GO:0003824,GO:0004518,GO:0004527,GO:0004532,GO:0004534,GO:0004540,GO:0005575,GO:0005622,GO:0005623,GO:0005634,GO:0006139,GO:0006364,GO:0006396,GO:0006401,GO:0006725,GO:0006807,GO:0008150,GO:0008152,GO:0008409,GO:0009056,GO:0009057,GO:0009893,GO:0009987,GO:0010467,GO:0010468,GO:0010586,GO:0010587,GO:0010604,GO:0010628,GO:0016070,GO:0016072,GO:0016075,GO:0016787,GO:…	ko:K12619	XRN 5'-3' exonuclease N-terminus
LOC_Os11g05819	chr11-2670679-2673785	1.69659	2.50902	1.9736	5.43403	5.09387	6.2768	2.05974	5.60157	-1.41783	0.374274	1.78143e-09	down	NA	NA	regulation of cellular macromolecule biosynthetic process
LOC_Os11g05660	chr11-2537807-2539170	8.9865	8.32662	7.9659	20.1473	19.8652	17.3367	8.42634	19.1164	-1.16023	0.44744	3.48469e-11	down	GO:0000151,GO:0005575,GO:0005622,GO:0005623,GO:0008150,GO:0016020,GO:0019005,GO:0019216,GO:0019218,GO:0019222,GO:0031461,GO:0032991,GO:0044424,GO:0044464,GO:0050789,GO:0065007,GO:0080090,GO:1902494,GO:1990234	NA	F-Box protein
LOC_Os11g05614	chr11-2519450-2521902	7.83311	6.164	8.38679	0.777667	0.403686	0.757253	7.4613	0.646202	3.55149	11.7248	1.09451e-25	up	GO:0003674,GO:0003700,GO:0006355,GO:0008150,GO:0009889,GO:0010468,GO:0010556,GO:0019219,GO:0019222,GO:0031323,GO:0031326,GO:0050789,GO:0050794,GO:0051171,GO:0051252,GO:0060255,GO:0065007,GO:0080090,GO:0140110,GO:1903506,GO:2000112,GO:2001141	NA	No apical meristem (NAM) protein
LOC_Os11g05480	chr11-2419840-2426412	1.90627	2.09626	2.60707	0.793408	1.16693	0.561877	2.2032	0.840738	1.41355	2.66393	0.000620955	up	GO:0000003,GO:0002237,GO:0003006,GO:0003674,GO:0003676,GO:0003677,GO:0003700,GO:0005488,GO:0005515,GO:0005575,GO:0005622,GO:0005623,GO:0005634,GO:0006355,GO:0007154,GO:0007165,GO:0007275,GO:0008150,GO:0009605,GO:0009607,GO:0009617,GO:0009791,GO:0009889,GO:0009908,GO:0009987,GO:0010033,GO:0010468,GO:0010556,GO:0019219,GO:0019222,GO:0022414,GO:0023052,GO:0031323,GO:0031326,GO:0032501,GO:0032502,GO:…	ko:K14431	DNA-binding transcription factor activity
LOC_Os11g05470	chr11-2410333-2411726	6.38626	7.04739	5.51625	2.27331	1.88812	1.77091	6.31664	1.97745	1.69628	3.24065	8.01758e-06	up	GO:0003674,GO:0003712,GO:0005575,GO:0005622,GO:0005623,GO:0005634,GO:0005737,GO:0005773,GO:0005886,GO:0006605,GO:0006623,GO:0006810,GO:0006886,GO:0007034,GO:0008104,GO:0008150,GO:0009743,GO:0009744,GO:0009889,GO:0009909,GO:0009910,GO:0010033,GO:0010556,GO:0015031,GO:0015833,GO:0016020,GO:0019219,GO:0019222,GO:0031323,GO:0031326,GO:0031982,GO:0033036,GO:0033365,GO:0034285,GO:0034613,GO:0042221,GO:…	NA	Phosphatidylethanolamine-binding protein
LOC_Os11g05410	chr11-2388518-2392586	0.547058	1.04274	2.09489	6.41329	4.81444	7.1271	1.22823	6.11828	-2.27797	0.206187	1.84059e-09	down	GO:0003674,GO:0003824,GO:0003993,GO:0006793,GO:0006796,GO:0008150,GO:0008152,GO:0009987,GO:0016311,GO:0016787,GO:0016788,GO:0016791,GO:0042578,GO:0044237	ko:K22390	Purple acid phosphatase
LOC_Os11g05380	chr11-2342142-2343865	263.76	252.222	244.807	103.745	107.985	111.719	253.596	107.816	1.25772	2.39117	5.90779e-149	up	NA	ko:K20624	cytochrome p450
LOC_Os11g05170	chr11-2239577-2240357	1.30789	0.830987	1.98747	6.68352	3.26533	5.4292	1.37545	5.12602	-1.8704	0.273498	0.000349652	down	NA	NA	NA
LOC_Os11g04860	chr11-2058262-2060414	7.43287	8.21425	6.84905	17.6129	17.6194	18.1795	7.49872	17.8039	-1.22466	0.427899	4.35568e-17	down	GO:0000278,GO:0000280,GO:0000281,GO:0000910,GO:0000911,GO:0000919,GO:0001101,GO:0003674,GO:0003824,GO:0005575,GO:0005622,GO:0005623,GO:0005737,GO:0005794,GO:0006082,GO:0006520,GO:0006725,GO:0006807,GO:0006996,GO:0007049,GO:0008150,GO:0008152,GO:0008194,GO:0009072,GO:0009524,GO:0009719,GO:0009725,GO:0009751,GO:0009832,GO:0009920,GO:0009987,GO:0010033,GO:0012505,GO:0014070,GO:0016043,GO:0016740,GO:…	ko:K08237,ko:K12338,ko:K13692,ko:K21371,ko:K21374	Belongs to the UDP-glycosyltransferase family
LOC_Os11g04830	chr11-2047308-2049968	6.34898	6.54989	6.80324	0.177075	0.245119	0.564307	6.56737	0.328834	4.35782	20.5038	9.40172e-26	up	NA	NA	Domain of unknown function
LOC_Os11g04720	chr11-2015505-2017860	130.283	127.627	124.268	43.9448	43.0432	43.5613	127.393	43.5164	1.57288	2.97497	1.03631e-103	up	GO:0000156,GO:0000160,GO:0003674,GO:0005575,GO:0005622,GO:0005623,GO:0005634,GO:0006355,GO:0007154,GO:0007165,GO:0007623,GO:0008150,GO:0009719,GO:0009725,GO:0009735,GO:0009736,GO:0009755,GO:0009889,GO:0009987,GO:0010033,GO:0010468,GO:0010556,GO:0019219,GO:0019222,GO:0023052,GO:0031323,GO:0031326,GO:0032870,GO:0035556,GO:0042221,GO:0043226,GO:0043227,GO:0043229,GO:0043231,GO:0044424,GO:0044464,GO:…	ko:K14492	Response regulator receiver domain
LOC_Os11g04530	chr11-1909130-1912139	1.64886	1.44048	1.87919	3.46948	5.14572	3.29065	1.65617	3.96862	-1.23584	0.424597	0.00268609	down	NA	NA	Sulfotransferase domain
LOC_Os11g04400	chr11-1833191-1835645	1.1329	2.55203	2.25367	0.464381	0.867815	0.887939	1.97953	0.740045	1.45026	2.73257	0.00619961	up	GO:0003674,GO:0003676,GO:0003677,GO:0003700,GO:0005488,GO:0005575,GO:0005622,GO:0005623,GO:0005634,GO:0006355,GO:0008150,GO:0009889,GO:0010468,GO:0010556,GO:0019219,GO:0019222,GO:0031323,GO:0031326,GO:0043226,GO:0043227,GO:0043229,GO:0043231,GO:0043565,GO:0044424,GO:0044464,GO:0050789,GO:0050794,GO:0051171,GO:0051252,GO:0060255,GO:0065007,GO:0080090,GO:0097159,GO:0140110,GO:1901363,GO:1903506,GO:…	NA	Belongs to the GRAS family
LOC_Os11g03840	chr11-1531802-1534327	0.673968	1.02771	0.921741	0.243111	0.189298	0.322812	0.874474	0.25174	1.8237	3.53989	0.00571504	up	NA	NA	Serine threonine-protein kinase
LOC_Os11g03620	chr11-1413051-1414818	2.82619	1.66739	1.59516	4.49044	4.78796	4.51223	2.02958	4.59688	-1.16234	0.446787	0.00183889	down	NA	NA	NA
LOC_Os11g03580	chr11-1398235-1399486	23.5381	28.0763	26.86	10.0125	10.1177	11.7705	26.1582	10.6336	1.32398	2.50356	2.53263e-15	up	NA	NA	Domain of unknown function (DUF309)
LOC_Os11g03440	chr11-1312062-1313091	18.916	16.2775	19.591	47.0344	47.9714	47.6764	18.2615	47.5607	-1.35719	0.390343	1.61238e-22	down	NA	ko:K09422	RNA polymerase II transcription regulator recruiting activity
LOC_Os11g03370	chr11-1258565-1260339	3.91631	4.50085	5.77616	18.3855	16.8232	17.8753	4.73111	17.6947	-1.87505	0.272618	6.76648e-21	down	GO:0000003,GO:0001101,GO:0003006,GO:0003674,GO:0003676,GO:0003677,GO:0003700,GO:0005488,GO:0005575,GO:0005622,GO:0005623,GO:0005634,GO:0006355,GO:0006521,GO:0006950,GO:0007275,GO:0007568,GO:0008150,GO:0009413,GO:0009415,GO:0009628,GO:0009790,GO:0009791,GO:0009793,GO:0009825,GO:0009835,GO:0009889,GO:0009891,GO:0009893,GO:0009908,GO:0009987,GO:0010035,GO:0010150,GO:0010154,GO:0010364,GO:0010365,GO:…	NA	No apical meristem (NAM) protein
LOC_Os11g03300	chr11-1231384-1233453	3.69662	3.42782	5.28335	19.1005	18.427	16.2702	4.13593	17.9325	-2.08876	0.235082	1.98567e-26	down	GO:0000003,GO:0001101,GO:0003006,GO:0003674,GO:0003676,GO:0003677,GO:0003700,GO:0005488,GO:0005575,GO:0005622,GO:0005623,GO:0005634,GO:0006355,GO:0006521,GO:0006950,GO:0007275,GO:0007568,GO:0008150,GO:0009413,GO:0009415,GO:0009628,GO:0009790,GO:0009791,GO:0009793,GO:0009825,GO:0009835,GO:0009889,GO:0009891,GO:0009893,GO:0009908,GO:0009987,GO:0010035,GO:0010150,GO:0010154,GO:0010364,GO:0010365,GO:…	NA	No apical meristem (NAM) protein
LOC_Os11g03240	chr11-1336880-1340254	5.74237	7.18966	5.33829	0.203075	0.210832	0.215721	6.09011	0.209876	4.88324	29.5122	8.27893e-14	up	GO:0003674,GO:0005215,GO:0006810,GO:0006855,GO:0008150,GO:0015238,GO:0015893,GO:0022857,GO:0042221,GO:0042493,GO:0050896,GO:0051179,GO:0051234,GO:0055085	ko:K03327	Belongs to the multi antimicrobial extrusion (MATE) (TC 2.A.66.1) family
LOC_Os11g02834	chr11-982621-982809	27.9237	56.6588	64.8808	130.78	80.9594	114.763	49.8211	108.834	-1.10361	0.465351	0.0045651	down	NA	NA	NA
LOC_Os11g02720	chr11-918085-921603	6.29047	4.8471	6.22349	0.844867	1.37836	1.79496	5.78702	1.3394	2.141	4.41067	4.25614e-08	up	NA	NA	NA
LOC_Os11g02686	chr11-898234-901370	1.99233	2.65828	2.63395	0	0	0	2.42819	0	7.1765	144.658	1.03075e-08	up	GO:0003674,GO:0003824,GO:0004497,GO:0008150,GO:0008152,GO:0016491,GO:0055114	NA	Belongs to the cytochrome P450 family
LOC_Os11g02510	chr11-804905-805708	4.87017	5.4487	4.82653	2.48236	0.792979	1.62273	5.04847	1.63269	1.64688	3.13156	0.00066387	up	GO:0000349,GO:0000375,GO:0000377,GO:0000393,GO:0000398,GO:0000974,GO:0001701,GO:0001824,GO:0005575,GO:0005622,GO:0005623,GO:0005634,GO:0005681,GO:0005684,GO:0006139,GO:0006259,GO:0006281,GO:0006283,GO:0006289,GO:0006351,GO:0006396,GO:0006397,GO:0006725,GO:0006807,GO:0006950,GO:0006974,GO:0007275,GO:0008150,GO:0008152,GO:0008380,GO:0009058,GO:0009059,GO:0009790,GO:0009792,GO:0009987,GO:0010467,GO:…	ko:K12867	Pre-mRNA-splicing factor
LOC_Os11g02379	chr11-737496-737894	70.4018	76.4487	66.9124	0	0	0	71.2543	0	9.95189	990.413	5.89389e-17	up	NA	NA	NA
LOC_Os11g02294	chr11-686032-687338	7.29432	11.0484	8.3133	2.46673	4.26825	4.74156	8.88534	3.82551	1.24401	2.36856	1.17432e-05	up	NA	NA	NA
LOC_Os11g02290	chr11-684487-685023	35.8242	35.9549	35.8425	15.4382	15.1375	12.1478	35.8739	14.2412	1.35474	2.55751	5.45689e-11	up	NA	NA	NA
LOC_Os11g02250	chr11-674588-675025	2.7208	2.96347	3.89825	3.50512	11.2809	10.7979	3.19417	8.52797	-1.38696	0.38237	0.00785078	down	NA	NA	ubiquitin-protein transferase activity
LOC_Os11g02054	chr11-585447-592544	5.73857	4.71845	4.30885	2.23234	1.58019	1.9402	4.92196	1.91758	1.38046	2.60351	4.19994e-05	up	NA	NA	transcription factor
LOC_Os11g02005	chr11-569981-570969	4.13131	5.0857	3.13895	7.2959	7.25227	10.7184	4.11865	8.4222	-1.00909	0.496858	0.00133551	down	NA	NA	NA
LOC_Os11g01490	chr11-318499-321176	60.8871	68.3049	67.63	26.0294	30.1849	27.4417	65.6073	27.8853	1.25887	2.39309	3.20317e-42	up	GO:0006996,GO:0007005,GO:0007006,GO:0007007,GO:0008150,GO:0009987,GO:0016043,GO:0042407,GO:0061024,GO:0071840	ko:K07277	Surface antigen
LOC_Os11g01460	chr11-300044-302955	0.61239	1.07	1.1167	2.76123	2.29336	2.24877	0.933028	2.43445	-1.35506	0.390919	0.00302581	down	NA	ko:K07466	DNA recombination
LOC_Os10g42800	chr10-25405084-25408897	1.95777	2.8765	1.93376	4.63442	5.95703	5.70445	2.25601	5.43197	-1.2432	0.422435	6.26198e-06	down	GO:0003674,GO:0003824,GO:0005575,GO:0005622,GO:0005623,GO:0005737,GO:0005777,GO:0006732,GO:0006733,GO:0006743,GO:0006744,GO:0008150,GO:0008152,GO:0009058,GO:0009108,GO:0009987,GO:0016405,GO:0016874,GO:0016877,GO:0042180,GO:0042181,GO:0042579,GO:0043226,GO:0043227,GO:0043229,GO:0043231,GO:0044237,GO:0044249,GO:0044281,GO:0044283,GO:0044424,GO:0044444,GO:0044464,GO:0051186,GO:0051188,GO:0071704,GO:…	ko:K01904	ligase activity
LOC_Os10g42690	chr10-25353281-25359616	112.291	110.028	107.098	55.7708	54.5153	52.5783	109.806	54.2881	1.03923	2.05513	1.7602e-113	up	GO:0000003,GO:0000785,GO:0000792,GO:0000902,GO:0003006,GO:0003674,GO:0003824,GO:0005575,GO:0005622,GO:0005623,GO:0005634,GO:0005694,GO:0006325,GO:0006464,GO:0006482,GO:0006807,GO:0006996,GO:0007275,GO:0008150,GO:0008152,GO:0008214,GO:0009653,GO:0009719,GO:0009725,GO:0009741,GO:0009791,GO:0009826,GO:0009892,GO:0009893,GO:0009908,GO:0009987,GO:0010016,GO:0010033,GO:0010228,GO:0010468,GO:0010604,GO:…	ko:K11446	Small domain found in the jumonji family of transcription factors
LOC_Os10g41420	chr10-24629866-24630922	37.0447	46.0502	45.9643	24.5465	15.6825	24.2236	43.0197	21.4842	1.02539	2.0355	1.25773e-11	up	NA	ko:K20359	May be involved in both secretory and endocytic intracellular trafficking in the endosomal prevacuolar compartments
LOC_Os10g41330	chr10-24581637-24582377	196.935	196.854	196.877	97.1454	87.7989	93.29	196.889	92.7448	1.10916	2.1572	1.38568e-49	up	GO:0000160,GO:0000302,GO:0001067,GO:0003674,GO:0003676,GO:0003677,GO:0003700,GO:0005488,GO:0005575,GO:0005622,GO:0005623,GO:0005634,GO:0006355,GO:0006950,GO:0006952,GO:0006979,GO:0007154,GO:0007165,GO:0008150,GO:0009266,GO:0009314,GO:0009409,GO:0009416,GO:0009605,GO:0009607,GO:0009620,GO:0009628,GO:0009642,GO:0009644,GO:0009719,GO:0009723,GO:0009725,GO:0009755,GO:0009873,GO:0009888,GO:0009889,GO:…	ko:K09286	DNA-binding domain in plant proteins such as APETALA2 and EREBPs
LOC_Os10g41060	chr10-24424072-24425761	53.164	49.2444	57.8675	26.5301	26.0055	28.0391	53.4253	26.8583	1.01635	2.02279	2.00546e-19	up	NA	NA	Plant pleckstrin homology-like region
LOC_Os10g41020	chr10-24390091-24392087	5.0303	5.09373	4.44308	12.333	10.155	12.0469	4.8557	11.5116	-1.22342	0.428266	1.55303e-06	down	NA	NA	Belongs to the iron ascorbate-dependent oxidoreductase family
LOC_Os10g40999	chr10-24385824-24386717	5.57781	4.62251	4.42226	11.1535	11.8066	11.848	4.87419	11.6027	-1.23015	0.426272	8.2992e-05	down	NA	NA	Ribonuclease H protein
LOC_Os10g40939	chr10-24360931-24362512	30.2124	30.6219	30.1698	14.2713	14.8164	14.0881	30.3347	14.3919	1.09919	2.14234	3.81027e-13	up	NA	NA	Belongs to the iron ascorbate-dependent oxidoreductase family
LOC_Os10g40934	chr10-24358130-24359756	79.8912	75.6865	75.0091	34.8789	37.5469	40.5434	76.8623	37.6564	1.05358	2.07568	4.16895e-27	up	NA	NA	Belongs to the iron ascorbate-dependent oxidoreductase family
LOC_Os10g40880	chr10-24338059-24339845	1.8901	1.93002	2.46187	4.26119	4.55035	4.7852	2.094	4.53225	-1.08725	0.470657	0.00282773	down	NA	NA	Belongs to the iron ascorbate-dependent oxidoreductase family
LOC_Os10g40824	chr10-24323282-24323575	4.6325	3.31123	7.39149	8.87726	12.4692	17.7507	5.11174	13.0324	-1.31941	0.400699	0.00691892	down	NA	NA	NA
LOC_Os10g40770	chr10-24248426-24249043	16.7204	18.3497	18.0167	4.56918	3.3206	0.970743	17.6956	2.95351	2.59516	6.04258	4.51809e-08	up	NA	NA	mitochondrial fission
LOC_Os10g40614	chr10-24156369-24156857	113.12	127.15	127.124	260.958	231.518	266.408	122.465	252.961	-1.02212	0.492392	7.60884e-32	down	NA	NA	Hydrophobic seed protein
LOC_Os10g40510	chr10-24059553-24060572	0.834531	1.27255	1.82613	4.06388	1.56263	3.03785	1.31107	2.88812	-1.11103	0.462962	0.0403326	down	NA	NA	Hydrophobic seed protein
LOC_Os10g39920	chr10-23695747-23696780	5.59798	7.06118	7.35574	35.9312	30.3671	31.7022	6.67163	32.6668	-2.26526	0.208012	7.26797e-33	down	NA	NA	Cyclin-dependent protein kinase inhibitor
LOC_Os10g39510	chr10-23449912-23453283	4.27136	4.21618	3.47718	0	0	0	3.98824	0	7.27614	155.001	5.50625e-09	up	NA	NA	Protein of unknown function (DUF3615)
LOC_Os10g39412	chr10-23382627-23383508	0.965104	2.39144	1.05593	3.13315	3.97568	3.88297	1.47082	3.66394	-1.29114	0.408627	0.0125608	down	NA	NA	NA
LOC_Os10g39300	chr10-23316047-23317495	4.34716	3.35922	3.21369	0.953568	0.879993	0.2251	3.64002	0.68622	2.42037	5.35306	8.33807e-07	up	GO:0001540,GO:0003008,GO:0003674,GO:0003824,GO:0004175,GO:0004190,GO:0005488,GO:0005515,GO:0005575,GO:0005576,GO:0005622,GO:0005623,GO:0005737,GO:0005768,GO:0005769,GO:0005770,GO:0005771,GO:0005783,GO:0005788,GO:0005794,GO:0005798,GO:0005802,GO:0005886,GO:0005887,GO:0006508,GO:0006509,GO:0006518,GO:0006807,GO:0007610,GO:0007611,GO:0007613,GO:0008150,GO:0008152,GO:0008233,GO:0008238,GO:0008242,GO:…	ko:K04521,ko:K06004,ko:K07747	aspartic-type endopeptidase activity
LOC_Os10g38890	chr10-23065196-23065867	7.09351	7.96764	9.70132	1.14229	3.55778	2.91223	8.25416	2.53744	1.73284	3.32381	5.05097e-05	up	NA	NA	LRR-repeat protein
LOC_Os10g38870	chr10-23042147-23043794	23.4632	23.5315	24.6264	48.4684	51.3416	50.1799	23.8737	49.9967	-1.04231	0.485549	2.52069e-21	down	GO:0003674,GO:0005488,GO:0005575,GO:0005622,GO:0005623,GO:0005737,GO:0006810,GO:0006811,GO:0006812,GO:0006873,GO:0006875,GO:0008150,GO:0009987,GO:0019725,GO:0030001,GO:0030003,GO:0042592,GO:0043167,GO:0043169,GO:0044424,GO:0044464,GO:0046872,GO:0046914,GO:0046916,GO:0048878,GO:0050801,GO:0051179,GO:0051234,GO:0055065,GO:0055076,GO:0055080,GO:0055082,GO:0065007,GO:0065008,GO:0098771	NA	Heavy-metal-associated domain
LOC_Os10g38820	chr10-22993035-22995536	3.50537	4.67708	4.79407	2.31814	1.09395	2.35057	4.32551	1.92089	1.19533	2.28997	0.00110956	up	GO:0003674,GO:0003700,GO:0005575,GO:0005622,GO:0005623,GO:0005634,GO:0005737,GO:0005829,GO:0006355,GO:0008150,GO:0009889,GO:0010468,GO:0010556,GO:0019219,GO:0019222,GO:0031323,GO:0031326,GO:0043226,GO:0043227,GO:0043229,GO:0043231,GO:0044424,GO:0044444,GO:0044464,GO:0050789,GO:0050794,GO:0051171,GO:0051252,GO:0060255,GO:0065007,GO:0080090,GO:0140110,GO:1903506,GO:2000112,GO:2001141	NA	basic region leucin zipper
LOC_Os10g38780	chr10-22979222-22979929	33.4124	29.3162	34.3324	13.8698	15.8892	12.7013	32.3537	14.1534	1.21598	2.32299	5.93734e-10	up	NA	ko:K00799	Glutathione S-transferase, N-terminal domain
LOC_Os10g38630	chr10-22915885-22916677	32.0184	34.7325	30.1423	0	0	0	32.2977	0	9.52322	735.825	1.44806e-15	up	NA	ko:K00799	Glutathione S-transferase, N-terminal domain
LOC_Os10g38610	chr10-22912052-22912899	0.965925	2.76171	1.32103	4.13754	5.87817	3.23856	1.68289	4.41809	-1.36658	0.387809	0.0119496	down	NA	ko:K00799	Glutathione S-transferase, N-terminal domain
LOC_Os10g38536	chr10-22896951-22897737	25.928	33.569	27.2083	59.7775	66.641	63.5	28.9018	63.3061	-1.10686	0.464302	9.79381e-16	down	NA	ko:K00799	Glutathione S-transferase, N-terminal domain
LOC_Os10g38360	chr10-22823444-22824560	7.07246	6.41939	7.98368	0	0.157655	0.16131	7.15851	0.106322	6.12005	69.5534	1.02307e-08	up	NA	ko:K00799	glutathione transferase activity
LOC_Os10g38340	chr10-22814833-22815951	2.6863	2.40015	4.28619	0.151405	0.78594	0.482499	3.12421	0.473282	2.75652	6.75763	4.39525e-05	up	NA	ko:K00799	Glutathione S-transferase, N-terminal domain
LOC_Os10g38189	chr10-22809923-22812566	7.07288	6.80817	6.44874	2.23239	1.58925	1.89712	6.7766	1.90625	1.85104	3.60761	5.038e-14	up	NA	ko:K00799	Belongs to the GST superfamily
LOC_Os10g38115	chr10-22778775-22780689	10.1346	9.48931	9.48349	3.9283	3.32927	3.32131	9.70248	3.52629	1.48186	2.79309	4.89274e-12	up	NA	NA	Cytochrome P450
LOC_Os10g38110	chr10-22752701-22756249	24.3129	25.958	26.1171	9.57086	9.2774	10.5818	25.4626	9.81003	1.4006	2.64012	1.54382e-41	up	NA	NA	Cytochrome P450
LOC_Os10g37760	chr10-22527007-22528954	143.399	139.452	137.167	43.3847	46.1618	44.5587	140.006	44.7017	1.6707	3.18369	5.22014e-116	up	GO:0000139,GO:0002791,GO:0002792,GO:0003674,GO:0003824,GO:0004175,GO:0004252,GO:0005575,GO:0005622,GO:0005623,GO:0005737,GO:0005783,GO:0005789,GO:0005794,GO:0005911,GO:0006508,GO:0006807,GO:0006928,GO:0008150,GO:0008152,GO:0008233,GO:0008236,GO:0008283,GO:0009506,GO:0009894,GO:0009966,GO:0009987,GO:0010646,GO:0012505,GO:0016020,GO:0016477,GO:0016787,GO:0017171,GO:0019222,GO:0019538,GO:0023051,GO:…	NA	Rhomboid family
LOC_Os10g37660	chr10-22471515-22476639	1.07367	1.08721	0.978927	4.78062	4.77475	4.69263	1.0466	4.74933	-2.15992	0.223768	1.05435e-12	down	GO:0003674,GO:0003824,GO:0004553,GO:0004555,GO:0005575,GO:0005623,GO:0005886,GO:0005975,GO:0005984,GO:0005991,GO:0005993,GO:0008150,GO:0008152,GO:0009056,GO:0009311,GO:0009313,GO:0009987,GO:0015927,GO:0016020,GO:0016052,GO:0016787,GO:0016798,GO:0044237,GO:0044238,GO:0044248,GO:0044262,GO:0044275,GO:0044464,GO:0046352,GO:0071704,GO:0071944,GO:1901575	ko:K01194	Alpha-trehalose glucohydrolase
LOC_Os10g37650	chr10-22454216-22457630	15.1196	14.1827	15.4136	7.40782	7.13348	7.41295	14.9053	7.31808	1.04981	2.07026	1.381e-08	up	NA	NA	Cell division control protein 14, SIN component
LOC_Os10g37570	chr10-22409730-22411026	3.80654	3.5027	2.39354	2.01227	1.2289	1.00592	3.23426	1.4157	1.20826	2.31058	0.00670546	up	NA	NA	Protein of unknown function (DUF295)
LOC_Os10g37014	chr10-22137760-22139594	8.53541	9.46091	9.81235	4.26689	4.34302	4.8881	9.26956	4.49934	1.06802	2.09655	3.22568e-07	up	NA	NA	Belongs to the cytochrome P450 family
LOC_Os10g36740	chr10-21998599-22000726	0.348148	0.1106	0.423234	1.77908	1.73839	2.77922	0.293994	2.0989	-2.8077	0.142823	5.55275e-05	down	NA	ko:K07408	cytochrome P450
LOC_Os10g36360	chr10-21776464-21777324	7.71142	9.79908	9.37457	4.27943	3.51729	1.51531	8.96169	3.10401	1.54776	2.92363	1.38116e-05	up	NA	NA	NA
LOC_Os10g36260	chr10-21731916-21735195	6.83768	8.179	8.07914	0	0	0.066838	7.69861	0.0222793	8.39281	336.114	2.18094e-12	up	NA	NA	NA
LOC_Os10g36190	chr10-21690756-21692547	0.38001	0.452707	0.779571	1.19941	1.33417	1.18309	0.537429	1.23889	-1.17376	0.443263	0.0490582	down	GO:0003674,GO:0003676,GO:0003723,GO:0003824,GO:0004518,GO:0004519,GO:0005488,GO:0005575,GO:0005622,GO:0005623,GO:0006139,GO:0006725,GO:0006807,GO:0008150,GO:0008152,GO:0009451,GO:0009987,GO:0016070,GO:0016787,GO:0016788,GO:0034641,GO:0043170,GO:0043226,GO:0043227,GO:0043229,GO:0043231,GO:0043412,GO:0044237,GO:0044238,GO:0044424,GO:0044464,GO:0046483,GO:0071704,GO:0090304,GO:0090305,GO:0097159,GO:…	NA	Pentatricopeptide repeat domain
LOC_Os10g36160	chr10-21672215-21672514	131.088	117.361	116.416	57.8275	61.6303	47.2946	121.622	55.5841	1.15148	2.22142	1.71457e-14	up	NA	NA	Nonspecific lipid-transfer protein
LOC_Os10g35830	chr10-21537828-21539790	2.26992	2.16334	4.96708	13.9195	20.4018	14.7864	3.13345	16.3692	-2.35003	0.196142	2.71442e-07	down	NA	NA	NA
LOC_Os10g35800	chr10-21529315-21531077	1.02065	2.13999	1.76811	6.99512	9.0779	6.64854	1.64292	7.57385	-2.17524	0.221404	2.86509e-12	down	NA	NA	NA
LOC_Os10g35640	chr10-21438095-21439615	8.17083	7.57381	9.797	3.12903	4.29647	3.86	8.51388	3.76183	1.2044	2.30441	1.50517e-06	up	GO:0000959,GO:0000963,GO:0000966,GO:0003674,GO:0003676,GO:0003723,GO:0003824,GO:0004016,GO:0004518,GO:0004519,GO:0005488,GO:0005575,GO:0005622,GO:0005623,GO:0005737,GO:0005739,GO:0006139,GO:0006396,GO:0006397,GO:0006725,GO:0006807,GO:0007275,GO:0008150,GO:0008152,GO:0009451,GO:0009791,GO:0009845,GO:0009975,GO:0009987,GO:0010467,GO:0016070,GO:0016071,GO:0016556,GO:0016787,GO:0016788,GO:0016829,GO:…	ko:K17710,ko:K17964	Pentatricopeptide repeat-containing protein
LOC_Os10g35260	chr10-21193218-21195464	1.44087	1.37321	1.71794	0.0999508	0.622612	0.63705	1.51067	0.453204	1.77171	3.41458	0.00682698	up	NA	NA	endonuclease activity
LOC_Os10g35050	chr10-21014171-21015210	6.18707	5.70634	4.54927	11.3388	9.9034	12.4273	5.48089	11.2232	-1.01321	0.495442	0.000330779	down	GO:0000003,GO:0000322,GO:0000325,GO:0000326,GO:0003006,GO:0003674,GO:0005215,GO:0005372,GO:0005575,GO:0005622,GO:0005623,GO:0005737,GO:0005773,GO:0005774,GO:0005886,GO:0005887,GO:0006810,GO:0006811,GO:0006833,GO:0006914,GO:0007275,GO:0008150,GO:0008152,GO:0009056,GO:0009705,GO:0009791,GO:0009987,GO:0010154,GO:0010431,GO:0015250,GO:0015267,GO:0015318,GO:0016020,GO:0016021,GO:0021700,GO:0022414,GO:…	ko:K09873	Belongs to the MIP aquaporin (TC 1.A.8) family
LOC_Os10g34840	chr10-20923826-20924697	16.3997	17.3042	19.0466	7.39452	6.76305	6.17179	17.5835	6.77646	1.39848	2.63624	1.92028e-09	up	NA	NA	Ripening-related protein
LOC_Os10g34801	chr10-20908092-20909434	20.0287	23.3167	25.7739	10.7456	7.47691	7.77173	23.0398	8.66473	1.43274	2.69958	6.56541e-16	up	GO:0001101,GO:0005575,GO:0005622,GO:0005623,GO:0005737,GO:0005829,GO:0005886,GO:0006950,GO:0006970,GO:0008150,GO:0009628,GO:0009719,GO:0009725,GO:0009737,GO:0009889,GO:0009891,GO:0009893,GO:0010033,GO:0010115,GO:0010116,GO:0010565,GO:0016020,GO:0019216,GO:0019222,GO:0019747,GO:0031323,GO:0031325,GO:0031326,GO:0031328,GO:0033993,GO:0042221,GO:0043455,GO:0044424,GO:0044444,GO:0044464,GO:0045828,GO:…	NA	Late embryogenesis abundant protein
LOC_Os10g34440	chr10-20668792-20671629	1.97703	3.87307	4.30614	1.98096	0.822652	1.89389	3.38541	1.56583	1.13739	2.19983	0.00670322	up	NA	NA	NA
LOC_Os10g33810	chr10-20138700-20141480	12.5378	13.3549	12.1039	3.99053	4.94853	3.88578	12.6655	4.27494	1.5905	3.01154	1.97523e-12	up	GO:0000981,GO:0000988,GO:0000989,GO:0001067,GO:0001076,GO:0001134,GO:0001135,GO:0003674,GO:0003676,GO:0003677,GO:0003700,GO:0005488,GO:0005575,GO:0005622,GO:0005623,GO:0005634,GO:0006355,GO:0006357,GO:0006950,GO:0008150,GO:0009266,GO:0009409,GO:0009628,GO:0009889,GO:0009891,GO:0009893,GO:0009987,GO:0010468,GO:0010556,GO:0010557,GO:0010604,GO:0010628,GO:0019219,GO:0019222,GO:0030154,GO:0031323,GO:…	ko:K09422	SANT SWI3, ADA2, N-CoR and TFIIIB'' DNA-binding domains
LOC_Os10g33780	chr10-20103968-20105613	10.3839	15.5164	15.078	30.0575	25.9247	31.1924	13.6594	29.0582	-1.06268	0.478743	6.31472e-12	down	GO:0000003,GO:0003002,GO:0003006,GO:0005575,GO:0005622,GO:0005623,GO:0005634,GO:0006139,GO:0006351,GO:0006725,GO:0006807,GO:0007275,GO:0007389,GO:0008150,GO:0008152,GO:0009058,GO:0009059,GO:0009299,GO:0009314,GO:0009416,GO:0009628,GO:0009653,GO:0009791,GO:0009888,GO:0009908,GO:0009987,GO:0010073,GO:0010074,GO:0010199,GO:0010467,GO:0010492,GO:0016070,GO:0016071,GO:0018130,GO:0019438,GO:0019827,GO:…	NA	Protein of unknown function (DUF640)
LOC_Os10g33540	chr10-19882767-19889503	4.5994	7.24218	6.07757	14.9076	12.2943	14.7504	5.97305	13.9841	-1.20165	0.434779	2.54987e-13	down	NA	ko:K17756	Long-chain fatty alcohol oxidase involved in the omega- oxidation pathway of lipid degradation
LOC_Os10g33190	chr10-19517136-19517608	53.3088	66.3751	57.62	0	0.402497	0.823661	59.1013	0.408719	7.22879	149.997	2.30228e-17	up	NA	NA	NA
LOC_Os10g33160	chr10-19493856-19495950	12.5956	10.6876	11.1137	2.49157	3.04322	2.41319	11.4656	2.64933	2.13665	4.39739	2.79934e-23	up	NA	NA	Leucine Rich Repeat
LOC_Os10g33156	chr10-19487233-19490244	19.931	21.1717	23.2201	8.3003	10.5611	9.28125	21.4409	9.38089	1.21771	2.32577	1.48733e-21	up	NA	NA	Leucine Rich Repeat
LOC_Os10g33140	chr10-19465642-19468554	2.54412	1.88585	2.25519	1.40205	1.12479	0.74468	2.22839	1.0905	1.0496	2.06996	0.00565332	up	NA	NA	Leucine Rich Repeat
LOC_Os10g32900	chr10-19325992-19327894	1.89408	2.22988	1.21901	4.72228	3.65092	5.44328	1.78099	4.60549	-1.35057	0.392137	0.000157213	down	GO:0005575,GO:0005622,GO:0005623,GO:0005634,GO:0008150,GO:0009314,GO:0009416,GO:0009628,GO:0009909,GO:0043226,GO:0043227,GO:0043229,GO:0043231,GO:0044424,GO:0044464,GO:0048580,GO:0048831,GO:0050789,GO:0050793,GO:0050896,GO:0051239,GO:0065007,GO:2000026,GO:2000241	NA	CCT motif
LOC_Os10g32760	chr10-19252990-19254927	7.2754	10.7473	9.1209	4.01853	2.38402	3.13625	9.04788	3.1796	1.53076	2.88938	3.68792e-10	up	NA	NA	VWA domain containing CoxE-like protein
LOC_Os10g31780	chr10-18755609-18757579	29.9923	30.6404	26.7555	9.14531	7.07048	9.30142	29.1294	8.50573	1.79885	3.47942	3.69005e-18	up	NA	ko:K00059	Enoyl-(Acyl carrier protein) reductase
LOC_Os10g31290	chr10-18438702-18454265	0.132349	0.168178	0.321785	0.716102	0.867365	0.92974	0.207437	0.837736	-1.9779	0.25386	0.000575242	down	NA	NA	Domain of unknown function (DUF4220)
LOC_Os10g31198	chr10-18329802-18333084	1.03853	0.848367	1.28506	0.602057	0.347252	0.497426	1.05732	0.482245	1.15495	2.22677	0.0402583	up	NA	NA	flocculation via cell wall protein-carbohydrate interaction
LOC_Os10g31189	chr10-18308014-18309872	0.274735	0.349113	0.667977	1.48652	1.80052	1.75454	0.430608	1.68053	-1.92894	0.262622	0.000846811	down	NA	NA	Domain of unknown function (DUF4220)
LOC_Os10g30880	chr10-18058805-18060174	6.42431	4.87029	5.19179	0.658338	1.50367	1.39867	5.49546	1.18689	2.23998	4.7239	1.48814e-07	up	NA	NA	NA
LOC_Os10g30540	chr10-17816040-17818568	2.62536	2.82286	1.8413	0.849878	1.32351	0.644859	2.42984	0.939417	1.39263	2.62556	0.000289191	up	NA	NA	Legume lectin domain
LOC_Os10g30530	chr10-17812781-17815327	2.80733	2.4844	2.86431	1.32608	1.31416	0.832392	2.71868	1.15755	1.25248	2.3825	0.00023903	up	NA	NA	Legume lectin domain
LOC_Os10g30450	chr10-17763842-17765676	130.554	133.562	127.775	48.9629	45.5098	44.6427	130.63	46.3718	1.51689	2.86174	9.15078e-110	up	GO:0003674,GO:0005488,GO:0005507,GO:0005575,GO:0005622,GO:0005623,GO:0005737,GO:0006810,GO:0006811,GO:0006812,GO:0006873,GO:0006875,GO:0008150,GO:0009987,GO:0019725,GO:0030001,GO:0030003,GO:0042592,GO:0043167,GO:0043169,GO:0044424,GO:0044464,GO:0046872,GO:0046914,GO:0046916,GO:0048878,GO:0050801,GO:0051179,GO:0051234,GO:0055065,GO:0055076,GO:0055080,GO:0055082,GO:0065007,GO:0065008,GO:0098771	NA	Heavy-metal-associated domain
LOC_Os10g29220	chr10-17204349-17205754	4.9605	5.67308	5.42731	1.96826	1.85768	2.85113	5.35363	2.22569	1.29299	2.45036	0.00196428	up	NA	NA	Speckle-type POZ protein-like protein
LOC_Os10g29180	chr10-17173130-17174224	0.161216	0.153646	0	9.01374	6.03745	6.7952	0.104954	7.28213	-6.12691	0.0143092	9.91904e-09	down	NA	ko:K10523	Speckle-type POZ protein
LOC_Os10g29159	chr10-17171041-17171302	0	0.751158	0	30.5627	24.3511	32.466	0.250386	29.1266	-6.73252	0.00940395	4.23195e-08	down	NA	NA	NA
LOC_Os10g28970	chr10-17117348-17119051	6.8937	10.4739	8.28939	21.5331	20.3913	18.6629	8.55233	20.1957	-1.21497	0.430781	8.16534e-14	down	NA	NA	Speckle-type POZ protein-like protein
LOC_Os10g28080	chr10-16649749-16651000	5.30314	5.83168	7.56269	2.69771	2.16422	1.56311	6.2325	2.14168	1.56203	2.9527	5.85652e-06	up	NA	NA	Belongs to the glycosyl hydrolase 18 family
LOC_Os10g28050	chr10-16616964-16620952	29.9685	33.0268	29.193	72.6248	78.5063	80.1397	30.7294	77.0903	-1.30329	0.405201	1.02498e-55	down	NA	NA	Belongs to the glycosyl hydrolase 18 family
LOC_Os10g26670	chr10-16018845-16020428	1.07477	1.22917	1.4699	3.87688	2.31436	3.70647	1.25795	3.29924	-1.36494	0.388251	0.00090242	down	GO:0005575,GO:0005622,GO:0005623,GO:0005737,GO:0005886,GO:0007154,GO:0007165,GO:0007275,GO:0007602,GO:0008150,GO:0009314,GO:0009416,GO:0009581,GO:0009582,GO:0009583,GO:0009585,GO:0009605,GO:0009606,GO:0009628,GO:0009629,GO:0009630,GO:0009637,GO:0009638,GO:0009639,GO:0009958,GO:0009987,GO:0010017,GO:0010114,GO:0010218,GO:0016020,GO:0023052,GO:0032501,GO:0032502,GO:0044424,GO:0044464,GO:0048366,GO:…	NA	phytochrome kinase substrate
LOC_Os10g26460	chr10-15858681-15859306	1.97194	2.19257	2.39724	4.44569	8.61561	4.09286	2.18725	5.71805	-1.36054	0.389437	0.0133653	down	GO:0003674,GO:0003700,GO:0005575,GO:0005622,GO:0005623,GO:0005634,GO:0005737,GO:0006355,GO:0007275,GO:0008150,GO:0009314,GO:0009416,GO:0009628,GO:0009639,GO:0009640,GO:0009653,GO:0009790,GO:0009791,GO:0009889,GO:0010015,GO:0010086,GO:0010468,GO:0010556,GO:0019219,GO:0019222,GO:0022622,GO:0031323,GO:0031326,GO:0032501,GO:0032502,GO:0040034,GO:0043226,GO:0043227,GO:0043229,GO:0043231,GO:0044424,GO:…	NA	transcription factor
LOC_Os10g25590	chr10-15338625-15340279	5.79062	10.5959	9.29215	1.25326	0.650566	2.44073	8.55957	1.44818	2.59454	6.03996	5.45161e-08	up	GO:0003674,GO:0003824,GO:0004364,GO:0005575,GO:0005622,GO:0005623,GO:0005737,GO:0006518,GO:0006575,GO:0006749,GO:0006790,GO:0006807,GO:0006950,GO:0006970,GO:0007275,GO:0008150,GO:0008152,GO:0009056,GO:0009314,GO:0009404,GO:0009407,GO:0009416,GO:0009507,GO:0009536,GO:0009628,GO:0009636,GO:0009639,GO:0009640,GO:0009651,GO:0009704,GO:0009719,GO:0009725,GO:0009791,GO:0009987,GO:0010033,GO:0010035,GO:…	ko:K00799	Glutathione S-transferase, N-terminal domain
LOC_Os10g25487	chr10-15246716-15260276	2.79639	2.34527	2.7536	5.1696	5.41943	5.86655	2.63175	5.48519	-1.03584	0.487733	1.17868e-11	down	NA	NA	disease resistance protein
LOC_Os10g25400	chr10-15206760-15208626	3.65483	5.39336	5.69718	16.2668	9.60306	9.59987	4.91512	11.8232	-1.24136	0.422975	9.1541e-07	down	NA	ko:K21026	GDSL esterase lipase
LOC_Os10g25260	chr10-15127049-15128761	3.52838	3.64292	3.75319	7.95463	12.9383	10.7033	3.6415	10.5321	-1.50678	0.351897	0.000102504	down	NA	NA	NA
LOC_Os10g25230	chr10-15104512-15105373	34.5624	41.9742	48.6192	15.4949	11.834	10.5948	41.7186	12.6412	1.74419	3.35007	1.43158e-22	up	GO:0003674,GO:0003712,GO:0003714,GO:0005575,GO:0005622,GO:0005623,GO:0005634,GO:0006950,GO:0008150,GO:0009611,GO:0009889,GO:0009890,GO:0009892,GO:0009966,GO:0010556,GO:0010558,GO:0010605,GO:0010646,GO:0019219,GO:0019222,GO:0023051,GO:0031323,GO:0031324,GO:0031326,GO:0031327,GO:0031347,GO:0043226,GO:0043227,GO:0043229,GO:0043231,GO:0044424,GO:0044464,GO:0045934,GO:0048519,GO:0048523,GO:0048583,GO:…	ko:K13464	Divergent CCT motif
LOC_Os10g25150	chr10-15052426-15053736	8.19198	7.23951	8.01229	2.28339	3.2073	1.42681	7.8146	2.30583	1.78208	3.43922	1.05407e-07	up	NA	ko:K00814	Aminotransferase class I and II
LOC_Os10g25040	chr10-14948359-14950456	38.1517	38.8637	44.1371	19.6277	20.7287	20.131	40.3842	20.1625	1.02659	2.0372	3.07567e-18	up	GO:0002376,GO:0002682,GO:0003674,GO:0003824,GO:0005575,GO:0005622,GO:0005623,GO:0005737,GO:0005739,GO:0005829,GO:0006725,GO:0006778,GO:0006787,GO:0006807,GO:0006950,GO:0006952,GO:0006955,GO:0008150,GO:0008152,GO:0009056,GO:0009507,GO:0009526,GO:0009532,GO:0009534,GO:0009535,GO:0009536,GO:0009570,GO:0009579,GO:0009605,GO:0009607,GO:0009814,GO:0009941,GO:0009987,GO:0010363,GO:0010941,GO:0015994,GO:…	ko:K13545	Red chlorophyll catabolite reductase (RCC reductase)
LOC_Os10g24970	chr10-14914517-14919857	2.96437	3.55425	3.6909	8.01972	6.80409	7.72523	3.40318	7.51635	-1.11791	0.460761	8.11511e-15	down	NA	NA	Xylanase inhibitor C-terminal
LOC_Os10g24090	chr10-14429670-14430359	6.66173	9.17066	6.97371	18.0224	15.2459	18.672	7.60203	17.3134	-1.16338	0.446464	8.04563e-06	down	NA	NA	transferase activity, transferring hexosyl groups
LOC_Os10g24038	chr10-14385416-14388286	0.840482	0.801016	0.85146	3.20018	3.32242	3.7573	0.830986	3.42663	-2.01978	0.246595	8.7885e-07	down	NA	NA	flocculation via cell wall protein-carbohydrate interaction
LOC_Os10g24006	chr10-14359400-14360218	68.1809	66.7623	62.3538	26.4309	31.9167	24.6917	65.7657	27.6798	1.27153	2.41417	1.688e-23	up	NA	NA	NA
LOC_Os10g24000	chr10-14356392-14357200	72.6183	76.0834	76.2952	4.33685	5.40301	4.60692	74.999	4.78226	3.99597	15.9554	4.80348e-40	up	NA	NA	NA
LOC_Os10g23569	chr10-14137174-14138809	2.09633	2.2082	2.71612	7.4623	8.47043	5.91883	2.34022	7.28385	-1.61228	0.327081	3.56087e-08	down	NA	ko:K13065	hydroxycinnamoyltransferase activity
LOC_Os10g23240	chr10-14055835-14056635	0	0	0	4.04012	3.3114	4.06583	0	3.80578	-6.49934	0.0110536	4.68372e-07	down	NA	NA	NA
LOC_Os10g23180	chr10-14024738-14033247	6.58754	7.41283	7.96006	17.4638	14.6385	16.4225	7.32014	16.175	-1.11893	0.460437	2.85204e-13	down	NA	ko:K04123	Belongs to the cytochrome P450 family
LOC_Os10g23050	chr10-13950381-13952198	9.42358	8.8629	9.72252	52.6657	48.873	52.5007	9.33633	51.3465	-2.43563	0.184842	8.04795e-74	down	NA	NA	Helix-loop-helix DNA-binding domain
LOC_Os10g22890	chr10-13836883-13840368	1.29615	0.617643	0.999961	0.22478	0.326712	0.238777	0.971251	0.263423	1.90534	3.74598	0.000674459	up	NA	NA	Belongs to the protein kinase superfamily. Ser Thr protein kinase family
LOC_Os10g22170	chr10-13275639-13279601	10.7533	10.3442	9.89604	27.7323	27.098	27.9189	10.3312	27.583	-1.3943	0.380429	4.15241e-25	down	NA	NA	NA
LOC_Os10g22100	chr10-13229620-13232498	0.870986	1.34091	0.671953	28.0948	29.2307	28.1756	0.961283	28.5004	-4.87047	0.0341855	4.25602e-93	down	NA	NA	Protein of unknown function (DUF3615)
LOC_Os10g21590	chr10-12818987-12821034	1.21871	2.591	2.9916	6.17141	7.28484	6.91494	2.2671	6.7904	-1.55064	0.341359	6.9681e-08	down	GO:0003674,GO:0005215,GO:0005351,GO:0005355,GO:0005402,GO:0006810,GO:0006811,GO:0006812,GO:0007275,GO:0008150,GO:0008324,GO:0008643,GO:0008645,GO:0009653,GO:0009791,GO:0010015,GO:0010101,GO:0010102,GO:0010311,GO:0015075,GO:0015077,GO:0015078,GO:0015144,GO:0015145,GO:0015149,GO:0015291,GO:0015293,GO:0015294,GO:0015295,GO:0015318,GO:0015672,GO:0015749,GO:0022622,GO:0022804,GO:0022857,GO:0022890,GO:…	NA	Belongs to the major facilitator superfamily. Sugar transporter (TC 2.A.1.1) family
LOC_Os10g21344	chr4-13855568-13855930	5.62791	7.59849	8.55213	11.8421	23.7107	16.623	7.25951	17.3919	-1.23179	0.425789	0.00116164	down	GO:0003674,GO:0003676,GO:0003723,GO:0003735,GO:0005198,GO:0005488,GO:0005575,GO:0005622,GO:0005623,GO:0005737,GO:0005829,GO:0005840,GO:0009507,GO:0009536,GO:0015934,GO:0019843,GO:0022625,GO:0022626,GO:0032991,GO:0043226,GO:0043227,GO:0043228,GO:0043229,GO:0043231,GO:0043232,GO:0044391,GO:0044422,GO:0044424,GO:0044444,GO:0044445,GO:0044446,GO:0044464,GO:0097159,GO:1901363,GO:1990904	ko:K02878	50S ribosomal protein L16, chloroplastic
LOC_Os10g21299	chr10-12676583-12680266	3.49667	3.54076	3.88551	8.08023	7.36585	6.80392	3.64098	7.41667	-1.00275	0.499049	7.35992e-05	down	NA	NA	NA
LOC_Os10g21130	chr10-12622979-12626592	7.99806	8.03084	8.07359	33.1005	26.6094	30.51	8.03416	30.0733	-1.8812	0.271457	8.51383e-28	down	NA	NA	Domain of unknown function (DUF4228)
LOC_Os10g20650	chr10-12263704-12267858	5.89956	7.12857	6.43553	3.3251	2.95895	2.52297	6.48788	2.93567	1.16614	2.2441	1.80304e-05	up	GO:0001871,GO:0003674,GO:0003824,GO:0004553,GO:0005488,GO:0005575,GO:0005623,GO:0005886,GO:0016020,GO:0016787,GO:0016798,GO:0030246,GO:0030247,GO:0031224,GO:0031225,GO:0031226,GO:0044425,GO:0044459,GO:0044464,GO:0046658,GO:0071944	NA	Possibly involved in carbohydrate binding
LOC_Os10g19910	chr10-11872539-11874337	2.05114	3.90964	3.74027	9.71088	9.12164	8.59634	3.23368	9.14295	-1.47049	0.360859	0.000124673	down	NA	NA	NA
LOC_Os10g18990	chr10-11550814-11554043	0.742776	0.849477	0.406338	1.60759	1.94716	1.56539	0.666197	1.70671	-1.33887	0.395329	0.00416667	down	NA	NA	Belongs to the protein kinase superfamily. Ser Thr protein kinase family
LOC_Os10g18910	chr1-1272910-1273227	16.0608	20.4088	19.5247	0	0	0	18.6648	0	7.69258	206.871	4.11972e-10	up	NA	NA	NA
LOC_Os10g18480	chr10-11269754-11274252	17.9527	15.1066	16.0491	34.0376	30.9923	35.7377	16.3695	33.5892	-1.01457	0.494975	1.73482e-19	down	NA	NA	UDP-glucoronosyl and UDP-glucosyl transferase
LOC_Os10g18324	chr10-11162385-11170400	0.943785	1.31461	1.39004	3.07704	2.71878	3.68593	1.21614	3.16058	-1.34983	0.392338	7.45005e-05	down	NA	NA	Protein kinase domain
LOC_Os10g17940	chr10-10779907-10781907	2.04191	1.0541	1.31872	5.83101	6.61133	5.94962	1.47158	6.13065	-2.04168	0.242881	1.49543e-11	down	NA	NA	F-box-like
LOC_Os10g17520	chr10-10459731-10461849	3.28364	2.0863	3.22418	9.18717	11.5088	9.59797	2.86471	10.098	-1.7944	0.28829	4.12761e-15	down	NA	NA	NA
LOC_Os10g17489	chr10-10430432-10451331	5.95547	6.26297	6.27251	16.7599	14.5161	12.6887	6.16365	14.6549	-1.22667	0.427303	5.54559e-11	down	NA	NA	Belongs to the UDP-glycosyltransferase family
LOC_Os10g17100	chr10-10199767-10201147	4.86412	7.2847	5.702	9.39945	15.3967	13.313	5.95028	12.7031	-1.06777	0.477057	0.000395761	down	NA	NA	NA
LOC_Os10g15164	chr5-25710301-25711277	19.4565	25.2389	18.2323	0	0	0	20.9759	0	7.84674	230.199	1.60581e-10	up	GO:0001558,GO:0003674,GO:0003700,GO:0005575,GO:0005622,GO:0005623,GO:0005634,GO:0006355,GO:0007275,GO:0008150,GO:0009555,GO:0009889,GO:0010152,GO:0010468,GO:0010556,GO:0010769,GO:0019219,GO:0019222,GO:0021700,GO:0022603,GO:0022604,GO:0031323,GO:0031326,GO:0032501,GO:0032502,GO:0040008,GO:0043226,GO:0043227,GO:0043229,GO:0043231,GO:0043900,GO:0044424,GO:0044464,GO:0045595,GO:0048229,GO:0048638,GO:…	ko:K04454,ko:K09260	MADS
LOC_Os10g14290	chr11-30070400-30072533	38.7685	41.098	42.6474	11.907	12.2303	16.9544	40.838	13.6972	1.60239	3.03645	4.70655e-29	up	NA	NA	FBD
LOC_Os10g14170	chr10-8910303-8911120	43.5455	53.4211	50.6845	130.548	114.066	128.693	49.217	124.436	-1.31344	0.402361	6.68671e-38	down	NA	NA	NA
LOC_Os10g13914	chr10-8771760-8778622	44.2745	41.4117	41.9922	21.3846	20.4048	17.8579	42.5595	19.8825	1.12	2.17348	4.39969e-20	up	NA	NA	Pollen proteins Ole e I like
LOC_Os10g13880	chr10-8758196-8759210	14.0201	9.54413	15.2178	39.7357	43.1287	36.4543	12.9273	39.7729	-1.59735	0.330483	1.41724e-07	down	NA	NA	NA
LOC_Os10g13870	chr10-8752143-8753518	4.95118	5.44464	3.81976	11.334	11.767	16.0531	4.73853	13.0514	-1.43947	0.368704	0.000226217	down	NA	ko:K21442	response to abiotic stimulus
LOC_Os10g13850	chr10-8741988-8743166	35.9918	37.7926	37.4622	81.7169	87.5222	89.7043	37.0822	86.3145	-1.19463	0.436899	1.2466e-36	down	NA	NA	Pollen proteins Ole e I like
LOC_Os10g13842	chr10-8737667-8739038	17.2967	17.095	13.142	39.1393	36.436	33.4454	15.8446	36.3403	-1.1771	0.44224	5.1666e-15	down	NA	NA	NA
LOC_Os10g13838	chr10-8701584-8702187	45.2061	43.0834	27.1856	8.6737	8.10451	8.29245	38.4917	8.35689	2.22532	4.67614	2.37818e-13	up	NA	ko:K02929	Ribosomal protein L44
LOC_Os10g13700	chr10-8566904-8572656	4.49891	5.9891	4.62278	1.86754	1.7383	1.29975	5.03693	1.6352	1.64432	3.12601	5.35913e-09	up	GO:0002376,GO:0003674,GO:0003824,GO:0004611,GO:0004612,GO:0005575,GO:0005622,GO:0005623,GO:0005634,GO:0005730,GO:0005737,GO:0005829,GO:0005975,GO:0005996,GO:0006006,GO:0006094,GO:0006950,GO:0006952,GO:0006955,GO:0007154,GO:0008150,GO:0008152,GO:0009058,GO:0009267,GO:0009605,GO:0009607,GO:0009620,GO:0009814,GO:0009817,GO:0009987,GO:0009991,GO:0010035,GO:0010038,GO:0016020,GO:0016036,GO:0016051,GO:…	ko:K01610	Phosphoenolpyruvate carboxykinase
LOC_Os10g12620	chr10-8324054-8332597	1.05154	1.80389	1.67781	2.98704	4.13485	3.17305	1.51108	3.43165	-1.15535	0.448957	3.57065e-05	down	NA	ko:K04733	ubiquitin
LOC_Os10g12320	chr9-8942698-8946679	0	0	0	14.1495	16.7714	13.0239	0	14.6483	-10.9071	0.000520745	3.36535e-20	down	NA	NA	NA
LOC_Os10g12300	chr10-8109694-8110049	86.9784	74.8069	73.0168	0	0	0	78.2674	0	9.77303	874.931	2.31894e-16	up	NA	NA	NA
LOC_Os10g12191	chr10-8014063-8017008	12.0819	12.7358	13.5193	44.6541	49.2734	47.6102	12.779	47.1793	-1.85933	0.275604	2.99568e-65	down	NA	NA	NA
LOC_Os10g11500	chr10-7227767-7228584	6.86805	9.52079	9.29809	2.81524	2.92278	5.383	8.56231	3.707	1.23698	2.35704	0.000434781	up	NA	ko:K13449	Belongs to the CRISP family
LOC_Os10g11270	chr10-7097329-7099725	5.02664	5.42095	6.03035	14.5532	13.623	13.1786	5.49264	13.7849	-1.30255	0.40541	1.42616e-09	down	NA	ko:K22312	Belongs to the sulfotransferase 1 family
LOC_Os10g10750	chr12-12901068-12901939	23.5376	28.2709	28.222	0	0	0	26.6768	0	8.93929	490.901	9.7274e-14	up	NA	ko:K07466	NA
LOC_Os10g10280	chr10-6497818-6501198	11.5812	6.07058	10.0313	0	0	0	9.22771	0	6.56161	94.4585	4.20596e-07	up	NA	NA	SacI homology domain
LOC_Os10g09570	chr10-5920266-5921162	0.189793	0	0	2.22499	2.13229	2.18174	0.0632643	2.17967	-5.04654	0.0302581	0.000140311	down	NA	ko:K04733	Calcium-binding EGF-like domain
LOC_Os10g09550	chr10-5925502-5926568	0.159554	0	0.290949	3.45322	2.83822	3.66826	0.150168	3.3199	-4.42697	0.046489	3.03117e-06	down	NA	NA	Calcium-binding EGF-like domain
LOC_Os10g09142	chr10-5827204-5830189	2.10756	1.56224	2.13509	7.60231	5.91953	8.52438	1.93497	7.34874	-1.9016	0.267646	1.81943e-09	down	NA	NA	GDSL-like Lipase/Acylhydrolase
LOC_Os10g09110	chr10-5791644-5792567	0.736988	0.526786	2.01586	4.4861	4.48496	4.41247	1.09321	4.46118	-1.99167	0.251447	0.000138836	down	GO:0003674,GO:0003824,GO:0004497,GO:0005575,GO:0008150,GO:0008152,GO:0009058,GO:0016020,GO:0016491,GO:0016705,GO:0016709,GO:0019748,GO:0044550,GO:0055114	ko:K07408,ko:K20556	Belongs to the cytochrome P450 family
LOC_Os10g08830	chr10-5647495-5652808	1.22039	0.581542	1.80813	6.32807	4.42746	6.28373	1.20335	5.67976	-2.20985	0.216157	5.12367e-07	down	NA	NA	NA
LOC_Os10g08540	chr10-5483169-5487781	4.28763	3.68568	3.60266	12.5094	12.2001	13.7716	3.85866	12.827	-1.71149	0.305344	7.08742e-19	down	GO:0003674,GO:0003824,GO:0004497,GO:0005575,GO:0008150,GO:0008152,GO:0009058,GO:0016020,GO:0016491,GO:0016705,GO:0016709,GO:0019748,GO:0044550,GO:0055114	ko:K07408,ko:K20556	Belongs to the cytochrome P450 family
LOC_Os10g08249	chr10-5316322-5327359	0.895434	0.96006	1.02052	2.52341	3.03897	3.10944	0.958672	2.89061	-1.56639	0.337651	0.000512146	down	GO:0003674,GO:0003824,GO:0004497,GO:0005575,GO:0008150,GO:0008152,GO:0009058,GO:0016020,GO:0016491,GO:0016705,GO:0016709,GO:0019748,GO:0044550,GO:0055114	ko:K07408,ko:K20556	Belongs to the cytochrome P450 family
LOC_Os10g08014	chr10-5236035-5258877	0.523139	1.21082	1.02209	2.4262	1.81919	1.78978	0.918683	2.01172	-1.10319	0.465486	0.00900099	down	GO:0000003,GO:0001101,GO:0003002,GO:0003006,GO:0003674,GO:0003824,GO:0005215,GO:0005319,GO:0005342,GO:0005488,GO:0005515,GO:0005575,GO:0005623,GO:0005886,GO:0006810,GO:0006811,GO:0006820,GO:0006869,GO:0006950,GO:0006970,GO:0007275,GO:0007389,GO:0008028,GO:0008150,GO:0008509,GO:0008514,GO:0009611,GO:0009628,GO:0009651,GO:0009653,GO:0009719,GO:0009725,GO:0009737,GO:0009790,GO:0009791,GO:0009793,GO:…	NA	ABC transporter G family member
LOC_Os10g07580	chr10-4831333-4836899	15.3255	16.6238	13.7433	35.0056	33.6052	31.1489	15.2309	33.2532	-1.10422	0.465154	9.15166e-35	down	NA	ko:K13457	disease resistance protein RPM1
LOC_Os10g07556	chr10-4806020-4812535	7.34725	5.61441	6.81959	67.5102	71.8861	69.4315	6.59375	69.6092	-3.37811	0.0961805	1.05313e-228	down	NA	NA	Wall-associated receptor kinase
LOC_Os10g07510	chr10-4698267-4699939	2.18517	0.56797	0.543365	1.97056	3.16174	3.42535	1.09883	2.85255	-1.36598	0.38797	0.0292565	down	GO:0005575,GO:0005622,GO:0005623,GO:0005634,GO:0006355,GO:0007275,GO:0008150,GO:0009653,GO:0009791,GO:0009888,GO:0009889,GO:0009891,GO:0009893,GO:0010015,GO:0010087,GO:0010089,GO:0010101,GO:0010102,GO:0010311,GO:0010468,GO:0010556,GO:0010557,GO:0010604,GO:0010628,GO:0019219,GO:0019222,GO:0022622,GO:0031323,GO:0031325,GO:0031326,GO:0031328,GO:0032501,GO:0032502,GO:0043226,GO:0043227,GO:0043229,GO:…	ko:K21994	Lateral organ boundaries (LOB) domain
LOC_Os10g07424	chr10-4626598-4630095	1.0548	1.40737	1.08995	4.37554	3.95015	4.10912	1.18404	4.14494	-1.78401	0.290376	1.04532e-08	down	NA	NA	NA
LOC_Os10g07210	chr10-4495790-4497497	38.2433	36.4475	38.0822	76.2854	81.3444	81.7112	37.591	79.7803	-1.06197	0.478978	2.71609e-26	down	NA	NA	Belongs to the small heat shock protein (HSP20) family
LOC_Os10g07200	chr10-4489562-4491541	14.1016	14.9055	14.8442	55.8376	59.0506	55.2622	14.6171	56.7168	-1.93205	0.262057	1.0152e-60	down	NA	NA	Belongs to the small heat shock protein (HSP20) family
LOC_Os10g07010	chr10-4384651-4387639	1.34051	2.21444	3.74812	6.28604	4.2671	4.8797	2.43436	5.14428	-1.04984	0.483021	0.000925952	down	GO:0003674,GO:0003824,GO:0004312,GO:0005575,GO:0005622,GO:0005623,GO:0005737,GO:0005783,GO:0005829,GO:0005840,GO:0006950,GO:0008150,GO:0008152,GO:0009058,GO:0009266,GO:0009314,GO:0009409,GO:0009416,GO:0009628,GO:0009922,GO:0010025,GO:0010166,GO:0012505,GO:0016020,GO:0016740,GO:0016746,GO:0016747,GO:0022626,GO:0032991,GO:0043226,GO:0043227,GO:0043228,GO:0043229,GO:0043231,GO:0043232,GO:0044424,GO:…	ko:K15397	3-ketoacyl-CoA synthase
LOC_Os10g06988	chr10-4359126-4360299	0.290024	0.96742	0.92551	3.5308	3.5299	1.52805	0.727651	2.86292	-1.94425	0.25985	0.000922923	down	NA	NA	NA
LOC_Os10g05880	chr10-3512406-3513155	4.55056	6.63287	5.12523	0	0.250611	0	5.43622	0.0835371	5.95106	61.8654	2.62316e-06	up	GO:0005575,GO:0005618,GO:0005623,GO:0008150,GO:0009664,GO:0009987,GO:0016043,GO:0030312,GO:0044464,GO:0045229,GO:0071554,GO:0071555,GO:0071669,GO:0071840,GO:0071944	NA	Pollen proteins Ole e I like
LOC_Os10g05774	chr10-3392965-3400063	2.80921	2.59094	2.83673	9.50675	9.47396	9.37535	2.74562	9.45202	-1.76008	0.295232	4.16393e-39	down	NA	NA	NA
LOC_Os10g05730	chr10-3378179-3380684	59.5787	62.4139	60.5152	23.3411	23.4058	20.89	60.8359	22.5456	1.45497	2.7415	4.43021e-80	up	NA	NA	Armadillo/beta-catenin-like repeat
LOC_Os10g05192	chr10-2973956-2975606	6.08418	8.05345	5.75274	25.8075	26.8988	27.5226	6.63012	26.743	-1.98885	0.251939	3.19301e-33	down	NA	NA	Transposase family tnp2
LOC_Os10g04840	chr10-2758863-2759954	2.98674	1.42325	1.90623	7.81089	8.10925	6.86673	2.1054	7.59562	-1.83481	0.280328	0.00014094	down	NA	NA	NA
LOC_Os10g04510	chr10-2571571-2573398	1.02445	1.0651	1.2737	3.19143	4.53403	4.01467	1.12108	3.91338	-1.77645	0.2919	1.8668e-06	down	NA	NA	ADP binding
LOC_Os10g04450	chr10-2516121-2517554	2.70908	3.26131	3.77003	6.55758	8.40996	7.92204	3.24681	7.62986	-1.20492	0.433793	5.57855e-05	down	NA	NA	NA
LOC_Os10g03720	chr10-2127473-2127934	4.05344	4.56548	2.01586	0.332304	1.37999	1.41199	3.54493	1.04143	1.79794	3.47723	0.0218914	up	NA	NA	NA
LOC_Os10g03594	chr10-1886980-1888101	45.0647	43.6716	47.4518	21.072	21.3087	19.9132	45.396	20.7646	1.15184	2.22197	6.2175e-21	up	NA	NA	disease resistance
LOC_Os10g03570	chr10-1873724-1879255	3.06041	2.9167	3.69883	0.898554	0.999511	1.29541	3.22532	1.06449	1.62654	3.08772	2.23469e-06	up	NA	NA	disease resistance
LOC_Os10g03440	chr10-1825174-1826750	2.48295	2.46925	2.06699	1.46028	0.909638	0.413658	2.33973	0.92786	1.34905	2.54744	0.00582186	up	NA	NA	RING-type E3 ubiquitin transferase
LOC_Os10g03100	chr11-23012489-23015314	1.68678	1.32051	1.42808	0.76056	0.958814	0.46167	1.47846	0.727014	1.04429	2.06235	0.0145924	up	NA	NA	regulation of response to stimulus
LOC_Os10g02480	chr10-1291833-1294393	21.9843	29.5116	26.522	11.1215	8.91071	9.50258	26.006	9.84491	1.42442	2.68406	3.93154e-17	up	NA	ko:K22374	Aldo/keto reductase family
LOC_Os09g39970	chr9-24184917-24193309	18.7828	16.7106	20.6324	6.4419	7.48304	6.46023	18.7086	6.79505	1.48516	2.79948	2.02853e-33	up	NA	NA	phosphatidylinositol dephosphorylation
LOC_Os09g39770	chr9-24088428-24089300	184.285	179.349	175.135	90.0395	92.2008	83.3171	179.59	88.5191	1.04349	2.06121	1.28334e-48	up	NA	NA	C2 domain
LOC_Os09g39310	chr9-23865520-23867684	6.75435	7.67511	8.05318	0.624718	1.21609	1.16134	7.49422	1.00071	2.9352	7.64863	5.66265e-20	up	GO:0001666,GO:0003674,GO:0003824,GO:0004672,GO:0004674,GO:0004712,GO:0005575,GO:0005622,GO:0005623,GO:0005737,GO:0005783,GO:0005789,GO:0006082,GO:0006464,GO:0006468,GO:0006629,GO:0006720,GO:0006721,GO:0006793,GO:0006796,GO:0006807,GO:0006950,GO:0007154,GO:0007165,GO:0008150,GO:0008152,GO:0008299,GO:0008610,GO:0009058,GO:0009628,GO:0009685,GO:0009686,GO:0009719,GO:0009723,GO:0009725,GO:0009743,GO:…	ko:K04424,ko:K14510	Ethylene-responsive protein kinase Le-CTR1
LOC_Os09g38930	chr9-23644711-23647593	2.8645	2.13972	2.7529	5.3758	6.52341	6.60052	2.58571	6.16658	-1.23022	0.426252	6.76668e-07	down	NA	NA	Protein of unknown function, DUF594
LOC_Os09g38896	chr9-23622931-23626959	2.26992	3.07859	3.66163	7.95178	7.3564	9.03239	3.00338	8.11352	-1.40505	0.377606	4.72647e-09	down	NA	NA	NA
LOC_Os09g38835	chr9-23576555-23579954	1.91286	1.59516	2.97943	6.46873	7.61126	5.57359	2.16248	6.55119	-1.57108	0.336556	6.2575e-09	down	NA	NA	NA
LOC_Os09g38777	chr9-23546201-23549068	39.6512	36.4484	39.884	16.9557	17.6034	14.8259	38.6612	16.4617	1.25446	2.38578	3.28644e-23	up	NA	NA	MOSC domain-containing protein 2, mitochondrial
LOC_Os09g38510	chr9-23421406-23424240	7.29123	6.39736	7.80854	2.92229	3.57568	4.3238	7.16571	3.60726	1.01664	2.02321	0.00014635	up	GO:0003674,GO:0005215,GO:0005345,GO:0005575,GO:0006810,GO:0006863,GO:0008150,GO:0015205,GO:0015851,GO:0016020,GO:0022857,GO:0051179,GO:0051234,GO:0055085,GO:0071702,GO:0071705,GO:0072530,GO:1904823	NA	Purine nucleobase transmembrane transport
LOC_Os09g38050	chr9-23195710-23196498	1.72618	0.822561	0.590195	2.33497	4.84833	3.92726	1.04631	3.70352	-1.81121	0.284951	0.00273777	down	NA	NA	NA
LOC_Os09g37690	chr9-22990894-22992707	9.88793	10.2431	13.4251	24.2305	21.1311	23.5773	11.1854	22.9796	-1.01281	0.495581	2.12138e-11	down	NA	ko:K00485	flavin-containing monooxygenase
LOC_Os09g37540	chr9-22825677-22827762	67.6612	71.4673	67.6605	16.1679	10.0713	8.66201	68.9297	11.6337	2.58844	6.01447	1.49094e-25	up	GO:0005575,GO:0005622,GO:0005623,GO:0005634,GO:0005737,GO:0005829,GO:0043226,GO:0043227,GO:0043229,GO:0043231,GO:0044424,GO:0044444,GO:0044464	NA	Cytokinin-activating enzyme working in the direct activation pathway. Phosphoribohydrolase that converts inactive cytokinin nucleotides to the biologically active free-base forms
LOC_Os09g37330	chr9-22747126-22747758	9.14425	10.7654	8.33731	34.6825	35.7554	37.0999	9.41566	35.8459	-1.906	0.266832	3.39592e-19	down	GO:0005575,GO:0005622,GO:0005623,GO:0005737,GO:0008150,GO:0010817,GO:0032879,GO:0040008,GO:0044424,GO:0044464,GO:0045926,GO:0046620,GO:0046621,GO:0048519,GO:0048638,GO:0048640,GO:0050789,GO:0050793,GO:0051049,GO:0051093,GO:0051239,GO:0051241,GO:0065007,GO:0065008,GO:2000012	NA	Auxin responsive protein
LOC_Os09g37260	chr9-22705536-22706987	3.70096	3.83389	5.13492	10.3027	10.3949	6.01163	4.22326	8.90308	-1.0512	0.482566	0.000538899	down	NA	NA	Protein of unknown function (DUF674)
LOC_Os09g37200	chr9-22642788-22644631	1.01556	0.0879882	0.420882	1.08233	1.55586	1.32661	0.508142	1.3216	-1.36668	0.387783	0.0310927	down	GO:0003674,GO:0003824,GO:0016740,GO:0016746,GO:0016747,GO:0050734	ko:K13065	Transferase family
LOC_Os09g37080	chr9-22563928-22565126	40.1828	56.6996	56.5735	12.8044	8.37489	13.8738	51.152	11.6843	2.15316	4.44802	1.63157e-16	up	NA	NA	At1g76070-like
LOC_Os09g36580	chr9-22251869-22255035	13.6159	18.8987	17.4968	37.9073	33.452	39.8302	16.6704	37.0631	-1.12722	0.457796	3.64084e-21	down	GO:0008150,GO:0009605,GO:0009607,GO:0009617,GO:0009719,GO:0009723,GO:0009725,GO:0010033,GO:0042221,GO:0043207,GO:0050896,GO:0051704,GO:0051707	NA	Thaumatin family
LOC_Os09g36420	chr9-22171365-22180519	1.82652	2.52109	2.12474	0	0	0	2.15745	0	7.66706	203.243	4.96947e-10	up	NA	ko:K04079	Heat shock protein
LOC_Os09g36320	chr9-22129508-22135708	111.418	105.964	106.488	37.7312	41.7985	39.1105	107.957	39.5467	1.47253	2.77507	3.90337e-119	up	NA	NA	Belongs to the protein kinase superfamily
LOC_Os09g36244	chr9-22069451-22069976	48.1824	40.5625	44.6627	9.05215	23.3068	20.001	44.4692	17.4533	1.37673	2.59679	1.96014e-08	up	NA	NA	Alpha/beta hydrolase family
LOC_Os09g36230	chr9-22053728-22055547	2.39219	2.91316	2.18109	0.719084	0.870977	0.254621	2.49548	0.614894	2.0386	4.10846	0.000427493	up	NA	ko:K20291	PPR repeat
LOC_Os09g36200	chr9-22027457-22030146	43.2619	43.1895	41.5741	15.2513	16.5337	16.1116	42.6752	15.9655	1.44227	2.71749	4.92187e-43	up	GO:0005575,GO:0005622,GO:0005623,GO:0005737,GO:0009507,GO:0009526,GO:0009532,GO:0009536,GO:0009570,GO:0009941,GO:0016020,GO:0031090,GO:0031967,GO:0031969,GO:0031975,GO:0042170,GO:0043226,GO:0043227,GO:0043229,GO:0043231,GO:0044422,GO:0044424,GO:0044434,GO:0044435,GO:0044444,GO:0044446,GO:0044464	ko:K22013	Staygreen protein
LOC_Os09g36070	chr9-21931382-21933568	7.04945	6.83041	9.3197	3.92022	3.84997	3.03885	7.73319	3.60301	1.12513	2.18121	2.44315e-05	up	NA	NA	Belongs to the cytochrome P450 family
LOC_Os09g35780	chr9-21750355-21751204	3.60517	5.72648	5.29578	1.0837	0.750065	1.34305	4.87581	1.05894	2.22972	4.69043	2.17545e-05	up	NA	NA	BON1-associated protein 2-like
LOC_Os09g35620	chr9-21644955-21646049	2.7682	3.95732	1.26196	8.73716	7.34311	7.51339	2.66249	7.86456	-1.54582	0.342501	0.0061553	down	GO:0000003,GO:0000122,GO:0000132,GO:0000226,GO:0000228,GO:0000278,GO:0000578,GO:0000785,GO:0000790,GO:0000791,GO:0000902,GO:0000904,GO:0001085,GO:0001102,GO:0001501,GO:0001525,GO:0001533,GO:0001568,GO:0001569,GO:0001570,GO:0001654,GO:0001655,GO:0001656,GO:0001657,GO:0001658,GO:0001667,GO:0001700,GO:0001701,GO:0001702,GO:0001703,GO:0001704,GO:0001706,GO:0001708,GO:0001709,GO:0001711,GO:0001745,GO:…	ko:K01724,ko:K02105,ko:K10056	UMP salvage
LOC_Os09g35544	chr9-21586228-21587008	1.96184	1.03873	2.58371	4.91435	7.55107	5.4292	1.86143	5.96487	-1.6527	0.318043	0.000344552	down	NA	NA	NA
LOC_Os09g35020	chr9-21554716-21555716	17.1775	20.261	21.7093	3.06742	2.86613	2.93259	19.7159	2.95538	2.76184	6.78261	3.59224e-25	up	NA	NA	DNA-binding domain in plant proteins such as APETALA2 and EREBPs
LOC_Os09g35010	chr9-21550575-21551576	101.773	98.6131	95.8901	24.5149	25.2922	25.0649	98.7587	24.9573	2.00795	4.0221	1.06074e-84	up	GO:0001101,GO:0003674,GO:0003676,GO:0003677,GO:0003700,GO:0005488,GO:0006082,GO:0006355,GO:0006790,GO:0006807,GO:0006950,GO:0008150,GO:0008152,GO:0009266,GO:0009409,GO:0009414,GO:0009415,GO:0009628,GO:0009631,GO:0009889,GO:0009891,GO:0009893,GO:0009987,GO:0010035,GO:0010468,GO:0010556,GO:0010557,GO:0010604,GO:0010628,GO:0016143,GO:0019219,GO:0019222,GO:0019748,GO:0019757,GO:0019760,GO:0031323,GO:…	ko:K09286	DNA-binding domain in plant proteins such as APETALA2 and EREBPs
LOC_Os09g34980	chr12-9904515-9925631	4.56086	6.24343	5.21688	10.6188	11.6455	10.6446	5.34039	10.9697	-1.01361	0.495305	4.87255e-08	down	NA	NA	ribonuclease H protein At1g65750
LOC_Os09g34250	chr9-21377649-21379691	1.83058	1.74463	2.14592	36.3962	31.3391	33.1514	1.90704	33.6289	-4.11436	0.0577372	7.81199e-90	down	NA	ko:K13691	Belongs to the UDP-glycosyltransferase family
LOC_Os09g34230	chr9-21369994-21371822	32.3212	35.2436	40	134.268	115.225	128.869	35.8549	126.121	-1.78942	0.289288	8.91921e-117	down	NA	ko:K13691	Belongs to the UDP-glycosyltransferase family
LOC_Os09g34214	chr9-21352917-21360071	23.6946	28.3048	29.2982	10.5374	7.90106	9.48348	27.0992	9.30732	1.56501	2.95879	3.57357e-31	up	GO:0000302,GO:0001101,GO:0003674,GO:0003824,GO:0005575,GO:0005622,GO:0005623,GO:0005737,GO:0005829,GO:0006082,GO:0006520,GO:0006725,GO:0006790,GO:0006807,GO:0006950,GO:0006952,GO:0006970,GO:0006972,GO:0006979,GO:0007154,GO:0007275,GO:0008150,GO:0008152,GO:0008194,GO:0009058,GO:0009072,GO:0009414,GO:0009415,GO:0009605,GO:0009607,GO:0009617,GO:0009628,GO:0009636,GO:0009651,GO:0009653,GO:0009696,GO:…	ko:K11820,ko:K13691,ko:K21374,ko:K22426	Belongs to the UDP-glycosyltransferase family
LOC_Os09g34200	chr9-21342900-21346462	1.10825	1.70619	1.78773	5.22767	5.42736	3.91992	1.53405	4.85831	-1.63541	0.32188	2.56309e-07	down	NA	NA	F-box-like
LOC_Os09g34160	chr9-21318702-21324180	0.689016	0.656662	1.25643	0.310673	0.268784	0.220013	0.867368	0.26649	1.72593	3.30792	0.00480342	up	NA	NA	disease resistance protein
LOC_Os09g33940	chr9-21188751-21194082	1.08609	0.948831	1.48537	0.326474	0.0847362	0.260103	1.17343	0.223771	2.41089	5.31801	0.00116872	up	NA	NA	isoform X1
LOC_Os09g33876	chr9-21157482-21162941	29.1615	32.2249	33.9252	9.98641	9.7458	8.91097	31.7705	9.54772	1.75777	3.38174	2.40277e-51	up	NA	ko:K11968	E3 ubiquitin-protein ligase
LOC_Os09g33740	chr9-20942314-20950322	2.38202	1.73601	2.17182	0.252715	0.393552	0.805357	2.09662	0.483875	2.14828	4.433	0.00111497	up	GO:0003674,GO:0003824,GO:0004842,GO:0006464,GO:0006508,GO:0006511,GO:0006807,GO:0006950,GO:0006952,GO:0008150,GO:0008152,GO:0009056,GO:0009057,GO:0009605,GO:0009607,GO:0009620,GO:0009987,GO:0010498,GO:0016567,GO:0016740,GO:0019538,GO:0019787,GO:0019941,GO:0030163,GO:0032446,GO:0036211,GO:0043161,GO:0043170,GO:0043207,GO:0043412,GO:0043632,GO:0044237,GO:0044238,GO:0044248,GO:0044257,GO:0044260,GO:…	NA	Zinc finger, ZZ type
LOC_Os09g33650	chr9-20881929-20883055	8.45935	9.21385	7.43739	1.36224	1.41427	2.17061	8.3702	1.64904	2.37113	5.17347	3.12716e-11	up	NA	NA	NA
LOC_Os09g33640	chr9-20875478-20876523	11.393	12.099	10.8328	2.20159	3.50472	3.27417	11.4416	2.9935	1.96133	3.8942	2.3717e-11	up	NA	NA	NA
LOC_Os09g33620	chr9-20848324-20851417	7.91575	5.95024	8.84364	2.71458	3.65331	4.16523	7.56988	3.51104	1.13502	2.19622	2.5764e-05	up	NA	NA	LRR-repeat protein
LOC_Os09g32910	chr9-20607194-20610086	1.79962	1.71512	1.96898	0	0	0	1.82791	0	6.49786	90.3756	5.18404e-07	up	NA	NA	LRR-repeat protein
LOC_Os09g32890	chr9-20603461-20603961	10.1207	8.61201	10.8754	0	0	0	9.86935	0	7.33942	161.952	3.73298e-09	up	NA	NA	NA
LOC_Os09g32570	chr9-20425876-20427518	3.86042	3.67914	2.8158	1.74064	1.20475	1.23269	3.45179	1.39269	1.32848	2.51137	0.00176568	up	GO:0005575,GO:0005622,GO:0005623,GO:0005737,GO:0005773,GO:0005886,GO:0009507,GO:0009526,GO:0009534,GO:0009535,GO:0009536,GO:0009579,GO:0009941,GO:0016020,GO:0031967,GO:0031975,GO:0031976,GO:0031984,GO:0034357,GO:0042651,GO:0043226,GO:0043227,GO:0043229,GO:0043231,GO:0044422,GO:0044424,GO:0044434,GO:0044435,GO:0044436,GO:0044444,GO:0044446,GO:0044464,GO:0055035,GO:0071944	NA	Zinc-binding dehydrogenase
LOC_Os09g32310	chr9-20283460-20285065	4.16794	5.80556	4.96942	0	0	0	4.98097	0	7.52645	184.369	1.20586e-09	up	NA	NA	NA
LOC_Os09g32210	chr9-20214695-20220588	6.4753	6.31702	6.32228	1.05752	1.81395	2.00254	6.37153	1.62467	2.0001	4.00028	2.12375e-18	up	GO:0001101,GO:0002252,GO:0002376,GO:0003674,GO:0003676,GO:0003723,GO:0003727,GO:0003729,GO:0005488,GO:0005575,GO:0005622,GO:0005623,GO:0005737,GO:0005773,GO:0005829,GO:0006417,GO:0006950,GO:0006952,GO:0006970,GO:0008150,GO:0009414,GO:0009415,GO:0009605,GO:0009607,GO:0009615,GO:0009628,GO:0009651,GO:0009819,GO:0009889,GO:0009890,GO:0009892,GO:0009893,GO:0009894,GO:0009896,GO:0010035,GO:0010468,GO:…	ko:K17943	Pumilio-family RNA binding repeat
LOC_Os09g32200	chr9-20210113-20213942	30.8266	26.4104	31.8277	59.86	63.2527	61.8385	29.6882	61.6504	-1.03043	0.489565	3.15321e-29	down	GO:0003674,GO:0005215,GO:0005575,GO:0005622,GO:0005623,GO:0005737,GO:0005739,GO:0005740,GO:0005743,GO:0006810,GO:0006811,GO:0006820,GO:0006839,GO:0006862,GO:0008150,GO:0015711,GO:0015748,GO:0015780,GO:0015865,GO:0015866,GO:0015868,GO:0015931,GO:0016020,GO:0016021,GO:0019866,GO:0022857,GO:0031090,GO:0031224,GO:0031966,GO:0031967,GO:0031975,GO:0043226,GO:0043227,GO:0043229,GO:0043231,GO:0044422,GO:…	ko:K14684	Belongs to the mitochondrial carrier (TC 2.A.29) family
LOC_Os09g32150	chr9-20180906-20183004	1.73719	1.15893	2.37583	3.60312	6.01774	5.82446	1.75732	5.14844	-1.52202	0.348198	0.000485966	down	NA	NA	NA
LOC_Os09g32140	chr9-20179560-20180225	4.34558	3.8979	6.52582	0	0	0	4.9231	0	6.83672	114.303	8.4614e-08	up	NA	NA	NA
LOC_Os09g31514	chr9-20055619-20059627	49.2302	50.8476	52.7354	17.8237	16.234	18.8175	50.9377	17.6251	1.55523	2.93881	9.2278e-44	up	NA	NA	Male sterility protein
LOC_Os09g31410	chr9-19891714-19897791	4.54724	4.54512	5.35943	11.8019	10.176	14.0242	4.81726	12.0007	-1.29125	0.408596	3.53608e-09	down	GO:0003674,GO:0003824,GO:0004553,GO:0008150,GO:0008152,GO:0008422,GO:0015926,GO:0016787,GO:0016798,GO:0071704,GO:1901135,GO:1901657	ko:K01188	Belongs to the glycosyl hydrolase 1 family
LOC_Os09g31060	chr9-19624328-19625164	1.87908	1.0745	2.39856	8.13374	4.22222	6.48019	1.78405	6.27872	-1.7902	0.289133	0.00280321	down	NA	ko:K02927,ko:K08770	protein tag
LOC_Os09g30454	chr9-19524719-19528369	1.07447	1.08091	0.925231	0.592135	0.558867	0.400278	1.02687	0.517093	1.00998	2.01388	0.041763	up	GO:0001101,GO:0003674,GO:0003824,GO:0004383,GO:0004672,GO:0004674,GO:0005575,GO:0005618,GO:0005623,GO:0005886,GO:0006139,GO:0006163,GO:0006164,GO:0006182,GO:0006464,GO:0006468,GO:0006725,GO:0006753,GO:0006793,GO:0006796,GO:0006807,GO:0006950,GO:0006952,GO:0007154,GO:0007165,GO:0007166,GO:0008150,GO:0008152,GO:0009058,GO:0009117,GO:0009150,GO:0009152,GO:0009165,GO:0009187,GO:0009190,GO:0009259,GO:…	ko:K04733	pattern binding
LOC_Os09g29604	chr9-18974003-18979577	3.39267	2.65136	3.34075	1.52974	1.20701	1.56	3.12826	1.43225	1.15017	2.2194	0.000251505	up	NA	NA	Belongs to the protein kinase superfamily
LOC_Os09g29310	chr9-18755190-18756395	8.61103	12.2428	12.742	2.92791	2.24677	3.65115	11.1986	2.94195	1.95493	3.87697	8.93135e-12	up	NA	ko:K10664,ko:K16281	Anaphase-promoting complex subunit 11 RING-H2 finger
LOC_Os09g28560	chr9-18292827-18297972	36.6639	36.3737	37.5366	14.8983	14.3921	14.5566	36.8581	14.6157	1.35788	2.56308	7.94668e-37	up	NA	ko:K17500	Protein phosphatase 2C
LOC_Os09g28530	chr9-18279848-18280644	3.4177	3.05364	2.14233	6.74198	5.79959	5.52483	2.87122	6.02213	-1.05054	0.482787	0.00836863	down	NA	NA	response to abiotic stimulus
LOC_Os09g28440	chr9-18230270-18231276	98.9006	97.3179	94.9516	18.7522	18.9937	23.9688	97.0567	20.5716	2.26367	4.80213	1.67663e-91	up	GO:0003674,GO:0003700,GO:0006355,GO:0006950,GO:0006952,GO:0008150,GO:0009605,GO:0009607,GO:0009620,GO:0009888,GO:0009889,GO:0009987,GO:0010033,GO:0010087,GO:0010200,GO:0010243,GO:0010468,GO:0010556,GO:0019219,GO:0019222,GO:0031323,GO:0031326,GO:0032502,GO:0042221,GO:0042493,GO:0043207,GO:0048856,GO:0050789,GO:0050794,GO:0050832,GO:0050896,GO:0051171,GO:0051252,GO:0051301,GO:0051704,GO:0051707,GO:…	NA	AP2 domain
LOC_Os09g28354	chr9-18146710-18154157	78.3664	76.3705	73.8201	25.3062	26.954	25.2891	76.1857	25.8498	1.58272	2.99534	7.95385e-76	up	GO:0003674,GO:0003700,GO:0005575,GO:0005622,GO:0005623,GO:0005634,GO:0006355,GO:0006950,GO:0008150,GO:0009266,GO:0009408,GO:0009628,GO:0009889,GO:0009890,GO:0009892,GO:0010468,GO:0010556,GO:0010558,GO:0010605,GO:0010629,GO:0019219,GO:0019222,GO:0031323,GO:0031324,GO:0031326,GO:0031327,GO:0043226,GO:0043227,GO:0043229,GO:0043231,GO:0044424,GO:0044464,GO:0045892,GO:0045934,GO:0048519,GO:0048523,GO:…	ko:K09419	HSF-type DNA-binding
LOC_Os09g28180	chr9-18042669-18046105	14.1664	13.4068	12.7808	40.6927	40.2066	40.0001	13.4513	40.2998	-1.56086	0.338948	8.34585e-81	down	NA	NA	D-mannose binding lectin
LOC_Os09g27740	chr9-17825958-17826667	1.3384	0.510221	0.244058	3.86225	4.511	3.07707	0.697559	3.81677	-2.45174	0.18279	0.000794219	down	NA	NA	NA
LOC_Os09g27736	chr9-17821110-17824351	0.162835	0.387973	0.074233	1.98238	1.67697	1.79386	0.208347	1.81774	-3.10844	0.115948	2.90869e-06	down	NA	NA	hAT family C-terminal dimerisation region
LOC_Os09g27664	chr9-17772614-17773533	36.6395	37.0354	35.7684	8.00997	5.37071	6.38158	36.4811	6.58742	2.48996	5.61763	1.32995e-37	up	NA	NA	NA
LOC_Os09g27320	chr9-17467684-17469290	4.44945	6.76463	5.89203	17.1007	12.6956	16.3389	5.70204	15.3784	-1.40568	0.377441	2.14155e-12	down	GO:0000902,GO:0000904,GO:0001067,GO:0001101,GO:0003674,GO:0003676,GO:0003677,GO:0003700,GO:0005488,GO:0005575,GO:0005622,GO:0005623,GO:0005634,GO:0005737,GO:0005829,GO:0005840,GO:0006355,GO:0007154,GO:0007165,GO:0008150,GO:0009653,GO:0009719,GO:0009725,GO:0009735,GO:0009736,GO:0009739,GO:0009740,GO:0009755,GO:0009787,GO:0009788,GO:0009888,GO:0009889,GO:0009966,GO:0009968,GO:0009987,GO:0010026,GO:…	NA	zinc finger
LOC_Os09g27135	chr12-1795538-1797671	78.3594	73.559	77.0744	27.5761	22.0226	23.9416	76.331	24.5134	1.66076	3.16182	7.70466e-56	up	NA	ko:K22390	Purple acid phosphatase
LOC_Os09g27010	chr9-17284178-17287243	54.4459	52.8296	53.3215	23.6191	24.6053	22.5122	53.5323	23.5789	1.20605	2.30706	2.13922e-42	up	GO:0002682,GO:0002683,GO:0003674,GO:0003824,GO:0004672,GO:0004674,GO:0004675,GO:0004888,GO:0005575,GO:0005623,GO:0005886,GO:0006464,GO:0006468,GO:0006793,GO:0006796,GO:0006807,GO:0006950,GO:0006952,GO:0007154,GO:0007165,GO:0007166,GO:0007167,GO:0007178,GO:0008150,GO:0008152,GO:0009605,GO:0009607,GO:0009617,GO:0009987,GO:0016020,GO:0016301,GO:0016310,GO:0016740,GO:0016772,GO:0016773,GO:0019199,GO:…	NA	Protein tyrosine kinase
LOC_Os09g26940	chr9-17228531-17230733	0.809916	0.694696	0.516912	1.89897	1.36489	1.86205	0.673841	1.70864	-1.32405	0.399413	0.00608685	down	NA	ko:K20623	Belongs to the cytochrome P450 family
LOC_Os09g26840	chr9-17165847-17168940	0.629136	2.87805	2.63865	4.99266	6.24361	5.90625	2.04861	5.71417	-1.44674	0.366849	0.00010737	down	NA	NA	NA
LOC_Os09g26126	chr9-16653229-16654048	0.622845	1.1872	1.51435	4.11895	1.36064	2.98326	1.10813	2.82095	-1.3188	0.400868	0.036699	down	GO:0003674,GO:0003824,GO:0004497,GO:0006082,GO:0006629,GO:0006631,GO:0008150,GO:0008152,GO:0009987,GO:0016491,GO:0016705,GO:0016713,GO:0018685,GO:0019752,GO:0032787,GO:0043436,GO:0044237,GO:0044238,GO:0044255,GO:0044281,GO:0055114,GO:0071704	ko:K15398,ko:K20544	cytochrome p450
LOC_Os09g26050	chr9-16563833-16564585	4.97394	4.74038	5.5657	16.3107	12.912	13.428	5.09334	14.2169	-1.45721	0.364196	3.71177e-07	down	GO:0003674,GO:0003700,GO:0005575,GO:0005622,GO:0005623,GO:0005634,GO:0006355,GO:0008150,GO:0009889,GO:0009909,GO:0009910,GO:0010468,GO:0010556,GO:0019219,GO:0019222,GO:0031323,GO:0031326,GO:0043226,GO:0043227,GO:0043229,GO:0043231,GO:0044424,GO:0044464,GO:0048519,GO:0048580,GO:0048581,GO:0048831,GO:0050789,GO:0050793,GO:0050794,GO:0051093,GO:0051171,GO:0051239,GO:0051241,GO:0051252,GO:0060255,GO:…	NA	zinc finger
LOC_Os09g25749	chr9-16281327-16282517	1.40055	2.52126	2.6958	0.561332	0.437081	0.74536	2.20587	0.581258	1.9525	3.87043	0.00283191	up	NA	NA	YABBY protein
LOC_Os09g25674	chr9-16260567-16261659	1.24607	1.03911	0.994097	8.28723	10.2079	9.10171	1.09309	9.19894	-3.05309	0.120484	2.80778e-14	down	NA	NA	NA
LOC_Os09g25430	chr9-16079526-16081375	2.41824	1.07552	0.440969	8.43221	8.45243	8.80287	1.31158	8.56251	-2.70496	0.153364	4.49115e-11	down	NA	NA	U1-like zinc finger
LOC_Os09g25090	chr9-15835446-15836816	14.6034	14.406	16.8185	52.2145	51.8103	50.6802	15.276	51.5683	-1.73024	0.301403	9.10552e-48	down	GO:0003674,GO:0003824,GO:0004672,GO:0004674,GO:0005575,GO:0005622,GO:0005623,GO:0006464,GO:0006468,GO:0006793,GO:0006796,GO:0006807,GO:0006810,GO:0006811,GO:0006812,GO:0006814,GO:0006950,GO:0006952,GO:0006970,GO:0006972,GO:0007154,GO:0007165,GO:0008150,GO:0008152,GO:0009605,GO:0009607,GO:0009620,GO:0009628,GO:0009651,GO:0009987,GO:0015672,GO:0016301,GO:0016310,GO:0016740,GO:0016772,GO:0016773,GO:…	ko:K07198	Non-specific serine threonine protein kinase
LOC_Os09g25040	chr9-15785886-15789733	6.31662	8.12339	7.28575	22.0987	16.8153	18.1529	7.24192	19.0223	-1.36925	0.387093	3.31026e-19	down	NA	NA	helix loop helix domain
LOC_Os09g24620	chr9-15482542-15484705	5.08537	3.30448	4.74199	9.06763	8.65655	9.52159	4.37728	9.08192	-1.0304	0.489575	2.04809e-05	down	NA	NA	NA
LOC_Os09g24580	chr9-15457708-15458229	113.847	117.515	115.937	59.0722	54.1135	58.0528	115.766	57.0795	1.04356	2.06131	7.8867e-20	up	GO:0003674,GO:0005488,GO:0005509,GO:0005575,GO:0005622,GO:0005623,GO:0005737,GO:0005739,GO:0043167,GO:0043169,GO:0043226,GO:0043227,GO:0043229,GO:0043231,GO:0044424,GO:0044444,GO:0044464,GO:0046872	ko:K02183	EF hand
LOC_Os09g24416	chr4-13857176-13857895	5.91126	5.40834	3.01819	9.16882	13.061	10.4193	4.77926	10.883	-1.16867	0.444832	0.000448603	down	GO:0005575,GO:0005622,GO:0005623,GO:0005737,GO:0009507,GO:0009536,GO:0043226,GO:0043227,GO:0043229,GO:0043231,GO:0044424,GO:0044444,GO:0044464	ko:K02982	30S ribosomal protein S3, chloroplastic
LOC_Os09g24330	chr9-15298875-15305181	55.1151	60.0754	64.0241	29.674	26.2972	28.8625	59.7382	28.2779	1.10282	2.14774	5.95865e-40	up	GO:0003674,GO:0003824,GO:0004672,GO:0004674,GO:0005575,GO:0005623,GO:0005886,GO:0006464,GO:0006468,GO:0006793,GO:0006796,GO:0006807,GO:0006950,GO:0006952,GO:0008150,GO:0008152,GO:0009605,GO:0009607,GO:0009617,GO:0009987,GO:0016020,GO:0016301,GO:0016310,GO:0016740,GO:0016772,GO:0016773,GO:0019538,GO:0036211,GO:0042742,GO:0043170,GO:0043207,GO:0043412,GO:0044237,GO:0044238,GO:0044260,GO:0044267,GO:…	ko:K04733	Protein kinase domain
LOC_Os09g23780	chr9-15091624-15095466	6.49237	9.39584	7.23489	21.4674	17.1095	20.9615	7.7077	19.8461	-1.34011	0.394991	8.37197e-08	down	NA	NA	Domain of unknown function (DUF4228)
LOC_Os09g23620	chr9-14979784-14981366	8.42794	8.37642	10.209	5.75445	3.6071	3.80608	9.00446	4.38921	1.05779	2.08174	2.74586e-05	up	GO:0000976,GO:0000981,GO:0000988,GO:0000989,GO:0001067,GO:0001076,GO:0001134,GO:0001135,GO:0001158,GO:0003674,GO:0003676,GO:0003677,GO:0003690,GO:0003700,GO:0005488,GO:0005575,GO:0005622,GO:0005623,GO:0005634,GO:0006355,GO:0006357,GO:0008150,GO:0009889,GO:0009890,GO:0009892,GO:0009987,GO:0010468,GO:0010556,GO:0010558,GO:0010605,GO:0010629,GO:0019219,GO:0019222,GO:0030154,GO:0031323,GO:0031324,GO:…	ko:K09422	RNA polymerase II transcription regulator recruiting activity
LOC_Os09g23579	chr9-14963664-14964551	1.70032	2.0256	1.55027	3.83332	4.37772	2.64682	1.75873	3.61929	-1.01958	0.49326	0.0456347	down	NA	NA	NA
LOC_Os09g23570	chr9-14958161-14960282	21.9825	24.1617	23.7733	6.9455	6.91035	6.76318	23.3058	6.87301	1.78539	3.44713	8.83442e-38	up	GO:0001101,GO:0005575,GO:0005618,GO:0005622,GO:0005623,GO:0005737,GO:0005773,GO:0005774,GO:0005886,GO:0005911,GO:0008150,GO:0009505,GO:0009506,GO:0009605,GO:0009607,GO:0009608,GO:0009610,GO:0009620,GO:0009719,GO:0009725,GO:0009737,GO:0010033,GO:0016020,GO:0030054,GO:0030312,GO:0031090,GO:0031224,GO:0031225,GO:0031226,GO:0033993,GO:0042221,GO:0043207,GO:0043226,GO:0043227,GO:0043229,GO:0043231,GO:…	ko:K04733	Inactive receptor kinase
LOC_Os09g23340	chr9-14802415-14804143	2.37226	1.99488	2.16292	6.92118	4.96457	3.87661	2.17668	5.25412	-1.25123	0.420091	0.00067018	down	NA	NA	NA
LOC_Os09g23334	chr9-14798425-14801606	10.408	10.6277	9.99787	25.3081	24.1867	24.3915	10.3445	24.6288	-1.22865	0.426715	5.48889e-11	down	NA	NA	NA
LOC_Os09g23260	chr8-14182980-14184855	6.57949	5.22545	3.99926	0	0	0	5.26807	0	6.83114	113.862	8.52814e-08	up	NA	NA	NA
LOC_Os09g22434	chr9-14377046-14378977	23.6523	20.0645	21.8021	5.39093	7.05691	6.22461	21.8396	6.22415	1.83551	3.56898	2.24369e-12	up	NA	NA	NA
LOC_Os09g22410	chr9-14367810-14368025	2.3645	1.50232	0.718617	138.598	146.844	149.494	1.52848	144.979	-6.56741	0.0105442	3.9474e-27	down	NA	NA	Belongs to the ABC transporter superfamily. ABCG family. PDR (TC 3.A.1.205) subfamily
LOC_Os09g22381	chr9-14362334-14365952	0.317324	0.151212	0	87.8509	89.8697	96.0574	0.156179	91.2593	-9.21271	0.00168539	3.95758e-28	down	GO:0000785,GO:0000976,GO:0001067,GO:0003674,GO:0003676,GO:0003677,GO:0003682,GO:0003690,GO:0005488,GO:0005515,GO:0005575,GO:0005622,GO:0005623,GO:0005634,GO:0005654,GO:0005677,GO:0005694,GO:0006323,GO:0006325,GO:0006333,GO:0006338,GO:0006342,GO:0006355,GO:0006996,GO:0007275,GO:0008150,GO:0009791,GO:0009845,GO:0009889,GO:0009890,GO:0009892,GO:0009987,GO:0010468,GO:0010556,GO:0010558,GO:0010605,GO:…	NA	Bromo adjacent homology domain
LOC_Os09g22000	chr9-14161651-14167540	24.7806	20.5481	22.8492	0.757522	0.917534	0	22.726	0.558352	5.35433	40.9085	7.36259e-35	up	GO:0000287,GO:0003674,GO:0003824,GO:0005488,GO:0006793,GO:0006796,GO:0008150,GO:0008152,GO:0009987,GO:0016311,GO:0016787,GO:0016788,GO:0016791,GO:0019203,GO:0042578,GO:0043167,GO:0043169,GO:0044237,GO:0046872,GO:0050308	ko:K07042	haloacid dehalogenase-like hydrolase
LOC_Os09g21900	chr9-14092034-14092474	13.3525	17.2703	18.2613	0	0	0	16.2947	0	7.66385	202.791	5.06622e-10	up	NA	NA	Protein of unknown function (DUF632)
LOC_Os09g21679	chr9-13935076-13941597	0.42683	0.4649	0.77833	1.86957	3.02565	2.21964	0.556687	2.37162	-2.05898	0.239985	8.19844e-07	down	NA	NA	MULE transposase domain
LOC_Os09g21670	chr9-13928646-13932122	0.499983	0.357379	0.113966	1.57808	1.40431	0.957914	0.323776	1.31343	-2.01394	0.247595	0.00969635	down	NA	NA	Protein of unknown function (DUF295)
LOC_Os09g21290	chr9-13647557-13648564	31.0763	29.1342	26.9481	1.37075	1.58124	1.13253	29.0529	1.36151	4.43683	21.658	1.22235e-42	up	NA	NA	NA
LOC_Os09g21160	chr9-13567263-13568973	2.40969	2.64101	2.85616	7.27964	4.51207	5.19378	2.63562	5.66183	-1.07982	0.473088	0.000717597	down	NA	NA	UDP-glucoronosyl and UDP-glucosyl transferase
LOC_Os09g21120	chr9-13539994-13542654	19.7051	23.1699	23.2161	8.0772	6.58879	7.23187	22.0304	7.29928	1.61681	3.06695	8.95782e-36	up	GO:0003674,GO:0003824,GO:0004842,GO:0005575,GO:0005622,GO:0005623,GO:0005634,GO:0005737,GO:0006464,GO:0006807,GO:0008150,GO:0008152,GO:0009787,GO:0009966,GO:0009987,GO:0010029,GO:0010119,GO:0010646,GO:0016567,GO:0016740,GO:0019538,GO:0019787,GO:0023051,GO:0032446,GO:0036211,GO:0043170,GO:0043226,GO:0043227,GO:0043229,GO:0043231,GO:0043412,GO:0044237,GO:0044238,GO:0044260,GO:0044267,GO:0044424,GO:…	NA	RING-type E3 ubiquitin transferase
LOC_Os09g21104	chr9-13511566-13513774	0	0	0	6.14745	7.22204	6.87397	0	6.74782	-7.71946	0.00474473	3.15281e-10	down	NA	NA	NA
LOC_Os09g21000	chr9-13445270-13449906	46.1689	49.4272	49.2904	19.7752	22.4305	21.7626	48.2955	21.3228	1.20408	2.3039	3.89835e-56	up	GO:0003674,GO:0005215,GO:0005575,GO:0005622,GO:0005623,GO:0005737,GO:0006810,GO:0006811,GO:0006812,GO:0006813,GO:0008150,GO:0008324,GO:0009507,GO:0009536,GO:0009987,GO:0015075,GO:0015077,GO:0015079,GO:0015318,GO:0015672,GO:0016020,GO:0022857,GO:0022890,GO:0030001,GO:0034220,GO:0043226,GO:0043227,GO:0043229,GO:0043231,GO:0044424,GO:0044444,GO:0044464,GO:0046873,GO:0051179,GO:0051234,GO:0055085,GO:…	ko:K03549	Potassium transporter
LOC_Os09g20990	chr9-13426322-13432176	45.7635	46.1999	45.4809	97.5326	101.399	94.2706	45.8148	97.7342	-1.06973	0.476409	1.28092e-98	down	GO:0003674,GO:0003824,GO:0005575,GO:0005622,GO:0005623,GO:0005737,GO:0005975,GO:0005984,GO:0005991,GO:0005992,GO:0006793,GO:0006796,GO:0006950,GO:0008150,GO:0008152,GO:0009058,GO:0009311,GO:0009312,GO:0009987,GO:0016051,GO:0016311,GO:0016787,GO:0016788,GO:0016791,GO:0033554,GO:0034637,GO:0042578,GO:0044237,GO:0044238,GO:0044249,GO:0044262,GO:0044424,GO:0044464,GO:0046351,GO:0050896,GO:0051716,GO:…	ko:K16055	Glycosyltransferase family 20
LOC_Os09g20980	chr9-13419889-13421655	3.66117	3.21378	4.30438	10.6868	7.21624	10.8908	3.72644	9.59793	-1.34023	0.394958	1.77738e-08	down	NA	NA	RING-H2 zinc finger domain
LOC_Os09g20940	chr9-13387433-13388086	1.82219	2.48089	2.8481	10.3289	5.84913	8.47842	2.38372	8.2188	-1.7584	0.295576	5.52575e-05	down	NA	NA	NA
LOC_Os09g20850	chr9-13336614-13338002	0.490264	1.86897	2.45851	0.442115	0.459003	0.70447	1.60591	0.535196	1.61632	3.06592	0.0179843	up	GO:0003674,GO:0003824,GO:0005575,GO:0005622,GO:0005623,GO:0005737,GO:0005794,GO:0005975,GO:0005976,GO:0006073,GO:0008150,GO:0008152,GO:0008374,GO:0009987,GO:0010383,GO:0010410,GO:0010411,GO:0012505,GO:0016407,GO:0016413,GO:0016740,GO:0016746,GO:0016747,GO:0043170,GO:0043226,GO:0043227,GO:0043229,GO:0043231,GO:0044036,GO:0044042,GO:0044237,GO:0044238,GO:0044260,GO:0044262,GO:0044264,GO:0044424,GO:…	NA	GDSL/SGNH-like Acyl-Esterase family found in Pmr5 and Cas1p
LOC_Os09g20684	chr9-13282513-13289013	6.47601	9.49526	8.28906	36.8369	27.4004	28.2744	8.08678	30.8372	-1.90596	0.266838	2.4184e-28	down	NA	ko:K21407	Strictosidine synthase
LOC_Os09g20585	chr9-13219006-13219185	20.8076	18.0278	25.0079	0	0	0	21.2811	0	7.06056	133.487	2.07535e-08	up	NA	NA	NA
LOC_Os09g20540	chr9-13196607-13198570	4.33412	2.64359	4.58393	15.712	14.2022	12.0404	3.85388	13.9848	-1.83645	0.28001	4.51097e-19	down	NA	NA	NA
LOC_Os09g20510	chr9-13180744-13183648	0.253089	0	0.153837	0.60862	0.947802	1.0506	0.135642	0.869006	-2.6662	0.157542	0.00299861	down	NA	NA	Major facilitator superfamily protein
LOC_Os09g20330	chr9-13007145-13008698	0.170415	0	0	1.84414	1.27639	1.95898	0.0568049	1.69317	-4.83751	0.0349755	0.000337969	down	NA	ko:K17098	Annexin repeats
LOC_Os09g20260	chr9-12949650-12951642	0.341856	0.325804	0.623378	2.6204	2.72049	2.29236	0.430346	2.54441	-2.53128	0.172985	0.000385582	down	GO:0000166,GO:0003674,GO:0003824,GO:0005488,GO:0006576,GO:0006595,GO:0006598,GO:0006807,GO:0008150,GO:0008152,GO:0009056,GO:0009308,GO:0009310,GO:0009987,GO:0016491,GO:0016645,GO:0016647,GO:0034641,GO:0036094,GO:0042402,GO:0043167,GO:0043168,GO:0044106,GO:0044237,GO:0046592,GO:0048037,GO:0050660,GO:0050662,GO:0055114,GO:0071704,GO:0097159,GO:1901265,GO:1901363,GO:1901564,GO:1901565,GO:1901575	ko:K13366	Polyamine oxidase
LOC_Os09g20030	chr9-12793642-12797934	0.702635	0.748423	0.565263	19.1952	19.4641	17.6982	0.672107	18.7858	-4.78571	0.0362541	2.01029e-100	down	NA	NA	NB-ARC domain
LOC_Os09g20000	chr9-12754525-12756107	18.2836	16.6031	18.8719	4.04421	2.58381	5.28745	17.9195	3.97182	2.19919	4.59221	1.7228e-17	up	NA	NA	Heavy-metal-associated domain
LOC_Os09g19800	chr9-12634313-12642922	26.0845	26.1848	27.1295	0.80248	1.04142	0.905731	26.4662	0.916542	4.87744	29.3939	2.4952e-109	up	NA	ko:K08776	Puromycin-sensitive aminopeptidase
LOC_Os09g19710	chr9-12574953-12577793	0.411218	0.783817	0.749861	2.22499	1.15499	2.10093	0.648299	1.82697	-1.46607	0.361966	0.0199692	down	NA	NA	prohibitin homologues
LOC_Os09g19604	chr9-12478924-12479593	17.7867	17.4358	21.5456	7.10337	5.94734	4.62479	18.9227	5.89183	1.70425	3.25859	5.65331e-10	up	NA	NA	Histidine protein methyltransferase 1 homolog
LOC_Os09g19369	chr9-12365965-12366851	0	0	0	26.6547	25.5166	27.0276	0	26.3996	-9.5904	0.00129719	8.34944e-16	down	NA	NA	NA
LOC_Os09g19350	chr9-12339494-12349068	0.79802	0.507032	1.13182	29.9852	31.2136	32.9567	0.812291	31.3852	-5.24027	0.0264558	1.34704e-72	down	NA	NA	receptor-like serine threonine-protein kinase
LOC_Os09g19296	chr9-12304023-12319403	0	0	0	12.1886	14.0901	12.3048	0	12.8612	-9.5544	0.00132996	1.11479e-15	down	NA	NA	ADP binding
LOC_Os09g19274	chr9-12302063-12302350	0	0	0	10.1283	9.9618	10.1928	0	10.0943	-6.58056	0.0104485	2.91148e-07	down	NA	NA	NA
LOC_Os09g19229	chr9-12237027-12269796	0.179899	0.342903	0.218698	8.11154	7.5231	7.06567	0.247167	7.56677	-4.90992	0.0332634	8.59274e-29	down	NA	NA	Carbohydrate-binding protein of the ER
LOC_Os09g19176	chr9-12193177-12201741	2.94297	4.08522	3.73324	15.5198	16.4121	14.096	3.58714	15.3426	-2.07056	0.238067	4.95981e-35	down	NA	NA	Carbohydrate-binding protein of the ER
LOC_Os09g19173	chr9-12184606-12187724	0	0	0	10.2138	12.3302	10.3452	0	10.9631	-9.45068	0.0014291	2.42603e-15	down	NA	NA	NA
LOC_Os09g19140	chr9-12173034-12182125	0.247989	0.768118	0.339158	3.29859	3.42459	3.14767	0.451755	3.29029	-2.83769	0.139885	5.20998e-12	down	NA	NA	Carbohydrate-binding protein of the ER
LOC_Os09g18594	chr9-12159841-12161656	0	0	0	7.05559	6.7825	6.52339	0	6.78716	-8.03665	0.00380826	4.03907e-11	down	NA	NA	Carbohydrate-binding protein of the ER
LOC_Os09g18530	chr9-12164748-12168394	0.735397	0.467243	0.894003	22.4373	23.8681	23.4823	0.698881	23.2626	-5.02899	0.0306283	1.15441e-41	down	NA	NA	Carbohydrate-binding protein of the ER
LOC_Os09g18450	chr9-12104301-12106432	14.8436	10.882	12.2844	39.5395	39.2325	37.2984	12.67	38.6901	-1.58966	0.332249	6.6718e-34	down	NA	NA	Belongs to the iron ascorbate-dependent oxidoreductase family
LOC_Os09g18412	chr9-12083890-12089316	1.41674	2.10033	2.51167	1.34857	0.736887	0.753975	2.00958	0.946479	1.10772	2.15505	0.0106624	up	NA	NA	NA
LOC_Os09g18260	chr9-11988542-11995278	0	0	0	4.2698	3.91138	3.60187	0	3.92768	-8.30497	0.00316196	7.00228e-12	down	NA	NA	Carbohydrate-binding protein of the ER
LOC_Os09g18109	chr9-11801875-11803716	0	0	0	4.17586	4.33537	5.21871	0	4.57665	-6.55656	0.0106237	3.40766e-07	down	NA	NA	Glycosyltransferase Family 4
LOC_Os09g17870	chr9-11568598-11571565	8.45185	6.90426	9.35731	19.5989	17.4084	14.5735	8.2378	17.1936	-1.03837	0.486876	2.72948e-08	down	GO:0000309,GO:0003674,GO:0003824,GO:0004515,GO:0005488,GO:0005515,GO:0005575,GO:0005622,GO:0005623,GO:0005634,GO:0005654,GO:0005737,GO:0005739,GO:0006082,GO:0006139,GO:0006163,GO:0006520,GO:0006531,GO:0006725,GO:0006732,GO:0006733,GO:0006753,GO:0006793,GO:0006796,GO:0006807,GO:0006950,GO:0008150,GO:0008152,GO:0009058,GO:0009066,GO:0009108,GO:0009117,GO:0009123,GO:0009126,GO:0009141,GO:0009144,GO:…	ko:K06210	Nicotinamide-nucleotide adenylyltransferase
LOC_Os09g17574	chr9-11378957-11379570	0	0	0	72.5115	68.532	63.4809	0	68.1748	-10.4288	0.000725471	1.43991e-18	down	NA	NA	NA
LOC_Os09g17536	chr9-11341525-11346457	0.161676	0.308167	0.294817	2.62435	3.93552	2.6329	0.254887	3.06426	-3.55468	0.0851008	8.11844e-06	down	NA	NA	Legume lectin domain
LOC_Os09g17530	chr9-11310467-11311844	4.58056	4.85053	4.7564	0.573709	0.595623	0.243774	4.72917	0.471035	3.34422	10.1557	2.56315e-10	up	NA	NA	NA
LOC_Os09g17152	chr9-11303594-11305193	54.2654	62.8719	56.0737	7.29241	8.36791	7.03303	57.737	7.56445	2.95588	7.75906	7.13774e-112	up	NA	NA	NA
LOC_Os09g17146	chr9-11300636-11302304	8.56832	7.29105	8.18422	4.13936	3.53348	3.41999	8.01453	3.69761	1.13767	2.20025	1.99593e-06	up	NA	NA	NA
LOC_Os09g17004	chr9-11198036-11199915	0	0	0	2.5558	1.92145	3.18306	0	2.55344	-7.19373	0.0068308	9.17722e-09	down	NA	NA	Lectin-domain containing receptor kinase
LOC_Os09g16950	chr9-11165689-11168261	12.1603	8.45706	10.0884	2.76621	2.25647	2.41374	10.2352	2.4788	2.06698	4.1901	7.32675e-15	up	NA	NA	Lectin-domain containing receptor kinase
LOC_Os09g16714	chr9-11002314-11003799	18.721	19.3288	20.2694	39.2164	43.4531	39.4168	19.4397	40.6954	-1.04151	0.485818	1.03202e-12	down	NA	NA	NA
LOC_Os09g16710	chr9-10999783-11001673	18.5812	19.7827	19.9941	42.1173	42.9425	41.6933	19.4527	42.251	-1.09484	0.468189	1.82457e-16	down	NA	NA	NA
LOC_Os09g16664	chr9-10966350-10967272	0	0	0	13.8056	10.7065	11.6615	0	12.0579	-8.51788	0.00272811	1.72986e-12	down	NA	NA	NA
LOC_Os09g16520	chr9-10902004-10905497	0	0.14604	0	13.404	13.916	12.1837	0.0486799	13.1679	-7.95018	0.00404351	3.42234e-11	down	NA	NA	Belongs to the cytochrome b5 family
LOC_Os09g16510	chr9-10899505-10901779	115.358	113.211	109.825	51.7935	50.652	48.7283	112.798	50.3913	1.18538	2.27423	1.14376e-74	up	GO:0000302,GO:0001101,GO:0002376,GO:0003674,GO:0003676,GO:0003677,GO:0003700,GO:0005488,GO:0005575,GO:0005622,GO:0005623,GO:0005634,GO:0005737,GO:0006355,GO:0006950,GO:0006952,GO:0006955,GO:0006979,GO:0007275,GO:0007568,GO:0008150,GO:0009507,GO:0009536,GO:0009605,GO:0009607,GO:0009617,GO:0009636,GO:0009719,GO:0009725,GO:0009751,GO:0009814,GO:0009816,GO:0009889,GO:0009891,GO:0009893,GO:0010033,GO:…	NA	WRKY transcription factor
LOC_Os09g16290	chr9-10769544-10777732	0	0	0	0.757584	0.943827	1.32786	0	1.00976	-7.07249	0.00742964	1.96044e-08	down	GO:0003674,GO:0003824,GO:0005215,GO:0005575,GO:0005623,GO:0005886,GO:0006810,GO:0008150,GO:0015399,GO:0015405,GO:0016020,GO:0016021,GO:0016462,GO:0016787,GO:0016817,GO:0016818,GO:0016887,GO:0017111,GO:0022804,GO:0022857,GO:0031224,GO:0042623,GO:0042626,GO:0043492,GO:0044425,GO:0044464,GO:0051179,GO:0051234,GO:0055085,GO:0071944	NA	Belongs to the ABC transporter superfamily. ABCG family. PDR (TC 3.A.1.205) subfamily
LOC_Os09g16280	chr9-10758558-10759378	0	0	0	22.6266	15.9195	17.2818	0	18.6093	-8.97525	0.00198692	7.90581e-14	down	NA	NA	NA
LOC_Os09g16240	chr9-10731061-10741836	3.12452	2.25347	2.54082	1.06614	0.790619	1.37522	2.63961	1.07733	1.31673	2.49101	0.000886689	up	NA	NA	Ankyrin repeats (3 copies)
LOC_Os09g16156	chr9-10702755-10704163	0.120826	0.115153	0	1.52544	1.24434	2.54639	0.0786597	1.77206	-4.49866	0.0442354	0.000104926	down	NA	NA	NA
LOC_Os09g16152	chr9-10684959-10685357	0	0	0	6.92591	5.59259	4.49607	0	5.67152	-6.22039	0.0134115	2.24403e-06	down	NA	NA	NA
LOC_Os09g16050	chr9-10655344-10658788	2.3131	2.53516	1.79264	0.834372	0.216561	0.443165	2.21363	0.498033	2.1665	4.48932	0.000247748	up	GO:0005575,GO:0005622,GO:0005623,GO:0005737,GO:0005783,GO:0005886,GO:0012505,GO:0016020,GO:0043226,GO:0043227,GO:0043229,GO:0043231,GO:0044424,GO:0044444,GO:0044464,GO:0071944	ko:K15502,ko:K15503	ankyrin repeat-containing protein
LOC_Os09g16010	chr9-10594903-10598143	3.06287	2.67579	4.03373	1.38103	0.8762	0.570512	3.25746	0.94258	1.80653	3.49799	6.25127e-06	up	NA	NA	BURP domain
LOC_Os09g16000	chr9-10592165-10594825	55.8867	55.3149	59.1038	12.6238	12.9043	14.132	56.7685	13.22	2.12709	4.36837	1.63923e-82	up	NA	NA	NB-ARC domain
LOC_Os09g15950	chr9-10557295-10565893	13.5374	14.2264	13.9958	6.86691	6.16733	5.55774	13.9199	6.19732	1.18959	2.28088	5.878e-17	up	NA	NA	Domain of unknown function
LOC_Os09g15850	chr9-10525893-10539311	56.5317	55.067	54.1385	8.46659	9.21079	9.3287	55.2457	9.00203	2.64195	6.24173	1.69449e-211	up	NA	NA	NB-ARC domain
LOC_Os09g15840	chr9-10515060-10518837	22.7404	18.9046	23.4381	1.05879	1.33065	1.24311	21.6944	1.21085	4.18891	18.2384	2.56395e-83	up	NA	NA	NB-ARC domain
LOC_Os09g15800	chr9-10491409-10494545	1.7184	2.04714	1.62272	0.774817	0.976787	0.705486	1.79608	0.81903	1.15602	2.22842	0.00320606	up	GO:0003674,GO:0003676,GO:0003723,GO:0003824,GO:0004518,GO:0004519,GO:0005488,GO:0005575,GO:0005622,GO:0005623,GO:0006139,GO:0006725,GO:0006807,GO:0008150,GO:0008152,GO:0009451,GO:0009987,GO:0016070,GO:0016787,GO:0016788,GO:0034641,GO:0043170,GO:0043226,GO:0043227,GO:0043229,GO:0043231,GO:0043412,GO:0044237,GO:0044238,GO:0044424,GO:0044464,GO:0046483,GO:0071704,GO:0090304,GO:0090305,GO:0097159,GO:…	NA	DYW family of nucleic acid deaminases
LOC_Os09g15700	chr9-10421922-10425081	1.02087	1.48801	1.42355	0.108306	0.0562218	0.172577	1.31081	0.112368	3.57411	11.9101	1.00535e-06	up	GO:0000003,GO:0000272,GO:0003006,GO:0003674,GO:0003824,GO:0004672,GO:0005575,GO:0005623,GO:0005886,GO:0005975,GO:0005976,GO:0006464,GO:0006468,GO:0006793,GO:0006796,GO:0006807,GO:0007275,GO:0008150,GO:0008152,GO:0009056,GO:0009057,GO:0009653,GO:0009791,GO:0009838,GO:0009908,GO:0009987,GO:0010015,GO:0010101,GO:0010102,GO:0010227,GO:0010393,GO:0010468,GO:0016020,GO:0016052,GO:0016301,GO:0016310,GO:…	ko:K08286	Belongs to the protein kinase superfamily. Ser Thr protein kinase family
LOC_Os09g15680	chr9-10414658-10415660	7.16818	5.69299	3.6309	1.07736	0.559259	0.953712	5.49736	0.863445	2.6897	6.45181	9.70674e-07	up	NA	ko:K20714	Protein kinase domain
LOC_Os09g15580	chr9-10359757-10361307	7.77856	6.23391	7.25333	2.71019	2.48269	3.21767	7.0886	2.80352	1.36242	2.57117	8.61755e-05	up	GO:0002218,GO:0002220,GO:0002221,GO:0002237,GO:0002238,GO:0002253,GO:0002376,GO:0002429,GO:0002682,GO:0002684,GO:0002752,GO:0002757,GO:0002758,GO:0002764,GO:0002768,GO:0003674,GO:0003824,GO:0004672,GO:0004674,GO:0004675,GO:0004888,GO:0005488,GO:0005515,GO:0005575,GO:0005622,GO:0005623,GO:0005737,GO:0005773,GO:0005775,GO:0005886,GO:0006464,GO:0006468,GO:0006793,GO:0006796,GO:0006807,GO:0006950,GO:…	ko:K13429	Protein kinase domain
LOC_Os09g15320	chr9-10220689-10225153	10.8986	11.1032	10.6222	2.71125	2.99074	3.2401	10.8747	2.98069	1.89227	3.71219	1.80829e-09	up	GO:0003674,GO:0003824,GO:0005575,GO:0005622,GO:0005623,GO:0005737,GO:0006464,GO:0006807,GO:0008150,GO:0008152,GO:0009719,GO:0009725,GO:0009733,GO:0009987,GO:0010033,GO:0016740,GO:0019538,GO:0019787,GO:0019788,GO:0032446,GO:0036211,GO:0042221,GO:0043170,GO:0043412,GO:0044237,GO:0044238,GO:0044260,GO:0044267,GO:0044424,GO:0044464,GO:0045116,GO:0050896,GO:0070647,GO:0071704,GO:0140096,GO:1901564	ko:K10579	Belongs to the ubiquitin-conjugating enzyme family
LOC_Os09g15271	chr9-10127270-10132275	0	0	0	15.3034	16.1426	16.9731	0	16.1397	-11.3769	0.00037603	6.33974e-22	down	NA	NA	Retroviral aspartyl protease
LOC_Os09g14879	chr9-9785667-9789948	28.2955	29.8133	28.1634	0.708792	0.44152	0.828224	28.7574	0.659512	5.4713	44.3636	4.28724e-75	up	NA	NA	NA
LOC_Os09g14870	chr9-9771908-9780500	27.8857	28.2879	28.269	0.085244	0.0885001	0	28.1475	0.0579147	8.92927	487.503	3.57253e-18	up	NA	NA	Domain of unknown function
LOC_Os09g14614	chr8-14815711-14818863	11.6259	17.0536	15.5774	4.28483	4.73244	4.55165	14.7523	4.52298	1.73082	3.31916	3.52811e-17	up	NA	NA	NA
LOC_Os09g14410	chr9-9596152-9602044	8.64522	8.66179	9.33752	3.71817	4.23376	2.76055	8.88151	3.57083	1.33687	2.52603	2.33854e-16	up	NA	NA	NB-ARC domain
LOC_Os09g14170	chr6-24122108-24122658	158.218	153.296	158.99	25.4179	24.9815	22.3207	156.835	24.24	2.71609	6.57091	5.87999e-86	up	NA	NA	NA
LOC_Os09g13890	chr9-9553366-9557622	2.01661	1.5173	2.41928	0.765708	0.695587	0.711717	1.9844	0.724337	1.47756	2.78478	0.00439574	up	GO:0002229,GO:0002237,GO:0002239,GO:0002682,GO:0002831,GO:0002833,GO:0003674,GO:0003676,GO:0003677,GO:0003700,GO:0005488,GO:0005575,GO:0005622,GO:0005623,GO:0005634,GO:0006355,GO:0006950,GO:0006952,GO:0008150,GO:0009314,GO:0009411,GO:0009416,GO:0009605,GO:0009607,GO:0009617,GO:0009628,GO:0009889,GO:0009987,GO:0010033,GO:0010112,GO:0010224,GO:0010337,GO:0010468,GO:0010556,GO:0010565,GO:0010817,GO:…	NA	Calmodulin binding protein-like
LOC_Os09g13664	chr9-9366175-9370085	0.353938	3.7105	0.968116	6.38355	5.30191	5.08581	1.67752	5.59042	-1.7089	0.305893	0.00750179	down	GO:0000139,GO:0000166,GO:0001882,GO:0001883,GO:0002376,GO:0003674,GO:0005488,GO:0005525,GO:0005575,GO:0005622,GO:0005623,GO:0005737,GO:0005794,GO:0005802,GO:0005834,GO:0005886,GO:0006464,GO:0006497,GO:0006807,GO:0006810,GO:0006950,GO:0006952,GO:0006955,GO:0007275,GO:0008150,GO:0008152,GO:0009058,GO:0009059,GO:0009605,GO:0009607,GO:0009620,GO:0009791,GO:0009814,GO:0009817,GO:0009845,GO:0009898,GO:…	NA	GGL domain
LOC_Os09g13470	chr9-9217951-9219748	1.33382	0.693377	0.773895	4.37391	5.78976	6.04018	0.933698	5.40129	-2.51666	0.174748	2.04086e-09	down	NA	NA	Plant protein of unknown function
LOC_Os09g13440	chr9-9193300-9197149	6.99857	9.15178	6.38099	0.587091	0.304759	1.09139	7.51045	0.66108	3.53669	11.6051	2.49267e-12	up	NA	NA	NA
LOC_Os09g13410	chr9-9159963-9162048	0.704321	1.3425	1.37607	7.62178	6.31149	5.59038	1.14096	6.50788	-2.4812	0.179095	9.56614e-13	down	NA	NA	Plant protein of unknown function
LOC_Os09g13380	chr9-9075905-9078206	3.99851	9.67345	7.43155	79.8826	85.5257	89.1295	7.0345	84.8459	-3.56685	0.0843864	2.42909e-31	down	NA	NA	NA
LOC_Os09g13291	chr9-8842576-8843503	0	0	0	29.4476	28.3396	24.2518	0	27.3463	-9.70691	0.00119654	3.66653e-16	down	NA	NA	NA
LOC_Os09g13040	chr9-8704139-8705826	0	0	0.0919557	1.63711	1.1331	1.15937	0.0306519	1.30986	-5.22513	0.026735	6.90795e-05	down	NA	NA	Plant protein of unknown function
LOC_Os09g11850	chr9-7761936-7766105	1.96769	2.40037	2.15286	0	0	0	2.17364	0	7.3561	163.836	3.34197e-09	up	NA	NA	NA
LOC_Os09g11520	chr9-7572534-7574725	16.9048	16.2535	16.5042	50.5902	50.2817	52.7374	16.5542	51.2031	-1.6058	0.328554	1.42491e-37	down	GO:0005575,GO:0005622,GO:0005623,GO:0005737,GO:0008150,GO:0009314,GO:0009416,GO:0009507,GO:0009536,GO:0009628,GO:0010196,GO:0043226,GO:0043227,GO:0043229,GO:0043231,GO:0044424,GO:0044444,GO:0044464,GO:0050896,GO:1990066	NA	Protein of unknown function (DUF565)
LOC_Os09g11170	chr9-7079340-7081727	0.373999	0.641587	1.22758	11.7369	10.7146	10.6048	0.747723	11.0188	-3.8382	0.0699177	2.83007e-35	down	GO:0000151,GO:0000209,GO:0003674,GO:0003824,GO:0004842,GO:0005488,GO:0005515,GO:0005575,GO:0005622,GO:0005623,GO:0005737,GO:0005739,GO:0005740,GO:0005829,GO:0006464,GO:0006508,GO:0006511,GO:0006807,GO:0008150,GO:0008152,GO:0009056,GO:0009057,GO:0009893,GO:0009894,GO:0009896,GO:0009987,GO:0010604,GO:0010941,GO:0016020,GO:0016567,GO:0016740,GO:0019222,GO:0019538,GO:0019787,GO:0019899,GO:0019941,GO:…	ko:K11975	IBR domain, a half RING-finger domain
LOC_Os09g11160	chr9-7070878-7071986	0	0	0	62.9844	54.2648	56.9171	0	58.0554	-10.3902	0.000745134	1.96434e-18	down	NA	NA	NA
LOC_Os09g10639	chr9-6569736-6570290	0.613493	1.46171	2.23742	5.25579	3.44624	3.82	1.43754	4.17401	-1.50348	0.352701	0.0171297	down	NA	NA	transposition, RNA-mediated
LOC_Os09g10554	chr9-6509186-6512566	36.3086	33.9987	35.4196	0	0	0	35.2423	0	10.685	1646.3	1.89787e-19	up	NA	NA	NA
LOC_Os09g10340	chr9-6478086-6480313	17.7413	16.7374	18.5448	5.73696	8.05333	7.12423	17.6745	6.97151	1.36756	2.58034	3.11958e-17	up	NA	ko:K00512	Belongs to the cytochrome P450 family
LOC_Os09g09830	chr9-6208426-6211322	43.7624	42.6888	44.5948	16.5596	18.1562	17.5908	43.682	17.4355	1.34915	2.54762	7.21512e-23	up	NA	NA	NA
LOC_Os09g09750	chr9-6088289-6092520	5.13164	4.24716	4.51463	2.15145	2.23363	2.50104	4.63114	2.29537	1.03636	2.05104	5.55981e-07	up	NA	NA	NB-ARC domain
LOC_Os09g09630	chr9-6008224-6014179	0	0	0	94.135	95.541	95.9877	0	95.2213	-12.0819	0.000230667	1.37948e-24	down	NA	NA	DNA binding domain
LOC_Os09g09560	chr9-5959215-5961704	4.20859	3.49342	1.60915	0	0	0	3.10372	0	7.0816	135.448	2.65754e-08	up	NA	NA	Domain of unknown function (DUF4283)
LOC_Os09g09539	chr9-5951396-5953242	0	0	0	1.99382	1.87284	2.11798	0	1.99488	-6.73046	0.00941736	1.24852e-07	down	NA	NA	plant mutator transposase zinc finger
LOC_Os09g09520	chr9-5937213-5943248	16.0512	15.782	17.6147	5.50173	3.53593	4.2441	16.4826	4.42725	1.91755	3.7778	4.49193e-30	up	NA	NA	Belongs to the major facilitator superfamily. Sugar transporter (TC 2.A.1.1) family
LOC_Os09g09248	chr9-5749606-5759426	0.702908	0.669902	0.769056	5.19777	4.60661	4.98277	0.713955	4.92905	-2.7629	0.147327	1.3477e-08	down	NA	ko:K09753	Cinnamoyl-CoA reductase
LOC_Os09g08990	chr9-5604602-5607155	1.4187	2.5915	1.61689	0	0	0	1.8757	0	6.5568	94.1439	4.33848e-07	up	NA	ko:K20623	Belongs to the cytochrome P450 family
LOC_Os09g08384	chr9-5198026-5203218	3.88601	3.08628	3.20565	10.3462	11.2612	9.74964	3.39265	10.4523	-1.6025	0.329305	3.13934e-13	down	NA	NA	zinc finger
LOC_Os09g08114	chr9-4999264-5002984	0.512167	0.390494	0.560365	2.81739	1.82213	2.35502	0.487675	2.33151	-2.2337	0.212612	1.37948e-08	down	NA	NA	NA
LOC_Os09g07616	chr9-4464111-4476296	0	0	0	15.714	16.6851	14.8906	0	15.7632	-10.8015	0.0005603	7.35101e-20	down	GO:0000003,GO:0000278,GO:0000280,GO:0000712,GO:0003674,GO:0003676,GO:0003677,GO:0003824,GO:0003916,GO:0003917,GO:0005488,GO:0005575,GO:0005622,GO:0005623,GO:0005634,GO:0005654,GO:0006139,GO:0006259,GO:0006260,GO:0006265,GO:0006281,GO:0006310,GO:0006725,GO:0006807,GO:0006950,GO:0006974,GO:0006996,GO:0007049,GO:0007059,GO:0007127,GO:0007131,GO:0008150,GO:0008152,GO:0009058,GO:0009059,GO:0009987,GO:…	ko:K03165	Introduces a single-strand break via transesterification at a target site in duplex DNA. Releases the supercoiling and torsional tension of DNA introduced during the DNA replication and transcription by transiently cleaving and rejoining one strand of the DNA duplex. The scissile phosphodiester is attacked by the catalytic tyrosine of the enzyme, resulting in the formation of a DNA-(5'-phosphotyr…
LOC_Os09g07615	chr9-4461062-4463867	0	0	0	33.7654	35.5732	36.7515	0	35.3634	-10.0693	0.000930773	2.30718e-17	down	NA	NA	NA
LOC_Os09g06770	chr9-3699812-3700474	0.256779	0.489442	0.702358	4.16808	2.40405	2.70578	0.48286	3.09264	-2.64392	0.159993	0.00124131	down	NA	NA	RING-like zinc finger
LOC_Os09g06560	chr9-3578597-3589805	3.6514	3.9039	3.83617	8.14005	9.02364	9.73005	3.79716	8.96458	-1.21474	0.430851	2.09791e-31	down	NA	ko:K11274	Minichromosome loss protein, Mcl1, middle region
LOC_Os09g06386	chr9-3425871-3426266	8.5982	9.0139	8.6234	0	0	0	8.74517	0	6.91468	120.65	4.69982e-08	up	NA	NA	NA
LOC_Os09g05832	chr9-3245638-3250610	0.185451	0.176743	0.0338173	0.401371	0.347252	0.568487	0.132004	0.439037	-1.72237	0.303051	0.0147377	down	NA	NA	Retrotransposon gag protein
LOC_Os09g05030	chr9-2965590-2969981	72.2249	74.7205	71.9167	33.5452	35.4621	33.0331	72.954	34.0135	1.12439	2.18009	5.77004e-65	up	GO:0005575,GO:0005622,GO:0005623,GO:0005634,GO:0043226,GO:0043227,GO:0043229,GO:0043231,GO:0044424,GO:0044464	NA	Armadillo/beta-catenin-like repeat
LOC_Os09g04956	chr9-2909133-2914788	3.33812	3.42847	3.51634	9.06007	9.67923	10.773	3.42764	9.83743	-1.49645	0.354425	7.57657e-29	down	NA	NA	Reverse transcriptase (RNA-dependent DNA polymerase)
LOC_Os09g03750	chr9-1928293-1937160	0.929169	0.787145	0.658913	13.0342	11.2123	12.1646	0.791742	12.137	-3.92155	0.0659928	3.30167e-29	down	NA	NA	Ankyrin repeats (3 copies)
LOC_Os09g03740	chr9-1926239-1926640	0	0	0	31.3159	38.4595	34.4831	0	34.7528	-8.8449	0.0021748	1.79848e-13	down	NA	NA	NA
LOC_Os09g03680	chr9-1899496-1908433	0	0	0	18.818	18.476	21.1658	0	19.4866	-10.1755	0.000864721	1.04046e-17	down	NA	NA	Ankyrin repeats (3 copies)
LOC_Os09g03630	chr9-1863252-1871572	79.1883	75.3698	77.85	1.70477	1.67157	1.81094	77.4693	1.72909	5.50975	45.5618	7.294e-148	up	NA	NA	Ankyrin repeats (3 copies)
LOC_Os09g03544	chr9-1796858-1799599	1.01943	0.485779	0.697101	12.4107	13.6005	11.9628	0.734102	12.658	-4.09315	0.0585922	2.82988e-13	down	NA	NA	NA
LOC_Os09g03204	chr9-1460464-1464647	3.1762	2.11894	1.73755	19.477	20.221	20.0813	2.34423	19.9264	-3.07421	0.118733	3.73689e-15	down	NA	NA	Myb/SANT-like DNA-binding domain
LOC_Os09g03200	chr9-1460236-1460463	2.98674	2.13487	2.04238	16.1605	13.9815	12.1598	2.388	14.1006	-2.54558	0.171279	6.14488e-05	down	NA	NA	NA
LOC_Os09g03190	chr9-1457335-1458205	0.388686	0.740868	1.77193	9.46383	7.64193	8.93615	0.967162	8.68064	-3.11998	0.115025	2.78106e-06	down	NA	NA	NA
LOC_Os09g03140	chr9-1435635-1437143	2.21097	1.52183	1.23191	4.43072	4.25497	5.53029	1.6549	4.73866	-1.50024	0.353495	5.96671e-05	down	NA	ko:K21373	Belongs to the UDP-glycosyltransferase family
LOC_Os09g02659	chr9-1064423-1068471	3.63131	6.10728	4.67416	0.385256	1.99986	1.22774	4.80425	1.20428	2.02807	4.0786	0.000203961	up	NA	NA	Ubiquitin-binding WIYLD domain
LOC_Os09g02430	chr9-863367-863609	4.20356	10.0154	9.58155	0	0	0	7.93352	0	6.07158	67.2557	6.51451e-06	up	NA	NA	Carbohydrate-binding protein of the ER
LOC_Os09g02420	chr9-860643-861946	84.0224	92.2352	85.8329	3.57034	5.35414	2.52845	87.3635	3.81764	4.5378	23.2281	1.52663e-48	up	NA	NA	NA
LOC_Os09g02410	chr9-854148-855897	5.15892	4.53847	7.41733	1.78933	1.11461	1.33053	5.70491	1.41149	2.03656	4.10266	1.4625e-05	up	NA	NA	defense response to oomycetes
LOC_Os09g02400	chr9-851426-853868	26.2118	23.0464	24.9448	57.5418	61.7229	60.3642	24.7343	59.8763	-1.2524	0.419748	1.51387e-47	down	NA	NA	NA
LOC_Os09g02270	chr9-765462-770914	4.89781	3.80341	3.47325	25.601	26.1544	23.9805	4.05816	25.2453	-2.61914	0.162765	9.4659e-53	down	GO:0001101,GO:0005575,GO:0005623,GO:0006950,GO:0006970,GO:0008150,GO:0009266,GO:0009409,GO:0009414,GO:0009415,GO:0009628,GO:0009651,GO:0010035,GO:0042221,GO:0044464,GO:0050896,GO:0071944,GO:1901700	NA	Putative cyclase
LOC_Os09g02060	chr9-564738-571188	7.62743	11.6308	8.6234	0.8254	1.9995	0.292267	9.29389	1.03906	3.18227	9.07735	3.71677e-08	up	NA	NA	NA
LOC_Os09g01344	chr9-184345-185444	0	0	0	27.5748	26.3069	25.5975	0	26.493	-9.0744	0.00185496	3.47527e-14	down	NA	NA	NA
LOC_Os08g45120	chr8-29100885-29103207	0.935408	1.48581	1.42144	13.2155	16.9314	15.5319	1.28089	15.2263	-3.54067	0.0859316	7.7593e-13	down	NA	NA	NA
LOC_Os08g45100	chr8-29089427-29090393	5.01854	3.31123	3.16778	9.05133	9.03564	8.13575	3.83252	8.74091	-1.17174	0.443887	0.00949581	down	NA	NA	NA
LOC_Os08g45094	chr8-29079452-29083462	0.537202	0.465434	0.489797	0.792725	1.09734	1.49705	0.497478	1.12904	-1.15747	0.448297	0.0111923	down	NA	NA	transposition, RNA-mediated
LOC_Os08g44950	chr8-28998562-28999269	1.44275	2.52084	1.53467	4.12001	4.72763	4.83726	1.83275	4.56163	-1.29048	0.408816	0.0106155	down	NA	NA	Ring finger domain
LOC_Os08g44779	chr8-28911279-28912021	12.9374	19.3355	13.9404	0.795463	0.275283	0.563333	15.4044	0.544693	4.83862	28.6133	2.17761e-13	up	NA	NA	NA
LOC_Os08g44590	chr8-28831792-28834146	9.14924	8.71962	9.19945	20.3568	21.0544	20.1501	9.02277	20.5204	-1.16198	0.446899	3.75122e-17	down	NA	NA	Belongs to the iron ascorbate-dependent oxidoreductase family
LOC_Os08g44220	chr8-28642226-28645577	0.251098	1.43584	2.51834	3.39656	2.82104	5.77291	1.40176	3.99684	-1.47135	0.360644	0.0174317	down	NA	ko:K08051	transfer
LOC_Os08g43550	chr8-28351066-28352428	42.5611	41.4526	37.4672	102.991	107.05	106.976	40.4936	105.673	-1.36153	0.389169	2.35581e-62	down	NA	ko:K09422	Myb-like DNA-binding domain
LOC_Os08g43150	chr8-28096549-28097241	10.8092	11.004	12.3191	4.87379	4.36997	3.76531	11.3774	4.33635	1.41379	2.66436	1.30816e-05	up	NA	NA	NA
LOC_Os08g42910	chr8-27916218-27920139	13.4678	13.1066	14.7006	6.5002	6.83729	6.90498	13.7583	6.74749	1.0523	2.07384	1.09602e-09	up	NA	ko:K01265	Removes the N-terminal methionine from nascent proteins. The N-terminal methionine is often cleaved when the second residue in the primary sequence is small and uncharged (Met-Ala-, Cys, Gly, Pro, Ser, Thr, or Val)
LOC_Os08g42770	chr8-27847857-27848953	1.05089	1.25193	0.958155	3.31689	2.4597	4.78181	1.08699	3.51947	-1.67126	0.313979	0.00979798	down	NA	NA	NA
LOC_Os08g42690	chr8-27773942-27777566	0.991715	0.315049	0.904201	2.5339	2.3212	1.10834	0.736988	1.98781	-1.41233	0.375705	0.0348892	down	GO:0003674,GO:0005048,GO:0005488,GO:0005575,GO:0005622,GO:0005623,GO:0005634,GO:0005737,GO:0005886,GO:0006355,GO:0006605,GO:0006810,GO:0006886,GO:0008104,GO:0008150,GO:0008289,GO:0009507,GO:0009526,GO:0009527,GO:0009536,GO:0009707,GO:0009889,GO:0009941,GO:0010468,GO:0010556,GO:0015031,GO:0015833,GO:0016020,GO:0016021,GO:0019219,GO:0019222,GO:0019867,GO:0030941,GO:0031090,GO:0031224,GO:0031300,GO:…	NA	Ankyrin repeats (many copies)
LOC_Os08g42290	chr2-12246306-12248039	1.00439	1.43584	0.915759	153.977	141.522	160.679	1.11866	152.06	-7.06501	0.00746826	1.31437e-36	down	NA	ko:K08507,ko:K15902	Membrane fusion protein Use1
LOC_Os08g42210	chr2-12221338-12224432	0.89211	0.708516	0.271129	74.6839	68.21	76.3436	0.623918	73.0792	-6.87026	0.00854766	1.89617e-62	down	NA	ko:K08507,ko:K15902	Membrane fusion protein Use1
LOC_Os08g41740	chr8-27217025-27222717	5.14661	3.61416	5.30987	11.1143	11.0317	9.99008	4.69021	10.712	-1.16836	0.444928	1.93627e-06	down	NA	NA	CBS domain
LOC_Os08g41690	chr8-27184930-27185996	2.15159	3.07583	3.43301	0	0	0	2.88681	0	5.9937	63.7211	8.27575e-06	up	NA	NA	NA
LOC_Os08g41620	chr8-27136477-27140399	0.377817	1.29627	0.964535	0.0681422	0.636706	0.217157	0.879542	0.307335	1.54831	2.92475	0.0352639	up	NA	ko:K11844	Ubiquitinyl hydrolase 1
LOC_Os08g41489	chr8-27057816-27058719	2.84836	8.14383	6.79218	2.17345	0.820534	2.30879	5.92812	1.76759	1.77106	3.41305	0.000416322	up	NA	NA	NA
LOC_Os08g41080	chr8-26819505-26820069	8.15754	7.77449	7.1143	3.19843	4.9809	3.05784	7.68211	3.74572	1.05943	2.0841	0.0183968	up	NA	NA	NA
LOC_Os08g40850	chr8-26720112-26724619	141.739	139.393	138.552	63.7321	67.9151	66.006	139.895	65.8844	1.11003	2.15851	6.87075e-83	up	GO:0003674,GO:0005215,GO:0005575,GO:0005622,GO:0005623,GO:0005737,GO:0005739,GO:0005740,GO:0005743,GO:0006810,GO:0006811,GO:0006820,GO:0006839,GO:0006862,GO:0008150,GO:0015711,GO:0015748,GO:0015780,GO:0015865,GO:0015866,GO:0015868,GO:0015931,GO:0016020,GO:0016021,GO:0019866,GO:0022857,GO:0031090,GO:0031224,GO:0031966,GO:0031967,GO:0031975,GO:0043226,GO:0043227,GO:0043229,GO:0043231,GO:0044422,GO:…	ko:K14684	Belongs to the mitochondrial carrier (TC 2.A.29) family
LOC_Os08g40404	chr8-26453087-26453648	0.652277	2.79742	3.5683	17.9406	6.41219	12.1845	2.33933	12.1791	-2.34429	0.196923	2.14662e-06	down	NA	NA	NA
LOC_Os08g40270	chr8-26423853-26426912	27.556	25.3934	27.0422	14.1637	11.0285	13.5008	26.6639	12.8977	1.07056	2.10025	4.11715e-21	up	NA	ko:K04730	Legume lectin domain
LOC_Os08g39850	chr8-26171625-26180598	28.5085	26.5034	26.5323	10.8656	11.0288	10.0994	27.1814	10.6646	1.37248	2.58914	4.59494e-43	up	GO:0003674,GO:0003824,GO:0006950,GO:0008150,GO:0008152,GO:0009605,GO:0009607,GO:0009611,GO:0016166,GO:0016491,GO:0016627,GO:0043207,GO:0050896,GO:0051704,GO:0051707,GO:0055114	ko:K00454	Plant lipoxygenase may be involved in a number of diverse aspects of plant physiology including growth and development, pest resistance, and senescence or responses to wounding
LOC_Os08g39730	chr8-26085765-26087466	0.50013	0.381317	1.00319	4.14931	2.24755	2.10803	0.628213	2.83496	-2.14369	0.2263	2.74809e-05	down	GO:0003674,GO:0003824,GO:0004497,GO:0005575,GO:0008150,GO:0008152,GO:0009058,GO:0016020,GO:0016491,GO:0016705,GO:0016709,GO:0019748,GO:0044550,GO:0055114	ko:K07408,ko:K20556	Belongs to the cytochrome P450 family
LOC_Os08g39694	chr8-26062993-26065126	89.829	91.0852	90.3396	37.4099	39.4364	38.2875	90.4179	38.3779	1.26011	2.39515	9.62223e-84	up	GO:0003674,GO:0003824,GO:0004497,GO:0005575,GO:0006629,GO:0006720,GO:0006721,GO:0008150,GO:0008152,GO:0008299,GO:0008610,GO:0009058,GO:0009403,GO:0009404,GO:0009987,GO:0016020,GO:0016101,GO:0016102,GO:0016114,GO:0016491,GO:0016705,GO:0016709,GO:0019748,GO:0036202,GO:0044237,GO:0044238,GO:0044249,GO:0044255,GO:0044550,GO:0051501,GO:0051502,GO:0052314,GO:0052315,GO:0055114,GO:0071704,GO:1901576	ko:K07408,ko:K16084,ko:K20556,ko:K21718	Belongs to the cytochrome P450 family
LOC_Os08g39660	chr8-26040397-26041928	0.889004	0.741352	0.607916	13.1277	14.0454	12.3485	0.746091	13.1739	-4.12611	0.0572688	2.12199e-29	down	GO:0003674,GO:0003824,GO:0004497,GO:0005575,GO:0008150,GO:0008152,GO:0009058,GO:0016020,GO:0016491,GO:0016705,GO:0016709,GO:0019748,GO:0044550,GO:0055114	ko:K07408,ko:K20556	Belongs to the cytochrome P450 family
LOC_Os08g39539	chr8-25937256-25940613	59.6081	59.1761	61.965	127.055	127.891	119.826	60.2497	124.924	-1.02844	0.490239	2.86321e-30	down	NA	NA	NA
LOC_Os08g39290	chr8-25756729-25757216	1.39545	1.99488	1.2723	7.86498	10.7783	9.02314	1.55421	9.22215	-2.54584	0.171248	2.40348e-06	down	NA	NA	EF-hand domain pair
LOC_Os08g39240	chr8-25696190-25701950	1.48657	2.46394	1.82682	7.51885	7.14042	7.92515	1.92578	7.52814	-1.94087	0.260459	9.26191e-17	down	NA	NA	Epidermal growth factor-like domain.
LOC_Os08g38990	chr8-25561687-25565787	27.0213	28.6352	29.509	7.31935	6.23018	6.22977	28.3885	6.5931	2.12858	4.37285	7.78515e-86	up	GO:0000003,GO:0000578,GO:0003006,GO:0003674,GO:0003700,GO:0005575,GO:0005622,GO:0005623,GO:0005634,GO:0006355,GO:0006950,GO:0007163,GO:0007275,GO:0007389,GO:0008150,GO:0009266,GO:0009409,GO:0009555,GO:0009628,GO:0009790,GO:0009791,GO:0009793,GO:0009798,GO:0009846,GO:0009856,GO:0009880,GO:0009889,GO:0009942,GO:0009987,GO:0010154,GO:0010468,GO:0010556,GO:0019219,GO:0019222,GO:0022414,GO:0030010,GO:…	ko:K18835	DNA binding domain
LOC_Os08g38920	chr8-25517128-25518498	1.32086	2.3778	1.87336	4.10281	4.25953	3.51476	1.85734	3.95903	-1.06573	0.477731	0.00928945	down	GO:0003674,GO:0003824,GO:0008150,GO:0008152,GO:0008168,GO:0008757,GO:0016740,GO:0016741,GO:0032259	ko:K00588,ko:K18883	O-methyltransferase activity
LOC_Os08g38114	chr8-25066098-25069953	1.23621	0.799469	0.684326	5.89253	6.11762	5.79425	0.90667	5.9348	-2.69642	0.154275	4.53746e-27	down	NA	NA	NA
LOC_Os08g38020	chr8-25003347-25004394	2.11181	1.70301	1.92545	5.56672	4.71474	4.97969	1.91342	5.08705	-1.38908	0.381809	0.000462247	down	NA	NA	bZIP transcription factor
LOC_Os08g37990	chr8-24993315-24994292	3.48148	2.3226	1.90455	6.75005	6.19302	3.16831	2.56954	5.37046	-1.04757	0.483784	0.0103925	down	NA	NA	NA
LOC_Os08g37500	chr8-24675794-24677902	18.0994	21.7151	19.5178	9.36226	8.60166	9.50521	19.7774	9.15638	1.13499	2.19616	1.211e-14	up	NA	NA	WEB family
LOC_Os08g37456	chr8-24643262-24645726	7.52168	5.65402	7.63066	2.38837	3.66981	2.5371	6.93546	2.86509	1.29972	2.46182	3.24304e-06	up	NA	NA	Belongs to the iron ascorbate-dependent oxidoreductase family
LOC_Os08g37345	chr8-24504657-24505824	11.6606	6.80673	11.429	29.3116	30.2948	27.0877	9.96542	28.898	-1.51327	0.350315	1.21575e-17	down	NA	NA	Domain of unknown function (DUF296)
LOC_Os08g37150	chr8-24393997-24394768	3.30786	2.73219	3.61915	0.795463	1.03231	0.633749	3.21973	0.820508	1.995	3.98617	0.00180947	up	NA	NA	Protein of unknown function, DUF617
LOC_Os08g37116	chr8-24373074-24375317	98.2877	98.4318	105.964	41.9633	43.1412	39.1404	100.895	41.415	1.30807	2.47611	4.46152e-36	up	NA	NA	NA
LOC_Os08g37030	chr8-24330097-24331463	9.3404	11.3943	7.38067	4.26769	4.31411	4.77205	9.37179	4.45128	1.09761	2.13999	1.4406e-05	up	NA	ko:K20506	alpha/beta hydrolase fold
LOC_Os08g37020	chr8-24324964-24328704	2.96722	5.65578	5.07259	0.668952	1.04176	0	4.5652	0.570236	3.01633	8.09107	0.000523824	up	NA	NA	NA
LOC_Os08g37010	chr8-24323481-24324593	33.5693	31.0789	28.275	8.64926	8.381	9.18788	30.9744	8.73938	1.8487	3.60177	3.1734e-26	up	NA	ko:K20506	alpha/beta hydrolase fold
LOC_Os08g36920	chr8-24285866-24286998	175.353	183.444	179.333	62.3312	52.1917	60.4551	179.377	58.326	1.64398	3.12527	3.07936e-117	up	GO:0003674,GO:0003700,GO:0006355,GO:0006950,GO:0006952,GO:0008150,GO:0009605,GO:0009607,GO:0009620,GO:0009888,GO:0009889,GO:0009987,GO:0010033,GO:0010087,GO:0010200,GO:0010243,GO:0010468,GO:0010556,GO:0019219,GO:0019222,GO:0031323,GO:0031326,GO:0032502,GO:0042221,GO:0042493,GO:0043207,GO:0048856,GO:0050789,GO:0050794,GO:0050832,GO:0050896,GO:0051171,GO:0051252,GO:0051301,GO:0051704,GO:0051707,GO:…	NA	DNA-binding domain in plant proteins such as APETALA2 and EREBPs
LOC_Os08g36910	chr8-24273806-24275734	9.71692	9.07165	8.76905	65.2725	67.9514	66.5827	9.18587	66.6022	-2.83627	0.140023	1.92696e-136	down	GO:0000272,GO:0001101,GO:0003674,GO:0003824,GO:0004553,GO:0004556,GO:0005575,GO:0005576,GO:0005975,GO:0005976,GO:0005982,GO:0005983,GO:0005984,GO:0005985,GO:0005987,GO:0006073,GO:0008150,GO:0008152,GO:0009056,GO:0009057,GO:0009251,GO:0009311,GO:0009313,GO:0009719,GO:0009725,GO:0009737,GO:0009739,GO:0009987,GO:0010033,GO:0016052,GO:0016160,GO:0016787,GO:0016798,GO:0033993,GO:0042221,GO:0043170,GO:…	ko:K01176	Belongs to the glycosyl hydrolase 13 family
LOC_Os08g36600	chr8-24008983-24009354	5.49175	8.28697	7.09344	0	0	0	6.95739	0	6.49539	90.221	5.54892e-07	up	NA	NA	NA
LOC_Os08g36540	chr8-23980287-23982111	2.51868	2.75603	3.232	17.6658	16.3319	15.817	2.83557	16.6049	-2.52329	0.173946	5.54042e-34	down	NA	NA	Belongs to the peptidase A1 family
LOC_Os08g36330	chr8-23752920-23756093	6.87856	10.3796	8.36208	21.7105	21.7348	21.1406	8.54009	21.5287	-1.30852	0.403734	3.29883e-07	down	GO:0000003,GO:0000228,GO:0000731,GO:0003006,GO:0003674,GO:0005488,GO:0005515,GO:0005575,GO:0005622,GO:0005623,GO:0005634,GO:0005694,GO:0006139,GO:0006259,GO:0006260,GO:0006261,GO:0006281,GO:0006301,GO:0006725,GO:0006807,GO:0006950,GO:0006974,GO:0007275,GO:0008150,GO:0008152,GO:0008622,GO:0009058,GO:0009059,GO:0009790,GO:0009791,GO:0009793,GO:0009987,GO:0010154,GO:0018130,GO:0019438,GO:0019899,GO:…	ko:K02325	Participates in DNA repair and in chromosomal DNA replication
LOC_Os08g36230	chr8-23712617-23713382	1.94011	0.693377	1.10556	7.65435	4.99509	4.41398	1.24635	5.68781	-2.17793	0.220993	7.15082e-05	down	NA	NA	Belongs to the GRAS family
LOC_Os08g35939	chr8-23515022-23526270	15.1328	10.262	17.7775	0	0	0	14.3908	0	8.19627	293.308	1.8566e-11	up	NA	NA	F-box domain
LOC_Os08g35930	chr8-23510475-23513623	8.31813	9.73954	10.1844	2.35752	2.22506	1.59366	9.41401	2.05875	2.21422	4.64031	1.83893e-20	up	NA	NA	F-box domain
LOC_Os08g35870	chr8-23479603-23482844	51.8022	50.9823	53.4018	9.15513	8.52998	8.10437	52.0621	8.59649	2.6208	6.15091	5.53841e-80	up	NA	NA	F-box FBD LRR-repeat protein
LOC_Os08g35750	chr8-23425914-23426806	39.2725	43.7876	38.7618	88.3668	89.2434	82.1816	40.6073	86.5973	-1.06944	0.476504	7.00075e-26	down	GO:0005575,GO:0005618,GO:0005623,GO:0030312,GO:0044464,GO:0071944	NA	Cupin domain
LOC_Os08g35730	chr8-23416055-23417098	0.489208	1.2433	1.18943	2.05876	4.27479	2.03075	0.97398	2.7881	-1.4856	0.357099	0.0102624	down	NA	NA	NA
LOC_Os08g35630	chr8-23337122-23339618	7.40193	8.58791	6.60204	1.7413	1.80781	2.00388	7.53062	1.851	2.04892	4.13796	1.7018e-08	up	NA	NA	RNA binding
LOC_Os08g35580	chr8-23294051-23294753	14.0458	14.5402	13.2479	3.05739	4.76126	4.63968	13.9446	4.15277	1.77444	3.42105	1.4189e-08	up	NA	NA	NA
LOC_Os08g35364	chr8-23199525-23200078	2.26992	6.79906	5.91319	9.65011	10.9295	18.3276	4.99406	12.9691	-1.34505	0.39364	0.000652778	down	NA	NA	NA
LOC_Os08g35319	chr8-23183748-23183960	12.7883	13.7113	8.74486	0	0	0	11.7481	0	6.44507	87.1284	7.48599e-07	up	NA	NA	NA
LOC_Os08g35305	chr8-23179333-23180408	18.4001	18.0278	20.3826	91.1842	99.3362	100.322	18.9368	96.9474	-2.33091	0.198759	1.23898e-92	down	NA	NA	NA
LOC_Os08g35180	chr8-23086593-23087093	0.339809	0	0.309823	3.98367	1.27256	3.90622	0.216544	3.05415	-3.79862	0.0718625	0.00224085	down	NA	NA	Prolamin-like
LOC_Os08g35160	chr8-23075499-23077734	72.6118	69.2022	71.3782	168.412	171.222	168.397	71.0641	169.344	-1.22953	0.426456	2.19536e-90	down	GO:0003674,GO:0005488,GO:0005515,GO:0051087	ko:K09512	DnaJ molecular chaperone homology domain
LOC_Os08g35010	chr8-22981741-22986367	3.57025	3.4026	2.56989	0	0.703703	0	3.18091	0.234568	3.79019	13.8345	1.94257e-05	up	NA	NA	AT-rich interactive domain-containing protein
LOC_Os08g34800	chr8-22806228-22806979	13.8097	15.7503	15.6872	8.5745	6.57055	6.28918	15.0824	7.14474	1.0997	2.1431	2.26394e-05	up	NA	NA	Cotton fibre expressed protein
LOC_Os08g34790	chr8-22795313-22797740	88.3796	88.7229	87.3021	25.8966	26.003	27.0166	88.1349	26.3054	1.76817	3.40622	2.53564e-125	up	GO:0003674,GO:0003824,GO:0005575,GO:0005622,GO:0005623,GO:0005737,GO:0006725,GO:0008150,GO:0008152,GO:0009058,GO:0009698,GO:0009699,GO:0009987,GO:0016207,GO:0016405,GO:0016874,GO:0016877,GO:0016878,GO:0019438,GO:0019748,GO:0044237,GO:0044249,GO:0044424,GO:0044464,GO:0044550,GO:0071704,GO:1901360,GO:1901362,GO:1901576	ko:K01904	AMP-binding enzyme
LOC_Os08g34700	chr8-22687648-22688827	2.16412	2.2	3.28858	8.06654	5.53808	6.49575	2.5509	6.70012	-1.36641	0.387855	4.73096e-05	down	NA	NA	Protein GLUTAMINE DUMPER
LOC_Os08g34640	chr8-22592901-22598536	11.2595	12.2331	12.6477	30.8267	31.2874	30.8049	12.0468	30.973	-1.33768	0.395657	2.52422e-55	down	GO:0001101,GO:0001653,GO:0002376,GO:0003674,GO:0003824,GO:0004383,GO:0004672,GO:0004888,GO:0005488,GO:0005575,GO:0005576,GO:0005623,GO:0005886,GO:0005911,GO:0006139,GO:0006163,GO:0006164,GO:0006182,GO:0006464,GO:0006468,GO:0006725,GO:0006753,GO:0006793,GO:0006796,GO:0006807,GO:0006950,GO:0006952,GO:0006955,GO:0007154,GO:0007165,GO:0008150,GO:0008152,GO:0009058,GO:0009117,GO:0009150,GO:0009152,GO:…	NA	Belongs to the protein kinase superfamily. Ser Thr protein kinase family
LOC_Os08g34330	chr8-22364900-22366435	2.87575	4.11107	2.88418	6.48329	7.1348	6.88703	3.29033	6.83504	-1.03068	0.48948	0.000775127	down	GO:0005575,GO:0005622,GO:0005623,GO:0005737,GO:0005773,GO:0043226,GO:0043227,GO:0043229,GO:0043231,GO:0044424,GO:0044444,GO:0044464	ko:K21407	Strictosidine synthase
LOC_Os08g34299	chr8-22343629-22347610	8.0099	6.72808	8.16954	0.489711	0.317761	0.260103	7.63584	0.355858	4.43838	21.6814	2.11516e-28	up	NA	NA	cysteine-rich RLK (RECEPTOR-like protein kinase) 8
LOC_Os08g34290	chr8-22339611-22341791	4.19681	3.47803	1.99641	11.0248	11.9584	11.187	3.22375	11.3901	-1.80553	0.286076	7.45447e-09	down	GO:0003674,GO:0003824,GO:0004106,GO:0005575,GO:0005622,GO:0005623,GO:0005737,GO:0005829,GO:0006082,GO:0006520,GO:0006725,GO:0006807,GO:0008150,GO:0008152,GO:0008652,GO:0009058,GO:0009072,GO:0009073,GO:0009987,GO:0016053,GO:0016853,GO:0016866,GO:0019438,GO:0019752,GO:0043436,GO:0044237,GO:0044238,GO:0044249,GO:0044281,GO:0044283,GO:0044424,GO:0044444,GO:0044464,GO:0046394,GO:0071704,GO:1901360,GO:…	ko:K01850	chorismate mutase
LOC_Os08g33940	chr8-22061965-22063795	14.2681	15.2464	14.0931	34.5064	29.0442	33.0311	14.5359	32.1939	-1.12412	0.458783	1.22582e-18	down	GO:0000981,GO:0000988,GO:0000989,GO:0001067,GO:0001076,GO:0001101,GO:0001134,GO:0001135,GO:0003674,GO:0003676,GO:0003677,GO:0003700,GO:0005488,GO:0005575,GO:0005622,GO:0005623,GO:0005634,GO:0006355,GO:0006357,GO:0006950,GO:0006970,GO:0008150,GO:0008152,GO:0009058,GO:0009266,GO:0009409,GO:0009414,GO:0009415,GO:0009628,GO:0009651,GO:0009719,GO:0009723,GO:0009725,GO:0009733,GO:0009737,GO:0009751,GO:…	ko:K09422	RNA polymerase II transcription regulator recruiting activity
LOC_Os08g33914	chr8-22039661-22040937	2.46731	2.01553	0.321369	4.44998	6.92994	6.0777	1.6014	5.81921	-1.85245	0.276923	0.00287087	down	NA	NA	NA
LOC_Os08g33800	chr8-21973480-21976043	0.835701	1.25158	2.06816	6.78264	4.35916	5.71826	1.38515	5.62002	-1.98755	0.252167	1.80523e-07	down	GO:0000981,GO:0000988,GO:0000989,GO:0001067,GO:0001076,GO:0001101,GO:0001134,GO:0001135,GO:0003674,GO:0003676,GO:0003677,GO:0003700,GO:0005488,GO:0005575,GO:0005622,GO:0005623,GO:0005634,GO:0006355,GO:0006357,GO:0006950,GO:0006952,GO:0006970,GO:0008150,GO:0009414,GO:0009415,GO:0009605,GO:0009607,GO:0009617,GO:0009620,GO:0009628,GO:0009651,GO:0009653,GO:0009719,GO:0009723,GO:0009725,GO:0009733,GO:…	ko:K09422	RNA polymerase II transcription regulator recruiting activity
LOC_Os08g33710	chr8-21872647-21874289	98.4456	92.6472	99.6565	321.289	300.067	316.006	96.9164	312.454	-1.66543	0.315249	2.90234e-131	down	GO:0003674,GO:0003824,GO:0004518,GO:0004540,GO:0005575,GO:0005576,GO:0005618,GO:0005623,GO:0005886,GO:0006139,GO:0006725,GO:0006807,GO:0006950,GO:0007154,GO:0008150,GO:0008152,GO:0009058,GO:0009267,GO:0009605,GO:0009611,GO:0009718,GO:0009812,GO:0009813,GO:0009987,GO:0009991,GO:0016020,GO:0016036,GO:0016070,GO:0016787,GO:0016788,GO:0030312,GO:0031667,GO:0031668,GO:0031669,GO:0033554,GO:0034641,GO:…	ko:K01166	Belongs to the RNase T2 family
LOC_Os08g33110	chr8-21404660-21405204	14.0615	11.4867	12.8206	28.5311	28.2104	28.8646	12.7896	28.5354	-1.13546	0.455191	5.54162e-05	down	NA	NA	NA
LOC_Os08g33020	chr8-21303748-21304877	0.217426	0.207216	0	4.31359	3.46055	2.49938	0.141547	3.42451	-4.60491	0.0410947	5.90039e-05	down	NA	ko:K05277	Belongs to the iron ascorbate-dependent oxidoreductase family
LOC_Os08g32970	chr8-21293360-21295341	6.82523	9.57301	9.15828	20.439	22.5459	20.9716	8.51884	21.3188	-1.29685	0.407013	1.49467e-13	down	GO:0000003,GO:0000902,GO:0000904,GO:0001101,GO:0003006,GO:0003674,GO:0003779,GO:0005488,GO:0005509,GO:0005515,GO:0005543,GO:0006950,GO:0006970,GO:0007275,GO:0008092,GO:0008150,GO:0008289,GO:0009266,GO:0009314,GO:0009408,GO:0009409,GO:0009414,GO:0009415,GO:0009416,GO:0009555,GO:0009628,GO:0009639,GO:0009651,GO:0009653,GO:0009826,GO:0009846,GO:0009856,GO:0009860,GO:0009932,GO:0009987,GO:0010035,GO:…	ko:K17094,ko:K17098	Annexin
LOC_Os08g32964	chr8-21292613-21293059	2.66602	1.81488	2.43076	17.5162	21.751	18.607	2.30388	19.2914	-3.04397	0.121247	2.01443e-12	down	NA	NA	NA
LOC_Os08g32690	chr8-21136191-21141825	36.3897	32.1458	33.8576	6.9086	5.37937	7.74653	34.1311	6.67817	2.37747	5.19625	9.76632e-55	up	GO:0005575,GO:0005622,GO:0005623,GO:0005634,GO:0005654,GO:0005730,GO:0016592,GO:0031974,GO:0031981,GO:0032991,GO:0043226,GO:0043227,GO:0043228,GO:0043229,GO:0043231,GO:0043232,GO:0043233,GO:0044422,GO:0044424,GO:0044428,GO:0044446,GO:0044451,GO:0044464,GO:0070013	NA	Mediator-associated protein
LOC_Os08g32678	chr8-21130424-21134483	2.42859	2.0831	1.55	6.35122	4.77484	5.11821	2.02056	5.41476	-1.4047	0.377697	0.00310475	down	NA	NA	NA
LOC_Os08g32540	chr8-21045804-21052554	12.7578	12.8029	12.6334	4.1143	3.24315	4.28958	12.7313	3.88234	1.73688	3.33314	1.5984e-19	up	NA	ko:K18810	Belongs to the cyclin family
LOC_Os08g32410	chr8-20970196-20972274	7.28875	6.6984	8.54429	0	0	0	7.51048	0	7.41923	171.163	2.28773e-09	up	NA	NA	NA
LOC_Os08g32400	chr8-20962888-20965291	3.78321	5.85903	4.95845	0.426457	0.221373	0	4.8669	0.215943	4.49388	22.5316	2.318e-06	up	NA	NA	NA
LOC_Os08g32060	chr8-20771276-20773695	5.90931	6.10114	6.92723	1.71288	1.44899	2.35866	6.31256	1.84018	1.80499	3.49426	1.76007e-12	up	GO:0003674,GO:0003824,GO:0004842,GO:0005575,GO:0005622,GO:0005623,GO:0005634,GO:0005737,GO:0006464,GO:0006807,GO:0008150,GO:0008152,GO:0009787,GO:0009966,GO:0009987,GO:0010029,GO:0010119,GO:0010646,GO:0016567,GO:0016740,GO:0019538,GO:0019787,GO:0023051,GO:0032446,GO:0036211,GO:0043170,GO:0043226,GO:0043227,GO:0043229,GO:0043231,GO:0043412,GO:0044237,GO:0044238,GO:0044260,GO:0044267,GO:0044424,GO:…	NA	RING-type E3 ubiquitin transferase
LOC_Os08g31919	chr8-20677189-20678022	6.53216	8.55996	7.07243	1.65674	0.764454	0.977727	7.38818	1.13297	2.72215	6.59854	8.95404e-09	up	NA	ko:K09285	AP2-like ethylene-responsive transcription factor
LOC_Os08g31850	chr8-20631956-20633293	9.54284	10.5499	10.3249	2.86854	2.38249	2.92529	10.1392	2.72544	1.91921	3.78215	1.28887e-12	up	NA	NA	Protein of unknown function (DUF1262)
LOC_Os08g31790	chr8-18214087-18218411	2.62189	2.27162	2.06455	36.3257	30.7397	31.3954	2.31935	32.8202	-3.80413	0.0715884	7.1431e-123	down	NA	NA	NA
LOC_Os08g31724	chr8-20552246-20556326	11.7603	9.42901	10.0417	51.5115	49.1099	51.1428	10.4103	50.5881	-2.25985	0.208794	2.66121e-45	down	NA	NA	NA
LOC_Os08g31569	chr8-20416262-20420129	7.82733	10.2572	7.35963	0	0	0	8.48138	0	7.68412	205.661	4.54601e-10	up	NA	NA	NA
LOC_Os08g31250	chr8-20181355-20185434	3.26451	2.8001	1.93468	18.9882	16.9628	17.0434	2.66643	17.6648	-2.71248	0.152567	1.67763e-22	down	NA	NA	C1 domain
LOC_Os08g31180	chr8-20146088-20146303	10.2462	9.0139	12.2165	0	0	0	10.4922	0	6.30333	78.9754	1.55287e-06	up	NA	NA	NA
LOC_Os08g31000	chr8-19987429-19991470	0.713385	0.971267	0.696892	4.22755	4.24591	4.29556	0.793848	4.25634	-2.39937	0.189548	3.46981e-16	down	NA	NA	Domain of unknown function
LOC_Os08g30910	chr8-19947019-19951005	2.17239	2.57741	3.19335	0.359823	0.290552	0.25482	2.64772	0.301732	3.15436	8.90342	7.39385e-15	up	NA	ko:K11420	SAD/SRA domain
LOC_Os08g30900	chr8-19933598-19936993	1.16244	0.856069	1.01168	0.285893	0.939909	0.151848	1.01006	0.459217	1.16017	2.23484	0.0330523	up	NA	ko:K11420	SAD/SRA domain
LOC_Os08g30780	chr8-19862483-19869568	3.86431	3.734	3.32757	0.1452	0.0502487	0.0514139	3.64196	0.0822874	5.47427	44.4548	2.8211e-15	up	GO:0003674,GO:0003824,GO:0005215,GO:0005575,GO:0005622,GO:0005623,GO:0005886,GO:0005911,GO:0006810,GO:0006869,GO:0008150,GO:0009506,GO:0010876,GO:0015399,GO:0015405,GO:0016020,GO:0016462,GO:0016787,GO:0016817,GO:0016818,GO:0016887,GO:0017111,GO:0022804,GO:0022857,GO:0030054,GO:0033036,GO:0042623,GO:0042626,GO:0043226,GO:0043227,GO:0043229,GO:0043231,GO:0043492,GO:0044424,GO:0044464,GO:0051179,GO:…	NA	AAA domain, putative AbiEii toxin, Type IV TA system
LOC_Os08g30634	chr8-19752535-19772933	16.7592	16.9681	16.3429	5.90757	6.5095	6.62195	16.6901	6.34634	1.41934	2.67463	3.25389e-38	up	NA	NA	NB-ARC domain
LOC_Os08g30540	chr8-19674110-19674921	20.961	21.9257	21.9081	8.75965	12.4448	9.79488	21.5983	10.3331	1.08856	2.12661	0.000732507	up	NA	NA	NA
LOC_Os08g30520	chr8-19656029-19657807	12.8565	12.1539	10.1149	1.58947	1.74726	0.893888	11.7084	1.41021	3.07189	8.40873	9.23025e-26	up	NA	NA	Plant protein of unknown function
LOC_Os08g30510	chr8-19649417-19650564	109.026	111.964	108.708	8.4123	9.55241	7.81914	109.899	8.59461	3.6997	12.9933	4.4104e-93	up	NA	NA	NA
LOC_Os08g30460	chr8-19624407-19624973	11.7099	11.4462	16.1518	0	0	0	13.1026	0	8.01657	258.958	5.43426e-11	up	NA	NA	NA
LOC_Os08g30354	chr8-19481616-19482302	0.991233	0.708516	0.451881	3.12859	3.01609	4.03558	0.71721	3.39342	-2.22857	0.213371	0.0015152	down	NA	NA	Protein of unknown function (DUF4057)
LOC_Os08g30150	chr8-19394067-19395193	31.2273	33.0845	33.5301	7.86205	9.20121	10.7812	32.614	9.28149	1.83955	3.57898	1.56073e-27	up	NA	NA	Belongs to the iron ascorbate-dependent oxidoreductase family
LOC_Os08g30080	chr8-19345427-19346617	31.8039	32.5392	35.1096	78.5899	72.2504	66.0105	33.1509	72.2836	-1.10094	0.466212	2.90813e-26	down	NA	NA	Belongs to the iron ascorbate-dependent oxidoreductase family
LOC_Os08g29760	chr8-19182284-19189824	10.9295	9.12372	12.1471	26.4747	28.6063	23.6909	10.7334	26.2573	-1.26654	0.415655	1.90239e-22	down	NA	NA	Sulfite exporter TauE/SafE
LOC_Os08g29680	chr8-19089956-19090592	1.60356	1.01884	1.70573	2.1691	4.75414	3.32826	1.44271	3.41717	-1.21827	0.429797	0.0489785	down	NA	ko:K14571	CDC48C,emb1354
LOC_Os08g29400	chr8-18851517-18852994	19.621	18.1398	18.318	0.52976	0.219998	0	18.6929	0.249919	6.2185	74.4656	1.13294e-27	up	NA	NA	F-box protein
LOC_Os08g29160	chr8-18715754-18719453	65.7784	62.9614	65.6072	29.7448	34.6188	34.0557	64.7823	32.8064	1.00605	2.00841	8.50674e-34	up	GO:0000272,GO:0001871,GO:0003674,GO:0003824,GO:0005488,GO:0005575,GO:0005622,GO:0005623,GO:0005634,GO:0005737,GO:0005783,GO:0005789,GO:0005791,GO:0005975,GO:0005976,GO:0005977,GO:0005982,GO:0005983,GO:0006073,GO:0006091,GO:0006112,GO:0006793,GO:0006796,GO:0008150,GO:0008152,GO:0009056,GO:0009057,GO:0009251,GO:0009507,GO:0009532,GO:0009536,GO:0009569,GO:0009570,GO:0009987,GO:0012505,GO:0015980,GO:…	NA	Glycogen recognition site of AMP-activated protein kinase
LOC_Os08g28980	chr8-18671531-18675539	10.1713	9.53478	9.88186	4.36063	3.35637	4.55232	9.86265	4.08978	1.29327	2.45083	1.53487e-10	up	NA	ko:K18327	Exonuclease
LOC_Os08g28794	chr8-18540584-18542263	0.101336	0	0.0923936	1.18799	1.51799	1.74734	0.0645765	1.48444	-4.50158	0.0441459	9.4713e-05	down	NA	NA	source UniProtKB
LOC_Os08g28700	chr8-18457421-18459902	1.65446	2.36516	3.92201	9.10106	6.66056	11.7282	2.64721	9.16326	-1.75875	0.295503	5.0522e-07	down	NA	ko:K09510	DnaJ C terminal domain
LOC_Os08g28694	chr8-18455068-18455564	3.76798	2.28521	4.06011	0	0	0	3.3711	0	5.867	58.3638	1.62403e-05	up	NA	NA	NA
LOC_Os08g28460	chr8-18183674-18187740	4.48286	2.98071	3.27932	0.705103	0.439222	0.699078	3.58096	0.614467	2.5644	5.9151	6.31668e-14	up	NA	NA	NB-ARC domain
LOC_Os08g28410	chr8-18031086-18043800	0	0.162088	0.155066	1.15028	1.35345	1.22191	0.105718	1.24188	-3.50485	0.088092	8.91615e-05	down	NA	NA	Carotenoid 910(9'10')-cleavage dioxygenase
LOC_Os08g28200	chr8-17902100-17903072	28.6859	26.1502	35.8203	0	0	0	30.2188	0	8.16744	287.505	1.95907e-11	up	NA	NA	ankyrin repeats
LOC_Os08g28080	chr8-17783281-17795084	1.30756	0.810005	0.774914	0.294786	0.367255	0.4384	0.96416	0.366814	1.41788	2.67192	0.0150263	up	GO:0005575,GO:0005622,GO:0005623,GO:0005737,GO:0005829,GO:0005911,GO:0009506,GO:0016020,GO:0030054,GO:0044424,GO:0044444,GO:0044464,GO:0055044	ko:K20471	The coatomer is a cytosolic protein complex that binds to dilysine motifs and reversibly associates with Golgi non- clathrin-coated vesicles, which further mediate biosynthetic protein transport from the ER, via the Golgi up to the trans Golgi network. Coatomer complex is required for budding from Golgi membranes, and is essential for the retrograde Golgi-to-ER transport of dilysine-tagged protei…
LOC_Os08g27720	chr8-17568887-17573192	27.8169	29.469	34.5057	113.152	115.462	116.996	30.5972	115.203	-1.8867	0.270426	9.80816e-116	down	NA	ko:K06911	Belongs to the pirin family
LOC_Os08g27440	chr10-14942731-14944720	10.2099	13.1248	11.4738	4.71065	5.33519	7.05109	11.6029	5.69898	1.05267	2.07437	0.000514389	up	GO:0002376,GO:0002682,GO:0003674,GO:0003824,GO:0005575,GO:0005622,GO:0005623,GO:0005737,GO:0005739,GO:0005829,GO:0006725,GO:0006778,GO:0006787,GO:0006807,GO:0006950,GO:0006952,GO:0006955,GO:0008150,GO:0008152,GO:0009056,GO:0009507,GO:0009526,GO:0009532,GO:0009534,GO:0009535,GO:0009536,GO:0009570,GO:0009579,GO:0009605,GO:0009607,GO:0009814,GO:0009941,GO:0009987,GO:0010363,GO:0010941,GO:0015994,GO:…	ko:K13545	Red chlorophyll catabolite reductase (RCC reductase)
LOC_Os08g27170	chr8-16694737-16698218	2.68101	3.66234	2.52591	0.402951	0.58568	1.19852	2.95642	0.729052	2.05217	4.14729	5.22621e-06	up	GO:0002229,GO:0002237,GO:0002239,GO:0002682,GO:0002831,GO:0002833,GO:0003674,GO:0003676,GO:0003677,GO:0003700,GO:0005488,GO:0005575,GO:0005622,GO:0005623,GO:0005634,GO:0006355,GO:0006950,GO:0006952,GO:0008150,GO:0009314,GO:0009411,GO:0009416,GO:0009605,GO:0009607,GO:0009617,GO:0009628,GO:0009889,GO:0009987,GO:0010033,GO:0010112,GO:0010224,GO:0010337,GO:0010468,GO:0010556,GO:0010565,GO:0010817,GO:…	NA	Calmodulin binding protein-like
LOC_Os08g26820	chr8-16349590-16352094	6.25271	5.95911	5.57138	1.66596	2.12873	1.63357	5.92773	1.80942	1.7352	3.32926	1.61376e-11	up	NA	NA	Plant protein of unknown function
LOC_Os08g26470	chr1-21695252-21697792	28.0184	32.1848	34.2586	12.0477	10.0758	11.0204	31.4873	11.048	1.53447	2.89681	1.17732e-32	up	NA	NA	NA
LOC_Os08g26230	chr8-16160030-16167593	94.9585	94.8262	83.4745	21.4934	18.7725	20.6574	91.0864	20.3078	2.18773	4.55588	1.97233e-39	up	NA	NA	NA
LOC_Os08g26204	chr8-16108661-16108834	8.80574	6.52731	4.46038	24.7051	26.5648	30.9299	6.59781	27.3999	-2.03864	0.243394	1.90136e-05	down	NA	NA	NA
LOC_Os08g25140	chr8-15432540-15436837	15.3362	21.0029	17.3904	55.6686	48.625	52.5921	17.9098	52.2952	-1.52145	0.348334	1.25224e-35	down	GO:0002161,GO:0003674,GO:0003824,GO:0005575,GO:0005622,GO:0005623,GO:0005737,GO:0005829,GO:0006139,GO:0006399,GO:0006450,GO:0006725,GO:0006807,GO:0008150,GO:0008152,GO:0009987,GO:0016070,GO:0016787,GO:0016788,GO:0034641,GO:0034660,GO:0043170,GO:0044237,GO:0044238,GO:0044424,GO:0044444,GO:0044464,GO:0046483,GO:0051499,GO:0052689,GO:0065007,GO:0065008,GO:0071704,GO:0090304,GO:0106074,GO:0140098,GO:…	ko:K09716	D-amino acid catabolic process
LOC_Os08g24859	chr8-15191602-15192139	8.75978	12.3412	15.9735	2.06073	1.4263	2.91874	12.3582	2.13526	2.56155	5.90343	2.02042e-07	up	NA	NA	NA
LOC_Os08g24740	chr6-28873328-28874073	8.42355	10.5632	11.7224	0	0.415075	0	10.2364	0.138358	6.13663	70.3572	1.02775e-06	up	NA	NA	NA
LOC_Os08g24630	chr8-15046418-15057602	0.437197	0.25	0.0797233	1.34048	1.14609	1.34019	0.25564	1.27559	-2.31535	0.200914	0.000930721	down	NA	NA	protein serine/threonine kinase activity
LOC_Os08g24360	chr8-14931834-14934362	0.39684	1.51282	2.17093	10.0202	7.80225	3.42136	1.3602	7.08128	-2.34275	0.197134	0.000460731	down	NA	NA	NA
LOC_Os08g24310	chr8-14886510-14890233	7.3311	9.08747	9.04328	25.3642	26.5573	23.5929	8.48728	25.1715	-1.54299	0.343173	3.02785e-48	down	NA	ko:K04730	Belongs to the protein kinase superfamily. Ser Thr protein kinase family
LOC_Os08g24200	chr8-14862044-14863032	7.99544	8.54926	6.40087	1.75858	1.64318	2.05491	7.64853	1.81889	2.09613	4.27562	1.70532e-07	up	NA	NA	NA
LOC_Os08g23470	chr8-14312285-14315564	0.610925	0.485198	0.185671	1.10185	1.62058	2.14585	0.427265	1.62276	-1.91168	0.265784	0.00247538	down	NA	NA	B3 domain-containing protein
LOC_Os08g23290	chr8-14118344-14121903	0.736988	0.842858	1.14232	6.71254	6.07195	6.07156	0.907389	6.28535	-2.76243	0.147376	1.48956e-18	down	GO:0002215,GO:0005575,GO:0005622,GO:0005623,GO:0005737,GO:0005739,GO:0005886,GO:0006950,GO:0006952,GO:0007275,GO:0008150,GO:0009791,GO:0009825,GO:0009845,GO:0009987,GO:0016020,GO:0016049,GO:0032501,GO:0032502,GO:0040007,GO:0043226,GO:0043227,GO:0043229,GO:0043231,GO:0044424,GO:0044444,GO:0044464,GO:0048856,GO:0050896,GO:0071944,GO:0090351	NA	Leucine Rich repeat
LOC_Os08g22604	chr8-13383765-13384922	23.6627	24.9732	25.6289	1.1457	1.04078	0.456394	24.7549	0.880961	4.82669	28.3778	2.66169e-37	up	NA	NA	NA
LOC_Os08g21884	chr8-13023078-13034644	25.7946	20.65	23.048	0.930451	1.44899	2.47098	23.1642	1.61681	3.87496	14.6717	1.54388e-12	up	GO:0003674,GO:0003824,GO:0005488,GO:0005515,GO:0005575,GO:0005622,GO:0005623,GO:0005737,GO:0006091,GO:0008150,GO:0008152,GO:0009507,GO:0009534,GO:0009535,GO:0009536,GO:0009579,GO:0009767,GO:0009773,GO:0009987,GO:0015979,GO:0016020,GO:0016491,GO:0016730,GO:0019684,GO:0019904,GO:0022900,GO:0031976,GO:0031984,GO:0034357,GO:0042651,GO:0042802,GO:0043226,GO:0043227,GO:0043229,GO:0043231,GO:0044237,GO:…	NA	Pgr5-like
LOC_Os08g21679	chr8-12705252-12707579	1.09694	1.25451	1.46687	0.263788	0.547728	0.210161	1.27277	0.340559	1.92683	3.80219	0.00103852	up	NA	NA	NA
LOC_Os08g21530	chr8-12557231-12557752	0	0	0	3.8234	6.10685	3.12423	0	4.35149	-6.22459	0.0133725	2.41853e-06	down	NA	NA	NA
LOC_Os08g20680	chr8-11938096-11938512	0	0	0	159.415	111.993	120.456	0	130.621	-10.809	0.000557405	8.25578e-20	down	NA	NA	NA
LOC_Os08g20580	chr8-11862392-11864583	3.5537	4.86856	5.16391	0	0	0	4.52873	0	7.91912	242.042	1.01896e-10	up	NA	NA	C2H2-type zinc finger
LOC_Os08g20130	chr8-11559958-11561509	3.86313	4.69738	5.10117	1.08116	0.997739	1.14848	4.55389	1.07579	2.10688	4.3076	8.4642e-07	up	NA	ko:K22312	sulfotransferase activity
LOC_Os08g20000	chr8-11489427-11496515	4.31299	5.01671	5.85215	11.5457	13.8627	14.542	5.06062	13.3168	-1.36918	0.387112	4.21488e-27	down	NA	NA	NB-ARC domain
LOC_Os08g19694	chr8-11219383-11232210	0.703489	0.191559	0.412335	0.996912	1.17613	0.770176	0.435794	0.981072	-1.15474	0.449146	0.0236075	down	NA	NA	NB-ARC domain
LOC_Os08g19550	chr8-11120233-11122051	3.46291	2.94352	3.24266	8.94645	9.02531	9.14494	3.21636	9.0389	-1.4681	0.361458	1.49266e-10	down	NA	NA	NA
LOC_Os08g19420	chr8-11024956-11026380	2.47676	2.48469	2.37705	6.81808	5.36991	6.74317	2.44616	6.31039	-1.34448	0.393795	2.49475e-05	down	NA	ko:K16040	Belongs to the class I-like SAM-binding methyltransferase superfamily. Cation-independent O- methyltransferase family
LOC_Os08g19320	chr8-10982684-10988497	26.862	24.3848	26.6241	11.1213	9.82079	10.1843	25.957	10.3755	1.34558	2.54132	7.83254e-31	up	NA	NA	Uncharacterised protein family, YAP/Alf4/glomulin
LOC_Os08g18910	chr8-10690051-10690666	2.6134	1.42325	2.04238	19.1906	19.9236	12.5175	2.02634	17.2105	-3.06871	0.119186	4.1177e-11	down	NA	NA	NA
LOC_Os08g17826	chr8-10451225-10453574	7.55018	8.58835	9.32659	0.219634	0	0	8.48837	0.0732115	6.7303	106.175	4.44086e-08	up	NA	ko:K22390	Purple acid phosphatase
LOC_Os08g17510	chr8-10231280-10232628	13.1417	11.6706	11.7097	2.96275	3.35555	4.29171	12.174	3.53667	1.80939	3.50495	1.11873e-06	up	NA	ko:K22312	Belongs to the sulfotransferase 1 family
LOC_Os08g17320	chr8-10097396-10099772	3.72432	3.89073	4.11398	9.75271	9.92408	9.87977	3.90968	9.85219	-1.30881	0.403654	2.23503e-12	down	GO:0003674,GO:0003824,GO:0004672,GO:0004674,GO:0004675,GO:0004888,GO:0005575,GO:0005623,GO:0005886,GO:0006464,GO:0006468,GO:0006793,GO:0006796,GO:0006807,GO:0007154,GO:0007165,GO:0007166,GO:0007167,GO:0007178,GO:0008150,GO:0008152,GO:0009987,GO:0016020,GO:0016301,GO:0016310,GO:0016740,GO:0016772,GO:0016773,GO:0019199,GO:0019538,GO:0023052,GO:0036211,GO:0038023,GO:0043170,GO:0043412,GO:0044237,GO:…	NA	Protein kinase domain
LOC_Os08g17104	chr8-9963955-9965928	2.52985	2.83654	2.98502	0.939398	0.975281	0.42767	2.78381	0.780783	1.85329	3.61322	0.000832704	up	NA	NA	NA
LOC_Os08g17000	chr8-9883073-9886189	11.1823	10.4397	10.1955	0	0	0	10.6058	0	8.10631	275.576	2.7493e-11	up	NA	NA	NA
LOC_Os08g16790	chr8-9703501-9705776	2.66751	2.17907	3.04015	8.84892	8.11661	9.39996	2.62891	8.7885	-1.71607	0.304376	4.93241e-12	down	NA	NA	Zein-binding
LOC_Os08g16260	chr8-9380169-9381809	6.01717	6.03124	7.37797	75.8734	77.0233	74.6354	6.47546	75.8441	-3.52311	0.0869838	1.23274e-167	down	GO:0000038,GO:0003674,GO:0003824,GO:0004497,GO:0005575,GO:0005622,GO:0005623,GO:0005737,GO:0005783,GO:0006082,GO:0006629,GO:0006631,GO:0006633,GO:0006725,GO:0008150,GO:0008152,GO:0008610,GO:0009058,GO:0009698,GO:0009699,GO:0009987,GO:0010025,GO:0010166,GO:0010345,GO:0012505,GO:0016053,GO:0016491,GO:0016705,GO:0016713,GO:0019438,GO:0019748,GO:0019752,GO:0032787,GO:0042761,GO:0043226,GO:0043227,GO:…	ko:K15402,ko:K15405	Belongs to the cytochrome P450 family
LOC_Os08g16120	chr8-9278009-9280695	3.53754	2.80953	2.55342	0.0664608	0	0	2.96683	0.0221536	6.93658	122.495	1.48079e-08	up	NA	ko:K13457	NB-ARC domain
LOC_Os08g16070	chr8-9260717-9263503	0	0	0	2.29337	2.65308	2.43618	0	2.46087	-7.56822	0.00526913	8.15078e-10	down	NA	ko:K13457	NB-ARC domain
LOC_Os08g16030	chr8-9244767-9246918	17.7705	22.366	20.5312	8.56311	7.23917	9.87605	20.2226	8.55945	1.2654	2.40394	6.63495e-12	up	GO:0003674,GO:0003700,GO:0006355,GO:0007154,GO:0007165,GO:0008150,GO:0009719,GO:0009725,GO:0009741,GO:0009742,GO:0009755,GO:0009889,GO:0009987,GO:0010033,GO:0010468,GO:0010556,GO:0014070,GO:0019219,GO:0019222,GO:0023052,GO:0031323,GO:0031326,GO:0032870,GO:0033993,GO:0040008,GO:0042221,GO:0043401,GO:0048545,GO:0050789,GO:0050794,GO:0050896,GO:0051171,GO:0051252,GO:0051716,GO:0060255,GO:0065007,GO:…	NA	Transcription factor
LOC_Os08g15444	chr8-8766455-8766833	2.02672	1.93155	1.23191	60.9224	56.9245	49.1843	1.73006	55.6771	-4.99473	0.0313643	4.37952e-19	down	NA	NA	NA
LOC_Os08g15149	chr8-8580288-8586137	1.97341	2.6041	2.42209	45.0375	44.5549	42.7525	2.3332	44.115	-4.21405	0.0538823	7.20887e-136	down	NA	NA	Belongs to the iron ascorbate-dependent oxidoreductase family
LOC_Os08g15090	chr8-8566337-8570790	1.38249	1.38032	1.80071	7.36157	6.22516	7.00016	1.52117	6.8623	-2.14684	0.225807	2.13389e-17	down	NA	ko:K00901	Diacylglycerol kinase catalytic domain (presumed)
LOC_Os08g14994	chr8-8485525-8485926	20.3277	26.2345	21.2367	0	0	0	22.5996	0	8.30638	316.569	7.65244e-12	up	NA	NA	NA
LOC_Os08g14990	chr8-8467866-8471329	6.64522	6.38345	6.82819	0.142681	0.345639	0.202088	6.61896	0.230136	4.87478	29.3397	3.56661e-30	up	NA	NA	Belongs to the protein kinase superfamily. Ser Thr protein kinase family
LOC_Os08g14940	chr8-8429625-8432308	2.2184	1.97783	1.43542	0.387199	0.535986	0.75407	1.87722	0.559085	1.77459	3.42141	0.000157857	up	NA	NA	Belongs to the protein kinase superfamily. Ser Thr protein kinase family
LOC_Os08g14860	chr8-8383029-8383395	5.97349	7.40089	5.44636	145.983	153.796	148.207	6.27358	149.329	-4.55124	0.0426522	2.87693e-58	down	GO:0000302,GO:0003674,GO:0003824,GO:0005575,GO:0005622,GO:0005623,GO:0005737,GO:0005739,GO:0005740,GO:0005743,GO:0005746,GO:0005750,GO:0006091,GO:0006119,GO:0006122,GO:0006139,GO:0006163,GO:0006725,GO:0006753,GO:0006793,GO:0006796,GO:0006807,GO:0006950,GO:0006979,GO:0006996,GO:0007005,GO:0007275,GO:0007399,GO:0007406,GO:0007568,GO:0008121,GO:0008150,GO:0008152,GO:0008285,GO:0008340,GO:0009055,GO:…	ko:K00417,ko:K01469	mitochondrial electron transport, ubiquinol to cytochrome c
LOC_Os08g14760	chr8-8275474-8280237	5.72448	6.42723	5.8628	2.40434	2.64302	3.07991	6.00483	2.70909	1.17383	2.25609	1.45267e-06	up	GO:0003674,GO:0003824,GO:0005575,GO:0005622,GO:0005623,GO:0005737,GO:0006725,GO:0008150,GO:0008152,GO:0009058,GO:0009698,GO:0009699,GO:0009987,GO:0016207,GO:0016405,GO:0016874,GO:0016877,GO:0016878,GO:0019438,GO:0019748,GO:0044237,GO:0044249,GO:0044424,GO:0044464,GO:0044550,GO:0071704,GO:1901360,GO:1901362,GO:1901576	ko:K01904	AMP-binding enzyme C-terminal domain
LOC_Os08g14720	chr8-8246965-8248003	5.89874	5.62176	3.73487	0.295523	0.306812	0.156963	5.08512	0.253099	4.3447	20.3182	6.04829e-09	up	NA	NA	NA
LOC_Os08g14660	chr8-8233780-8239028	4.38922	3.42879	3.93629	8.37052	9.56602	8.61606	3.9181	8.85087	-1.15332	0.449589	3.82358e-09	down	NA	ko:K19199	SET domain
LOC_Os08g14180	chr8-7919772-7924154	0.627051	0.298803	0	7.49244	5.57714	4.65528	0.308618	5.90829	-4.27546	0.0516365	4.44374e-10	down	NA	ko:K22312	Belongs to the sulfotransferase 1 family
LOC_Os08g14070	chr8-7878698-7879632	11.432	9.12841	7.88783	2.50766	3.18199	2.07186	9.48275	2.58717	1.89486	3.71885	1.62549e-05	up	NA	ko:K22069	Belongs to the complex I LYR family
LOC_Os08g13905	chr8-7775470-7776696	0.370903	1.06046	0.676345	6.02057	6.59779	6.04018	0.702569	6.21951	-3.1151	0.115415	4.19866e-05	down	NA	NA	NA
LOC_Os08g13870	chr8-7750103-7752092	0.0931824	0.266421	0.0849596	5.96619	6.28133	6.78404	0.148188	6.34385	-5.39695	0.0237332	6.63139e-15	down	GO:0003674,GO:0003824,GO:0004672,GO:0004674,GO:0005488,GO:0005515,GO:0005516,GO:0005575,GO:0005623,GO:0005886,GO:0006464,GO:0006468,GO:0006793,GO:0006796,GO:0006807,GO:0008150,GO:0008152,GO:0009987,GO:0016020,GO:0016301,GO:0016310,GO:0016740,GO:0016772,GO:0016773,GO:0019538,GO:0036211,GO:0043170,GO:0043412,GO:0044237,GO:0044238,GO:0044260,GO:0044267,GO:0044464,GO:0071704,GO:0071944,GO:0140096,GO:…	ko:K04733	G-type lectin S-receptor-like serine threonine-protein kinase
LOC_Os08g13736	chr8-7665287-7668472	2.56489	3.10648	2.72831	9.25194	8.10451	10.3912	2.79989	9.2492	-1.6995	0.307894	5.22472e-20	down	NA	NA	NA
LOC_Os08g13734	chr8-7653145-7654306	3.22321	3.07186	4.27459	9.5127	6.85838	7.57881	3.52322	7.9833	-1.155	0.449068	0.000103523	down	NA	NA	NA
LOC_Os08g13570	chr8-7570557-7572762	74.5494	68.4746	70.9965	20.4606	15.1007	18.1862	71.3402	17.9159	2.0156	4.04349	1.92103e-110	up	NA	NA	Exo70 exocyst complex subunit
LOC_Os08g13430	chr8-7503841-7504158	17.1315	11.7351	10.2505	5.79337	5.51345	5.6413	13.039	5.64937	1.22717	2.34107	0.00543347	up	NA	NA	NA
LOC_Os08g13384	chr8-7460231-7464872	7.05344	7.6389	4.09246	2.31299	3.90217	2.14989	6.2616	2.78835	1.18904	2.28002	0.0172202	up	NA	NA	NA
LOC_Os08g13270	chr8-7406305-7408313	2.288	2.34209	2.31789	0.764183	0.555361	0.324708	2.31599	0.548084	2.09552	4.27381	1.28837e-05	up	NA	NA	Exo70 exocyst complex subunit
LOC_Os08g13130	chr8-7313665-7318855	16.4753	19.7724	20.5849	0	0	0	18.9442	0	9.11023	552.654	2.93474e-14	up	GO:0000151,GO:0003674,GO:0005488,GO:0005515,GO:0005575,GO:0005622,GO:0005623,GO:0005634,GO:0005737,GO:0006508,GO:0006511,GO:0006807,GO:0008150,GO:0008152,GO:0009056,GO:0009057,GO:0009987,GO:0010498,GO:0019005,GO:0019222,GO:0019538,GO:0019899,GO:0019941,GO:0030162,GO:0030163,GO:0031461,GO:0031625,GO:0032991,GO:0043161,GO:0043170,GO:0043226,GO:0043227,GO:0043229,GO:0043231,GO:0043632,GO:0044237,GO:…	ko:K10523	protein modification by small protein conjugation or removal
LOC_Os08g13070	chr8-7281212-7282351	0.298674	0.569299	0.408477	11.851	11.6046	10.8723	0.425483	11.4426	-4.72085	0.0379212	1.11616e-18	down	NA	ko:K10523	BTB/POZ domain
LOC_Os08g12449	chr8-6439070-6443661	36.959	44.0988	40.9943	103.006	101.9	105.935	40.684	103.614	-1.32407	0.399406	9.39368e-54	down	NA	NA	NA
LOC_Os08g10530	chr8-5883083-5883888	3.16832	3.42215	3.46648	0	0	0	3.35232	0	6.55689	94.1499	3.70807e-07	up	NA	NA	NA
LOC_Os08g10440	chr8-5849233-5853067	1.15384	1.84943	1.05202	4.68235	4.41928	5.27539	1.35177	4.79234	-1.80266	0.286645	5.36666e-12	down	NA	NA	NB-ARC domain
LOC_Os08g10430	chr8-5839129-5843016	17.6794	15.5805	16.3135	6.19476	5.88297	5.71333	16.5245	5.93035	1.50084	2.83008	5.96605e-31	up	NA	NA	ADP binding
LOC_Os08g10316	chr8-5714576-5721768	26.2979	23.7967	26.5517	11.1336	10.5222	9.70554	25.5488	10.4538	1.31175	2.48242	4.61043e-36	up	NA	NA	belongs to the protein kinase superfamily
LOC_Os08g10313	chr8-5693948-5703548	27.0843	24.1843	25.1524	6.97838	9.50311	6.88345	25.4737	7.78831	1.73327	3.3248	1.80855e-50	up	NA	NA	belongs to the protein kinase superfamily
LOC_Os08g10310	chr8-5677598-5684791	31.2021	28.4338	25.3885	6.7822	8.49608	7.5618	28.3415	7.61336	1.9203	3.78503	1.92388e-54	up	NA	NA	belongs to the protein kinase superfamily
LOC_Os08g10304	chr8-5668862-5669248	0.879816	2.09626	0.802177	23.0088	19.7691	23.1774	1.25942	21.9851	-4.10323	0.0581843	2.82818e-13	down	NA	NA	NA
LOC_Os08g10294	chr8-5630897-5635845	23.3656	23.6379	23.867	6.47901	7.07744	5.80522	23.6235	6.45389	1.89494	3.71905	7.49001e-52	up	NA	NA	LRR receptor-like serine threonine-protein kinase
LOC_Os08g10292	chr8-5630344-5651098	4.17627	3.45338	3.75174	26.1412	27.1973	27.6515	3.79379	26.9967	-2.80934	0.142661	4.72743e-89	down	NA	NA	LRR receptor-like serine threonine-protein kinase
LOC_Os08g10290	chr8-5614252-5622650	24.6731	25.3779	25.5943	125.859	128.051	128.746	25.2151	127.552	-2.31478	0.200993	0	down	NA	NA	LRR receptor-like serine threonine-protein kinase
LOC_Os08g10270	chr8-5603878-5607300	1.44581	1.7224	0.98867	6.84504	6.42969	4.15503	1.38563	5.80992	-2.05029	0.241435	0.00116157	down	NA	NA	NA
LOC_Os08g10010	chr8-5441589-5443174	22.6544	25.3315	23.3139	9.10224	7.76994	6.98321	23.7666	7.9518	1.60116	3.03387	2.00081e-23	up	NA	ko:K03921	Fatty acid desaturase
LOC_Os08g09890	chr11-23492519-23497072	0.523369	0.748189	0.715776	0.269696	0.419997	0.286491	0.662445	0.325394	1.05181	2.07313	0.0342459	up	NA	NA	zinc finger
LOC_Os08g09670	chr8-5198369-5201173	9.77306	12.0739	12.2109	5.9843	5.42215	4.8544	11.3526	5.42028	1.08982	2.12848	6.88015e-07	up	NA	NA	F-box-like
LOC_Os08g09619	chr8-5183552-5184651	0	0	0	3.62876	2.60818	2.37214	0	2.86969	-6.70069	0.00961372	1.60759e-07	down	NA	NA	NA
LOC_Os08g09610	chr8-5177414-5178563	7.25389	4.3737	5.80392	46.5913	54.8852	49.3509	5.8105	50.2758	-3.09361	0.117147	6.8642e-70	down	NA	NA	helix loop helix domain
LOC_Os08g09604	chr8-5173784-5174396	0	0	0	3.75671	2.08011	3.45857	0	3.09847	-5.96709	0.0159855	8.84636e-06	down	NA	NA	NA
LOC_Os08g09450	chr8-5090313-5092978	0.117006	0	0.213362	1.79376	1.75273	1.12086	0.110123	1.55578	-3.78338	0.0726257	0.000171334	down	NA	NA	F-box LRR-repeat protein
LOC_Os08g09080	chr8-4868512-4869504	1.8438	2.73346	2.42825	0.184747	0.383607	0	2.33517	0.189451	3.63991	12.4659	0.000390658	up	GO:0000325,GO:0005575,GO:0005576,GO:0005618,GO:0005622,GO:0005623,GO:0005737,GO:0005773,GO:0005886,GO:0006950,GO:0006970,GO:0008150,GO:0009628,GO:0009651,GO:0016020,GO:0030312,GO:0031012,GO:0043226,GO:0043227,GO:0043229,GO:0043231,GO:0044421,GO:0044424,GO:0044444,GO:0044464,GO:0050896,GO:0071944	NA	Cupin
LOC_Os08g09060	chr8-4863518-4864383	6.30535	6.00927	5.97889	0.682331	0.236131	0.483214	6.09783	0.467225	3.72283	13.2034	1.97258e-07	up	GO:0000325,GO:0005575,GO:0005576,GO:0005618,GO:0005622,GO:0005623,GO:0005737,GO:0005773,GO:0005886,GO:0006950,GO:0006970,GO:0008150,GO:0009628,GO:0009651,GO:0016020,GO:0030312,GO:0031012,GO:0043226,GO:0043227,GO:0043229,GO:0043231,GO:0044421,GO:0044424,GO:0044444,GO:0044464,GO:0050896,GO:0071944	NA	manganese ion binding
LOC_Os08g09000	chr8-4842123-4843233	3.09867	2.95316	2.16047	0.657492	1.36521	0.174609	2.73743	0.732438	1.92086	3.78649	0.00305798	up	GO:0000325,GO:0005575,GO:0005576,GO:0005618,GO:0005622,GO:0005623,GO:0005737,GO:0005773,GO:0005886,GO:0006950,GO:0006970,GO:0008150,GO:0009628,GO:0009651,GO:0016020,GO:0030312,GO:0031012,GO:0043226,GO:0043227,GO:0043229,GO:0043231,GO:0044421,GO:0044424,GO:0044444,GO:0044464,GO:0050896,GO:0071944	NA	May play a role in plant defense. Probably has no oxalate oxidase activity even if the active site is conserved
LOC_Os08g08990	chr8-4826819-4827855	2.78437	2.08499	5.07733	1.07611	0.186202	0.571559	3.31556	0.611289	2.45539	5.4846	0.000364137	up	GO:0000325,GO:0005575,GO:0005576,GO:0005618,GO:0005622,GO:0005623,GO:0005737,GO:0005773,GO:0005886,GO:0006950,GO:0006970,GO:0008150,GO:0009628,GO:0009651,GO:0016020,GO:0030312,GO:0031012,GO:0043226,GO:0043227,GO:0043229,GO:0043231,GO:0044421,GO:0044424,GO:0044444,GO:0044464,GO:0050896,GO:0071944	NA	germin-like protein
LOC_Os08g08980	chr8-4821926-4823050	11.6553	13.4753	13.24	30.1535	29.1587	29.1027	12.7902	29.4716	-1.17966	0.441455	9.03299e-12	down	GO:0000325,GO:0005575,GO:0005576,GO:0005618,GO:0005622,GO:0005623,GO:0005737,GO:0005773,GO:0005886,GO:0006950,GO:0006970,GO:0008150,GO:0009628,GO:0009651,GO:0016020,GO:0030312,GO:0031012,GO:0043226,GO:0043227,GO:0043229,GO:0043231,GO:0044421,GO:0044424,GO:0044444,GO:0044464,GO:0050896,GO:0071944	NA	germin-like protein
LOC_Os08g08850	chr8-4750983-4752482	0.567481	0.757168	0.310442	1.63759	2.01892	2.60936	0.54503	2.08862	-1.91865	0.264501	0.000952754	down	NA	ko:K20417	B domain of TMEM189, localisation domain
LOC_Os08g08690	chr8-4617853-4630268	1.79836	1.42826	1.36638	11.0819	7.57658	8.61364	1.531	9.09069	-2.55193	0.170526	4.61335e-07	down	NA	NA	NA
LOC_Os08g08650	chr8-4574211-4577049	56.7481	54.0834	53.5993	22.2166	25.9285	23.7629	54.8103	23.9693	1.21711	2.3248	8.49553e-24	up	NA	NA	NA
LOC_Os08g08570	chr8-4570635-4572094	1.18225	0.563369	0.538962	36.7819	35.9732	33.976	0.761528	35.577	-5.54066	0.021483	5.69422e-13	down	NA	NA	NA
LOC_Os08g08500	chr8-4549574-4552432	82.059	80.5083	79.5381	14.551	14.0566	14.7132	80.7018	14.4402	2.50597	5.68031	1.08552e-173	up	NA	NA	Polysaccharide biosynthesis protein
LOC_Os08g08430	chr8-4526263-4527442	0.631119	0.150371	1.007	4.4108	4.13613	4.53433	0.596162	4.36042	-2.83827	0.139829	5.506e-07	down	NA	NA	NA
LOC_Os08g08420	chr8-4513761-4523135	0	0.0833334	0.159447	9.22566	8.10451	9.38136	0.0809266	8.90384	-6.71668	0.00950774	5.39266e-15	down	NA	NA	NA
LOC_Os08g08320	chr8-4506634-4507218	0	0	0.265335	2.36191	3.26951	3.34533	0.0884451	2.99225	-4.88579	0.0338245	0.000277527	down	NA	NA	POT family
LOC_Os08g08250	chr8-4426686-4426990	15.6547	18.0278	17.8415	3.5293	3.05342	2.49938	17.1747	3.02737	2.52489	5.75531	1.58701e-06	up	NA	NA	NA
LOC_Os08g08090	chr8-4305389-4305672	2.99726	1.71391	3.27932	8.10868	9.54087	5.16818	2.6635	7.60591	-1.49075	0.355828	0.020744	down	NA	NA	Wound-induced protein
LOC_Os08g07774	chr8-4085181-4091830	0.497167	0.947644	1.23037	0	0	0.0680371	0.891728	0.022679	5.259	38.2929	7.3011e-05	up	NA	NA	NB-ARC domain
LOC_Os08g07660	chr8-4006629-4007497	24.4885	25.019	24.8282	4.9467	3.30149	3.00271	24.7786	3.7503	2.74201	6.69003	4.07413e-27	up	NA	NA	NA
LOC_Os08g07630	chr8-3999893-4000850	17.7708	20.1542	19.6052	0.961531	0.665506	1.36188	19.1767	0.996305	4.29457	19.6243	8.77678e-28	up	NA	NA	NA
LOC_Os08g07620	chr8-3994561-3995177	16.5554	14.4631	14.3397	3.98118	4.13326	2.64319	15.1194	3.58588	2.09584	4.27475	6.74258e-10	up	NA	NA	NA
LOC_Os08g07340	chr8-3864902-3869952	21.1082	23.6478	25.0192	70.2359	72.5557	71.1433	23.2584	71.3116	-1.59117	0.331902	9.89139e-150	down	NA	NA	ADP binding
LOC_Os08g07330	chr8-3793034-3797697	0.976643	0.881794	1.35912	30.8718	32.1954	30.5292	1.07252	31.1988	-4.83217	0.0351051	1.12766e-132	down	NA	NA	ADP binding
LOC_Os08g07300	chr8-3742478-3752807	15.3973	15.1947	13.7399	31.217	30.1602	31.0688	14.7773	30.8153	-1.03798	0.487008	1.51515e-16	down	NA	ko:K01082	Haloacid dehalogenase-like hydrolase
LOC_Os08g07200	chr8-3691279-3698100	0	0	0	1.6702	1.45655	2.62582	0	1.91752	-7.17952	0.0068984	1.07747e-08	down	NA	ko:K21374	Belongs to the UDP-glycosyltransferase family
LOC_Os08g07100	chr8-3662424-3667242	10.173	11.4475	10.728	0.331586	0.114751	0.352235	10.7828	0.266191	5.36302	41.1556	7.68096e-20	up	NA	ko:K14174,ko:K22061	synthase
LOC_Os08g06600	chr8-3431950-3436055	3.31578	3.45633	5.10161	0.467208	1.64918	1.38965	3.95791	1.16868	1.79149	3.46173	1.40151e-05	up	GO:0000003,GO:0000070,GO:0000228,GO:0000278,GO:0000280,GO:0000775,GO:0000776,GO:0000777,GO:0000778,GO:0000779,GO:0000780,GO:0000793,GO:0000794,GO:0000819,GO:0005575,GO:0005622,GO:0005623,GO:0005634,GO:0005694,GO:0005737,GO:0005773,GO:0005774,GO:0005815,GO:0005816,GO:0005856,GO:0005886,GO:0006996,GO:0007049,GO:0007059,GO:0007080,GO:0007127,GO:0008150,GO:0008608,GO:0009987,GO:0015630,GO:0016020,GO:…	ko:K11548	Nuf2 family
LOC_Os08g06230	chr8-3151806-3158607	26.236	26.5667	27.0868	63.8453	61.9494	60.7064	26.6298	62.167	-1.19957	0.435405	1.0432e-44	down	NA	ko:K06943	Nucleolar GTP-binding protein 1 (NOG1)
LOC_Os08g06222	chr8-3131367-3131924	0.305097	0.290771	0.556348	3.57673	2.85643	4.09173	0.384072	3.5083	-3.15703	0.112108	0.000662812	down	NA	NA	NA
LOC_Os08g06216	chr8-3126330-3126707	5.40458	3.00463	4.92766	33.3042	31.2031	30.6323	4.44562	31.7132	-2.81354	0.142246	8.34617e-16	down	NA	NA	NA
LOC_Os08g05804	chr8-2781482-2785583	3.35015	3.82241	3.95797	1.44674	1.23694	1.58203	3.71018	1.4219	1.40851	2.65463	1.89972e-08	up	GO:0000375,GO:0000377,GO:0000398,GO:0003674,GO:0003724,GO:0003824,GO:0004004,GO:0004386,GO:0005575,GO:0005622,GO:0005623,GO:0005634,GO:0005730,GO:0005737,GO:0006139,GO:0006396,GO:0006397,GO:0006725,GO:0006807,GO:0008026,GO:0008150,GO:0008152,GO:0008186,GO:0008380,GO:0009987,GO:0010467,GO:0010468,GO:0010501,GO:0016070,GO:0016071,GO:0016462,GO:0016787,GO:0016817,GO:0016818,GO:0016887,GO:0017111,GO:…	ko:K12811	mRNA splicing, via spliceosome
LOC_Os08g05690	chr8-2716975-2723518	0.731158	0.95355	0.806982	2.77621	3.45871	2.87537	0.830563	3.03676	-1.8454	0.278277	2.17979e-11	down	GO:0000003,GO:0003006,GO:0003674,GO:0005215,GO:0005575,GO:0005623,GO:0005886,GO:0006810,GO:0007275,GO:0008150,GO:0008361,GO:0009314,GO:0009411,GO:0009416,GO:0009605,GO:0009606,GO:0009628,GO:0009629,GO:0009630,GO:0009637,GO:0009639,GO:0009640,GO:0009653,GO:0009719,GO:0009725,GO:0009733,GO:0009791,GO:0009908,GO:0009914,GO:0009926,GO:0009958,GO:0009966,GO:0009987,GO:0010033,GO:0010218,GO:0010315,GO:…	ko:K05658	ABC transporter transmembrane region
LOC_Os08g05460	chr8-2558879-2561630	5.07561	4.63572	4.04925	29.3699	34.8477	32.8196	4.58686	32.3457	-2.79764	0.143822	6.37789e-32	down	NA	NA	F-box domain
LOC_Os08g05440	chr8-2535032-2550019	10.1456	10.6817	11.2844	0	0	0.101769	10.7039	0.033923	8.36568	329.852	4.80385e-16	up	NA	NA	Disease resistance protein
LOC_Os08g05406	chr8-2530052-2531467	1.32252	0.687501	0.767336	6.07159	4.38994	4.60692	0.925786	5.02282	-2.42619	0.186056	1.20971e-08	down	NA	NA	Reverse transcriptase (RNA-dependent DNA polymerase)
LOC_Os08g05340	chr8-2515779-2517413	8.59135	6.24868	9.68844	4.68932	3.17507	1.73264	8.17616	3.19901	1.37122	2.58689	0.000435294	up	NA	NA	serine-type endopeptidase activity
LOC_Os08g05320	chr8-2482229-2488801	51.8062	52.6546	54.7274	17.0249	17.8312	15.2127	53.0627	16.6896	1.6918	3.23059	2.69985e-104	up	NA	ko:K11592	Belongs to the helicase family. Dicer subfamily
LOC_Os08g05304	chr8-2454622-2466439	21.2499	19.0058	19.6728	1.91629	3.06075	2.03562	19.9762	2.33756	3.11987	8.69311	1.32368e-54	up	NA	NA	serine-type endopeptidase activity
LOC_Os08g05280	chr8-2417063-2421737	6.48658	7.59192	6.01793	3.48919	4.15519	2.39831	6.69881	3.34756	1.02242	2.03132	0.000264847	up	NA	NA	Oxidoreductase family, C-terminal alpha/beta domain
LOC_Os08g04830	chr8-2234528-2238201	26.9733	27.5695	29.7611	8.10806	10.9797	11.0471	28.1013	10.0449	1.5106	2.84929	3.00239e-15	up	NA	ko:K00650,ko:K06129	Group XV phospholipase A2
LOC_Os08g04800	chr8-2213049-2214804	3.878	2.77193	4.06616	2.01086	1.08922	1.76459	3.57203	1.62155	1.1612	2.23643	0.00133753	up	NA	NA	Lipase (class 3)
LOC_Os08g04630	chr8-2114390-2119621	25.5518	26.8015	30.9477	61.6279	62.9203	59.3102	27.767	61.2861	-1.11715	0.461003	1.67277e-44	down	GO:0001300,GO:0003674,GO:0003824,GO:0003954,GO:0005575,GO:0005622,GO:0005623,GO:0005737,GO:0005739,GO:0005740,GO:0005743,GO:0005758,GO:0005975,GO:0005996,GO:0006006,GO:0006066,GO:0006067,GO:0006082,GO:0006090,GO:0006091,GO:0006113,GO:0006116,GO:0006119,GO:0006139,GO:0006163,GO:0006725,GO:0006732,GO:0006733,GO:0006734,GO:0006753,GO:0006793,GO:0006796,GO:0006807,GO:0007568,GO:0007569,GO:0008137,GO:…	ko:K17871	Pyridine nucleotide-disulphide oxidoreductase
LOC_Os08g04500	chr8-2015183-2019002	38.5611	37.0074	40.5673	9.97017	10.7718	8.00786	38.712	9.58327	2.03642	4.10227	6.31523e-61	up	NA	ko:K15803	synthase
LOC_Os08g04480	chr8-2008642-2009512	3.25119	4.78863	4.04222	0	0	0	4.02735	0	6.33735	80.8595	1.31488e-06	up	NA	NA	Macro domain
LOC_Os08g04340	chr8-1934735-1935512	47.9453	44.7165	49.3248	3.69938	2.64048	2.21049	47.3289	2.85012	4.07056	16.802	1.30503e-46	up	NA	NA	Plastocyanin-like domain
LOC_Os08g04250	chr8-1878589-1879935	0.349937	0.500257	0.319057	2.36677	3.93148	1.17327	0.38975	2.49051	-2.6541	0.158868	0.000657913	down	NA	NA	Salt stress response/antifungal
LOC_Os08g04240	chr8-1881764-1882688	4.50707	3.12395	2.61504	7.38986	7.09673	7.06505	3.41535	7.18388	-1.05514	0.481251	0.00334661	down	NA	NA	Salt stress response/antifungal
LOC_Os08g04230	chr8-1875168-1876402	2.01951	3.07948	4.23498	1.0927	0.756293	0.773831	3.11132	0.874275	1.85455	3.6164	0.00274411	up	NA	NA	Salt stress response/antifungal
LOC_Os08g04022	chr8-1775486-1775845	12.7683	8.5632	13.3663	0.852913	0.442746	0.906027	11.5659	0.733896	4.00124	16.0137	1.86877e-07	up	NA	ko:K07374	carbohydrate transport
LOC_Os08g03790	chr8-1696943-1699960	37.7118	36.7148	37.7565	1.54582	1.09807	1.55566	37.3944	1.39985	4.7624	27.141	4.6537e-97	up	NA	NA	NA
LOC_Os08g03750	chr8-1678705-1686718	0.545655	1.38675	1.32668	0	0	0	1.08636	0	6.14874	70.9502	4.52439e-06	up	NA	NA	NA
LOC_Os08g02820	chr8-1208741-1210315	2.38501	2.4895	2.79585	0.102418	0	0	2.55678	0.0341393	6.0996	68.5744	1.20399e-06	up	NA	NA	Plant protein of unknown function
LOC_Os08g02800	chr8-1205485-1206362	5.91948	4.73888	6.90831	1.28115	1.10841	0.907287	5.85556	1.09895	2.43441	5.40544	5.84563e-06	up	NA	NA	Ribosomal protein S21
LOC_Os08g02670	chr8-1147582-1152013	9.22536	10.0069	9.62869	4.2144	4.77314	4.01171	9.62031	4.33308	1.17434	2.25689	4.27139e-12	up	GO:0005575,GO:0005622,GO:0005623,GO:0005634,GO:0005657,GO:0005663,GO:0005694,GO:0006139,GO:0006259,GO:0006260,GO:0006261,GO:0006281,GO:0006725,GO:0006807,GO:0006950,GO:0006974,GO:0008150,GO:0008152,GO:0009058,GO:0009059,GO:0009987,GO:0032991,GO:0033554,GO:0034641,GO:0034645,GO:0043170,GO:0043226,GO:0043227,GO:0043228,GO:0043229,GO:0043231,GO:0043232,GO:0044237,GO:0044238,GO:0044249,GO:0044260,GO:…	NA	DNA polymerase III, delta subunit
LOC_Os08g02110	chr8-725711-727139	1.07222	1.9302	1.9552	0	0.669232	0.684751	1.65254	0.451328	1.91091	3.76045	0.00580523	up	GO:0003674,GO:0003824,GO:0004601,GO:0005575,GO:0005618,GO:0005623,GO:0005911,GO:0008150,GO:0008152,GO:0009505,GO:0009506,GO:0009636,GO:0009664,GO:0009987,GO:0016043,GO:0016209,GO:0016491,GO:0016684,GO:0030054,GO:0030312,GO:0042221,GO:0044464,GO:0045229,GO:0050896,GO:0051716,GO:0055044,GO:0055114,GO:0070887,GO:0071554,GO:0071555,GO:0071669,GO:0071840,GO:0071944,GO:0097237,GO:0098754,GO:0098869,GO:…	ko:K00430	Belongs to the peroxidase family. Classical plant (class III) peroxidase subfamily
LOC_Os08g01514	chr8-335960-336226	22.3167	27.3455	16.8592	0	0	0	22.1738	0	7.6879	206.2	4.73003e-10	up	NA	NA	NA
LOC_Os08g01274	chr8-198643-199390	5.08192	4.43968	8.10857	15.658	20.221	17.0387	5.87672	17.6392	-1.55628	0.340028	1.92368e-05	down	NA	NA	NA
LOC_Os08g01190	chr8-163843-165052	4.36163	3.35228	4.10502	1.64944	1.44899	1.34781	3.93964	1.48208	1.4318	2.69783	0.000631433	up	GO:0006355,GO:0008150,GO:0009889,GO:0009890,GO:0009892,GO:0010468,GO:0010556,GO:0010558,GO:0010605,GO:0010629,GO:0019219,GO:0019222,GO:0031323,GO:0031324,GO:0031326,GO:0031327,GO:0045892,GO:0045934,GO:0048519,GO:0048523,GO:0050789,GO:0050794,GO:0051171,GO:0051172,GO:0051252,GO:0051253,GO:0060255,GO:0065007,GO:0080090,GO:1902679,GO:1903506,GO:1903507,GO:2000112,GO:2000113,GO:2001141	NA	Transcriptional repressor, ovate
LOC_Os07g49530	chr7-20268749-20271660	17.4174	18.3202	18.4949	7.66185	9.94315	8.54593	18.0775	8.71698	1.07712	2.10982	3.88436e-11	up	NA	ko:K11111	SANT SWI3, ADA2, N-CoR and TFIIIB'' DNA-binding domains
LOC_Os07g49390	chr7-20174503-20177879	28.655	28.2733	30.9418	59.687	62.2826	57.4834	29.29	59.8177	-1.00611	0.497888	9.2687e-28	down	GO:0003674,GO:0003824,GO:0004664,GO:0005575,GO:0005622,GO:0005623,GO:0005737,GO:0006082,GO:0006520,GO:0006558,GO:0006725,GO:0006807,GO:0008150,GO:0008152,GO:0008652,GO:0009058,GO:0009072,GO:0009073,GO:0009094,GO:0009095,GO:0009507,GO:0009536,GO:0009987,GO:0016053,GO:0016829,GO:0016835,GO:0016836,GO:0017144,GO:0019438,GO:0019752,GO:0043226,GO:0043227,GO:0043229,GO:0043231,GO:0043436,GO:0044237,GO:…	ko:K05359	Converts the prephenate produced from the shikimate- chorismate pathway into phenylalanine
LOC_Os07g49360	chr7-20155944-20157369	16.3559	16.043	16.5453	8.82819	5.81221	6.86191	16.3147	7.16744	1.20792	2.31005	1.90387e-10	up	GO:0003674,GO:0003824,GO:0004601,GO:0005575,GO:0005618,GO:0005622,GO:0005623,GO:0005737,GO:0005829,GO:0005911,GO:0006950,GO:0006952,GO:0008150,GO:0008152,GO:0009505,GO:0009506,GO:0009605,GO:0009607,GO:0009620,GO:0009636,GO:0009664,GO:0009987,GO:0016043,GO:0016209,GO:0016491,GO:0016684,GO:0030054,GO:0030312,GO:0042221,GO:0043207,GO:0044424,GO:0044444,GO:0044464,GO:0045229,GO:0050832,GO:0050896,GO:…	ko:K00430	Belongs to the peroxidase family. Classical plant (class III) peroxidase subfamily
LOC_Os07g49116	chr7-19991151-19999091	0	0.0434754	0	20.5687	22.2939	20.9755	0.0144918	21.2794	-10.3904	0.000745048	1.50138e-18	down	NA	NA	NA
LOC_Os07g49080	chr7-19956830-19959301	5.37179	6.49788	6.90709	1.49053	2.38567	1.51737	6.25892	1.79786	1.82501	3.54309	1.93374e-12	up	NA	NA	COBRA-like protein
LOC_Os07g48870	chr7-19800371-19801796	2.77641	2.76631	3.33685	13.9981	12.6424	10.7595	2.95986	12.4667	-2.04962	0.241548	1.49165e-15	down	NA	ko:K09422	RNA polymerase II transcription regulator recruiting activity
LOC_Os07g48730	chr7-19737867-19739795	3.27393	2.91889	3.56277	0.666669	0.889887	0.809354	3.25186	0.788637	2.06963	4.1978	3.59979e-06	up	NA	NA	Protein tyrosine kinase
LOC_Os07g48680	chr7-19710068-19711574	5.98736	10.3358	9.78501	23.0236	18.932	25.1066	8.70272	22.3541	-1.33379	0.396726	1.6799e-13	down	GO:0003674,GO:0003824,GO:0004842,GO:0005575,GO:0005622,GO:0005623,GO:0005634,GO:0005737,GO:0006464,GO:0006508,GO:0006511,GO:0006807,GO:0006950,GO:0006970,GO:0008150,GO:0008152,GO:0009056,GO:0009057,GO:0009628,GO:0009651,GO:0009787,GO:0009789,GO:0009966,GO:0009967,GO:0009987,GO:0010498,GO:0010646,GO:0010647,GO:0016567,GO:0016740,GO:0019538,GO:0019787,GO:0019941,GO:0023051,GO:0023056,GO:0030163,GO:…	ko:K16282	Ring finger domain
LOC_Os07g48280	chr7-19393378-19396855	133.184	130.794	129.058	20.8297	22.8301	21.2639	131.012	21.6412	2.62163	6.15446	0	up	GO:0001101,GO:0002831,GO:0005575,GO:0005622,GO:0005623,GO:0005737,GO:0005768,GO:0005886,GO:0007154,GO:0007165,GO:0008150,GO:0009605,GO:0009607,GO:0009620,GO:0009719,GO:0009725,GO:0009751,GO:0009863,GO:0009987,GO:0010033,GO:0012505,GO:0014070,GO:0016020,GO:0023052,GO:0030100,GO:0031347,GO:0031410,GO:0031982,GO:0032101,GO:0032870,GO:0032879,GO:0035690,GO:0042221,GO:0042493,GO:0043207,GO:0043226,GO:…	NA	Probable zinc-ribbon domain
LOC_Os07g48260	chr7-19373239-19376104	34.0664	33.7187	32.8967	7.66043	9.34687	10.067	33.5606	9.02475	1.92054	3.78565	1.59044e-51	up	NA	NA	DNA binding domain
LOC_Os07g48080	chr7-19250956-19253136	1.48039	1.41087	1.27035	3.29822	3.58727	2.41916	1.3872	3.10155	-1.1399	0.453792	0.00164151	down	GO:0005575,GO:0005622,GO:0005623,GO:0005737,GO:0005829,GO:0006996,GO:0008150,GO:0009657,GO:0009658,GO:0009902,GO:0009903,GO:0009904,GO:0009987,GO:0016043,GO:0019750,GO:0044424,GO:0044444,GO:0044464,GO:0051179,GO:0051234,GO:0051640,GO:0051641,GO:0051644,GO:0051649,GO:0051656,GO:0051667,GO:0071840	NA	Weak chloroplast movement under blue light
LOC_Os07g48040	chr7-19207954-19224632	34.482	28.8939	32.1985	134.296	129.445	125.585	31.8581	129.775	-2.00411	0.24929	6.22385e-105	down	GO:0005575,GO:0005576	ko:K00430,ko:K20205	hydrogen peroxide catabolic process
LOC_Os07g47990	chr7-19199943-19201890	10.39	12.7902	10.6573	28.8895	27.2572	26.7488	11.2792	27.6318	-1.26919	0.414892	1.01631e-19	down	NA	ko:K00430	Belongs to the peroxidase family. Classical plant (class III) peroxidase subfamily
LOC_Os07g47960	chr7-19184530-19186467	37.3239	39.0863	36.3169	16.6296	17.6792	18.3718	37.5757	17.5602	1.12164	2.17594	2.78577e-17	up	NA	NA	transcription factor
LOC_Os07g47520	chr7-18869242-18870285	3.51537	1.91446	4.5788	9.51036	8.46312	13.4701	3.33621	10.4812	-1.62374	0.324493	0.00184036	down	NA	NA	Plant protein of unknown function
LOC_Os07g47110	chr7-18624519-18628143	22.0195	25.0683	23.8261	56.3258	51.4985	53.5135	23.638	53.7793	-1.16196	0.446904	2.6288e-39	down	GO:0003674,GO:0005488,GO:0005543,GO:0008289,GO:0035091,GO:0043167,GO:0043168	NA	Belongs to the TUB family
LOC_Os07g46320	chr7-18073341-18075065	17.5209	15.3066	16.241	10.0067	5.60458	8.25215	16.3562	7.95449	1.06122	2.0867	5.62937e-07	up	NA	NA	Uncharacterized protein family, UPF0114
LOC_Os07g46280	chr7-18060491-18063712	28.9415	32.45	28.9746	15.06	15.4835	13.7457	30.1221	14.7631	1.05193	2.0733	3.62168e-21	up	NA	ko:K05350	Belongs to the glycosyl hydrolase 1 family
LOC_Os07g46084	chr7-17932400-17939148	1.29587	1.1321	1.37843	0.535607	0.808823	0.568961	1.2688	0.637797	1.01696	2.02364	0.0173669	up	NA	NA	NA
LOC_Os07g45010	chr7-17345522-17348106	1.38129	1.81009	1.33811	3.26979	2.82891	3.96961	1.50983	3.3561	-1.12839	0.457426	0.00114699	down	NA	NA	NA
LOC_Os07g44950	chr7-17305704-17309167	67.7196	69.5358	71.4597	32.0844	31.5398	29.3075	69.5717	30.9772	1.19047	2.28228	7.51701e-55	up	NA	NA	basic region leucin zipper
LOC_Os07g44910	chr7-17288313-17289752	5.43836	5.85903	6.89872	3.30504	3.09923	2.26507	6.06537	2.88978	1.09198	2.13166	0.000232919	up	GO:0000003,GO:0000902,GO:0000904,GO:0003006,GO:0003674,GO:0003824,GO:0008150,GO:0008152,GO:0009056,GO:0009653,GO:0009826,GO:0009856,GO:0009860,GO:0009932,GO:0009987,GO:0016043,GO:0016049,GO:0016787,GO:0016788,GO:0022414,GO:0030154,GO:0032501,GO:0032502,GO:0032989,GO:0040007,GO:0044706,GO:0048468,GO:0048588,GO:0048589,GO:0048856,GO:0048868,GO:0048869,GO:0051704,GO:0052689,GO:0060560,GO:0071840	ko:K07874,ko:K14493	alpha/beta hydrolase fold
LOC_Os07g44890	chr7-17280398-17281799	8.37864	10.5312	12.4	6.24172	4.09272	4.0713	10.4366	4.80192	1.14191	2.20674	3.41675e-06	up	GO:0000003,GO:0000902,GO:0000904,GO:0003006,GO:0003674,GO:0003824,GO:0008150,GO:0008152,GO:0009056,GO:0009653,GO:0009826,GO:0009856,GO:0009860,GO:0009932,GO:0009987,GO:0016043,GO:0016049,GO:0016787,GO:0016788,GO:0022414,GO:0030154,GO:0032501,GO:0032502,GO:0032989,GO:0040007,GO:0044706,GO:0048468,GO:0048588,GO:0048589,GO:0048856,GO:0048868,GO:0048869,GO:0051704,GO:0052689,GO:0060560,GO:0071840	ko:K07874,ko:K14493	alpha/beta hydrolase fold
LOC_Os07g44380	chr7-16970891-16971504	29.5441	33.1749	27.7371	74.9157	70.1091	73.136	30.152	72.7203	-1.24736	0.421219	4.57676e-19	down	NA	NA	Dirigent proteins impart stereoselectivity on the phenoxy radical-coupling reaction, yielding optically active lignans from two molecules of coniferyl alcohol in the biosynthesis of lignans, flavonolignans, and alkaloids and thus plays a central role in plant secondary metabolism
LOC_Os07g44370	chr7-16967406-16968072	20.9296	16.5412	18.6172	40.9705	48.0317	45.2334	18.696	44.7452	-1.23648	0.424407	2.02584e-13	down	NA	NA	Dirigent proteins impart stereoselectivity on the phenoxy radical-coupling reaction, yielding optically active lignans from two molecules of coniferyl alcohol in the biosynthesis of lignans, flavonolignans, and alkaloids and thus plays a central role in plant secondary metabolism
LOC_Os07g44290	chr7-16915456-16919958	53.5785	50.3655	53.2687	23.0864	21.3146	20.2323	52.4042	21.5444	1.30483	2.47054	9.62236e-45	up	GO:0001101,GO:0003674,GO:0003824,GO:0004672,GO:0004674,GO:0005575,GO:0005622,GO:0005623,GO:0005634,GO:0005737,GO:0005886,GO:0006464,GO:0006468,GO:0006793,GO:0006796,GO:0006807,GO:0006950,GO:0006970,GO:0007154,GO:0007165,GO:0008150,GO:0008152,GO:0009628,GO:0009651,GO:0009719,GO:0009725,GO:0009737,GO:0009987,GO:0010033,GO:0016020,GO:0016301,GO:0016310,GO:0016740,GO:0016772,GO:0016773,GO:0018105,GO:…	ko:K07198	Non-specific serine threonine protein kinase
LOC_Os07g43970	chr7-16750543-16753730	0.410425	0.391153	0.224524	1.99863	0.537956	1.49403	0.342034	1.34354	-1.9583	0.257332	0.00270309	down	NA	NA	calmodulin-binding family
LOC_Os07g43820	chr2-31855157-31856107	2.14819	1.87671	2.28506	0.645739	0.502804	0	2.10332	0.382847	2.46613	5.52558	0.00190396	up	NA	NA	chitinase activity
LOC_Os07g43800	chr2-31862224-31863232	23.7903	32.643	34.7671	16.5849	10.1099	12.6072	30.4001	13.1006	1.23694	2.35698	4.25604e-11	up	GO:0003674,GO:0005488,GO:0005509,GO:0005575,GO:0005622,GO:0005623,GO:0005737,GO:0005739,GO:0043167,GO:0043169,GO:0043226,GO:0043227,GO:0043229,GO:0043231,GO:0044424,GO:0044444,GO:0044464,GO:0046872	ko:K02183	calcium-binding protein
LOC_Os07g43740	chr2-31884714-31885564	1.00026	0.571975	0.364797	1.62364	2.80944	2.10803	0.645677	2.18037	-1.74315	0.298717	0.0165942	down	GO:0000003,GO:0000209,GO:0000902,GO:0000904,GO:0003006,GO:0003674,GO:0003824,GO:0004842,GO:0005488,GO:0005515,GO:0005575,GO:0005622,GO:0005623,GO:0005737,GO:0005829,GO:0006464,GO:0006508,GO:0006511,GO:0006515,GO:0006807,GO:0006950,GO:0007275,GO:0008150,GO:0008152,GO:0009056,GO:0009057,GO:0009653,GO:0009791,GO:0009826,GO:0009888,GO:0009987,GO:0010026,GO:0010033,GO:0010154,GO:0010498,GO:0016043,GO:…	ko:K11982,ko:K22378	RING-type zinc-finger
LOC_Os07g43604	chr2-31948796-31948957	1.05089	1.00154	0	14.2152	15.7421	11.0737	0.684145	13.677	-4.32806	0.049788	0.000204801	down	NA	NA	NA
LOC_Os07g43580	chr2-31975899-31977781	13.2201	12.5087	13.0074	32.506	25.8228	31.5237	12.912	29.9508	-1.19091	0.438026	3.36811e-20	down	GO:0000981,GO:0000988,GO:0000989,GO:0001067,GO:0001076,GO:0001101,GO:0001134,GO:0001135,GO:0003674,GO:0003676,GO:0003677,GO:0003700,GO:0005488,GO:0005575,GO:0005622,GO:0005623,GO:0005634,GO:0006355,GO:0006357,GO:0006950,GO:0006970,GO:0008150,GO:0008152,GO:0009058,GO:0009266,GO:0009409,GO:0009414,GO:0009415,GO:0009628,GO:0009651,GO:0009719,GO:0009723,GO:0009725,GO:0009733,GO:0009737,GO:0009751,GO:…	ko:K09422	SANT SWI3, ADA2, N-CoR and TFIIIB'' DNA-binding domains
LOC_Os07g43560	chr2-31997093-32001693	27.6812	26.7196	28.9364	12.4813	11.2018	11.0245	27.7791	11.5692	1.28642	2.43923	6.37114e-42	up	NA	NA	belongs to the protein kinase superfamily
LOC_Os07g43530	chr2-32011350-32013922	59.7372	58.4402	59.7559	27.7081	25.5565	25.1386	59.3111	26.1344	1.20508	2.3055	1.36511e-32	up	GO:0003674,GO:0003700,GO:0005575,GO:0005622,GO:0005623,GO:0005634,GO:0006355,GO:0006873,GO:0006875,GO:0006879,GO:0006950,GO:0007154,GO:0008150,GO:0009267,GO:0009605,GO:0009889,GO:0009987,GO:0009991,GO:0010106,GO:0010468,GO:0010556,GO:0019219,GO:0019222,GO:0019725,GO:0030003,GO:0031323,GO:0031326,GO:0031667,GO:0031668,GO:0031669,GO:0033554,GO:0042592,GO:0042594,GO:0043226,GO:0043227,GO:0043229,GO:…	NA	helix loop helix domain
LOC_Os07g43316	chr2-32121240-32126069	1.96785	2.11589	2.43827	0.910044	0.661364	0.870044	2.174	0.813817	1.44137	2.71578	2.2299e-05	up	NA	ko:K12875	Putative DNA-binding (bihelical) motif predicted to be involved in chromosomal organisation
LOC_Os07g42994	chr2-32304986-32308392	16.3472	14.9119	19.589	38.3285	38.0434	33.5565	16.9493	36.6428	-1.08761	0.47054	3.53272e-10	down	NA	NA	alpha/beta hydrolase fold
LOC_Os07g42310	chr2-32727976-32731113	3.58409	3.80395	3.26781	8.37406	8.84646	6.63264	3.55195	7.95105	-1.14064	0.453557	2.75682e-07	down	GO:0000139,GO:0005575,GO:0005622,GO:0005623,GO:0005737,GO:0005794,GO:0005795,GO:0012505,GO:0016020,GO:0031090,GO:0031984,GO:0031985,GO:0032580,GO:0043226,GO:0043227,GO:0043229,GO:0043231,GO:0044422,GO:0044424,GO:0044431,GO:0044444,GO:0044446,GO:0044464,GO:0098588,GO:0098791	NA	Lung seven transmembrane receptor
LOC_Os07g42260	chr2-32758932-32762501	15.6392	17.0341	18.3332	50.9733	48.9461	47.0849	17.0022	49.0014	-1.5022	0.353016	2.0878e-22	down	NA	ko:K02730	The proteasome is a multicatalytic proteinase complex which is characterized by its ability to cleave peptides with Arg, Phe, Tyr, Leu, and Glu adjacent to the leaving group at neutral or slightly basic pH
LOC_Os07g41960	chr2-32914654-32915171	15.1328	15.4524	18.2323	1.94952	1.51799	1.55319	16.2725	1.67356	3.3027	9.86762	1.30008e-08	up	NA	NA	NA
LOC_Os07g41460	chr2-33096303-33097576	2.73485	1.95482	2.02598	0.616564	1.1202	0.818699	2.23855	0.851822	1.41825	2.6726	0.0207336	up	NA	ko:K22312	Belongs to the sulfotransferase 1 family
LOC_Os07g41320	chr2-33171189-33173939	12.3425	14.2905	14.6944	29.2515	28.3634	28.0439	13.7758	28.5529	-1.02654	0.490887	5.26716e-16	down	NA	NA	COBRA-like protein
LOC_Os07g40986	chr2-33414714-33417083	6.76731	7.96708	7.98488	2.87185	2.23616	3.81336	7.57309	2.97379	1.37478	2.59329	3.74373e-06	up	NA	NA	NAD dependent epimerase/dehydratase family
LOC_Os07g40630	chr2-33588862-33592703	41.9495	41.4044	45.8477	21.6111	20.019	20.9606	43.0672	20.8636	1.06922	2.09829	5.23489e-51	up	GO:0002215,GO:0005575,GO:0005622,GO:0005623,GO:0005737,GO:0005739,GO:0005886,GO:0006950,GO:0006952,GO:0007275,GO:0008150,GO:0009791,GO:0009825,GO:0009845,GO:0009987,GO:0016020,GO:0016049,GO:0032501,GO:0032502,GO:0040007,GO:0043226,GO:0043227,GO:0043229,GO:0043231,GO:0044424,GO:0044444,GO:0044464,GO:0048856,GO:0050896,GO:0071944,GO:0090351	NA	Belongs to the protein kinase superfamily. Ser Thr protein kinase family
LOC_Os07g40390	chr2-33704432-33705975	16.0657	13.5826	12.7579	0.46735	0.485202	0.248227	14.1354	0.400259	5.15843	35.7144	2.3751e-13	up	GO:0000154,GO:0000451,GO:0000453,GO:0001510,GO:0003674,GO:0003676,GO:0003723,GO:0003824,GO:0005488,GO:0005575,GO:0005622,GO:0005623,GO:0005634,GO:0006139,GO:0006355,GO:0006357,GO:0006364,GO:0006396,GO:0006399,GO:0006400,GO:0006725,GO:0006807,GO:0008033,GO:0008150,GO:0008152,GO:0008168,GO:0008171,GO:0008173,GO:0008175,GO:0008649,GO:0008757,GO:0009451,GO:0009889,GO:0009987,GO:0010467,GO:0010468,GO:…	ko:K15333	tRNA rRNA methyltransferase (SpoU) family protein
LOC_Os07g40300	chr2-33754258-33754824	14.8319	12.599	11.1712	41.2888	45.2809	41.6978	12.8674	42.7558	-1.71234	0.305164	1.40174e-16	down	GO:0001067,GO:0003674,GO:0003676,GO:0003677,GO:0003700,GO:0005488,GO:0005515,GO:0005575,GO:0005622,GO:0005623,GO:0005634,GO:0006082,GO:0006355,GO:0006790,GO:0006807,GO:0008150,GO:0008152,GO:0009787,GO:0009788,GO:0009889,GO:0009966,GO:0009968,GO:0009987,GO:0010468,GO:0010556,GO:0010646,GO:0010648,GO:0016143,GO:0019219,GO:0019222,GO:0019748,GO:0019757,GO:0019760,GO:0023051,GO:0023057,GO:0031323,GO:…	NA	zinc finger
LOC_Os07g40240	chr2-33801600-33802663	12.0214	12.9733	12.8948	28.0585	28.9647	28.4509	12.6298	28.4914	-1.14942	0.450807	7.09193e-12	down	NA	NA	Gibberellin regulated protein
LOC_Os07g40220	chr2-33812322-33813036	11.5998	10.73	10.2651	4.61496	6.70774	4.57553	10.865	5.29941	1.05908	2.0836	0.00428033	up	NA	NA	NA
LOC_Os07g39746	chr7-16648156-16649514	0.297111	0.14158	0.270892	1.87552	2.08624	2.84616	0.236527	2.2693	-3.23969	0.105866	8.25178e-05	down	NA	ko:K08900	Domain associated at C-terminal with AAA
LOC_Os07g39720	chr2-34143527-34144713	3.44218	5.0575	5.09994	0.905367	0.805672	1.37392	4.53321	1.02832	2.16901	4.49714	2.10606e-06	up	NA	NA	NA
LOC_Os07g39450	chr2-34332374-34333312	30.2434	31.8774	29.4007	0.180617	0.187516	0.191864	30.5072	0.186666	7.37696	166.221	3.99292e-18	up	NA	NA	NA
LOC_Os07g38890	chr2-34615776-34618075	1.07024	1.45712	2.02129	3.51583	4.65212	3.808	1.51622	3.99198	-1.36629	0.387889	1.81287e-05	down	NA	ko:K14487	ligase activity
LOC_Os07g38840	chr2-34640127-34643535	46.7284	56.5792	55.623	26.0597	24.113	21.8581	52.9769	24.0103	1.16485	2.24209	7.31398e-40	up	NA	NA	Vacuolar protein sorting-associated protein 62
LOC_Os07g38570	chr2-34777829-34778679	4.40115	9.1516	9.84952	3.06688	1.87296	2.87459	7.80076	2.60481	1.60738	3.04697	5.36467e-05	up	NA	NA	NA
LOC_Os07g38070	chr2-35101116-35105758	26.97	27.0106	27.9839	14.1923	13.5117	13.6373	27.3215	13.7804	1.0108	2.01502	1.42998e-23	up	GO:0003674,GO:0003824,GO:0004672,GO:0006464,GO:0006468,GO:0006793,GO:0006796,GO:0006807,GO:0008150,GO:0008152,GO:0009987,GO:0016301,GO:0016310,GO:0016740,GO:0016772,GO:0016773,GO:0019538,GO:0036211,GO:0043170,GO:0043412,GO:0044237,GO:0044238,GO:0044260,GO:0044267,GO:0046777,GO:0071704,GO:0140096,GO:1901564	NA	Protein kinase domain
LOC_Os07g37730	chr2-35356898-35359050	29.4486	27.5676	32.3311	15.3996	13.0513	13.6043	29.7824	14.0184	1.11004	2.15851	8.46932e-21	up	NA	ko:K17871	Pyridine nucleotide-disulphide oxidoreductase
LOC_Os07g37385	chr2-35549736-35550665	12.9971	18.6675	16.3566	0.33016	0.342771	1.40288	16.0071	0.691937	4.5743	23.8233	1.14631e-21	up	NA	NA	Hydrophobic seed protein
LOC_Os07g37290	chr2-35614547-35615290	5.49175	6.10619	5.84166	13.8255	12.4255	11.6176	5.8132	12.6228	-1.09533	0.46803	0.000118741	down	NA	NA	Wound-induced protein
LOC_Os07g37230	chr2-35653671-35657688	20.9072	28.2062	27.8507	10.1615	13.2188	10.7943	25.6547	11.3915	1.19656	2.29193	1.39617e-12	up	GO:0005575,GO:0005622,GO:0005623,GO:0005737,GO:0009507,GO:0009536,GO:0043226,GO:0043227,GO:0043229,GO:0043231,GO:0044424,GO:0044444,GO:0044464	ko:K01082	Inositol monophosphatase family
LOC_Os07g37210	chr2-35667068-35668413	1.10651	1.65715	0.864742	4.56154	4.2918	4.08848	1.20947	4.31394	-1.81382	0.284437	8.73939e-05	down	GO:0000981,GO:0000988,GO:0000989,GO:0001067,GO:0001076,GO:0001101,GO:0001134,GO:0001135,GO:0003674,GO:0003676,GO:0003677,GO:0003700,GO:0005488,GO:0005575,GO:0005622,GO:0005623,GO:0005634,GO:0006109,GO:0006355,GO:0006357,GO:0006950,GO:0006970,GO:0007275,GO:0008150,GO:0009611,GO:0009628,GO:0009651,GO:0009719,GO:0009723,GO:0009725,GO:0009737,GO:0009753,GO:0009825,GO:0009889,GO:0009890,GO:0009892,GO:…	ko:K09422	RNA polymerase II transcription regulator recruiting activity
LOC_Os07g37100	chr2-35704073-35707012	5.20976	3.28203	3.70341	8.59992	8.34972	8.12041	4.06507	8.35668	-1.02009	0.493086	4.943e-06	down	GO:0003674,GO:0005215,GO:0005337,GO:0005575,GO:0005623,GO:0005886,GO:0006810,GO:0008150,GO:0015858,GO:0015931,GO:0015932,GO:0016020,GO:0022857,GO:0044464,GO:0051179,GO:0051234,GO:0055085,GO:0071702,GO:0071705,GO:0071944,GO:1901264,GO:1901505,GO:1901642	ko:K15014	Nucleoside transporter
LOC_Os07g36060	chr2-36379683-36380832	2.81273	2.25739	3.10442	0.934496	0.692994	0.99269	2.72485	0.873394	1.66542	3.17206	0.00196677	up	GO:0001101,GO:0003674,GO:0003824,GO:0005575,GO:0005618,GO:0005622,GO:0005623,GO:0005737,GO:0005773,GO:0005774,GO:0005783,GO:0005794,GO:0005886,GO:0005911,GO:0006950,GO:0007154,GO:0008150,GO:0009267,GO:0009505,GO:0009506,GO:0009605,GO:0009611,GO:0009719,GO:0009725,GO:0009753,GO:0009987,GO:0009991,GO:0010033,GO:0012505,GO:0016020,GO:0016787,GO:0016788,GO:0016829,GO:0016840,GO:0016843,GO:0016844,GO:…	ko:K01757,ko:K21407	Strictosidine synthase
LOC_Os07g35880	chr2-36428034-36431019	9.06627	7.41865	9.01769	5.03765	3.94399	3.77227	8.50087	4.2513	1.02089	2.02918	3.74329e-06	up	NA	ko:K01177	Beta-amylase
LOC_Os07g35634	chr7-16584202-16585972	0.192258	0.091615	0.350584	1.04026	1.61999	2.11798	0.211486	1.59274	-2.87642	0.13618	0.000108165	down	NA	ko:K08900	Domain associated at C-terminal with AAA
LOC_Os07g35510	chr2-36671280-36674397	15.1629	14.7735	14.3186	41.8148	38.5321	38.3233	14.7517	39.5568	-1.40062	0.378766	1.13028e-49	down	NA	NA	Possibly involved in carbohydrate binding
LOC_Os07g35410	chr2-36694146-36697484	20.3993	21.2283	21.7446	43.7578	45.3591	42.8187	21.1241	43.9786	-1.03389	0.488392	2.78037e-32	down	NA	NA	Cysteine-rich receptor-like protein kinase
LOC_Os07g35335	chr2-36725610-36726047	16.3248	11.4835	13.4667	0.350512	0	0	13.7583	0.116837	6.75123	107.726	4.12091e-08	up	NA	NA	NA
LOC_Os07g35280	chr2-36753541-36758066	1.5365	1.53757	2.66174	0.83136	0.79119	0.883131	1.91194	0.835227	1.22126	2.33151	0.00556942	up	NA	NA	Protein kinase domain
LOC_Os07g35020	chr2-40780088-40780513	8.39233	15.9965	14.2104	3.24347	2.61906	1.91414	12.8664	2.59223	2.33211	5.0354	9.34737e-07	up	GO:0003674,GO:0003824,GO:0003979,GO:0005575,GO:0005576,GO:0005618,GO:0005622,GO:0005623,GO:0005634,GO:0005737,GO:0005829,GO:0005975,GO:0005976,GO:0006022,GO:0006023,GO:0006024,GO:0006065,GO:0006082,GO:0006139,GO:0006725,GO:0006793,GO:0006807,GO:0008150,GO:0008152,GO:0009058,GO:0009059,GO:0009225,GO:0009226,GO:0009664,GO:0009987,GO:0010393,GO:0016043,GO:0016053,GO:0016491,GO:0016614,GO:0016616,GO:…	ko:K00012	UDP-glucose 6-dehydrogenase
LOC_Os07g34940	chr2-36924177-36926025	8.56286	7.45877	8.05908	2.98912	2.32747	2.20504	8.0269	2.50721	1.69917	3.24714	1.36813e-11	up	NA	NA	Belongs to the peptidase A1 family
LOC_Os07g34850	chr2-36984345-36985863	1.68115	2.13628	2.35029	0.404278	0.83944	0.858906	2.0559	0.700875	1.58332	2.99659	0.00320812	up	NA	ko:K01381	Belongs to the peptidase A1 family
LOC_Os07g34780	chr2-36964443-36967060	1.79362	2.56409	2.31673	1.2131	0.909593	0.859095	2.22482	0.993929	1.18461	2.27302	0.00263407	up	GO:0005575,GO:0005622,GO:0005623,GO:0005737,GO:0005783,GO:0005886,GO:0012505,GO:0016020,GO:0043226,GO:0043227,GO:0043229,GO:0043231,GO:0044424,GO:0044444,GO:0044464,GO:0071944	ko:K15502,ko:K15503	Ankyrin repeats (3 copies)
LOC_Os07g34710	chr2-37080457-37082614	0.1281	0.122084	0.350386	2.19486	0.599657	2.45425	0.20019	1.74959	-3.08812	0.117593	0.000462208	down	GO:0003674,GO:0003824,GO:0004601,GO:0005575,GO:0005618,GO:0005623,GO:0005911,GO:0006725,GO:0008150,GO:0008152,GO:0009505,GO:0009506,GO:0009636,GO:0009664,GO:0009698,GO:0009808,GO:0009987,GO:0016043,GO:0016209,GO:0016491,GO:0016684,GO:0019748,GO:0030054,GO:0030312,GO:0042221,GO:0044237,GO:0044464,GO:0045229,GO:0050896,GO:0051716,GO:0055044,GO:0055114,GO:0070887,GO:0071554,GO:0071555,GO:0071669,GO:…	ko:K00430	Belongs to the peroxidase family. Classical plant (class III) peroxidase subfamily
LOC_Os07g34570	chr2-37161440-37163085	41.9096	39.2174	39.4982	6.36421	5.69245	6.86454	40.2084	6.30707	2.6963	6.48136	5.26547e-75	up	GO:0003674,GO:0005488,GO:0005506,GO:0005575,GO:0005622,GO:0005623,GO:0005737,GO:0005829,GO:0006725,GO:0006766,GO:0006767,GO:0006772,GO:0006790,GO:0006807,GO:0008150,GO:0008152,GO:0009058,GO:0009110,GO:0009228,GO:0009987,GO:0017144,GO:0018130,GO:0018131,GO:0019438,GO:0034641,GO:0042364,GO:0042723,GO:0042724,GO:0043167,GO:0043169,GO:0044237,GO:0044249,GO:0044271,GO:0044272,GO:0044281,GO:0044283,GO:…	ko:K03146	Involved in biosynthesis of the thiamine precursor thiazole. Catalyzes the conversion of NAD and glycine to adenosine diphosphate 5-(2-hydroxyethyl)-4-methylthiazole-2-carboxylic acid (ADT), an adenylated thiazole intermediate. The reaction includes an iron-dependent sulfide transfer from a conserved cysteine residue of the protein to a thiazole intermediate. The enzyme can only undergo a single …
LOC_Os07g34520	chr2-37194307-37196751	23.4688	25.1353	24.3252	8.7551	8.80324	9.44676	24.3098	9.0017	1.45756	2.74644	3.28959e-31	up	GO:0003674,GO:0003824,GO:0004451,GO:0005575,GO:0005622,GO:0005623,GO:0005737,GO:0005777,GO:0005975,GO:0006081,GO:0006082,GO:0006097,GO:0008150,GO:0008152,GO:0009514,GO:0009987,GO:0016829,GO:0016830,GO:0016833,GO:0019752,GO:0032787,GO:0042579,GO:0043226,GO:0043227,GO:0043229,GO:0043231,GO:0043436,GO:0044237,GO:0044238,GO:0044262,GO:0044281,GO:0044424,GO:0044444,GO:0044464,GO:0046487,GO:0071704	ko:K01637	Belongs to the isocitrate lyase PEP mutase superfamily. Isocitrate lyase family
LOC_Os07g34280	chr2-37347907-37349292	19.2538	18.8326	15.5914	4.11226	4.50653	4.48969	17.8926	4.36949	2.05743	4.16245	4.24815e-22	up	NA	NA	alpha/beta hydrolase fold
LOC_Os07g34190	chr2-37399144-37400829	0.991073	0.734639	0.903616	2.18469	2.78363	2.74269	0.876443	2.57034	-1.52915	0.346482	0.00121136	down	GO:0000325,GO:0001101,GO:0005575,GO:0005622,GO:0005623,GO:0005634,GO:0005737,GO:0005773,GO:0005774,GO:0005783,GO:0006810,GO:0006950,GO:0006979,GO:0008150,GO:0008152,GO:0009058,GO:0009314,GO:0009411,GO:0009416,GO:0009611,GO:0009628,GO:0009629,GO:0009705,GO:0009719,GO:0009725,GO:0009733,GO:0009753,GO:0009812,GO:0009813,GO:0009889,GO:0009914,GO:0009926,GO:0009962,GO:0010033,GO:0010224,GO:0010817,GO:…	ko:K00660,ko:K13234	Belongs to the chalcone stilbene synthases family
LOC_Os07g33690	chr2-37726816-37736292	0.898469	0.974387	1.12991	0.53084	0.52211	0.415503	1.00092	0.489484	1.05521	2.07802	0.00392906	up	NA	NA	disease resistance protein
LOC_Os07g33440	chr2-37856270-37858322	1.12401	0.741621	0.94599	0.467825	0.404745	0.248479	0.937207	0.373683	1.34448	2.53939	0.0431223	up	NA	ko:K07437,ko:K20667	Belongs to the cytochrome P450 family
LOC_Os07g32620	chr2-38304009-38306252	12.2145	14.0993	15.0794	44.2648	36.4378	39.1723	13.7977	39.9583	-1.50912	0.351324	9.5394e-44	down	NA	ko:K08237	UDP-glucoronosyl and UDP-glucosyl transferase
LOC_Os07g31522	chr7-16516340-16517898	0	0.104073	0.497823	1.57562	1.53357	2.09217	0.200632	1.73379	-3.04914	0.120814	0.000116364	down	NA	ko:K08900	Domain associated at C-terminal with AAA
LOC_Os07g30330	chr2-39681173-39682635	3.40976	4.29418	3.88608	10.1032	9.57701	10.6157	3.86334	10.0986	-1.3612	0.38926	2.39943e-08	down	NA	ko:K21373	Belongs to the UDP-glycosyltransferase family
LOC_Os07g30280	chr2-39750140-39752530	6.64248	5.04101	5.71986	1.77485	2.41847	1.41403	5.80112	1.86912	1.65574	3.15085	1.35748e-06	up	NA	NA	NA
LOC_Os07g30160	chr2-39838213-39840221	1.57634	1.95301	2.01213	4.83318	5.60812	3.92612	1.84716	4.78914	-1.34894	0.392579	0.000844227	down	NA	ko:K01087	Removes the phosphate from trehalose 6-phosphate to produce free trehalose
LOC_Os07g29710	chr12-24642094-24642583	2.33211	4.44521	4.96141	10.1649	8.00583	11.9149	3.91291	10.0285	-1.32678	0.398657	0.00287553	down	NA	NA	NA
LOC_Os07g28900	chr2-40672090-40677075	1.27693	1.18117	1.26697	2.64172	3.27005	2.30254	1.24169	2.7381	-1.11781	0.460791	1.19903e-05	down	GO:0003674,GO:0003676,GO:0003723,GO:0003824,GO:0004518,GO:0004519,GO:0005488,GO:0005575,GO:0005622,GO:0005623,GO:0006139,GO:0006725,GO:0006807,GO:0008150,GO:0008152,GO:0009451,GO:0009987,GO:0016070,GO:0016787,GO:0016788,GO:0034641,GO:0043170,GO:0043226,GO:0043227,GO:0043229,GO:0043231,GO:0043412,GO:0044237,GO:0044238,GO:0044424,GO:0044464,GO:0046483,GO:0071704,GO:0090304,GO:0090305,GO:0097159,GO:…	NA	Pentacotripeptide-repeat region of PRORP
LOC_Os07g28614	chr2-40873800-40874576	8.10687	5.63804	3.79563	39.7148	41.8472	39.4594	5.84685	40.3405	-2.774	0.146198	4.94308e-36	down	NA	NA	NA
LOC_Os07g28480	chr2-40992134-40993233	29.5606	32.745	32.1731	104.536	106.79	103.485	31.4929	104.937	-1.71201	0.305235	5.47994e-78	down	GO:0001101,GO:0003674,GO:0003824,GO:0004364,GO:0005488,GO:0005515,GO:0005575,GO:0005576,GO:0005622,GO:0005623,GO:0005634,GO:0005737,GO:0005773,GO:0005774,GO:0005829,GO:0005886,GO:0006518,GO:0006575,GO:0006725,GO:0006749,GO:0006790,GO:0006807,GO:0006950,GO:0006979,GO:0007154,GO:0008150,GO:0008152,GO:0009056,GO:0009266,GO:0009404,GO:0009407,GO:0009409,GO:0009414,GO:0009415,GO:0009507,GO:0009532,GO:…	ko:K00799	Glutathione S-transferase, N-terminal domain
LOC_Os07g28300	chr2-41202311-41206644	0.725005	1.19348	0.961494	0	0.0617068	0.0631378	0.959992	0.0416149	4.57381	23.8153	7.36993e-05	up	NA	NA	LRR receptor-like serine threonine-protein kinase
LOC_Os07g27880	chr2-41431876-41433381	1.30831	2.3379	2.08751	0.884867	0	0.313323	1.91124	0.399397	2.26888	4.81949	0.00413586	up	NA	ko:K16040	Belongs to the class I-like SAM-binding methyltransferase superfamily. Cation-independent O- methyltransferase family
LOC_Os07g26760	chr9-8950452-8951161	0	0	0	61.0796	68.3095	67.8894	0	65.7595	-10.4605	0.000709716	1.12187e-18	down	NA	ko:K00279	cytokinin dehydrogenase activity
LOC_Os07g26640	chr7-15592148-15593454	3.43928	3.64198	4.00683	6.54762	7.69216	8.96875	3.69603	7.73618	-1.03932	0.486557	0.00175295	down	NA	ko:K09872	Belongs to the MIP aquaporin (TC 1.A.8) family
LOC_Os07g26630	chr7-15577063-15578517	2.64052	3.17878	1.90067	5.89032	7.80679	7.58844	2.57332	7.09519	-1.44161	0.368156	8.35075e-06	down	NA	ko:K09872	Belongs to the MIP aquaporin (TC 1.A.8) family
LOC_Os07g26560	chr7-15473830-15476019	1.86569	2.8153	3.04772	0.771127	0.946143	1.19149	2.57624	0.969586	1.43877	2.71089	0.000281358	up	NA	NA	Domain of unknown function (DUF4220)
LOC_Os07g26432	chr7-15321915-15328954	0.182715	0.261202	0.166591	1.27697	1.11191	1.40025	0.203503	1.26304	-2.61119	0.163664	9.71175e-07	down	NA	NA	ATPases associated with a variety of cellular activities
LOC_Os07g26081	chr7-15119376-15123876	1.05244	1.19407	1.23373	2.21451	2.81523	2.16038	1.16008	2.39671	-1.02166	0.492548	0.000808918	down	NA	NA	NB-ARC domain
LOC_Os07g26000	chr7-14991965-14995447	1.35788	1.61765	1.23806	15.23	15.8912	12.8452	1.40453	14.6555	-3.36168	0.0972825	9.79953e-40	down	NA	NA	FBD
LOC_Os07g25830	chr12-3414956-3415687	15.8192	13.1619	17.1705	0	0	0	15.3838	0	8.50537	363.389	1.99372e-12	up	NA	NA	NA
LOC_Os07g25800	chr7-14964043-14965393	3.52838	3.72299	2.41276	1.47729	0.943827	0.603571	3.22138	1.00823	1.69113	3.22909	0.000363377	up	NA	NA	Protein of unknown function (DUF295)
LOC_Os07g25770	chr5-23619130-23619534	3.36285	2.80432	5.36567	10.614	11.0195	11.275	3.84428	10.9695	-1.4834	0.357645	0.000905221	down	NA	NA	NA
LOC_Os07g25700	chr7-14879108-14881463	26.4691	31.3894	26.7386	69.303	67.4445	68.7204	28.199	68.4893	-1.25665	0.418516	4.94389e-33	down	NA	NA	domain in TBC and LysM domain containing proteins
LOC_Os07g25196	chr7-14606241-14609085	1.80497	1.16974	0.921585	3.45072	3.44734	3.31979	1.29876	3.40595	-1.37498	0.385559	3.47883e-05	down	NA	NA	NA
LOC_Os07g24000	chr7-14047569-14048333	22.6145	20.8261	24.5574	64.3886	68.2755	71.3192	22.666	67.9944	-1.56017	0.339111	6.16466e-28	down	NA	NA	AWPM-19-like family
LOC_Os07g23970	chr7-14011706-14012471	2.66701	2.54178	3.03958	9.82075	6.45046	4.8968	2.74946	7.056	-1.33766	0.395662	0.00111308	down	NA	NA	ubiquitin-protein transferase activity
LOC_Os07g23900	chr7-13957762-13960047	1.3213	1.25926	1.2047	3.11632	3.52083	3.60247	1.26175	3.4132	-1.4127	0.375607	0.000235485	down	NA	NA	NA
LOC_Os07g23810	chr7-13907138-13908682	22.2603	15.5378	19.1525	133.45	132.677	135.454	18.9835	133.86	-2.79717	0.143869	8.77414e-85	down	NA	NA	NA
LOC_Os07g23570	chr7-13750823-13752959	1.61465	1.53883	2.48428	4.55022	4.06266	3.77019	1.87925	4.12769	-1.10813	0.463896	0.0010377	down	GO:0001101,GO:0003674,GO:0003824,GO:0004497,GO:0006950,GO:0006970,GO:0008150,GO:0008152,GO:0009628,GO:0009651,GO:0009719,GO:0009725,GO:0009737,GO:0010033,GO:0016491,GO:0033993,GO:0042221,GO:0050896,GO:0055114,GO:0097305,GO:1901700	ko:K10717,ko:K20660	Belongs to the cytochrome P450 family
LOC_Os07g23299	chr7-13549534-13552806	1.52276	1.3545	1.94374	18.401	16.2525	17.6991	1.607	17.4509	-3.41339	0.0938574	1.67906e-40	down	NA	NA	NA
LOC_Os07g22071	chr7-12829614-12829924	0.69205	0	0	20.5947	18.7897	15.9107	0.230683	18.4317	-6.26074	0.0130415	5.04264e-07	down	NA	NA	NA
LOC_Os07g20310	chr7-12282030-12284076	0.665342	1.50599	1.21326	10.875	11.6797	13.5439	1.1282	12.0329	-3.38266	0.0958776	4.33384e-33	down	NA	NA	NA
LOC_Os07g19481	chr7-12007901-12015909	17.771	16.9365	16.3508	63.0416	65.0698	65.024	17.0194	64.3785	-1.89689	0.268521	1.54517e-196	down	GO:0003674,GO:0003824,GO:0004842,GO:0005488,GO:0005575,GO:0005622,GO:0005623,GO:0005737,GO:0006325,GO:0006412,GO:0006414,GO:0006417,GO:0006464,GO:0006518,GO:0006807,GO:0006996,GO:0008150,GO:0008152,GO:0008270,GO:0009056,GO:0009057,GO:0009058,GO:0009059,GO:0009889,GO:0009987,GO:0010467,GO:0010468,GO:0010556,GO:0010608,GO:0016043,GO:0016567,GO:0016569,GO:0016570,GO:0016574,GO:0016740,GO:0019222,GO:…	ko:K22381	rescue of stalled ribosome
LOC_Os07g19220	chr7-11812969-11813438	1.73719	1.10374	0.527963	5.74411	9.75849	6.65652	1.12296	7.38638	-2.70985	0.152846	0.000791187	down	NA	NA	NA
LOC_Os07g19160	chr7-11764450-11765962	0.242513	0.462251	0.442226	3.49913	4.08689	2.32315	0.38233	3.30306	-3.07982	0.118272	0.000255857	down	GO:0003674,GO:0003824,GO:0004497,GO:0005575,GO:0008150,GO:0008152,GO:0009058,GO:0016020,GO:0016491,GO:0016705,GO:0016709,GO:0019748,GO:0044550,GO:0055114	ko:K00512,ko:K01773	Belongs to the cytochrome P450 family
LOC_Os07g19060	chr7-11705128-11710404	12.7851	10.9022	11.6569	57.3441	57.9595	59.787	11.7814	58.3636	-2.28645	0.204979	1.67597e-58	down	NA	ko:K20304	Transport protein particle (TRAPP) component
LOC_Os07g18990	chr7-11664165-11665041	5.24127	5.55018	4.0708	13.3043	9.81413	10.0417	4.95408	11.0534	-1.13792	0.454414	8.93115e-05	down	NA	NA	Probable lipid transfer
LOC_Os07g18560	chr7-11330072-11331708	0.364809	0.811251	0.332617	1.97389	1.82159	2.79574	0.502892	2.19707	-2.10303	0.232769	0.000538791	down	NA	NA	FBD
LOC_Os07g17834	chr7-10688041-10690654	5.1775	7.53142	6.64613	55.2909	53.1296	52.0122	6.45168	53.4776	-3.02439	0.122905	3.60171e-158	down	NA	NA	NA
LOC_Os07g17689	chr7-10613476-10616717	1.35833	1.51031	1.44488	14.8523	15.4196	15.6687	1.43784	15.3135	-3.38826	0.0955064	3.44523e-63	down	NA	NA	NA
LOC_Os07g17230	chr7-10537451-10545019	1.39986	1.16308	1.27633	0.453161	0.436866	0.378228	1.27976	0.422751	1.61953	3.07274	2.32054e-05	up	NA	NA	NB-ARC domain
LOC_Os07g17086	chr7-10287631-10292851	0.822436	0.723524	0.692179	3.53717	4.14612	3.87864	0.746046	3.85398	-2.34775	0.196452	5.45927e-12	down	NA	NA	Leucine Rich Repeat
LOC_Os07g16970	chr7-10216037-10221976	3.39061	2.89125	3.49817	16.1732	16.2062	14.0178	3.26001	15.4657	-2.22284	0.214219	7.81935e-29	down	NA	ko:K17255	Rab GDP-dissociation inhibitor activity
LOC_Os07g15980	chr4-24269929-24270324	11.6231	11.0773	14.9611	0	0	0	12.5538	0	6.76751	108.949	1.15945e-07	up	NA	NA	G-quadruplex DNA unwinding
LOC_Os07g14740	chr7-8583907-8584564	96.7733	100.067	86.4839	35.3526	36.1897	35.9785	94.4415	35.8403	1.42109	2.67788	5.56709e-31	up	NA	NA	defense response
LOC_Os07g13870	chr7-7971233-7973666	6.71753	5.54211	5.66768	13.5622	14.4558	12.5819	5.97577	13.5333	-1.15798	0.448139	5.60174e-10	down	NA	NA	A Receptor for Ubiquitination Targets
LOC_Os07g13770	chr7-7921993-7923916	4.30871	5.15686	5.02482	12.0181	10.6009	12.8625	4.83013	11.8272	-1.26676	0.415592	5.12152e-10	down	NA	NA	UDP-glucoronosyl and UDP-glucosyl transferase
LOC_Os07g13570	chr7-7827258-7827698	0	0	0	4.2325	7.58994	4.90481	0	5.57575	-6.19385	0.0136604	2.75083e-06	down	NA	NA	NA
LOC_Os07g12720	chr7-7061443-7062498	1.61216	2.15104	4.11571	7.7053	3.92434	6.94964	2.62631	6.19309	-1.20742	0.433041	0.0020333	down	NA	NA	NA
LOC_Os07g12330	chr7-6760219-6764931	30.8201	32.5817	33.8464	5.91676	4.28377	5.37551	32.4161	5.19202	2.66474	6.34112	1.09376e-73	up	NA	ko:K03834	Tryptophan/tyrosine permease family
LOC_Os07g10160	chr7-5329636-5331591	0.38086	0.635208	0.607689	2.91937	1.15887	1.91543	0.541252	1.99789	-1.85784	0.27589	0.000816938	down	NA	NA	Belongs to the UDP-glycosyltransferase family
LOC_Os07g10030	chr7-5242443-5246657	3.39403	1.94079	3.2183	7.9578	4.95707	4.94196	2.85104	5.95228	-1.04143	0.485845	0.00217008	down	NA	NA	NA
LOC_Os07g09980	chr7-5222242-5222631	0	0	0	12.2032	8.99116	11.2905	0	10.8283	-7.11966	0.00719064	1.32512e-08	down	NA	NA	NA
LOC_Os07g09950	chr7-5202136-5204301	0.785985	0.823985	1.50491	4.04012	3.23781	3.3129	1.03829	3.53028	-1.73515	0.300377	1.84001e-06	down	NA	NA	A Receptor for Ubiquitination Targets
LOC_Os07g09890	chr7-5147175-5150614	10.7268	10.3055	10.4112	4.5246	4.04951	4.88923	10.4812	4.48778	1.24747	2.37425	1.74052e-10	up	GO:0001678,GO:0003674,GO:0003824,GO:0004340,GO:0004396,GO:0005575,GO:0005622,GO:0005623,GO:0005737,GO:0005829,GO:0005975,GO:0006082,GO:0006090,GO:0006091,GO:0006096,GO:0006139,GO:0006163,GO:0006164,GO:0006165,GO:0006725,GO:0006732,GO:0006733,GO:0006753,GO:0006754,GO:0006757,GO:0006793,GO:0006796,GO:0006807,GO:0008150,GO:0008152,GO:0008865,GO:0009056,GO:0009058,GO:0009108,GO:0009117,GO:0009123,GO:…	ko:K00844	Belongs to the hexokinase family
LOC_Os07g09814	chr7-5099265-5102749	8.55561	8.15387	7.00926	0	0.116088	0.11878	7.90625	0.0782893	6.70442	104.287	1.95399e-10	up	NA	NA	F-box domain
LOC_Os07g09750	chr7-5049103-5051477	1.0897	1.11842	0.76426	18.5197	15.5386	16.5413	0.990791	16.8666	-4.07259	0.0594332	4.40662e-48	down	NA	NA	A Receptor for Ubiquitination Targets
LOC_Os07g09729	chr7-5037882-5040097	0.966199	0.368332	1.4095	3.31097	2.71377	3.70227	0.914677	3.24233	-1.79681	0.287811	0.00261078	down	GO:0000003,GO:0003006,GO:0003674,GO:0003824,GO:0005575,GO:0005622,GO:0005623,GO:0005737,GO:0005768,GO:0005794,GO:0005802,GO:0006029,GO:0006464,GO:0006486,GO:0006493,GO:0006807,GO:0007275,GO:0008150,GO:0008152,GO:0008378,GO:0009058,GO:0009059,GO:0009100,GO:0009101,GO:0009507,GO:0009536,GO:0009653,GO:0009791,GO:0009888,GO:0009987,GO:0010015,GO:0010053,GO:0010054,GO:0010154,GO:0010191,GO:0010192,GO:…	ko:K20843	Galactoside-binding lectin
LOC_Os07g09710	chr7-5035563-5037443	1.2316	1.26405	0.777402	18.6246	16.3203	15.7004	1.09102	16.8818	-3.93647	0.0653137	8.05701e-43	down	NA	NA	A Receptor for Ubiquitination Targets
LOC_Os07g09190	chr7-4700929-4704344	60.8785	60.53	60.6913	19.1636	18.3824	17.7765	60.6999	18.4408	1.74168	3.34423	5.8267e-121	up	NA	ko:K01662	1-deoxy-D-xylulose-5-phosphate synthase
LOC_Os07g09010	chr7-4571960-4574379	13.9994	16.2921	16.0352	34.765	33.7219	37.6039	15.4422	35.3636	-1.17038	0.444305	1.12226e-31	down	NA	NA	Nodulin-like
LOC_Os07g08390	chr7-4170373-4172300	14.4684	17.1902	16.3576	34.8801	32.7808	36.3129	16.0054	34.6579	-1.08988	0.469802	2.4665e-21	down	NA	NA	PDDEXK-like family of unknown function
LOC_Os07g08356	chr7-4142688-4143391	0	0	0	6.10608	4.75449	3.93813	0	4.9329	-6.83832	0.008739	7.26175e-08	down	NA	NA	NA
LOC_Os07g08320	chr7-4078971-4084651	1.52894	1.77392	1.21219	3.59682	2.61395	3.18401	1.50502	3.13159	-1.03632	0.487571	0.000904256	down	NA	NA	RNA recognition motif
LOC_Os07g08160	chr7-3971728-3972701	0.19368	0.922925	0.529765	4.54111	2.53861	4.45283	0.54879	3.84418	-2.77576	0.146021	3.13237e-05	down	GO:0005575,GO:0005622,GO:0005623,GO:0005737,GO:0006810,GO:0006950,GO:0008150,GO:0009266,GO:0009314,GO:0009408,GO:0009409,GO:0009411,GO:0009416,GO:0009507,GO:0009534,GO:0009535,GO:0009536,GO:0009579,GO:0009628,GO:0009637,GO:0009639,GO:0009642,GO:0009644,GO:0009889,GO:0009987,GO:0010029,GO:0010030,GO:0010114,GO:0010117,GO:0010218,GO:0010224,GO:0010380,GO:0016020,GO:0019222,GO:0031323,GO:0031326,GO:…	NA	Chlorophyll A-B binding protein
LOC_Os07g08084	chr7-3917518-3919438	0	0	0	3.43652	3.06995	3.05625	0	3.18757	-7.65566	0.00495925	4.69479e-10	down	NA	NA	NA
LOC_Os07g07934	chr7-3796506-3801353	0.140466	0.200805	0.256141	8.32857	9.00836	9.58729	0.199137	8.97474	-5.45845	0.0227427	1.79753e-50	down	NA	NA	Retrotransposon gag protein
LOC_Os07g07870	chr7-3765910-3767038	3.24093	3.9972	3.99786	0.34384	1.78487	2.00888	3.74533	1.3792	1.47498	2.7798	0.00568881	up	NA	NA	Plant lipid transfer protein / seed storage protein / trypsin-alpha amylase inhibitor domain family
LOC_Os07g07860	chr7-3763042-3764482	1.43062	0.973891	2.60876	11.0582	6.12298	10.1806	1.67109	9.12057	-2.41687	0.187262	1.76384e-08	down	NA	NA	Belongs to the plant LTP family
LOC_Os07g07820	chr7-3754063-3758826	6.37518	8.47192	7.12249	1.70043	1.93351	1.63429	7.3232	1.75608	2.08416	4.24029	9.68147e-14	up	GO:0003674,GO:0003824,GO:0004842,GO:0005575,GO:0005622,GO:0005623,GO:0005634,GO:0006464,GO:0006807,GO:0008150,GO:0008152,GO:0009987,GO:0010099,GO:0016567,GO:0016740,GO:0019538,GO:0019787,GO:0032446,GO:0036211,GO:0043170,GO:0043226,GO:0043227,GO:0043229,GO:0043231,GO:0043412,GO:0044237,GO:0044238,GO:0044260,GO:0044267,GO:0044424,GO:0044464,GO:0048580,GO:0048583,GO:0050789,GO:0050793,GO:0051239,GO:…	ko:K20217	Belongs to the ubiquitin-conjugating enzyme family
LOC_Os07g07783	chr7-3737658-3738270	0	0	0	62.3615	58.2432	61.4561	0	60.6869	-10.2583	0.000816471	5.36697e-18	down	NA	NA	NA
LOC_Os07g07320	chr7-3525734-3526777	21.199	23.3118	23.3426	13.9701	9.61829	9.99754	22.6178	11.1953	1.03599	2.05052	2.11704e-08	up	NA	ko:K00799	Glutathione S-transferase, N-terminal domain
LOC_Os07g07300	chr7-3484724-3493815	21.3897	18.9292	19.9002	6.69209	6.94771	8.36332	20.073	7.33438	1.47729	2.78426	2.92857e-10	up	NA	NA	NA
LOC_Os07g07210	chr7-3436250-3437234	7.96107	9.33814	8.00301	3.31348	3.24893	3.32427	8.43407	3.29556	1.37937	2.60154	5.12769e-05	up	NA	NA	NA
LOC_Os07g06820	chr7-3175249-3180451	59.68	61.8917	62.3583	29.504	27.4755	25.3565	61.31	27.4453	1.18225	2.26931	1.17314e-48	up	GO:0005575,GO:0005622,GO:0005623,GO:0005634,GO:0005654,GO:0005737,GO:0005829,GO:0006139,GO:0006364,GO:0006396,GO:0006725,GO:0006807,GO:0008150,GO:0008152,GO:0009893,GO:0009987,GO:0010467,GO:0010468,GO:0010604,GO:0010628,GO:0016070,GO:0016072,GO:0019219,GO:0019222,GO:0022613,GO:0030490,GO:0030684,GO:0030688,GO:0031323,GO:0031325,GO:0031974,GO:0031981,GO:0032991,GO:0034470,GO:0034641,GO:0034660,GO:…	ko:K07178	Serine threonine-protein kinase Rio1
LOC_Os07g06700	chr7-3119827-3122390	0.406311	0.645387	0.864398	4.76329	4.69163	4.93017	0.638699	4.79503	-2.87356	0.136449	7.67277e-09	down	NA	NA	NA
LOC_Os07g06250	chr7-2905217-2905978	0	0	0	5.43984	5.22929	4.92251	0	5.19721	-7.02684	0.00766849	2.2059e-08	down	NA	NA	NA
LOC_Os07g05830	chr7-2681881-2684154	21.9881	19.9182	16.8719	6.28233	5.09555	4.37952	19.5927	5.25246	1.91862	3.78061	2.19929e-13	up	GO:0003674,GO:0003712,GO:0003714,GO:0005575,GO:0005622,GO:0005623,GO:0005634,GO:0006950,GO:0008150,GO:0009611,GO:0009889,GO:0009890,GO:0009892,GO:0009966,GO:0010556,GO:0010558,GO:0010605,GO:0010646,GO:0019219,GO:0019222,GO:0023051,GO:0031323,GO:0031324,GO:0031326,GO:0031327,GO:0031347,GO:0043226,GO:0043227,GO:0043229,GO:0043231,GO:0044424,GO:0044464,GO:0045934,GO:0048519,GO:0048523,GO:0048583,GO:…	NA	Divergent CCT motif
LOC_Os07g05670	chr7-2595238-2597830	0.709844	0.338256	0.862939	1.17357	1.99374	1.35998	0.637013	1.5091	-1.21795	0.429895	0.048825	down	NA	NA	NA
LOC_Os07g05510	chr7-2445194-2446735	0.425079	0.607679	0.387569	5.55831	3.97974	5.29364	0.473442	4.9439	-3.36263	0.0972184	9.3133e-07	down	NA	NA	NA
LOC_Os07g05460	chr7-2389553-2391154	2.56489	2.75	0.730797	7.5172	8.70485	6.44968	2.01523	7.55724	-1.89351	0.269151	7.34748e-07	down	NA	ko:K22312	Belongs to the sulfotransferase 1 family
LOC_Os07g05420	chr7-2366557-2367990	12.1884	16.2375	14.6976	8.39125	6.62586	6.65396	14.3745	7.22369	1.01547	2.02157	7.62344e-07	up	GO:0003674,GO:0003824,GO:0005575,GO:0005622,GO:0005623,GO:0008150,GO:0008152,GO:0008194,GO:0009058,GO:0009628,GO:0009718,GO:0009812,GO:0009813,GO:0009987,GO:0016137,GO:0016138,GO:0016740,GO:0016757,GO:0016758,GO:0016763,GO:0016999,GO:0017000,GO:0017144,GO:0033302,GO:0033303,GO:0033329,GO:0033330,GO:0033485,GO:0035251,GO:0042440,GO:0043226,GO:0043227,GO:0043229,GO:0043231,GO:0044237,GO:0044249,GO:…	ko:K00699,ko:K04628,ko:K10757,ko:K12930,ko:K13269,ko:K15787	Belongs to the UDP-glycosyltransferase family
LOC_Os07g05380	chr7-2345374-2347787	4.14949	4.17434	4.51896	8.31547	9.28059	8.72288	4.28093	8.77298	-1.01056	0.496353	2.2323e-05	down	NA	NA	BadF/BadG/BcrA/BcrD ATPase family
LOC_Os07g05365	chr7-2336674-2337623	26.7527	26.2691	24.0223	13.8903	11.7644	12.0372	25.6814	12.564	1.05317	2.07508	5.46446e-05	up	GO:0005575,GO:0005622,GO:0005623,GO:0005737,GO:0009507,GO:0009534,GO:0009535,GO:0009536,GO:0009579,GO:0016020,GO:0031976,GO:0031984,GO:0034357,GO:0042651,GO:0043226,GO:0043227,GO:0043229,GO:0043231,GO:0044422,GO:0044424,GO:0044434,GO:0044435,GO:0044436,GO:0044444,GO:0044446,GO:0044464,GO:0055035	ko:K03541	Photosystem II 10 kDa polypeptide PsbR
LOC_Os07g05290	chr7-2313968-2315749	0	0	0	24.1471	28.7639	24.3007	0	25.7372	-8.99921	0.0019542	6.10194e-14	down	NA	NA	NA
LOC_Os07g05024	chr7-2180076-2181298	2.08803	2.38798	2.41145	0.376593	0.521304	0.533393	2.29582	0.477097	2.29429	4.90511	0.000297956	up	NA	NA	NA
LOC_Os07g04820	chr7-2096237-2097925	1.09201	1.87332	2.19042	0.393905	0.613427	0.418434	1.71858	0.475255	1.88193	3.68567	0.00221444	up	NA	NA	Belongs to the protein kinase superfamily
LOC_Os07g04730	chr7-2061685-2067960	0.636336	0.839708	0.446294	3.79618	1.97059	2.76653	0.640779	2.84443	-2.13134	0.228245	3.83001e-09	down	GO:0002376,GO:0005575,GO:0005576,GO:0005618,GO:0005622,GO:0005623,GO:0005737,GO:0005773,GO:0006950,GO:0006952,GO:0006955,GO:0008150,GO:0009314,GO:0009411,GO:0009416,GO:0009605,GO:0009607,GO:0009615,GO:0009627,GO:0009628,GO:0009814,GO:0009889,GO:0009962,GO:0010035,GO:0010038,GO:0010224,GO:0019222,GO:0030312,GO:0031537,GO:0031540,GO:0042221,GO:0043207,GO:0043226,GO:0043227,GO:0043229,GO:0043231,GO:…	NA	Thaumatin family
LOC_Os07g04410	chr7-1917497-1917851	14.5705	17.5406	18.8783	5.53241	6.46171	9.55001	16.9964	7.18138	1.27177	2.41458	0.00585697	up	GO:0000003,GO:0003006,GO:0003674,GO:0003824,GO:0004497,GO:0006629,GO:0006694,GO:0007275,GO:0008150,GO:0008152,GO:0008202,GO:0008610,GO:0009058,GO:0009791,GO:0009908,GO:0010268,GO:0010817,GO:0016125,GO:0016128,GO:0016129,GO:0016131,GO:0016132,GO:0016491,GO:0016705,GO:0016709,GO:0022414,GO:0032501,GO:0032502,GO:0042445,GO:0042446,GO:0042592,GO:0044238,GO:0048366,GO:0048367,GO:0048437,GO:0048438,GO:…	ko:K09589,ko:K12638	Belongs to the cytochrome P450 family
LOC_Os07g04390	chr7-1910376-1915845	13.7914	12.7128	12.9866	6.72816	5.50346	6.71398	13.1636	6.3152	1.08251	2.11771	7.54622e-05	up	NA	NA	isoform X1
LOC_Os07g03870	chr7-1625291-1627579	4.01625	4.74913	5.22151	2.14626	1.39265	2.20866	4.6623	1.91586	1.30749	2.4751	3.63464e-06	up	NA	NA	Legume lectin domain
LOC_Os07g03740	chr7-1541182-1548465	4.02053	3.59225	3.43663	9.85729	8.70462	6.37896	3.68314	8.31362	-1.15423	0.449305	2.41233e-05	down	NA	ko:K13449	Belongs to the CRISP family
LOC_Os07g03730	chr7-1523275-1524268	13.7018	5.71303	12.805	0.463353	0.320702	0	10.7399	0.261352	5.36172	41.1185	1.05677e-13	up	NA	ko:K13449	Belongs to the CRISP family
LOC_Os07g03686	chr7-1487402-1488080	1.50659	1.43584	1.83152	5.88737	7.99295	6.25399	1.59132	6.71143	-2.04991	0.2415	0.00274218	down	NA	NA	NA
LOC_Os07g03684	chr7-1478607-1482620	2.74588	3.09275	2.95876	31.7404	17.5281	23.9127	2.93246	24.3937	-3.03294	0.122179	4.62135e-20	down	NA	NA	NA
LOC_Os07g03590	chr7-1361027-1361904	4.2658	3.8807	4.59653	0	0	0.185746	4.24768	0.0619153	6.0599	66.7133	1.46815e-06	up	NA	ko:K13449	Belongs to the CRISP family
LOC_Os07g03250	chr7-1338857-1342640	3.78321	3.94895	3.12085	1.46214	2.02398	1.55319	3.61767	1.67977	1.13021	2.18891	0.0161036	up	GO:0007275,GO:0008150,GO:0009966,GO:0009968,GO:0010646,GO:0010648,GO:0022622,GO:0023051,GO:0023057,GO:0032501,GO:0032502,GO:0048364,GO:0048519,GO:0048523,GO:0048583,GO:0048585,GO:0048731,GO:0048830,GO:0048856,GO:0050789,GO:0050794,GO:0065007,GO:0080036,GO:0080037,GO:0099402	ko:K09285	DNA-binding domain in plant proteins such as APETALA2 and EREBPs
LOC_Os07g03050	chr7-1195471-1198082	20.8952	23.8968	21.6123	10.2556	10.1342	9.12225	22.1348	9.83733	1.19299	2.28626	1.11165e-22	up	NA	NA	DUF1719
LOC_Os07g03046	chr7-1189416-1193749	1.86441	2.16556	2.07174	0	0.0545478	0.111625	2.0339	0.0553911	5.24979	38.0491	6.03167e-09	up	NA	NA	DUF1719
LOC_Os07g02674	chr7-1003252-1009383	3.85044	4.45598	4.01218	1.73614	1.02998	1.58079	4.1062	1.44897	1.52508	2.87803	0.00868334	up	NA	ko:K13459	ADP binding
LOC_Os07g02660	chr7-999565-1002191	2.66369	2.31786	3.80134	1.14882	1.9517	1.3313	2.92763	1.47728	1.01347	2.01877	0.0167138	up	NA	ko:K13459	ADP binding
LOC_Os07g02540	chr7-941025-942614	3.97767	3.24934	4.76647	21.3171	18.5138	19.814	3.99783	19.8817	-2.28861	0.204673	1.39291e-29	down	GO:0000902,GO:0003674,GO:0003824,GO:0006464,GO:0006473,GO:0006807,GO:0007154,GO:0007165,GO:0007275,GO:0008080,GO:0008150,GO:0008152,GO:0009314,GO:0009416,GO:0009628,GO:0009639,GO:0009640,GO:0009653,GO:0009719,GO:0009723,GO:0009725,GO:0009733,GO:0009734,GO:0009755,GO:0009791,GO:0009826,GO:0009987,GO:0010033,GO:0016043,GO:0016049,GO:0016407,GO:0016410,GO:0016740,GO:0016746,GO:0016747,GO:0019538,GO:…	NA	FR47-like protein
LOC_Os07g02360	chr7-841357-844295	11.6834	7.06972	8.79249	3.84647	2.08351	4.44131	9.18188	3.4571	1.43178	2.69778	2.53439e-05	up	NA	NA	NA
LOC_Os07g02330	chr7-812065-813755	30.6311	32.7778	37.2374	16.089	13.7855	14.3111	33.5488	14.7286	1.21107	2.31509	1.27245e-21	up	NA	ko:K01102	protein serine/threonine phosphatase activity
LOC_Os07g01890	chr7-568346-570019	0	0	0	30.0466	28.4387	31.5794	0	30.0215	-10.4809	0.000699759	9.49393e-19	down	NA	NA	NA
LOC_Os07g01620	chr7-417247-418721	2.88293	4.33824	3.87361	7.9362	9.51787	9.01182	3.69826	8.82196	-1.22724	0.427135	2.04773e-05	down	NA	NA	Dirigent proteins impart stereoselectivity on the phenoxy radical-coupling reaction, yielding optically active lignans from two molecules of coniferyl alcohol in the biosynthesis of lignans, flavonolignans, and alkaloids and thus plays a central role in plant secondary metabolism
LOC_Os06g51380	chr6-32046670-32051801	2.68403	2.37528	5.76835	13.4853	14.8978	14.876	3.60922	14.4197	-1.96509	0.256123	1.06092e-10	down	GO:0000902,GO:0000904,GO:0003674,GO:0003676,GO:0003677,GO:0005488,GO:0005575,GO:0005622,GO:0005623,GO:0005634,GO:0005730,GO:0006139,GO:0006259,GO:0006260,GO:0006261,GO:0006725,GO:0006807,GO:0007049,GO:0007275,GO:0008150,GO:0008152,GO:0009058,GO:0009059,GO:0009653,GO:0009888,GO:0009987,GO:0010015,GO:0010053,GO:0010054,GO:0016043,GO:0021700,GO:0022402,GO:0022622,GO:0030154,GO:0031974,GO:0031981,GO:…	NA	DNA-binding protein RHL1
LOC_Os06g51360	chr6-32025014-32027594	138.151	132.887	133.523	49.8687	53.4378	48.9065	134.853	50.7377	1.4336	2.70121	7.94502e-116	up	NA	NA	Peptidoglycan-binding LysM domain-containing protein
LOC_Os06g51070	chr6-31788506-31789772	31.9796	35.2161	37.7333	5.81624	5.032	4.50511	34.9763	5.11778	2.79427	6.93681	3.8139e-54	up	NA	NA	No apical meristem (NAM) protein
LOC_Os06g50780	chr6-31498801-31506785	30.3759	28.6592	30.7109	14.3242	11.1637	14.049	29.9154	13.179	1.20578	2.30662	2.82655e-40	up	NA	NA	MINDY deubiquitinase
LOC_Os06g50630	chr6-31619818-31627380	35.729	34.4854	36.9596	14.7865	14.8302	15.8528	35.7247	15.1565	1.26111	2.3968	1.55625e-52	up	NA	NA	MINDY deubiquitinase
LOC_Os06g50420	chr6-31490760-31491852	3.72304	3.54821	3.70309	1.22087	0.950629	0.324224	3.65811	0.831908	2.15066	4.44032	9.12614e-05	up	NA	NA	Plastocyanin-like domain
LOC_Os06g50390	chr6-31472358-31475325	21.9913	26.0588	26.6834	10.4059	9.31594	10.5733	24.9112	10.0984	1.32704	2.50887	7.18552e-24	up	NA	NA	Belongs to the peptidase A1 family
LOC_Os06g50180	chr6-31370788-31374896	9.63471	6.06209	8.35806	17.7987	17.8655	17.7422	8.01829	17.8022	-1.12893	0.457253	8.35556e-12	down	GO:0002252,GO:0002376,GO:0003674,GO:0005488,GO:0005515,GO:0005575,GO:0005622,GO:0005623,GO:0005737,GO:0005768,GO:0005769,GO:0005783,GO:0005886,GO:0006810,GO:0006811,GO:0006812,GO:0006950,GO:0006952,GO:0008150,GO:0009605,GO:0009607,GO:0009615,GO:0012505,GO:0015693,GO:0016020,GO:0030001,GO:0031410,GO:0031982,GO:0043207,GO:0043226,GO:0043227,GO:0043229,GO:0043231,GO:0043621,GO:0044424,GO:0044444,GO:…	NA	Acts as a Mg(2 ) transporter. Can also transport other divalent cations such as Fe(2 ), Sr(2 ), Ba(2 ), Mn(2 ) and Co(2 ) but to a much less extent than Mg(2 )
LOC_Os06g49680	chr6-31119727-31121082	14.3126	14.3584	16.3692	7.58565	6.34734	7.21614	15.0134	7.04971	1.11424	2.1648	8.85829e-09	up	NA	NA	NA
LOC_Os06g49660	chr6-31107317-31108948	25.0359	23.4626	20.2586	9.78342	9.18048	9.89301	22.9191	9.61897	1.27519	2.42031	3.39186e-17	up	NA	ko:K19861	Transferase family
LOC_Os06g49629	chr6-31088869-31089099	68.5399	67.4286	65.1795	33.2304	25.5298	26.1218	67.0493	28.294	1.2659	2.40478	2.68758e-08	up	NA	NA	NA
LOC_Os06g49384	chr6-31009802-31011310	4.51277	5.26856	6.06895	2.74696	2.64064	2.48572	5.28343	2.62444	1.03391	2.04757	0.000677856	up	NA	NA	hAT family C-terminal dimerisation region
LOC_Os06g49185	chr6-30878603-30881046	2.36143	2.60219	3.29685	1.33094	1.31269	0.989678	2.75349	1.21111	1.20825	2.31057	0.000633765	up	NA	NA	Pentatricopeptide repeat domain
LOC_Os06g49130	chr6-30844252-30857500	6.43118	6.99653	7.19129	2.87243	3.20936	3.10942	6.873	3.06374	1.19043	2.28221	6.67495e-17	up	GO:0000003,GO:0003006,GO:0003674,GO:0003824,GO:0004402,GO:0006325,GO:0006464,GO:0006473,GO:0006475,GO:0006807,GO:0006996,GO:0007275,GO:0008080,GO:0008150,GO:0008152,GO:0009791,GO:0009908,GO:0009987,GO:0016043,GO:0016407,GO:0016410,GO:0016569,GO:0016570,GO:0016573,GO:0016740,GO:0016746,GO:0016747,GO:0018193,GO:0018205,GO:0018393,GO:0018394,GO:0019538,GO:0022414,GO:0032501,GO:0032502,GO:0034212,GO:…	ko:K04498	histone acetyltransferase activity
LOC_Os06g49060	chr6-30809422-30812304	5.25926	7.05436	5.23916	2.28354	2.64432	2.98553	5.85093	2.6378	1.17496	2.25786	2.89604e-05	up	NA	NA	Protein of unknown function, DUF547
LOC_Os06g49050	chr6-30803152-30807587	8.64492	7.44399	7.46721	4.17149	3.97584	3.63218	7.85204	3.9265	1.02151	2.03004	6.28863e-07	up	NA	NA	Protein of unknown function (DUF 659)
LOC_Os06g48800	chr6-30568445-30570609	5.77538	6.40786	6.05166	20.444	17.7547	16.1846	6.0783	18.1278	-1.55338	0.340711	2.46459e-21	down	GO:0003674,GO:0005215,GO:0005575,GO:0005623,GO:0005886,GO:0006810,GO:0006811,GO:0006812,GO:0006814,GO:0008150,GO:0008324,GO:0015075,GO:0015077,GO:0015081,GO:0015318,GO:0015672,GO:0016020,GO:0022857,GO:0022890,GO:0030001,GO:0034220,GO:0035725,GO:0044464,GO:0046873,GO:0051179,GO:0051234,GO:0055085,GO:0071944,GO:0098655,GO:0098660,GO:0098662	NA	sodium ion transport
LOC_Os06g48560	chr6-30403329-30405082	14.6459	14.0631	12.3494	4.46869	5.77346	4.43051	13.6861	4.89089	1.50767	2.8435	2.96086e-13	up	NA	NA	N-acyltransferase activity
LOC_Os06g48300	chr6-30325928-30329547	3.2678	2.73455	2.47075	5.74998	7.31278	7.78776	2.82437	6.95017	-1.27739	0.412542	1.38478e-07	down	GO:0003674,GO:0003824,GO:0004721,GO:0004722,GO:0005575,GO:0005576,GO:0005623,GO:0005886,GO:0006464,GO:0006470,GO:0006793,GO:0006796,GO:0006807,GO:0006950,GO:0006952,GO:0008150,GO:0008152,GO:0009605,GO:0009607,GO:0009617,GO:0009987,GO:0016020,GO:0016311,GO:0016787,GO:0016788,GO:0016791,GO:0019538,GO:0036211,GO:0042578,GO:0042742,GO:0043170,GO:0043207,GO:0043412,GO:0044237,GO:0044238,GO:0044260,GO:…	ko:K17506	Protein phosphatase 2C
LOC_Os06g47806	chr6-30049816-30055301	2.31572	1.32419	1.37239	5.15113	6.17898	5.10218	1.67077	5.47743	-1.69542	0.308766	3.71473e-15	down	NA	ko:K19613	NB-ARC domain
LOC_Os06g47800	chr6-30044264-30045904	3.31982	3.65829	3.97275	0	0.097129	0.198763	3.65029	0.0986306	5.26135	38.3553	5.51249e-09	up	NA	ko:K19613	NB-ARC domain
LOC_Os06g47700	chr6-29990005-29993533	1.83318	2.16088	1.49547	3.91533	3.70356	4.39021	1.82984	4.00303	-1.10719	0.464197	3.41319e-06	down	NA	NA	Belongs to the protein kinase superfamily. Ser Thr protein kinase family
LOC_Os06g47609	chr6-29936008-29937210	0.231625	0.882994	1.26711	4.80417	3.9034	4.88145	0.79391	4.52967	-2.47044	0.180436	7.5809e-05	down	GO:0001101,GO:0005575,GO:0005623,GO:0005886,GO:0006950,GO:0007154,GO:0008150,GO:0009414,GO:0009415,GO:0009605,GO:0009628,GO:0009787,GO:0009789,GO:0009966,GO:0009967,GO:0009987,GO:0009991,GO:0010029,GO:0010030,GO:0010035,GO:0010646,GO:0010647,GO:0016020,GO:0023051,GO:0023056,GO:0031668,GO:0033554,GO:0042221,GO:0042631,GO:0044464,GO:0048518,GO:0048522,GO:0048580,GO:0048582,GO:0048583,GO:0048584,GO:…	NA	Leucine Rich repeat
LOC_Os06g47360	chr6-29825232-29826459	3.67194	3.18138	3.95662	1.50514	1.25011	0.959322	3.60331	1.23819	1.56127	2.95113	0.0227906	up	NA	NA	Lytic transglycolase
LOC_Os06g46980	chr6-29618201-29619008	2.94978	3.01207	2.68948	8.55025	7.496	8.07351	2.88377	8.03992	-1.45717	0.364207	6.00347e-05	down	NA	NA	NA
LOC_Os06g46953	chr6-29607470-29607847	8.10687	10.7308	10.266	2.4369	2.95164	2.58865	9.70122	2.65906	1.89272	3.71334	0.000250317	up	NA	NA	NA
LOC_Os06g46920	chr6-29591760-29593683	2.22865	3.894	3.95108	12.1703	11.2442	13.7584	3.35791	12.391	-1.85374	0.276675	1.7704e-13	down	NA	NA	NAD dependent epimerase/dehydratase family
LOC_Os06g46740	chr6-29519602-29520813	4.78475	5.29556	6.33269	0.835128	1.15604	0.887134	5.471	0.959433	2.53729	5.80499	2.89565e-08	up	NA	NA	Plastocyanin-like domain
LOC_Os06g46690	chr6-29495022-29498809	1.20585	2.82083	1.79909	4.05312	4.41321	3.67545	1.94192	4.04726	-1.03298	0.488699	0.00417526	down	GO:0000139,GO:0000271,GO:0003674,GO:0003824,GO:0005575,GO:0005622,GO:0005623,GO:0005737,GO:0005768,GO:0005794,GO:0005802,GO:0005975,GO:0005976,GO:0008150,GO:0008152,GO:0008194,GO:0009058,GO:0009059,GO:0009987,GO:0010393,GO:0010398,GO:0012505,GO:0016020,GO:0016051,GO:0016740,GO:0016757,GO:0016763,GO:0017144,GO:0031090,GO:0031410,GO:0031982,GO:0031984,GO:0035252,GO:0042285,GO:0043170,GO:0043226,GO:…	ko:K18789	Exostosin family
LOC_Os06g46149	chr6-29087650-29100396	7.6076	9.48125	8.49248	4.57363	3.65256	4.438	8.52711	4.2214	1.03801	2.0534	2.277e-10	up	NA	NA	NA
LOC_Os06g46140	chr6-29090379-29090723	55.2677	67.7218	73.7863	18.6899	9.23993	16.5448	65.5919	14.8249	2.16786	4.49357	4.19154e-20	up	NA	NA	NA
LOC_Os06g46060	chr6-29051794-29053033	2.60858	3.40202	2.50357	1.2381	1.15685	1.57824	2.83806	1.3244	1.12472	2.1806	0.0153655	up	NA	NA	NA
LOC_Os06g45500	chr6-28655109-28661446	57.152	55.7194	59.2897	22.628	24.7213	22.4411	57.387	23.2635	1.32639	2.50774	2.06854e-86	up	GO:0000160,GO:0005575,GO:0005622,GO:0005623,GO:0005737,GO:0005768,GO:0005794,GO:0005802,GO:0007154,GO:0007165,GO:0008150,GO:0009719,GO:0009723,GO:0009725,GO:0009755,GO:0009873,GO:0009987,GO:0010033,GO:0010119,GO:0012505,GO:0016020,GO:0023052,GO:0031410,GO:0031982,GO:0031984,GO:0032870,GO:0035556,GO:0042221,GO:0043226,GO:0043227,GO:0043229,GO:0043231,GO:0044422,GO:0044424,GO:0044431,GO:0044444,GO:…	ko:K17686	E1-E2 ATPase
LOC_Os06g44980	chr6-28302617-28303351	6.94875	8.1677	6.54674	3.34203	3.25283	3.10638	7.22106	3.23375	1.18182	2.26863	0.00184002	up	NA	NA	NA
LOC_Os06g44540	chr6-28000275-28004034	3.19305	5.49246	4.89948	2.17715	2.77071	1.93971	4.52833	2.29586	1.00508	2.00705	0.000508826	up	GO:0005575,GO:0005622,GO:0005623,GO:0005737,GO:0031410,GO:0031982,GO:0033095,GO:0043226,GO:0043227,GO:0043229,GO:0044424,GO:0044444,GO:0044464,GO:0097708	ko:K08248	GMC oxidoreductase
LOC_Os06g44420	chr6-27930673-27931696	10.8065	10.9329	9.85291	22.4889	19.7679	22.6153	10.5308	21.624	-1.01555	0.494638	3.75054e-08	down	NA	NA	Protein GLUTAMINE DUMPER
LOC_Os06g44320	chr6-27858451-27859637	10.1537	15.4831	15.2752	34.1844	33.9058	35.9889	13.6374	34.693	-1.31972	0.400614	6.09279e-16	down	NA	NA	NA
LOC_Os06g44260	chr6-27789074-27790901	3.91152	5.23674	4.24566	23.5998	20.2288	21.5008	4.46464	21.7764	-2.26202	0.208479	4.23521e-38	down	GO:0003674,GO:0003824,GO:0005975,GO:0005996,GO:0006004,GO:0006005,GO:0006139,GO:0006725,GO:0006793,GO:0006807,GO:0008150,GO:0008152,GO:0009058,GO:0009225,GO:0009226,GO:0009987,GO:0016051,GO:0016491,GO:0016614,GO:0016616,GO:0018130,GO:0019318,GO:0019319,GO:0019438,GO:0034641,GO:0034654,GO:0042350,GO:0042353,GO:0042354,GO:0044237,GO:0044238,GO:0044249,GO:0044271,GO:0044281,GO:0044283,GO:0046364,GO:…	ko:K02377	NAD dependent epimerase/dehydratase family
LOC_Os06g44240	chr6-27781359-27783284	0.0883927	0.168484	0.0805925	1.83337	2.73096	2.87896	0.11249	2.4811	-4.43949	0.0460873	6.8619e-08	down	NA	NA	Domain of unknown function (DUF2828)
LOC_Os06g44040	chr6-27662492-27665711	13.112	13.0002	13.5939	6.34123	6.53395	5.72316	13.2354	6.19945	1.11726	2.16935	5.50622e-17	up	GO:0005575,GO:0005622,GO:0005623,GO:0005737,GO:0005768,GO:0005794,GO:0005802,GO:0012505,GO:0031410,GO:0031982,GO:0031984,GO:0043226,GO:0043227,GO:0043229,GO:0043231,GO:0044422,GO:0044424,GO:0044431,GO:0044444,GO:0044446,GO:0044464,GO:0097708,GO:0098791	NA	DOMON domain
LOC_Os06g44010	chr6-27598399-27600198	131.274	139.302	140.392	34.0954	29.564	31.8683	136.989	31.8426	2.12807	4.37132	6.75081e-188	up	GO:0002682,GO:0002831,GO:0005575,GO:0005622,GO:0005623,GO:0005634,GO:0006355,GO:0008150,GO:0009605,GO:0009607,GO:0009620,GO:0009889,GO:0009890,GO:0009892,GO:0010033,GO:0010200,GO:0010243,GO:0010468,GO:0010556,GO:0010558,GO:0010605,GO:0010629,GO:0019219,GO:0019222,GO:0031323,GO:0031324,GO:0031326,GO:0031327,GO:0031347,GO:0032101,GO:0042221,GO:0042493,GO:0043207,GO:0043226,GO:0043227,GO:0043229,GO:…	NA	WRKY transcription factor
LOC_Os06g43780	chr6-27429433-27432990	2.83597	3.60374	2.97749	1.70497	1.20688	0.493947	3.13907	1.13526	1.48377	2.79678	0.000175328	up	NA	NA	NA
LOC_Os06g43206	chr6-14295766-14296684	9.32846	9.26086	13.8211	4.55666	4.36681	6.70212	10.8035	5.20853	1.08055	2.11484	0.00776662	up	NA	NA	NA
LOC_Os06g43080	chr6-26974242-26975041	13.8324	14.1969	12.9998	7.86813	5.37937	6.9311	13.6763	6.7262	1.04567	2.06433	6.67048e-05	up	NA	NA	NA
LOC_Os06g43020	chr6-26937167-26942212	3.31254	3.06132	3.02022	6.87963	6.95446	6.2503	3.13136	6.6948	-1.07419	0.474938	2.98911e-05	down	NA	NA	NA
LOC_Os06g42470	chr6-26643020-26643439	8.69527	4.36156	8.76249	24.3493	32.1348	24.112	7.27311	26.8654	-1.86179	0.275136	1.67848e-08	down	NA	NA	NA
LOC_Os06g42120	chr6-26443380-26444429	0.50668	0.64385	0.769946	2.4369	3.3206	2.91223	0.640159	2.88991	-2.1447	0.226141	0.000513034	down	GO:0001101,GO:0002376,GO:0003674,GO:0003824,GO:0006082,GO:0006790,GO:0006807,GO:0006950,GO:0006952,GO:0006955,GO:0008146,GO:0008150,GO:0008152,GO:0009058,GO:0009605,GO:0009607,GO:0009611,GO:0009694,GO:0009719,GO:0009725,GO:0009753,GO:0009814,GO:0009861,GO:0009987,GO:0010033,GO:0010817,GO:0016143,GO:0016144,GO:0016740,GO:0016782,GO:0019748,GO:0019752,GO:0019757,GO:0019758,GO:0019760,GO:0019761,GO:…	ko:K22312	Belongs to the sulfotransferase 1 family
LOC_Os06g42060	chr1-35215869-35217415	24.3206	26.1219	23.5824	0	0	0	24.675	0	8.56638	379.086	1.25827e-12	up	NA	NA	NA
LOC_Os06g42030	chr6-26351025-26357273	15.7804	16.9422	16.4183	42.6918	41.6984	42.5551	16.3803	42.3151	-1.34537	0.393553	1.37659e-87	down	GO:0003674,GO:0005215,GO:0005575,GO:0005623,GO:0005886,GO:0006810,GO:0006811,GO:0006812,GO:0006813,GO:0008150,GO:0008324,GO:0009987,GO:0015075,GO:0015077,GO:0015079,GO:0015318,GO:0015672,GO:0016020,GO:0022857,GO:0022890,GO:0030001,GO:0034220,GO:0044464,GO:0046873,GO:0051179,GO:0051234,GO:0055085,GO:0071804,GO:0071805,GO:0071944,GO:0098655,GO:0098660,GO:0098662	ko:K03549	Potassium transporter
LOC_Os06g41670	chr6-26104118-26106028	2.31625	1.35845	1.9494	0.883709	0.917465	0.59738	1.8747	0.799518	1.24937	2.37737	0.00882618	up	NA	NA	NB-ARC domain
LOC_Os06g41608	chr6-26045925-26051002	1.0484	0.499586	0.735297	0.036363	0	0	0.761095	0.012121	5.84339	57.4162	4.9668e-06	up	NA	NA	NB-ARC domain
LOC_Os06g40780	chr6-25409096-25413999	2.7682	1.56644	1.89294	4.99266	6.15526	6.04939	2.07586	5.73244	-1.44597	0.367046	4.63262e-07	down	GO:0003674,GO:0003676,GO:0003677,GO:0003700,GO:0005488,GO:0005575,GO:0005622,GO:0005623,GO:0005634,GO:0006355,GO:0008150,GO:0009653,GO:0009888,GO:0009889,GO:0009933,GO:0010014,GO:0010468,GO:0010556,GO:0019219,GO:0019222,GO:0031323,GO:0031326,GO:0032502,GO:0043226,GO:0043227,GO:0043229,GO:0043231,GO:0043565,GO:0044424,GO:0044464,GO:0048507,GO:0048532,GO:0048856,GO:0050789,GO:0050794,GO:0051171,GO:…	NA	Belongs to the GRAS family
LOC_Os06g40760	chr6-25394331-25394675	10.8562	9.8761	6.74875	22.6949	22.6378	22.6901	9.16034	22.6743	-1.28893	0.409256	7.65524e-05	down	NA	NA	NA
LOC_Os06g40030	chr6-24942753-24946371	5.59798	5.87311	5.44711	10.9448	12.3759	11.356	5.6394	11.5589	-1.01192	0.495885	6.41e-14	down	NA	NA	Serine threonine-protein kinase
LOC_Os06g39970	chr6-24908619-24911700	0.777371	0.493912	0.767837	1.98624	1.88016	1.73759	0.679707	1.86799	-1.43607	0.369572	0.000612553	down	NA	ko:K10999	Cellulose synthase
LOC_Os06g39880	chr6-24848321-24850321	22.9519	25.9881	23.4224	10.9186	12.7156	10.5899	24.1208	11.408	1.10396	2.14943	8.64751e-15	up	GO:0003674,GO:0003824,GO:0004497,GO:0006629,GO:0008150,GO:0008152,GO:0008202,GO:0010268,GO:0010817,GO:0016128,GO:0016131,GO:0016491,GO:0042445,GO:0042592,GO:0044238,GO:0048878,GO:0055088,GO:0055114,GO:0065007,GO:0065008,GO:0071704,GO:1901360,GO:1901615	ko:K15639	Belongs to the cytochrome P450 family
LOC_Os06g39875	chr6-24833199-24835864	4.90042	4.32437	2.48222	1.47305	2.37894	1.21705	3.90233	1.68968	1.22823	2.34279	0.0111264	up	GO:0000054,GO:0003674,GO:0003824,GO:0003924,GO:0005575,GO:0005622,GO:0005623,GO:0005634,GO:0005737,GO:0006403,GO:0006405,GO:0006606,GO:0006611,GO:0006810,GO:0006886,GO:0006913,GO:0008104,GO:0008150,GO:0015031,GO:0015833,GO:0015931,GO:0016462,GO:0016787,GO:0016817,GO:0016818,GO:0017038,GO:0017111,GO:0022613,GO:0031503,GO:0033036,GO:0033365,GO:0033750,GO:0034504,GO:0034613,GO:0042254,GO:0042886,GO:…	ko:K07936	GTP-binding protein involved in nucleocytoplasmic transport. Required for the import of protein into the nucleus and also for RNA export. Involved in chromatin condensation and control of cell cycle
LOC_Os06g39390	chr6-24576781-24579007	2.06297	1.40436	2.95574	5.31533	4.96653	5.83454	2.14102	5.37213	-1.29969	0.406213	2.70192e-05	down	GO:0003674,GO:0003824,GO:0016410,GO:0016740,GO:0016746,GO:0016747	NA	Transferase family
LOC_Os06g39120	chr6-24439733-24441091	7.20904	5.28502	5.43527	1.00016	1.16816	2.5233	5.97644	1.56387	1.96395	3.9013	5.31216e-07	up	NA	NA	NA
LOC_Os06g39080	chr6-24412429-24414212	1.336	0.818527	1.91416	8.94985	3.84177	5.75916	1.35623	6.18359	-2.16292	0.223304	4.09671e-09	down	GO:0003674,GO:0003824,GO:0005575,GO:0005622,GO:0005623,GO:0008194,GO:0016740,GO:0016757,GO:0016758,GO:0035251,GO:0043226,GO:0043227,GO:0043229,GO:0043231,GO:0044424,GO:0044464,GO:0046527,GO:0080043,GO:0080044	NA	Belongs to the UDP-glycosyltransferase family
LOC_Os06g38780	chr6-24215936-24220627	3.5915	4.3756	4.42235	16.9952	17.3324	17.4506	4.12982	17.2594	-2.0371	0.243654	7.68109e-67	down	NA	NA	Belongs to the protein kinase superfamily. Ser Thr protein kinase family
LOC_Os06g38764	chr6-24213349-24220627	10.3426	8.43027	8.68544	34.7301	35.8019	34.1553	9.15276	34.8958	-1.90979	0.266131	3.35227e-35	down	NA	NA	NA
LOC_Os06g38670	chr6-24143131-24146914	6.21611	5.37313	7.07348	13.4709	14.211	12.1402	6.22091	13.274	-1.06915	0.476598	1.83441e-15	down	NA	NA	Belongs to the protein kinase superfamily. Ser Thr protein kinase family
LOC_Os06g38660	chr6-24139930-24141141	15.559	15.8629	12.7014	33.7721	34.554	32.7556	14.7078	33.6939	-1.17448	0.443043	2.07751e-13	down	NA	NA	NA
LOC_Os06g38571	chr6-24043737-24044591	3.58409	3.22603	4.53863	1.97517	1.49136	1.14445	3.78292	1.53699	1.31987	2.49643	0.00862253	up	NA	NA	NA
LOC_Os06g38456	chr6-23825891-23830195	1.2274	1.42971	1.69935	4.38641	4.76677	5.18213	1.45215	4.77844	-1.69047	0.309825	3.72652e-13	down	NA	NA	Belongs to the protein kinase superfamily. Ser Thr protein kinase family
LOC_Os06g36670	chr6-22516002-22517020	2.67312	4.13985	3.19887	9.94368	7.97726	6.08167	3.33728	8.00087	-1.23808	0.423937	0.000161727	down	GO:0001101,GO:0003674,GO:0004857,GO:0004864,GO:0005488,GO:0005515,GO:0005575,GO:0005622,GO:0005623,GO:0005634,GO:0005737,GO:0005829,GO:0006950,GO:0007154,GO:0007165,GO:0007275,GO:0008150,GO:0008289,GO:0009266,GO:0009409,GO:0009414,GO:0009415,GO:0009628,GO:0009719,GO:0009725,GO:0009737,GO:0009738,GO:0009755,GO:0009791,GO:0009845,GO:0009892,GO:0009987,GO:0010033,GO:0010035,GO:0010427,GO:0010563,GO:…	ko:K14496	Polyketide cyclase / dehydrase and lipid transport
LOC_Os06g36390	chr6-22351568-22352862	38.6919	39.5382	41.1571	82.7714	82.5118	79.6892	39.7958	81.6575	-1.01307	0.495489	3.3963e-21	down	NA	NA	NA
LOC_Os06g36330	chr6-22293397-22295103	3.6876	4.68593	4.48292	10.9924	11.5082	9.42006	4.28548	10.6402	-1.28701	0.409799	3.78933e-09	down	GO:0003674,GO:0005215,GO:0005575,GO:0005622,GO:0005623,GO:0005737,GO:0005768,GO:0005770,GO:0006810,GO:0006855,GO:0007275,GO:0007568,GO:0008150,GO:0009653,GO:0010008,GO:0010015,GO:0010150,GO:0010252,GO:0012505,GO:0015238,GO:0015893,GO:0016020,GO:0022622,GO:0022857,GO:0031090,GO:0031347,GO:0031348,GO:0031410,GO:0031982,GO:0032501,GO:0032502,GO:0040008,GO:0042221,GO:0042493,GO:0042592,GO:0043226,GO:…	ko:K03327	Belongs to the multi antimicrobial extrusion (MATE) (TC 2.A.66.1) family
LOC_Os06g36270	chr6-22233387-22237577	41.4746	42.5027	42.6233	18.7197	21.2123	17.9454	42.2002	19.2925	1.15279	2.22343	1.63699e-58	up	NA	ko:K00924	Belongs to the protein kinase superfamily. Ser Thr protein kinase family
LOC_Os06g36030	chr6-22041990-22043106	2.28618	1.45255	2.2234	5.22285	3.99542	5.11009	1.98738	4.77612	-1.24248	0.422644	0.00155104	down	GO:0000165,GO:0000186,GO:0000209,GO:0001932,GO:0001934,GO:0003674,GO:0003824,GO:0004672,GO:0004674,GO:0004706,GO:0004709,GO:0004842,GO:0005488,GO:0005515,GO:0005575,GO:0005622,GO:0005623,GO:0005737,GO:0006355,GO:0006357,GO:0006464,GO:0006468,GO:0006508,GO:0006511,GO:0006793,GO:0006796,GO:0006807,GO:0006950,GO:0006970,GO:0007154,GO:0007165,GO:0007254,GO:0007256,GO:0007346,GO:0008150,GO:0008152,GO:…	NA	SWIM zinc finger
LOC_Os06g35866	chr6-21859644-21860924	1.4619	3.29313	2.90813	0.958779	0.622126	1.27311	2.55438	0.951337	1.45289	2.73756	0.00615316	up	NA	NA	Bulb-type mannose-specific lectin
LOC_Os06g35165	chr6-21436398-21436763	8.37267	13.2992	17.3882	0	0.870977	0	13.02	0.290326	5.51912	45.8586	5.58073e-07	up	NA	NA	NA
LOC_Os06g35060	chr6-21347585-21348805	9.99444	10.8167	10.8114	2.13865	2.06174	1.62273	10.5408	1.94104	2.46252	5.51178	3.4827e-13	up	GO:0003674,GO:0005488,GO:0005575,GO:0005622,GO:0005623,GO:0005737,GO:0006810,GO:0006811,GO:0006812,GO:0006873,GO:0006875,GO:0008150,GO:0009987,GO:0019725,GO:0030001,GO:0030003,GO:0042592,GO:0043167,GO:0043169,GO:0044424,GO:0044464,GO:0046872,GO:0046914,GO:0046916,GO:0048878,GO:0050801,GO:0051179,GO:0051234,GO:0055065,GO:0055076,GO:0055080,GO:0055082,GO:0065007,GO:0065008,GO:0098771	NA	Heavy-metal-associated domain
LOC_Os06g34390	chr6-21073912-21075645	3.33812	3.83637	3.75968	9.82769	7.35357	8.08841	3.64472	8.42322	-1.18492	0.439849	5.96482e-07	down	NA	NA	RING-like zinc finger
LOC_Os06g34020	chr6-20879454-20884448	10.9741	12.6801	11.8652	26.0107	28.5499	26.7001	11.8398	27.0869	-1.1695	0.444576	2.75355e-19	down	GO:0001871,GO:0003674,GO:0003824,GO:0004553,GO:0005488,GO:0005575,GO:0005618,GO:0005623,GO:0005886,GO:0007154,GO:0008150,GO:0008422,GO:0009505,GO:0009987,GO:0015926,GO:0016020,GO:0016787,GO:0016798,GO:0030246,GO:0030247,GO:0030312,GO:0031224,GO:0031225,GO:0031226,GO:0042973,GO:0044425,GO:0044459,GO:0044464,GO:0046658,GO:0071944	NA	Belongs to the glycosyl hydrolase 17 family
LOC_Os06g33970	chr6-20846419-20847307	55.7268	58.7678	54.9996	7.42582	7.88876	6.971	56.4981	7.42853	2.95012	7.72813	1.70822e-65	up	NA	NA	VQ motif
LOC_Os06g33200	chr6-20262229-20263040	10.6927	12.1887	12.9988	37.8139	35.1362	33.7417	11.9601	35.5639	-1.54701	0.34222	2.77686e-18	down	NA	NA	BEST Arabidopsis thaliana protein match is
LOC_Os06g32600	chr6-19877057-19877990	1.2518	1.67022	0	3.61234	2.10956	2.87797	0.974006	2.86662	-1.54739	0.342129	0.033041	down	GO:0006950,GO:0006952,GO:0008150,GO:0050896	NA	Plant thionin
LOC_Os06g30920	chr6-19240975-19241372	149.227	156.241	168.635	0	0	0	158.034	0	9.80109	892.12	1.82034e-16	up	NA	NA	NA
LOC_Os06g30640	chr6-18980329-18981846	2.35516	2.13768	2.6586	6.4727	6.08995	5.0494	2.38381	5.87068	-1.27654	0.412784	2.68599e-05	down	GO:0003674,GO:0003824,GO:0004497,GO:0005575,GO:0008150,GO:0008152,GO:0009058,GO:0016020,GO:0016491,GO:0016705,GO:0016709,GO:0019748,GO:0044550,GO:0055114	ko:K07408,ko:K20556	Belongs to the cytochrome P450 family
LOC_Os06g29790	chr6-13613119-13618342	21.5566	20.8951	20.7569	6.87494	6.39918	5.03659	21.0695	6.10357	1.80852	3.50282	1.67267e-48	up	GO:0005575,GO:0005622,GO:0005623,GO:0005737,GO:0005794,GO:0005802,GO:0005886,GO:0006810,GO:0006811,GO:0006817,GO:0006820,GO:0006950,GO:0007154,GO:0008150,GO:0009267,GO:0009605,GO:0009987,GO:0009991,GO:0012505,GO:0015698,GO:0016020,GO:0016036,GO:0031667,GO:0031668,GO:0031669,GO:0031984,GO:0033554,GO:0042594,GO:0043226,GO:0043227,GO:0043229,GO:0043231,GO:0044422,GO:0044424,GO:0044431,GO:0044444,GO:…	ko:K17808	EXS family
LOC_Os06g29730	chr6-13667936-13669822	23.9743	24.3889	26.5251	10.4455	8.82691	9.80573	24.9628	9.69271	1.38812	2.61738	1.23561e-09	up	NA	NA	NA
LOC_Os06g29700	chr6-13674199-13676198	2.14208	3.20806	3.34809	1.2878	1.24149	0.781713	2.89941	1.10367	1.41584	2.66814	0.000841805	up	NA	NA	domain in FBox and BRCT domain containing plant proteins
LOC_Os06g29350	chr6-13946596-13959247	0.329229	0.188262	0.210123	0.62348	0.462354	0.946151	0.242538	0.677328	-1.46233	0.362906	0.00465116	down	NA	ko:K10357	Belongs to the TRAFAC class myosin-kinesin ATPase superfamily. Myosin family
LOC_Os06g29110	chr6-14157317-14162655	1.63402	1.16797	1.11737	0.0920962	0.0956141	0	1.30645	0.0625701	4.38923	20.9551	0.000176403	up	GO:0005575,GO:0005623,GO:0005886,GO:0006950,GO:0006952,GO:0008150,GO:0016020,GO:0044464,GO:0050896,GO:0071944	ko:K08472	May be involved in modulation of pathogen defense and leaf cell death
LOC_Os06g27610	chr6-15447074-15450106	199.01	192.089	188.942	0	0	0	193.347	0	12.5166	5859.53	2.74934e-26	up	NA	NA	NA
LOC_Os06g23114	chr6-18405074-18408436	0.636597	0.693377	0.995008	1.4762	1.9583	2.17795	0.774994	1.87082	-1.24156	0.422916	0.0102488	down	NA	ko:K00276	amine oxidase
LOC_Os06g22980	chr6-18501899-18505025	2.0144	1.40094	1.48917	0.589157	0.560689	0.730153	1.63484	0.626666	1.40667	2.65124	0.000559441	up	GO:0000003,GO:0000030,GO:0003674,GO:0003824,GO:0005575,GO:0005622,GO:0005623,GO:0005737,GO:0005794,GO:0008150,GO:0008152,GO:0009846,GO:0009856,GO:0009987,GO:0012505,GO:0016740,GO:0016757,GO:0016758,GO:0019187,GO:0022414,GO:0032501,GO:0043226,GO:0043227,GO:0043229,GO:0043231,GO:0044424,GO:0044444,GO:0044464,GO:0044706,GO:0051704,GO:0051753,GO:0070085,GO:0071554,GO:0071669,GO:0097502	ko:K20924	Belongs to the glycosyltransferase 2 family
LOC_Os06g22919	chr6-18552798-18556813	136.01	134.429	133.081	45.5906	48.2017	51.2262	134.507	48.3395	1.50072	2.82983	1.87849e-94	up	NA	ko:K08235	Catalyzes xyloglucan endohydrolysis (XEH) and or endotransglycosylation (XET). Cleaves and religates xyloglucan polymers, an essential constituent of the primary cell wall, and thereby participates in cell wall construction of growing tissues
LOC_Os06g22390	chr6-12968146-12969157	8.91596	9.94023	7.36227	22.6039	27.4048	24.0115	8.73949	24.6734	-1.47534	0.359649	2.13132e-14	down	NA	NA	NA
LOC_Os06g22290	chr6-12886654-12889829	2.21097	2.34127	2.57582	1.0523	0.919993	1.00016	2.37602	0.990816	1.28563	2.43789	0.000201282	up	GO:0005575,GO:0005623,GO:0005886,GO:0016020,GO:0044464,GO:0071944	NA	Legume lectin domain
LOC_Os06g20900	chr6-12031056-12034616	40.6402	41.5551	38.9108	5.50985	7.45374	6.47373	40.3687	6.47911	2.66468	6.34085	7.03782e-85	up	NA	NA	NA
LOC_Os06g20410	chr6-11740599-11749366	12.3986	13.1959	13.2555	6.69718	6.01022	5.54669	12.95	6.0847	1.1122	2.16175	5.55343e-14	up	NA	NA	PHD-finger
LOC_Os06g20150	chr6-11591042-11592380	18.916	15.1538	18.3716	6.67497	7.44327	6.17149	17.4805	6.76325	1.39284	2.62595	3.15034e-12	up	NA	ko:K00430	Belongs to the peroxidase family. Classical plant (class III) peroxidase subfamily
LOC_Os06g19540	chr6-11145856-11147832	0.703489	1.78788	2.13803	2.96053	4.82996	5.61587	1.54313	4.46879	-1.49837	0.353953	0.00582909	down	NA	ko:K10251	Belongs to the short-chain dehydrogenases reductases (SDR) family
LOC_Os06g19420	chr6-11053996-11055085	13.2717	15.7016	12.1006	4.127	4.28464	6.576	13.6913	4.99588	1.48128	2.79196	0.000339057	up	GO:0000003,GO:0000075,GO:0000228,GO:0000278,GO:0000280,GO:0000775,GO:0000776,GO:0000777,GO:0000778,GO:0000779,GO:0000780,GO:0000793,GO:0000794,GO:0000819,GO:0000940,GO:0000942,GO:0003674,GO:0003824,GO:0004672,GO:0005575,GO:0005622,GO:0005623,GO:0005634,GO:0005654,GO:0005694,GO:0005737,GO:0005829,GO:0006464,GO:0006468,GO:0006793,GO:0006796,GO:0006807,GO:0006996,GO:0007049,GO:0007059,GO:0007062,GO:…	ko:K02178	Protein kinase domain
LOC_Os06g19260	chr6-10965759-10969111	6.53968	7.09401	7.31992	1.05482	1.24445	1.17144	6.98454	1.1569	2.61915	6.14386	1.61935e-27	up	NA	NA	Domain of unknown function
LOC_Os06g19200	chr6-10952930-10953340	37.2798	31.5815	34.3677	0	0.387807	0	34.4097	0.129269	7.98239	252.894	2.9339e-11	up	NA	NA	NA
LOC_Os06g19130	chr6-10902278-10912396	2.97556	3.29159	3.58501	0.095833	0.14924	0.152701	3.28405	0.132591	4.66062	25.2921	4.04178e-16	up	NA	NA	Domain of unknown function
LOC_Os06g19010	chr6-10827488-10830506	2.2957	2.36063	2.36853	1.14408	1.07466	1.21532	2.34162	1.14469	1.05659	2.08	0.00142738	up	NA	NA	Domain of unknown function
LOC_Os06g18960	chr6-10795274-10799330	1.12236	1.68893	1.13104	0.0532701	0	0.113175	1.31411	0.0554816	4.60048	24.2595	1.0919e-06	up	NA	NA	Domain of unknown function
LOC_Os06g18850	chr6-10712592-10720600	3.79756	3.91469	4.3575	1.11824	1.18514	1.13838	4.02325	1.14725	1.83456	3.56662	9.04835e-22	up	NA	NA	Domain of unknown function
LOC_Os06g18820	chr6-10684793-10689386	3.98795	5.24233	4.76446	1.98416	2.05995	2.76638	4.66492	2.27016	1.06589	2.09345	0.00312094	up	NA	NA	U-box domain-containing protein
LOC_Os06g18790	chr6-10597076-10598059	6.9205	8.07953	7.57177	30.424	23.9731	25.8549	7.52393	26.7507	-1.80626	0.285932	8.16703e-20	down	GO:0003674,GO:0003824,GO:0005575,GO:0005622,GO:0005623,GO:0008194,GO:0016740,GO:0016757,GO:0016758,GO:0035251,GO:0043226,GO:0043227,GO:0043229,GO:0043231,GO:0044424,GO:0044464,GO:0046527,GO:0080043,GO:0080044	NA	Belongs to the UDP-glycosyltransferase family
LOC_Os06g18749	chr6-10669742-10671662	24.5485	21.1998	24.1599	67.4516	64.8839	61.0401	23.3027	64.4585	-1.44506	0.367277	6.41601e-61	down	GO:0003674,GO:0003824,GO:0005575,GO:0005622,GO:0005623,GO:0008194,GO:0016740,GO:0016757,GO:0016758,GO:0035251,GO:0043226,GO:0043227,GO:0043229,GO:0043231,GO:0044424,GO:0044464,GO:0046527,GO:0080043,GO:0080044	NA	Belongs to the UDP-glycosyltransferase family
LOC_Os06g18670	chr6-10549625-10551069	140.828	149.401	144.493	59.4645	52.3263	58.8233	144.908	56.8713	1.37279	2.58972	3.79644e-91	up	GO:0003674,GO:0003824,GO:0005575,GO:0005622,GO:0005623,GO:0008194,GO:0016740,GO:0016757,GO:0016758,GO:0035251,GO:0043226,GO:0043227,GO:0043229,GO:0043231,GO:0044424,GO:0044464,GO:0046527,GO:0080043,GO:0080044	NA	Belongs to the UDP-glycosyltransferase family
LOC_Os06g18150	chr6-10536794-10539849	1.71964	0.819445	1.17592	2.71382	4.22622	2.26507	1.23833	3.06837	-1.29067	0.408761	0.0295533	down	NA	NA	Carbohydrate-binding protein of the ER
LOC_Os06g18000	chr6-10465701-10467681	90.8371	92.4687	96.2199	36.8893	33.0685	31.0363	93.1752	33.6647	1.49118	2.81119	2.99513e-94	up	GO:0003674,GO:0003824,GO:0004672,GO:0004674,GO:0004713,GO:0005575,GO:0005623,GO:0005886,GO:0006464,GO:0006468,GO:0006793,GO:0006796,GO:0006807,GO:0008150,GO:0008152,GO:0009987,GO:0010941,GO:0010942,GO:0016020,GO:0016301,GO:0016310,GO:0016740,GO:0016772,GO:0016773,GO:0018108,GO:0018193,GO:0018212,GO:0019538,GO:0031347,GO:0031349,GO:0036211,GO:0043170,GO:0043412,GO:0044237,GO:0044238,GO:0044260,GO:…	NA	Protein kinase domain
LOC_Os06g17950	chr6-10454242-10455912	11.207	10.1953	12.1687	37.2097	38.5356	37.6725	11.1903	37.8059	-1.73194	0.301047	3.30736e-44	down	NA	ko:K13457	NB-ARC domain
LOC_Os06g17890	chr6-10405799-10407014	0.616827	1.76359	0.562396	6.11873	9.23993	8.86331	0.980937	8.07399	-3.01666	0.123565	0.000378351	down	NA	ko:K13457	disease resistance protein
LOC_Os06g17880	chr6-10399645-10404059	8.54406	9.25554	8.12879	3.01497	3.13014	3.45691	8.6428	3.20067	1.45752	2.74637	1.34702e-16	up	NA	ko:K13457	disease resistance protein
LOC_Os06g17600	chr6-10308040-10309540	0.576448	0.366253	1.40155	8.31735	6.65619	7.91495	0.781416	7.6295	-3.24749	0.105295	3.39265e-10	down	NA	NA	Domain of unknown function
LOC_Os06g17400	chr6-10204040-10204417	2.25191	3.8631	5.33829	8.12298	8.43327	8.62883	3.81777	8.39503	-1.10493	0.464925	0.0263265	down	NA	NA	NA
LOC_Os06g17396	chr6-10197817-10199186	0.994127	1.65803	1.8128	6.27545	5.11905	5.71392	1.48832	5.70281	-1.90806	0.26645	1.77372e-07	down	NA	NA	NA
LOC_Os06g17393	chr6-10192569-10193423	1.39381	2.08743	3.26781	8.25979	5.77901	6.86673	2.24969	6.96851	-1.59952	0.329986	7.86331e-05	down	NA	NA	NA
LOC_Os06g17120	chr6-10105351-10107119	0.481188	1.37578	0.614216	1.90929	1.35152	1.936	0.823728	1.73227	-1.04701	0.483969	0.0432644	down	NA	NA	UDP-glucoronosyl and UDP-glucosyl transferase
LOC_Os06g17076	chr6-10045253-10047573	1.08263	0.386924	0.616936	1.83058	2.9141	3.75951	0.695498	2.83473	-2.01008	0.24826	0.00039658	down	NA	NA	NA
LOC_Os06g17063	chr6-10038856-10041862	0.787075	0.675105	0.789382	1.98737	1.17902	2.26193	0.750521	1.80944	-1.24609	0.421591	0.00738411	down	NA	NA	Reverse transcriptase (RNA-dependent DNA polymerase)
LOC_Os06g17020	chr6-10027221-10029073	0.91875	1.22585	1.84289	5.55107	2.23643	4.04852	1.32916	3.94534	-1.54156	0.343513	9.33469e-05	down	NA	NA	UDP-Glycosyltransferase
LOC_Os06g16780	chr7-17267761-17268412	4.98276	2.37439	3.02871	0	0	0	3.46195	0	6.21099	74.0789	2.9729e-06	up	NA	NA	F-box domain
LOC_Os06g16640	chr6-9806730-9809818	19.4714	16.1754	15.3797	52.865	51.0824	52.6659	17.0088	52.2044	-1.59718	0.330523	1.66945e-49	down	NA	NA	Neprosin activation peptide
LOC_Os06g16630	chr6-9801683-9802872	2.3482	3.17041	3.38989	1.58818	1.46564	1.12472	2.9695	1.39285	1.11538	2.16652	0.0384983	up	NA	NA	NA
LOC_Os06g16450	chr6-9632381-9641917	2.34211	2.48828	2.59052	0.865609	0.718939	0.441366	2.47363	0.675305	1.89181	3.711	6.0849e-10	up	NA	NA	NB-ARC domain
LOC_Os06g16280	chr6-9450540-9465042	33.3985	36.1245	36.6347	16.1274	17.0479	16.3752	35.3859	16.5168	1.1234	2.1786	1.44063e-46	up	GO:0003674,GO:0005215,GO:0005488,GO:0005515,GO:0005575,GO:0005622,GO:0005623,GO:0005634,GO:0005635,GO:0005737,GO:0005829,GO:0006606,GO:0006810,GO:0006886,GO:0006913,GO:0008104,GO:0008150,GO:0008536,GO:0008565,GO:0012505,GO:0015031,GO:0015833,GO:0017016,GO:0017038,GO:0019899,GO:0022613,GO:0031267,GO:0031647,GO:0031967,GO:0031975,GO:0033036,GO:0033365,GO:0034504,GO:0034613,GO:0042254,GO:0042393,GO:…	ko:K00876,ko:K20224	Importin-9
LOC_Os06g16190	chr6-9415572-9415724	4.45083	6.36275	5.07259	13.0446	9.37581	18.1205	5.29539	13.5136	-1.32557	0.398991	0.0379312	down	NA	NA	NA
LOC_Os06g16150	chr6-9389846-9391353	0.564471	1.39871	0.823455	2.85059	3.80504	3.46069	0.928878	3.3721	-1.83201	0.280873	5.02893e-05	down	GO:0003674,GO:0003824,GO:0005575,GO:0005622,GO:0005623,GO:0005737,GO:0005794,GO:0008150,GO:0008374,GO:0009987,GO:0012505,GO:0016407,GO:0016413,GO:0016740,GO:0016746,GO:0016747,GO:0043226,GO:0043227,GO:0043229,GO:0043231,GO:0044424,GO:0044444,GO:0044464,GO:0071554	NA	GDSL/SGNH-like Acyl-Esterase family found in Pmr5 and Cas1p
LOC_Os06g16110	chr6-9369047-9369737	1.72462	1.87844	2.69559	7.7762	3.45996	7.08038	2.09955	6.10551	-1.51284	0.350421	0.00170622	down	NA	NA	NA
LOC_Os06g16030	chr6-9322309-9336213	17.9324	15.576	17.2813	0	0	0	16.9299	0	9.78884	884.576	2.01603e-16	up	GO:0003674,GO:0003824,GO:0016787,GO:0016810,GO:0016811	ko:K01426	Amidase
LOC_Os06g15962	chr6-9303086-9303849	10.2503	9.76899	11.987	43.2039	41.9334	41.1981	10.6688	42.1118	-1.9556	0.257813	1.74616e-27	down	NA	NA	NA
LOC_Os06g15754	chr6-9169576-9172049	3.85667	2.10033	3.51634	9.44001	12.3797	8.44452	3.15778	10.0881	-1.65397	0.317764	0.00263857	down	NA	NA	NA
LOC_Os06g15680	chr6-9084744-9086513	1.20314	1.14664	1.09697	2.35079	2.62832	3.36158	1.14892	2.78023	-1.25104	0.420147	0.00258887	down	NA	ko:K00512	Belongs to the cytochrome P450 family
LOC_Os06g15020	chr6-8871402-8873117	1.01396	1.54616	1.38673	0	0.0949308	0	1.31562	0.0316436	5.30522	39.5393	5.26286e-05	up	GO:0000003,GO:0000902,GO:0003006,GO:0003674,GO:0003824,GO:0004312,GO:0005575,GO:0005622,GO:0005623,GO:0005737,GO:0005783,GO:0006950,GO:0008150,GO:0008152,GO:0009058,GO:0009266,GO:0009314,GO:0009409,GO:0009416,GO:0009628,GO:0009653,GO:0009826,GO:0009856,GO:0009922,GO:0009987,GO:0010025,GO:0010166,GO:0012505,GO:0016020,GO:0016043,GO:0016049,GO:0016740,GO:0016746,GO:0016747,GO:0022414,GO:0032501,GO:…	ko:K15397	3-ketoacyl-CoA synthase
LOC_Os06g14780	chr6-8714682-8719220	14.187	15.8416	18.5339	57.1898	42.5235	50.9133	16.1875	50.2088	-1.60784	0.328089	6.01881e-38	down	NA	NA	At1g66480-like
LOC_Os06g14450	chr6-8423776-8427309	128.224	125.33	122.163	59.1867	57.4759	60.4955	125.239	59.0527	1.10801	2.15548	4.23257e-88	up	NA	ko:K07195	Exo70 exocyst complex subunit
LOC_Os06g14180	chr6-8231466-8232340	1.94565	2.78143	2.12875	6.14098	6.37555	3.72765	2.28528	5.41473	-1.22159	0.42881	0.00378367	down	NA	NA	NA
LOC_Os06g13950	chr6-8119743-8124801	1.98409	2.16764	2.16198	0.741875	0.996746	1.298	2.10457	1.01221	1.08384	2.11967	0.000783777	up	GO:0003674,GO:0003676,GO:0003723,GO:0003824,GO:0004518,GO:0004519,GO:0005488,GO:0005575,GO:0005622,GO:0005623,GO:0006139,GO:0006725,GO:0006807,GO:0008150,GO:0008152,GO:0009451,GO:0009987,GO:0016070,GO:0016787,GO:0016788,GO:0034641,GO:0043170,GO:0043226,GO:0043227,GO:0043229,GO:0043231,GO:0043412,GO:0044237,GO:0044238,GO:0044424,GO:0044464,GO:0046483,GO:0071704,GO:0090304,GO:0090305,GO:0097159,GO:…	ko:K14442	Pentacotripeptide-repeat region of PRORP
LOC_Os06g13940	chr6-8117925-8118732	4.63537	6.22495	7.87632	1.90005	1.18358	1.00919	6.24554	1.36427	2.214	4.6396	3.99722e-06	up	NA	NA	NA
LOC_Os06g13210	chr6-7620656-7624038	3.40964	3.55182	3.32565	1.85917	1.559	1.44323	3.42904	1.62046	1.10285	2.14778	0.000523069	up	GO:0008150,GO:0009605,GO:0009607,GO:0009624,GO:0043207,GO:0050896,GO:0051704,GO:0051707	ko:K14638	POT family
LOC_Os06g13180	chr6-7589258-7590905	36.1563	42.1378	37.3925	15.8369	10.7355	13.9533	38.5622	13.5085	1.53576	2.89941	5.45521e-32	up	GO:0001101,GO:0003674,GO:0003824,GO:0004175,GO:0004222,GO:0005575,GO:0005623,GO:0005886,GO:0006508,GO:0006807,GO:0006950,GO:0006970,GO:0008150,GO:0008152,GO:0008233,GO:0008237,GO:0009628,GO:0009651,GO:0009719,GO:0009725,GO:0009753,GO:0010033,GO:0010035,GO:0010038,GO:0016020,GO:0016787,GO:0019538,GO:0031224,GO:0031225,GO:0032502,GO:0040007,GO:0042221,GO:0043170,GO:0044238,GO:0044425,GO:0044464,GO:…	ko:K07761,ko:K07999	Belongs to the peptidase M10A family
LOC_Os06g13080	chr6-7544481-7546577	19.9714	27.7767	29.6823	13.2513	10.7931	11.51	25.8101	11.8515	1.14649	2.21374	7.7739e-16	up	GO:0003674,GO:0003824,GO:0004842,GO:0005102,GO:0005488,GO:0005515,GO:0005575,GO:0005622,GO:0005623,GO:0005634,GO:0005737,GO:0006464,GO:0006807,GO:0008150,GO:0008152,GO:0009987,GO:0016567,GO:0016740,GO:0019538,GO:0019787,GO:0032446,GO:0033612,GO:0036211,GO:0043170,GO:0043226,GO:0043227,GO:0043229,GO:0043231,GO:0043412,GO:0044237,GO:0044238,GO:0044260,GO:0044267,GO:0044424,GO:0044464,GO:0070647,GO:…	ko:K08332	U-box domain
LOC_Os06g12980	chr6-7431592-7436066	3.13547	3.43094	3.2823	1.25668	0.434894	1.77992	3.2829	1.15716	1.5302	2.88826	0.000614006	up	NA	ko:K18810	Belongs to the cyclin family
LOC_Os06g12960	chr6-7422964-7424545	4.48011	6.83159	5.71868	14.0057	15.1	14.8779	5.67679	14.6612	-1.34254	0.394325	2.28631e-05	down	NA	NA	Domain of unknown function (DUF4228)
LOC_Os06g12950	chr6-7413945-7417387	5.90753	5.80074	5.05979	10.009	12.5701	11.4897	5.58935	11.3562	-1.00004	0.499986	0.000148804	down	NA	NA	NA
LOC_Os06g12940	chr6-7408394-7411356	16.0148	14.5992	15.0248	0.418608	0.325948	0.778183	15.2129	0.50758	4.93702	30.6331	4.40488e-31	up	NA	ko:K10374	NA
LOC_Os06g12824	chr6-7346553-7348142	1.17779	1.22453	1.17148	2.31735	3.10758	2.25652	1.19127	2.56048	-1.08032	0.472924	0.012516	down	NA	NA	NA
LOC_Os06g12669	chr6-7249284-7251441	3.34249	4.03502	4.46972	0.803793	0.938808	1.28077	3.94908	1.00779	1.99918	3.99773	1.45243e-06	up	NA	NA	NA
LOC_Os06g12610	chr6-7195240-7198442	11.9834	12.8881	11.6584	37.3095	36.0395	34.5665	12.1766	35.9719	-1.53988	0.343913	5.11067e-53	down	GO:0000003,GO:0003002,GO:0003006,GO:0003674,GO:0005215,GO:0005575,GO:0005618,GO:0005622,GO:0005623,GO:0005737,GO:0005783,GO:0005886,GO:0005911,GO:0006810,GO:0007275,GO:0007389,GO:0008150,GO:0009314,GO:0009416,GO:0009505,GO:0009506,GO:0009605,GO:0009606,GO:0009628,GO:0009629,GO:0009630,GO:0009639,GO:0009640,GO:0009653,GO:0009790,GO:0009791,GO:0009793,GO:0009908,GO:0009914,GO:0009925,GO:0009926,GO:…	ko:K13947	May act as a component of the auxin efflux carrier
LOC_Os06g12455	chr6-7083583-7083888	10.5707	10.6046	11.1597	0	0.520878	1.06591	10.7783	0.528931	4.39855	21.0909	3.82108e-06	up	NA	NA	NA
LOC_Os06g12450	chr6-7077395-7081814	0.490416	0.333848	0.574893	1.38993	0.983881	0.87247	0.466386	1.08209	-1.19135	0.437892	0.0313144	down	GO:0000271,GO:0003674,GO:0003824,GO:0005575,GO:0005622,GO:0005623,GO:0005737,GO:0005975,GO:0005976,GO:0005982,GO:0006073,GO:0008150,GO:0008152,GO:0009011,GO:0009058,GO:0009059,GO:0009250,GO:0009501,GO:0009507,GO:0009536,GO:0009987,GO:0016051,GO:0016740,GO:0016757,GO:0016758,GO:0019252,GO:0033692,GO:0034637,GO:0034645,GO:0043170,GO:0043226,GO:0043227,GO:0043229,GO:0043231,GO:0044042,GO:0044237,GO:…	ko:K00703	Belongs to the glycosyltransferase 1 family. Bacterial plant glycogen synthase subfamily
LOC_Os06g12320	chr6-7006744-7009819	0.0882095	0.33627	0.241276	1.11365	1.81687	2.2815	0.221919	1.73734	-2.93229	0.131007	2.24572e-05	down	NA	ko:K15015	Transmembrane amino acid transporter protein
LOC_Os06g11980	chr6-6439742-6441602	4.8146	3.48728	3.16061	10.4202	10.2773	8.48631	3.82083	9.72795	-1.33029	0.397687	2.46609e-05	down	NA	NA	zinc-finger of the FCS-type, C2-C2
LOC_Os06g11760	chr6-6260721-6261505	58.3385	64.6934	57.5406	31.4872	26.8017	29.2929	60.1908	29.1939	1.06674	2.09469	1.09249e-16	up	NA	NA	NA
LOC_Os06g11720	chr6-6229279-6234739	0.92024	0.877028	1.22041	2.48959	2.27139	1.52266	1.00589	2.09454	-1.03379	0.488427	0.0153811	down	NA	ko:K21374	Belongs to the UDP-glycosyltransferase family
LOC_Os06g11500	chr6-6100783-6109119	19.9249	22.2743	24.912	53.0702	58.0883	56.6166	22.3704	55.925	-1.29611	0.407223	6.05231e-46	down	GO:0000724,GO:0000725,GO:0005575,GO:0006139,GO:0006259,GO:0006281,GO:0006302,GO:0006310,GO:0006725,GO:0006807,GO:0006950,GO:0006974,GO:0008150,GO:0008152,GO:0009987,GO:0032991,GO:0033554,GO:0034641,GO:0042555,GO:0043170,GO:0044237,GO:0044238,GO:0044260,GO:0046483,GO:0050896,GO:0051716,GO:0071704,GO:0090304,GO:0097362,GO:1901360	ko:K10738	Belongs to the MCM family
LOC_Os06g11330	chr6-5973850-5984776	9.7316	9.49812	8.44523	19.1377	19.1003	18.8693	9.22498	19.0358	-1.02311	0.492055	4.92868e-10	down	GO:0000003,GO:0000900,GO:0003006,GO:0003674,GO:0003676,GO:0003677,GO:0003700,GO:0005488,GO:0005575,GO:0005622,GO:0005623,GO:0005634,GO:0006355,GO:0006417,GO:0007275,GO:0008150,GO:0009266,GO:0009628,GO:0009791,GO:0009889,GO:0009890,GO:0009892,GO:0009908,GO:0009909,GO:0009910,GO:0009987,GO:0010468,GO:0010556,GO:0010558,GO:0010605,GO:0010608,GO:0010629,GO:0017148,GO:0019219,GO:0019222,GO:0022414,GO:…	ko:K09260	K-box region
LOC_Os06g11294	chr6-5939425-5940686	14.2751	13.2689	11.8907	117.607	123.749	116.32	13.1449	119.225	-3.16074	0.111821	2.2831e-146	down	GO:0003674,GO:0003824,GO:0005575,GO:0005622,GO:0005623,GO:0006082,GO:0006629,GO:0006631,GO:0006633,GO:0006950,GO:0006952,GO:0008150,GO:0008152,GO:0008610,GO:0009058,GO:0009694,GO:0009695,GO:0009987,GO:0010817,GO:0016053,GO:0016491,GO:0016627,GO:0016628,GO:0016629,GO:0019752,GO:0031407,GO:0031408,GO:0032787,GO:0042445,GO:0042446,GO:0043436,GO:0044237,GO:0044238,GO:0044249,GO:0044255,GO:0044281,GO:…	ko:K05894	12-oxophytodienoate reductase
LOC_Os06g11290	chr6-5931704-5932971	9.03821	8.04896	4.59314	53.9807	52.9909	52.2326	7.22677	53.0681	-2.86193	0.137554	2.25207e-67	down	GO:0003674,GO:0003824,GO:0005575,GO:0005622,GO:0005623,GO:0006082,GO:0006629,GO:0006631,GO:0006633,GO:0006950,GO:0006952,GO:0008150,GO:0008152,GO:0008610,GO:0009058,GO:0009694,GO:0009695,GO:0009987,GO:0010817,GO:0016053,GO:0016491,GO:0016627,GO:0016628,GO:0016629,GO:0019752,GO:0031407,GO:0031408,GO:0032787,GO:0042445,GO:0042446,GO:0043436,GO:0044237,GO:0044238,GO:0044249,GO:0044255,GO:0044281,GO:…	ko:K05894	12-oxophytodienoate reductase
LOC_Os06g11240	chr6-5902161-5903631	31.1268	29.423	32.3184	8.1345	6.77997	8.39765	30.9561	7.77071	2.01775	4.04951	1.08179e-36	up	GO:0003674,GO:0003824,GO:0005575,GO:0005622,GO:0005623,GO:0006082,GO:0006629,GO:0006631,GO:0006633,GO:0006950,GO:0006952,GO:0008150,GO:0008152,GO:0008610,GO:0009058,GO:0009694,GO:0009695,GO:0009987,GO:0010817,GO:0016053,GO:0016491,GO:0016627,GO:0016628,GO:0016629,GO:0019752,GO:0031407,GO:0031408,GO:0032787,GO:0042445,GO:0042446,GO:0043436,GO:0044237,GO:0044238,GO:0044249,GO:0044255,GO:0044281,GO:…	ko:K05894	12-oxophytodienoate reductase
LOC_Os06g11210	chr6-5888675-5890228	13.9663	11.4746	11.197	3.25724	4.05799	3.2294	12.2126	3.51488	1.81961	3.52987	4.26589e-14	up	GO:0003674,GO:0003824,GO:0005575,GO:0005622,GO:0005623,GO:0006082,GO:0006629,GO:0006631,GO:0006633,GO:0006950,GO:0006952,GO:0008150,GO:0008152,GO:0008610,GO:0009058,GO:0009694,GO:0009695,GO:0009987,GO:0010817,GO:0016053,GO:0016491,GO:0016627,GO:0016628,GO:0016629,GO:0019752,GO:0031407,GO:0031408,GO:0032787,GO:0042445,GO:0042446,GO:0043436,GO:0044237,GO:0044238,GO:0044249,GO:0044255,GO:0044281,GO:…	ko:K05894	12-oxophytodienoate reductase
LOC_Os06g11200	chr6-5882891-5884523	1.73719	1.51765	2.37583	4.17754	4.06604	4.43768	1.87689	4.22709	-1.14431	0.452405	0.00387498	down	GO:0003674,GO:0003824,GO:0005575,GO:0005622,GO:0005623,GO:0006082,GO:0006629,GO:0006631,GO:0006633,GO:0006950,GO:0006952,GO:0008150,GO:0008152,GO:0008610,GO:0009058,GO:0009694,GO:0009695,GO:0009987,GO:0010817,GO:0016053,GO:0016491,GO:0016627,GO:0016628,GO:0016629,GO:0019752,GO:0031407,GO:0031408,GO:0032787,GO:0042445,GO:0042446,GO:0043436,GO:0044237,GO:0044238,GO:0044249,GO:0044255,GO:0044281,GO:…	ko:K05894	12-oxophytodienoate reductase
LOC_Os06g10920	chr6-5673455-5675935	0.63524	0.302706	0.579184	1.33666	1.38771	1.21705	0.50571	1.31381	-1.35591	0.390687	0.0309904	down	NA	ko:K13681	galactoside 2-alpha-L-fucosyltransferase
LOC_Os06g10850	chr6-5615769-5619217	2.58526	3.28516	2.96823	0.345387	0.627515	0.275171	2.94622	0.416024	2.84793	7.19965	5.67694e-08	up	GO:0005575,GO:0005576,GO:0005615,GO:0044421	NA	Lipase class 3 family protein
LOC_Os06g10820	chr6-5604806-5605411	3.65211	4.01609	3.58597	16.9738	12.8879	16.9544	3.75139	15.6054	-2.03355	0.244253	2.04006e-09	down	NA	NA	helix loop helix domain
LOC_Os06g10780	chr6-5592728-5594352	3.83187	4.17364	3.99283	1.64549	1.87918	1.22357	3.99944	1.58275	1.35946	2.56589	0.00354586	up	GO:0001067,GO:0001101,GO:0002376,GO:0002682,GO:0003674,GO:0003676,GO:0003677,GO:0003700,GO:0005488,GO:0005575,GO:0005622,GO:0005623,GO:0005634,GO:0006109,GO:0006355,GO:0006950,GO:0006952,GO:0006955,GO:0007154,GO:0007165,GO:0008150,GO:0009266,GO:0009408,GO:0009409,GO:0009605,GO:0009607,GO:0009611,GO:0009628,GO:0009719,GO:0009725,GO:0009751,GO:0009753,GO:0009814,GO:0009861,GO:0009863,GO:0009889,GO:…	NA	DNA-binding domain in plant proteins such as APETALA2 and EREBPs
LOC_Os06g10530	chr6-5394048-5394644	6.84399	14.6759	12.4801	4.11456	4.53871	4.91713	11.3333	4.52346	1.3521	2.55284	0.000261519	up	NA	NA	NA
LOC_Os06g10160	chr6-5159330-5162165	126.594	128.599	129.45	51.3977	51.105	49.8043	128.214	50.769	1.35995	2.56676	1.21587e-114	up	GO:0002682,GO:0002683,GO:0003674,GO:0003824,GO:0004672,GO:0004674,GO:0004675,GO:0004888,GO:0005575,GO:0005623,GO:0005886,GO:0006464,GO:0006468,GO:0006793,GO:0006796,GO:0006807,GO:0006950,GO:0006952,GO:0007154,GO:0007165,GO:0007166,GO:0007167,GO:0007178,GO:0008150,GO:0008152,GO:0009605,GO:0009607,GO:0009617,GO:0009987,GO:0016020,GO:0016301,GO:0016310,GO:0016740,GO:0016772,GO:0016773,GO:0019199,GO:…	NA	Protein kinase domain
LOC_Os06g10030	chr6-5072067-5072711	1.05578	1.0062	3.12849	6.66463	6.17786	7.07965	1.73016	6.64071	-1.90301	0.267385	0.000165811	down	NA	NA	NA
LOC_Os06g09980	chr6-5053677-5054804	27.2848	28.1836	26.2178	3.83074	4.283	2.97372	27.2287	3.69582	2.90259	7.47769	3.74076e-37	up	NA	NA	NA
LOC_Os06g09620	chr6-4869016-4872385	0.523024	0.581542	1.35113	2.98716	1.63225	1.50309	0.818566	2.04083	-1.28838	0.409411	0.00889673	down	NA	NA	NA
LOC_Os06g09310	chr6-4670874-4672150	18.3976	23.1241	25.0396	11.6616	6.49038	6.51318	22.1871	8.22172	1.45252	2.73685	1.30205e-12	up	GO:0003674,GO:0003824,GO:0004842,GO:0006464,GO:0006508,GO:0006511,GO:0006807,GO:0008150,GO:0008152,GO:0009056,GO:0009057,GO:0009987,GO:0010498,GO:0016567,GO:0016740,GO:0019538,GO:0019787,GO:0019941,GO:0030163,GO:0032446,GO:0036211,GO:0043161,GO:0043170,GO:0043412,GO:0043632,GO:0044237,GO:0044238,GO:0044248,GO:0044257,GO:0044260,GO:0044265,GO:0044267,GO:0051603,GO:0061630,GO:0061659,GO:0070647,GO:…	ko:K11982	RING-like zinc finger
LOC_Os06g09220	chr6-4624798-4627120	0.607744	0.434405	0.692643	2.39775	1.35135	1.60101	0.578264	1.78337	-1.60196	0.329428	0.00106564	down	GO:0001101,GO:0003674,GO:0003824,GO:0004497,GO:0006950,GO:0006970,GO:0008150,GO:0008152,GO:0009628,GO:0009651,GO:0009719,GO:0009725,GO:0009737,GO:0010033,GO:0016491,GO:0033993,GO:0042221,GO:0050896,GO:0055114,GO:0097305,GO:1901700	ko:K10717,ko:K20660	Belongs to the cytochrome P450 family
LOC_Os06g09130	chr6-4580034-4588629	1.16911	1.7509	1.42125	0	0	0	1.44709	0	7.26906	154.243	6.07033e-09	up	NA	ko:K05387	Belongs to the glutamate-gated ion channel (TC 1.A.10.1) family
LOC_Os06g08600	chr6-4310208-4311344	0.598925	1.1416	0.409555	4.32083	3.92514	5.4505	0.716694	4.56549	-2.65074	0.159239	3.48485e-07	down	NA	ko:K00059	KR domain
LOC_Os06g08590	chr6-4304468-4305034	16.8143	14.0216	11.4979	33.1689	27.5487	34.2277	14.1112	31.6484	-1.14585	0.451924	0.00337285	down	NA	NA	NA
LOC_Os06g08540	chr6-4244900-4248570	41.3611	40.1051	41.2853	18.902	19.8487	16.1705	40.9172	18.3071	1.18294	2.27038	1.37548e-33	up	NA	NA	C2 domain of PTEN tumour-suppressor protein
LOC_Os06g08380	chr6-4090190-4106902	0.115812	0.0551871	0.105593	0.469973	0.243962	0.388297	0.0921974	0.367411	-1.97426	0.254501	0.00501775	down	GO:0000003,GO:0000271,GO:0000902,GO:0000904,GO:0001558,GO:0003006,GO:0005975,GO:0005976,GO:0006073,GO:0006074,GO:0006075,GO:0007049,GO:0007275,GO:0008150,GO:0008152,GO:0009058,GO:0009059,GO:0009250,GO:0009555,GO:0009556,GO:0009653,GO:0009826,GO:0009846,GO:0009856,GO:0009860,GO:0009932,GO:0009987,GO:0010208,GO:0010769,GO:0010927,GO:0016043,GO:0016049,GO:0016051,GO:0019953,GO:0022402,GO:0022414,GO:…	ko:K00706,ko:K11000	1,3-beta-glucan synthase component
LOC_Os06g08350	chr6-4074054-4075589	1.03989	0.849477	0.67723	1.74155	2.22532	1.85	0.855532	1.93896	-1.16106	0.447185	0.0492724	down	NA	NA	Plant protein of unknown function (DUF868)
LOC_Os06g08023	chr6-3912058-3915227	10.5648	10.3564	10.7334	3.81089	3.53255	3.61447	10.5515	3.65264	1.55351	2.9353	7.73016e-09	up	GO:0003674,GO:0003824,GO:0007275,GO:0007568,GO:0008150,GO:0008152,GO:0010150,GO:0016491,GO:0016679,GO:0016682,GO:0032501,GO:0032502,GO:0048366,GO:0048367,GO:0048731,GO:0048827,GO:0048856,GO:0055114,GO:0090693,GO:0099402	NA	Belongs to the iron ascorbate-dependent oxidoreductase family
LOC_Os06g07439	chr6-3659341-3660554	1.12187	2.13839	2.17361	8.47293	3.93877	5.37347	1.81129	5.92839	-1.6831	0.311412	2.1167e-05	down	NA	NA	NA
LOC_Os06g07240	chr6-3512395-3513797	1.92911	2.75779	1.90545	0.579884	0.903052	0.923993	2.19745	0.80231	1.48106	2.79153	0.0146306	up	GO:0001871,GO:0001872,GO:0003674,GO:0003824,GO:0004553,GO:0005488,GO:0005575,GO:0005623,GO:0005886,GO:0005911,GO:0009506,GO:0016020,GO:0016787,GO:0016798,GO:0030054,GO:0030246,GO:0030247,GO:0031224,GO:0031225,GO:0031226,GO:0044425,GO:0044459,GO:0044464,GO:0046658,GO:0055044,GO:0071944	NA	X8 domain
LOC_Os06g07200	chr6-3488599-3492009	23.6516	24.7727	23.2725	7.28555	7.67346	9.08519	23.8989	8.01473	1.60143	3.03444	4.50604e-23	up	NA	ko:K08486	Belongs to the syntaxin family
LOC_Os06g07030	chr6-3388260-3389423	23.9863	30.8052	26.937	85.5991	82.1591	85.0451	27.2429	84.2678	-1.60443	0.328864	7.49579e-57	down	GO:0001101,GO:0003674,GO:0003700,GO:0006355,GO:0006950,GO:0008150,GO:0009266,GO:0009409,GO:0009414,GO:0009415,GO:0009628,GO:0009889,GO:0009891,GO:0009893,GO:0010035,GO:0010468,GO:0010556,GO:0010557,GO:0010604,GO:0010628,GO:0019219,GO:0019222,GO:0031323,GO:0031325,GO:0031326,GO:0031328,GO:0042221,GO:0045893,GO:0045935,GO:0048518,GO:0048522,GO:0050789,GO:0050794,GO:0050896,GO:0051171,GO:0051173,GO:…	ko:K09286	AP2 domain
LOC_Os06g06952	chr6-3352671-3354010	0.13363	0.76413	0.487351	4.69973	3.87838	4.35234	0.461703	4.31015	-3.18668	0.109828	1.54995e-08	down	NA	NA	NA
LOC_Os06g06946	chr6-3350692-3351645	5.11002	6.40799	6.86602	28.134	20.3957	22.1569	6.12801	23.5622	-1.9171	0.264786	1.18716e-12	down	NA	NA	NA
LOC_Os06g06940	chr6-3345105-3347588	3.87506	3.44689	3.76865	37.4298	38.3758	37.4509	3.69687	37.7522	-3.32939	0.0994842	2.5473e-100	down	NA	NA	Receptor protein kinase
LOC_Os06g06930	chr6-3324443-3326921	2.12891	1.9635	2.12889	0.43351	0.707251	1.4473	2.07377	0.862688	1.2964	2.45616	0.00212023	up	NA	NA	Receptor protein kinase
LOC_Os06g06900	chr6-3311030-3314687	118.371	116.624	113.49	39.1876	36.8426	42.7367	116.162	39.589	1.57687	2.98321	1.49036e-105	up	GO:0000003,GO:0003006,GO:0003674,GO:0003700,GO:0005575,GO:0005622,GO:0005623,GO:0005634,GO:0006355,GO:0006950,GO:0007275,GO:0007623,GO:0008150,GO:0009266,GO:0009314,GO:0009409,GO:0009416,GO:0009628,GO:0009639,GO:0009791,GO:0009889,GO:0009900,GO:0009908,GO:0010029,GO:0010047,GO:0010114,GO:0010154,GO:0010187,GO:0010468,GO:0010556,GO:0019219,GO:0019222,GO:0022414,GO:0031323,GO:0031326,GO:0032501,GO:…	NA	Helix-loop-helix DNA-binding domain
LOC_Os06g06860	chr6-3274660-3279404	3.59635	2.75164	3.60228	8.5875	7.58768	7.9092	3.31676	8.02813	-1.25243	0.419739	1.5634e-12	down	NA	NA	NB-ARC domain
LOC_Os06g06570	chr6-3051577-3052290	8.82219	9.77137	7.17409	2.36522	3.3485	3.19774	8.58921	2.97049	1.55712	2.94265	4.48332e-05	up	NA	NA	NA
LOC_Os06g06550	chr6-3035853-3039302	12.8266	15.5582	14.459	30.9152	34.7162	30.2712	14.2813	31.9675	-1.13781	0.454449	1.33457e-17	down	NA	NA	Plant protein of unknown function
LOC_Os06g06320	chr6-2910087-2912232	7.88168	3.60556	3.44936	0.852913	0.295164	0.604018	4.97887	0.584032	3.10641	8.61238	8.94365e-05	up	GO:0000003,GO:0003006,GO:0003674,GO:0005488,GO:0005543,GO:0005575,GO:0005622,GO:0005623,GO:0005634,GO:0007275,GO:0008150,GO:0008289,GO:0008429,GO:0009314,GO:0009416,GO:0009628,GO:0009648,GO:0009791,GO:0009909,GO:0010228,GO:0010229,GO:0022414,GO:0032501,GO:0032502,GO:0040034,GO:0043167,GO:0043168,GO:0043226,GO:0043227,GO:0043229,GO:0043231,GO:0044424,GO:0044464,GO:0048367,GO:0048506,GO:0048509,GO:…	ko:K16223	phosphatidylethanolamine binding
LOC_Os06g05972	chr6-2713729-2714109	4.91519	5.11024	6.51848	1.20885	2.9284	2.14022	5.51464	2.09249	1.42729	2.68941	0.0244678	up	NA	ko:K07466,ko:K15255	Belongs to the helicase family
LOC_Os06g05960	chr6-2702352-2703441	1.71806	2.08395	0.996833	6.90156	5.99536	5.68553	1.59961	6.19415	-1.93596	0.261347	1.04156e-06	down	NA	NA	NA
LOC_Os06g05640	chr6-2540064-2543991	6.24413	7.35114	8.20479	1.73895	2.23522	2.55095	7.26669	2.17504	1.7681	3.40604	6.08734e-11	up	NA	NA	NA
LOC_Os06g05510	chr6-2469180-2469918	0.691114	0.658661	0.420084	10.5951	4.52931	7.06186	0.589953	7.39541	-3.63399	0.0805489	1.55789e-08	down	NA	NA	NA
LOC_Os06g05450	chr6-2449428-2450773	16.983	15.0012	14.3514	0.747077	1.93904	0.7936	15.4452	1.1599	3.76058	13.5533	1.23666e-10	up	NA	NA	NA
LOC_Os06g05440	chr6-2419291-2420623	5.49175	7.30308	6.63737	18.3124	16.3813	15.5377	6.4774	16.7438	-1.34539	0.393547	8.75184e-12	down	NA	NA	NA
LOC_Os06g05434	chr6-2418375-2419180	0.422443	1.00651	1.92582	3.04763	1.77977	4.24911	1.11826	3.0255	-1.39862	0.379291	0.0262599	down	NA	NA	NA
LOC_Os06g05420	chr6-2398923-2400869	16.7057	20.4253	17.9371	50.3489	52.375	51.3786	18.356	51.3675	-1.46024	0.363433	3.24693e-42	down	NA	NA	NA
LOC_Os06g05130	chr6-2210764-2215619	109.234	104.985	105.564	49.6002	47.0954	50.7703	106.595	49.1553	1.14014	2.20403	2.32757e-82	up	NA	ko:K10781	Plays an essential role in chain termination during de novo fatty acid synthesis
LOC_Os06g05034	chr6-2153263-2157618	14.8932	17.1305	19.1978	42.6071	39.1861	36.4051	17.0738	39.3994	-1.18105	0.44103	2.65219e-11	down	NA	NA	Early nodulin-93-like
LOC_Os06g05000	chr6-2150410-2150937	40.8374	38.4144	39.6515	113.828	99.3076	106.691	39.6344	106.609	-1.40482	0.377665	9.79749e-19	down	NA	NA	Early nodulin 93 ENOD93 protein
LOC_Os06g04900	chr6-2038532-2040171	2.17843	0.934262	0.993098	4.22364	3.56917	3.96495	1.3686	3.91925	-1.50436	0.352485	0.00014367	down	NA	NA	Belongs to the major facilitator superfamily. Sugar transporter (TC 2.A.1.1) family
LOC_Os06g04850	chr6-2006774-2008243	7.89793	7.76602	8.5726	18.7666	18.075	19.0946	8.07885	18.6454	-1.18229	0.440652	1.76634e-11	down	NA	NA	homeobox associated leucin zipper
LOC_Os06g04480	chr6-1805807-1807015	9.60785	9.63862	8.45264	22.3446	18.9373	19.0535	9.23304	20.1118	-1.10173	0.465958	2.14329e-08	down	NA	NA	endonuclease activity
LOC_Os06g04240	chr6-1668540-1669178	103.106	96.4868	103.724	20.9024	20.2042	22.4593	101.105	21.1886	2.27859	4.85204	2.94026e-65	up	NA	NA	NA
LOC_Os06g04220	chr6-1663726-1664305	36.9841	35.5272	36.6643	15.3524	14.0152	15.4649	36.3919	14.9442	1.3074	2.47495	1.67827e-11	up	NA	NA	NA
LOC_Os06g04200	chr6-1650172-1653651	1.60786	0.721112	1.03481	2.81461	3.89617	3.08049	1.12126	3.26376	-1.5234	0.347865	0.000148712	down	GO:0000166,GO:0000271,GO:0003674,GO:0003824,GO:0004373,GO:0005488,GO:0005575,GO:0005622,GO:0005623,GO:0005737,GO:0005975,GO:0005976,GO:0005982,GO:0006073,GO:0008150,GO:0008152,GO:0008194,GO:0009011,GO:0009058,GO:0009059,GO:0009250,GO:0009501,GO:0009507,GO:0009536,GO:0009569,GO:0009987,GO:0016051,GO:0016740,GO:0016757,GO:0016758,GO:0017076,GO:0019252,GO:0019863,GO:0019865,GO:0030554,GO:0032553,GO:…	ko:K13679	Belongs to the glycosyltransferase 1 family. Bacterial plant glycogen synthase subfamily
LOC_Os06g04080	chr6-1574969-1577173	3.57871	4.77493	5.12743	14.0154	13.6892	12.3416	4.49369	13.3487	-1.54383	0.342974	4.54501e-14	down	GO:0001871,GO:0003674,GO:0003824,GO:0004553,GO:0005488,GO:0005575,GO:0005618,GO:0005623,GO:0005886,GO:0007154,GO:0008150,GO:0008422,GO:0009505,GO:0009987,GO:0015926,GO:0016020,GO:0016787,GO:0016798,GO:0030246,GO:0030247,GO:0030312,GO:0031224,GO:0031225,GO:0031226,GO:0042973,GO:0044425,GO:0044459,GO:0044464,GO:0046658,GO:0071944	NA	Belongs to the glycosyl hydrolase 17 family
LOC_Os06g03810	chr6-1409477-1410690	30.0101	31.6749	30.1748	2.52923	2.10068	2.28372	30.6199	2.30454	3.75399	13.4916	5.53473e-55	up	NA	NA	NA
LOC_Os06g03670	chr6-1317725-1318667	98.7525	96.5242	98.9268	30.1188	30.5932	30.9567	98.0678	30.5562	1.70607	3.2627	2.80492e-65	up	NA	NA	DNA-binding domain in plant proteins such as APETALA2 and EREBPs
LOC_Os06g02800	chr6-907403-908374	7.88168	6.00927	6.06832	18.4798	19.1857	14.7649	6.65309	17.4768	-1.37355	0.38594	2.34467e-09	down	NA	NA	NA
LOC_Os05g51660	chr5-30293369-30293965	1.711	4.34841	2.08002	6.17184	6.67457	6.283	2.71314	6.37647	-1.20724	0.433096	0.0103336	down	NA	NA	SCP / Tpx-1 / Ag5 / PR-1 / Sc7 family of extracellular domains.
LOC_Os05g51610	chr5-30256898-30261745	32.3397	33.3763	32.3123	8.99085	11.9228	9.39022	32.6761	10.1013	1.71795	3.2897	4.75988e-44	up	GO:0000325,GO:0005575,GO:0005622,GO:0005623,GO:0005737,GO:0005773,GO:0005774,GO:0009705,GO:0016020,GO:0031090,GO:0043226,GO:0043227,GO:0043229,GO:0043231,GO:0044422,GO:0044424,GO:0044437,GO:0044444,GO:0044446,GO:0044464,GO:0098588,GO:0098805	ko:K07300	Belongs to the Ca(2 ) cation antiporter (CaCA) (TC 2.A.19) family
LOC_Os05g51520	chr5-30212887-30215430	24.7604	27.8708	25.077	68.5549	69.4193	65.7083	25.9027	67.8942	-1.36668	0.387782	1.35132e-78	down	GO:0000221,GO:0000325,GO:0000902,GO:0003674,GO:0003824,GO:0005215,GO:0005575,GO:0005622,GO:0005623,GO:0005737,GO:0005773,GO:0005774,GO:0005794,GO:0005886,GO:0006810,GO:0006811,GO:0006812,GO:0008150,GO:0008324,GO:0008553,GO:0009507,GO:0009536,GO:0009653,GO:0009826,GO:0009987,GO:0012505,GO:0015075,GO:0015077,GO:0015078,GO:0015318,GO:0015399,GO:0015405,GO:0015662,GO:0015672,GO:0016020,GO:0016043,GO:…	ko:K02148	Subunit of the peripheral V1 complex of vacuolar ATPase. Subunit C is necessary for the assembly of the catalytic sector of the enzyme and is likely to have a specific function in its catalytic activity. V-ATPase is responsible for acidifying a variety of intracellular compartments in eukaryotic cells
LOC_Os05g51240	chr5-30058266-30060442	4.14252	4.45742	4.14248	15.3042	14.0122	14.7212	4.24748	14.6792	-1.76588	0.294048	6.91149e-15	down	NA	NA	Alpha/beta hydrolase family
LOC_Os05g51050	chr5-29949404-29952487	4.00575	2.12092	4.86968	0.200686	1.04176	0.852731	3.66545	0.698391	2.42558	5.37246	0.000367329	up	NA	ko:K06130	Phospholipase/Carboxylesterase
LOC_Os05g50720	chr5-29725044-29726127	8.00965	15.4168	14.7489	34.982	17.9386	25.8769	12.7251	26.2659	-1.02234	0.492316	0.00900331	down	NA	NA	Late embryogenesis abundant protein
LOC_Os05g50610	chr5-29625913-29627867	8.94551	8.25904	10.5775	51.9311	52.4753	46.9974	9.26068	50.4679	-2.42073	0.186762	1.77059e-62	down	NA	NA	DNA binding domain
LOC_Os05g50580	chr5-29619207-29620742	0.957774	0.5705	1.74651	3.45484	2.12967	3.09655	1.0916	2.89368	-1.37712	0.384985	0.00393732	down	GO:0003674,GO:0003824,GO:0004180,GO:0004185,GO:0005575,GO:0005622,GO:0005623,GO:0005737,GO:0005773,GO:0006508,GO:0006807,GO:0008150,GO:0008152,GO:0008233,GO:0008236,GO:0008238,GO:0009056,GO:0009057,GO:0009987,GO:0016787,GO:0017171,GO:0019538,GO:0030163,GO:0043170,GO:0043226,GO:0043227,GO:0043229,GO:0043231,GO:0044237,GO:0044238,GO:0044248,GO:0044257,GO:0044260,GO:0044265,GO:0044267,GO:0044424,GO:…	ko:K09645	Belongs to the peptidase S10 family
LOC_Os05g50570	chr5-29615051-29616794	1.65949	0.651234	0.89003	3.60923	2.55899	2.3378	1.06692	2.83534	-1.39603	0.379973	0.00137766	down	GO:0003674,GO:0003824,GO:0004180,GO:0004185,GO:0005575,GO:0005622,GO:0005623,GO:0005737,GO:0005773,GO:0006508,GO:0006807,GO:0008150,GO:0008152,GO:0008233,GO:0008236,GO:0008238,GO:0009056,GO:0009057,GO:0009987,GO:0016787,GO:0017171,GO:0019538,GO:0030163,GO:0043170,GO:0043226,GO:0043227,GO:0043229,GO:0043231,GO:0044237,GO:0044238,GO:0044248,GO:0044257,GO:0044260,GO:0044265,GO:0044267,GO:0044424,GO:…	ko:K09645	Belongs to the peptidase S10 family
LOC_Os05g50470	chr5-29565309-29566395	4.54194	5.97057	7.28269	10.3103	11.7305	15.1532	5.93173	12.398	-1.03478	0.488091	4.16051e-05	down	NA	NA	NA
LOC_Os05g50100	chr5-29338898-29339926	15.552	16.7138	14.6321	4.62513	2.78814	4.75466	15.6326	4.05598	1.96937	3.91598	2.0104e-14	up	NA	NA	NA
LOC_Os05g50090	chr5-29335127-29337322	44.4068	45.7363	47.0217	22.9112	22.1599	19.2415	45.7216	21.4375	1.11542	2.16657	2.46919e-26	up	NA	NA	Belongs to the iron ascorbate-dependent oxidoreductase family
LOC_Os05g49810	chr5-29224643-29227860	3.11803	2.52587	3.69574	7.31069	6.71418	5.37642	3.11321	6.4671	-1.03088	0.489411	0.00180834	down	NA	NA	U-box domain-containing protein
LOC_Os05g49730	chr5-29163601-29165614	1.63268	2.40475	1.35328	4.6847	5.14157	6.82482	1.79691	5.55037	-1.60374	0.329023	3.83401e-05	down	GO:0000003,GO:0001691,GO:0003006,GO:0003674,GO:0003824,GO:0004721,GO:0004722,GO:0004857,GO:0005575,GO:0005622,GO:0005623,GO:0005634,GO:0006464,GO:0006470,GO:0006793,GO:0006796,GO:0006807,GO:0007275,GO:0008150,GO:0008152,GO:0009787,GO:0009788,GO:0009791,GO:0009966,GO:0009968,GO:0009987,GO:0010029,GO:0010030,GO:0010154,GO:0010162,GO:0010431,GO:0010646,GO:0010648,GO:0016311,GO:0016787,GO:0016788,GO:…	ko:K14497	protein serine/threonine phosphatase activity
LOC_Os05g49700	chr5-29139344-29140162	7.06753	11.094	10.2344	23.994	22.3806	28.0769	9.46531	24.8172	-1.3632	0.38872	1.77867e-10	down	GO:0003674,GO:0003700,GO:0006355,GO:0008150,GO:0009889,GO:0010033,GO:0010200,GO:0010243,GO:0010468,GO:0010556,GO:0019219,GO:0019222,GO:0031323,GO:0031326,GO:0042221,GO:0042493,GO:0050789,GO:0050794,GO:0050896,GO:0051171,GO:0051252,GO:0060255,GO:0065007,GO:0080090,GO:0140110,GO:1901698,GO:1901700,GO:1903506,GO:2000112,GO:2001141	NA	AP2 domain
LOC_Os05g49640	chr5-29117324-29120267	1.14309	1.45255	1.04222	6.3224	5.42236	4.96409	1.21262	5.56961	-2.17791	0.220995	8.82439e-13	down	NA	NA	Protein of unknown function (DUF3615)
LOC_Os05g49620	chr5-29095643-29096774	15.044	17.2414	20.6614	8.41465	7.30977	6.93202	17.6489	7.55215	1.24816	2.37538	5.4929e-08	up	NA	NA	DNA binding domain
LOC_Os05g49100	chr5-28771088-28774571	1.7763	1.51469	1.19335	4.2997	3.4136	3.31364	1.49478	3.67564	-1.27999	0.411799	0.000289344	down	GO:0000003,GO:0000302,GO:0001101,GO:0002252,GO:0002376,GO:0003006,GO:0003674,GO:0003676,GO:0003677,GO:0003690,GO:0003700,GO:0005488,GO:0005575,GO:0005622,GO:0005623,GO:0005634,GO:0006355,GO:0006950,GO:0006952,GO:0006979,GO:0007275,GO:0008150,GO:0009605,GO:0009607,GO:0009615,GO:0009617,GO:0009620,GO:0009636,GO:0009719,GO:0009725,GO:0009737,GO:0009791,GO:0009889,GO:0009891,GO:0009893,GO:0009987,GO:…	NA	WRKY DNA -binding domain
LOC_Os05g48790	chr5-28562734-28564355	13.3382	11.094	19.4579	0	0.227049	0	14.6301	0.0756832	7.52182	183.778	5.79525e-10	up	NA	NA	NA
LOC_Os05g48360	chr5-28304793-28308315	56.5432	55.9968	53.8511	13.1355	13.0043	11.3629	55.4637	12.5009	2.17173	4.50563	1.13938e-137	up	GO:0002376,GO:0006950,GO:0006952,GO:0006955,GO:0006970,GO:0008150,GO:0008219,GO:0009626,GO:0009628,GO:0009651,GO:0009987,GO:0010337,GO:0010565,GO:0010817,GO:0012501,GO:0019222,GO:0031323,GO:0032350,GO:0033036,GO:0033037,GO:0033554,GO:0034050,GO:0045087,GO:0050789,GO:0050794,GO:0050896,GO:0051179,GO:0051716,GO:0052542,GO:0052545,GO:0062012,GO:0065007,GO:0065008	NA	MACPF domain-containing protein
LOC_Os05g48210	chr5-28219896-28220894	21.3018	22.9002	22.5296	12.1406	10.0515	9.95813	22.2439	10.7167	1.07581	2.1079	5.11959e-09	up	NA	NA	NA
LOC_Os05g48200	chr5-28204030-28218436	10.1262	10.6475	10.403	4.11571	4.25066	3.62057	10.3922	3.99564	1.40188	2.64246	6.91745e-39	up	GO:0003674,GO:0003824,GO:0005575,GO:0005622,GO:0005623,GO:0005737,GO:0006082,GO:0006520,GO:0006536,GO:0006537,GO:0006541,GO:0006807,GO:0008150,GO:0008152,GO:0008652,GO:0009058,GO:0009064,GO:0009084,GO:0009507,GO:0009532,GO:0009536,GO:0009570,GO:0009719,GO:0009725,GO:0009735,GO:0009987,GO:0010033,GO:0010035,GO:0010038,GO:0015930,GO:0016040,GO:0016053,GO:0016491,GO:0016638,GO:0016639,GO:0019676,GO:…	ko:K00264	Dihydroprymidine dehydrogenase domain II, 4Fe-4S cluster
LOC_Os05g48134	chr5-28176368-28177797	0.382572	0.85075	0.232541	2.18499	1.67149	1.71025	0.488621	1.85558	-1.90586	0.266857	0.00348827	down	NA	NA	NA
LOC_Os05g47960	chr5-28091078-28091924	25.5266	28.1591	25.8397	7.43152	6.96267	4.42851	26.5085	6.27424	2.09866	4.28311	5.89177e-21	up	NA	NA	Domain of unknown function (DUF4228)
LOC_Os05g47900	chr5-28056956-28059083	3.49434	2.531	2.67623	7.31069	8.50597	7.63205	2.90052	7.81623	-1.40975	0.376377	2.84392e-06	down	GO:0002376,GO:0002520,GO:0003674,GO:0003824,GO:0004842,GO:0005575,GO:0005622,GO:0005623,GO:0005737,GO:0005783,GO:0006464,GO:0006807,GO:0007275,GO:0008150,GO:0008152,GO:0009987,GO:0012505,GO:0016567,GO:0016740,GO:0019538,GO:0019787,GO:0030097,GO:0031410,GO:0031982,GO:0032446,GO:0032501,GO:0032502,GO:0036211,GO:0043170,GO:0043226,GO:0043227,GO:0043229,GO:0043231,GO:0043412,GO:0044237,GO:0044238,GO:…	NA	Protein of unknown function (DUF3675)
LOC_Os05g47730	chr5-27948665-27948955	5.40458	12.877	17.8628	42.6457	15.8124	47.2428	12.0481	35.2336	-1.52415	0.347684	0.0180441	down	NA	NA	Probable lipid transfer
LOC_Os05g47650	chr5-27914824-27917247	4.42467	4.35077	4.03421	20.9006	17.6879	19.7128	4.26988	19.4338	-2.16443	0.22307	6.19574e-43	down	GO:0000003,GO:0001067,GO:0003006,GO:0003674,GO:0003676,GO:0003677,GO:0003700,GO:0005488,GO:0005575,GO:0005622,GO:0005623,GO:0005634,GO:0006355,GO:0007275,GO:0008150,GO:0009314,GO:0009416,GO:0009628,GO:0009648,GO:0009719,GO:0009725,GO:0009741,GO:0009791,GO:0009889,GO:0009890,GO:0009892,GO:0009909,GO:0009910,GO:0010033,GO:0010228,GO:0010468,GO:0010556,GO:0010558,GO:0010605,GO:0010629,GO:0014070,GO:…	ko:K09287	AP2 ERF and B3 domain-containing protein
LOC_Os05g47500	chr5-27841398-27847053	0.675037	0.386004	0.574437	0.121748	0.210664	0.21555	0.545159	0.182654	1.60441	3.04071	0.0152859	up	NA	ko:K05658	ABC transporter transmembrane region
LOC_Os05g47490	chr5-27833067-27839859	1.27464	1.4046	0.907939	1.86787	3.13258	2.63286	1.19573	2.54444	-1.0671	0.477279	0.000181627	down	NA	ko:K05658	ABC transporter transmembrane region
LOC_Os05g46940	chr11-29183773-29189522	2.3006	2.36123	2.25894	0.159589	0.497054	0.339054	2.30692	0.331899	2.82777	7.09977	0.000382239	up	NA	NA	NA
LOC_Os05g46830	chr5-27798324-27799425	6.48844	9.57011	8.73295	4.31874	3.18199	5.03166	8.26383	4.17746	1.00986	2.01372	0.000601701	up	NA	NA	NA
LOC_Os05g46800	chr5-27791848-27793746	10.8489	13.0436	12.7829	0.150514	0	0.159887	12.2252	0.103467	6.90633	119.953	4.63498e-11	up	NA	NA	Protein of unknown function (DUF3615)
LOC_Os05g46760	chr5-27764072-27765391	29.3755	33.5953	32.2617	16.2555	8.75075	12.6631	31.7442	12.5564	1.35975	2.56641	2.8033e-16	up	GO:0000165,GO:0000186,GO:0000226,GO:0001101,GO:0001932,GO:0001934,GO:0003674,GO:0003824,GO:0004672,GO:0004674,GO:0004709,GO:0005575,GO:0005622,GO:0005623,GO:0005634,GO:0005737,GO:0005938,GO:0006464,GO:0006468,GO:0006793,GO:0006796,GO:0006807,GO:0006950,GO:0006970,GO:0006979,GO:0006996,GO:0007010,GO:0007017,GO:0007154,GO:0007165,GO:0007346,GO:0008150,GO:0008152,GO:0009628,GO:0009653,GO:0009719,GO:…	ko:K20716	Mitogen-activated protein kinase kinase kinase
LOC_Os05g46750	chr5-27755481-27758118	8.75436	11.4498	10.3594	2.60353	4.27245	3.83624	10.1879	3.57074	1.53978	2.90749	1.55311e-11	up	GO:0000165,GO:0000186,GO:0000226,GO:0001101,GO:0001932,GO:0001934,GO:0003674,GO:0003824,GO:0004672,GO:0004674,GO:0004709,GO:0005575,GO:0005622,GO:0005623,GO:0005634,GO:0005737,GO:0005938,GO:0006464,GO:0006468,GO:0006793,GO:0006796,GO:0006807,GO:0006950,GO:0006970,GO:0006979,GO:0006996,GO:0007010,GO:0007017,GO:0007154,GO:0007165,GO:0007346,GO:0008150,GO:0008152,GO:0009628,GO:0009653,GO:0009719,GO:…	ko:K20716	Protein kinase domain
LOC_Os05g46630	chr5-27676281-27679558	8.48263	8.83634	9.44277	2.49055	2.2163	1.41731	8.92058	2.04138	2.14702	4.42912	1.57234e-15	up	NA	ko:K02974	X-domain of DnaJ-containing
LOC_Os05g46510	chr5-27615777-27618665	18.7718	21.6016	16.8422	55.2868	49.5461	55.8601	19.0719	53.5643	-1.46728	0.361664	1.41629e-43	down	GO:0005575,GO:0005618,GO:0005623,GO:0009505,GO:0030312,GO:0044464,GO:0071944	ko:K01213	Belongs to the glycosyl hydrolase 28 family
LOC_Os05g46500	chr5-27612789-27613908	5.01613	9.56117	7.48388	19.8759	17.9312	21.6961	7.35373	19.8344	-1.40437	0.377784	3.86703e-11	down	NA	NA	Domain of unknown function (DUF4666)
LOC_Os05g46020	chr5-27345857-27347939	85.4663	82.2184	85.4553	7.65553	8.48498	9.12132	84.38	8.42061	3.35042	10.1995	1.92574e-171	up	NA	NA	WRKY DNA -binding domain
LOC_Os05g45670	chr5-27127802-27129240	6.2475	5.08582	4.74683	1.40848	1.21857	1.49619	5.36005	1.37441	1.98596	3.96125	2.21732e-07	up	NA	NA	Disease resistance protein
LOC_Os05g45410	chr5-27041274-27043797	12.0888	10.3293	10.1859	4.73655	3.98082	4.23286	10.868	4.31674	1.35366	2.55559	4.09028e-12	up	NA	ko:K09414,ko:K09419	Heat stress transcription factor
LOC_Os05g45320	chr5-26987382-26989789	6.23606	8.71674	10.4239	17.6206	21.7967	13.1424	8.45889	17.5199	-1.02363	0.491878	5.25016e-05	down	NA	NA	Ubiquitin-binding domain
LOC_Os05g45260	chr5-26965495-26966712	3.70096	2.35145	1.68719	12.2375	10.9724	8.86331	2.57987	10.6911	-2.03923	0.243294	0.000750532	down	NA	NA	NA
LOC_Os05g45240	chr5-26957186-26960497	0.358409	0.256184	0.326781	0.888826	1.84555	1.54501	0.313792	1.42646	-2.16071	0.223645	0.000953585	down	NA	ko:K11816	Flavin-containing monooxygenase
LOC_Os05g45180	chr5-26916730-26918169	11.7043	10.2533	10.7792	29.2123	29.332	26.841	10.9123	28.4618	-1.36095	0.389326	4.01207e-21	down	NA	NA	transferase activity, transferring hexosyl groups
LOC_Os05g45174	chr5-26908909-26910848	4.56325	3.6799	2.80038	20.7337	20.2111	21.1001	3.68118	20.6817	-2.47344	0.180061	5.99253e-42	down	NA	NA	Belongs to the UDP-glycosyltransferase family
LOC_Os05g45140	chr5-26902660-26904383	3.35749	4.14096	4.14163	24.9344	25.0547	22.6086	3.88003	24.1992	-2.6147	0.163267	2.04499e-47	down	NA	NA	Belongs to the UDP-glycosyltransferase family
LOC_Os05g45090	chr5-26865068-26866503	4.65082	2.79943	5.69107	0.882959	0.458343	1.40691	4.38044	0.916072	2.28511	4.87402	7.63567e-07	up	NA	NA	Belongs to the UDP-glycosyltransferase family
LOC_Os05g44650	chr5-26667332-26668974	6.52099	8.10141	8.06895	3.1503	2.50748	2.90028	7.56378	2.85269	1.43046	2.69533	2.52471e-07	up	NA	NA	NA
LOC_Os05g44570	chr5-26624912-26627864	23.7378	29.3394	29.7592	11.3722	16.6681	11.0144	27.6121	13.0182	1.10974	2.15807	1.14613e-05	up	GO:0000160,GO:0003674,GO:0005488,GO:0005515,GO:0005575,GO:0005622,GO:0005623,GO:0005634,GO:0005737,GO:0007154,GO:0007165,GO:0008150,GO:0009987,GO:0019899,GO:0019900,GO:0019901,GO:0023052,GO:0035556,GO:0043226,GO:0043227,GO:0043229,GO:0043231,GO:0043424,GO:0044424,GO:0044464,GO:0050789,GO:0050794,GO:0050896,GO:0051716,GO:0065007	ko:K14490,ko:K14497	histidine-containing phosphotransfer protein
LOC_Os05g44340	chr5-26528245-26531845	2.52682	2.8597	2.44783	6.2663	6.55495	5.95053	2.61145	6.25726	-1.23764	0.424065	5.55842e-10	down	GO:0000302,GO:0005575,GO:0005622,GO:0005623,GO:0005737,GO:0006417,GO:0006950,GO:0006979,GO:0008150,GO:0009266,GO:0009314,GO:0009408,GO:0009416,GO:0009507,GO:0009526,GO:0009532,GO:0009536,GO:0009570,GO:0009628,GO:0009636,GO:0009642,GO:0009644,GO:0009889,GO:0009891,GO:0009893,GO:0009941,GO:0009987,GO:0010035,GO:0010468,GO:0010556,GO:0010557,GO:0010604,GO:0010608,GO:0010628,GO:0019222,GO:0031323,GO:…	ko:K03695	Belongs to the ClpA ClpB family
LOC_Os05g44270	chr5-26484713-26486006	55.6517	62.3171	61.7766	26.2202	24.3887	26.5927	59.9151	25.7338	1.24332	2.36742	2.01516e-33	up	GO:0006355,GO:0008150,GO:0009889,GO:0010185,GO:0010468,GO:0010556,GO:0019219,GO:0019222,GO:0031323,GO:0031326,GO:0031347,GO:0031348,GO:0043433,GO:0044092,GO:0048519,GO:0048583,GO:0048585,GO:0050789,GO:0050794,GO:0051090,GO:0051171,GO:0051245,GO:0051252,GO:0060255,GO:0065007,GO:0065009,GO:0080090,GO:0080134,GO:1903506,GO:2000112,GO:2001141	NA	VQ motif
LOC_Os05g44210	chr5-26441946-26450700	33.1756	37.2886	35.4	73.2686	74.2238	73.9766	35.288	73.823	-1.04079	0.486063	2.03716e-83	down	GO:0000003,GO:0003006,GO:0003674,GO:0003824,GO:0003825,GO:0005575,GO:0005622,GO:0005623,GO:0005737,GO:0005975,GO:0005984,GO:0005991,GO:0005992,GO:0006793,GO:0006796,GO:0006950,GO:0007154,GO:0007165,GO:0007275,GO:0008150,GO:0008152,GO:0008194,GO:0009058,GO:0009311,GO:0009312,GO:0009743,GO:0009756,GO:0009790,GO:0009791,GO:0009793,GO:0009832,GO:0009987,GO:0010033,GO:0010154,GO:0010182,GO:0016051,GO:…	ko:K16055	Glycosyltransferase family 20
LOC_Os05g43994	chr5-26329505-26330166	4.629	4.90182	4.68946	13.9146	9.63074	13.5493	4.74009	12.3649	-1.36009	0.389559	2.93997e-05	down	NA	NA	NA
LOC_Os05g43970	chr5-26322441-26324791	2.66007	3.38021	0.808444	6.79665	7.47135	8.0693	2.28291	7.44577	-1.69054	0.309811	0.0039519	down	NA	NA	Casein kinase substrate phosphoprotein PP28
LOC_Os05g43940	chr5-26305347-26307274	10.7735	10.0419	8.20362	24.4486	24.9391	24.4967	9.673	24.6282	-1.3276	0.39843	1.9429e-17	down	NA	ko:K16040	Belongs to the class I-like SAM-binding methyltransferase superfamily. Cation-independent O- methyltransferase family
LOC_Os05g43880	chr5-26227445-26228627	6.46928	10.8708	7.45062	32.3937	27.893	26.5828	8.26355	28.9565	-1.78469	0.290238	1.21357e-19	down	GO:0006082,GO:0006629,GO:0006720,GO:0006721,GO:0008150,GO:0008152,GO:0008299,GO:0008610,GO:0009058,GO:0009314,GO:0009416,GO:0009628,GO:0009639,GO:0009685,GO:0009686,GO:0009987,GO:0010114,GO:0010817,GO:0016053,GO:0016101,GO:0016102,GO:0016114,GO:0019752,GO:0042445,GO:0042446,GO:0043436,GO:0044237,GO:0044238,GO:0044249,GO:0044255,GO:0044281,GO:0044283,GO:0046394,GO:0050896,GO:0065007,GO:0065008,GO:…	ko:K04125	Belongs to the iron ascorbate-dependent oxidoreductase family
LOC_Os05g43860	chr5-26215468-26217623	18.0483	20.9222	20.7278	44.9149	37.7756	42.1427	19.8994	41.6111	-1.03993	0.486349	5.3694e-24	down	NA	NA	Protein of unknown function (DUF688)
LOC_Os05g43140	chr5-25784641-25785803	7.02642	8.92864	10.6773	19.5371	19.5981	19.2112	8.87745	19.4488	-1.1041	0.465192	6.1039e-09	down	GO:0003674,GO:0003676,GO:0003723,GO:0003735,GO:0005198,GO:0005488,GO:0005575,GO:0005622,GO:0005623,GO:0005737,GO:0005829,GO:0005840,GO:0006412,GO:0006518,GO:0006807,GO:0008150,GO:0008152,GO:0009058,GO:0009059,GO:0009987,GO:0010467,GO:0015934,GO:0016043,GO:0019538,GO:0022607,GO:0022613,GO:0022618,GO:0022625,GO:0022626,GO:0032991,GO:0034622,GO:0034641,GO:0034645,GO:0043043,GO:0043170,GO:0043226,GO:…	ko:K02923	Belongs to the eukaryotic ribosomal protein eL38 family
LOC_Os05g43119	chr5-25776603-25779287	0.255239	0.486507	0.581789	1.72629	3.46497	1.95604	0.441178	2.38243	-2.39855	0.189655	0.000175686	down	NA	NA	GDSL esterase lipase
LOC_Os05g42250	chr5-25467671-25472456	14.8009	16.8361	16.1067	6.95042	6.13034	5.29242	15.9145	6.12439	1.39967	2.63841	6.11719e-21	up	NA	ko:K05391	cyclic nucleotide-gated ion channel
LOC_Os05g42080	chr5-25374099-25374508	3.59165	3.423	4.58459	14.2512	10.7604	10.3218	3.86641	11.7778	-1.58214	0.333986	0.00542193	down	NA	NA	Belongs to the UDP-glycosyltransferase family
LOC_Os05g42070	chr5-25371889-25373050	2.72223	3.79182	3.05478	10.5749	9.60645	8.62564	3.18961	9.60232	-1.56601	0.337742	4.38125e-06	down	NA	NA	Belongs to the UDP-glycosyltransferase family
LOC_Os05g41950	chr5-25324924-25328743	1.01235	1.68843	0.846102	6.61874	4.18613	6.22276	1.1823	5.67588	-2.2417	0.211438	3.13959e-11	down	GO:0002218,GO:0002221,GO:0002253,GO:0002376,GO:0002682,GO:0002684,GO:0002757,GO:0002758,GO:0002764,GO:0003674,GO:0003824,GO:0004672,GO:0004674,GO:0004675,GO:0004888,GO:0005575,GO:0005622,GO:0005623,GO:0005737,GO:0005777,GO:0005886,GO:0006464,GO:0006468,GO:0006793,GO:0006796,GO:0006807,GO:0006950,GO:0006952,GO:0006955,GO:0007154,GO:0007165,GO:0007166,GO:0007167,GO:0007178,GO:0008150,GO:0008152,GO:…	ko:K04733	Protein kinase domain
LOC_Os05g41920	chr5-25306886-25307551	3.38795	2.01804	1.54449	6.87423	9.11926	4.46252	2.31682	6.81867	-1.54376	0.342991	0.0086412	down	NA	NA	NA
LOC_Os05g41890	chr5-25288914-25291434	4.95617	3.30641	4.97069	14.7491	12.0644	10.9198	4.41109	12.5777	-1.4897	0.356087	4.59543e-06	down	NA	NA	NA
LOC_Os05g41630	chr5-25132469-25133159	7.80662	12.0185	9.58155	4.06149	4.21663	3.45153	9.80223	3.90989	1.34964	2.54849	0.00049968	up	NA	ko:K03245	component of the eukaryotic translation initiation factor 3 (eIF-3) complex, which is involved in protein synthesis of a specialized repertoire of mRNAs and, together with other initiation factors, stimulates binding of mRNA and methionyl-tRNAi to the 40S ribosome. The eIF-3 complex specifically targets and initiates translation of a subset of mRNAs involved in cell proliferation
LOC_Os05g40910	chr5-24770243-24771161	3.18214	2.52726	4.59377	0	0.248269	0.508052	3.43439	0.252107	3.81676	14.0916	0.000157872	up	NA	NA	NA
LOC_Os05g40890	chr5-24752228-24753422	38.8962	35.0207	39.3845	13.5722	14.4566	15.1663	37.7671	14.3984	1.4156	2.66771	1.09881e-18	up	NA	NA	ubiquitin-protein transferase activity
LOC_Os05g40810	chr5-24713309-24716813	1.61727	1.64408	1.37625	0.388916	0.807543	0.619702	1.54587	0.605387	1.37896	2.60081	0.0177892	up	NA	ko:K10683	PHD-like zinc-binding domain
LOC_Os05g40700	chr5-24628992-24632803	10.8532	10.7044	9.89549	3.07276	2.59937	3.14322	10.4844	2.93845	1.85818	3.62549	1.3908e-12	up	GO:0003674,GO:0005488,GO:0005575,GO:0005622,GO:0005623,GO:0005737,GO:0005739,GO:0006950,GO:0006970,GO:0008150,GO:0009628,GO:0009651,GO:0009987,GO:0019725,GO:0042592,GO:0043167,GO:0043169,GO:0043226,GO:0043227,GO:0043229,GO:0043231,GO:0044424,GO:0044444,GO:0044464,GO:0045454,GO:0046872,GO:0046914,GO:0050789,GO:0050794,GO:0050896,GO:0050897,GO:0065007,GO:0065008	NA	TRAM, LAG1 and CLN8 homology domains.
LOC_Os05g40630	chr5-24575763-24576441	15.4768	18.8472	19.5986	48.0733	45.0796	44.7522	17.9742	45.9684	-1.32908	0.398021	4.09309e-14	down	NA	NA	LURP-one-related
LOC_Os05g40020	chr5-24243807-24245035	1.52375	3.96054	5.55715	10.4931	5.18759	9.2888	3.68048	8.32317	-1.15364	0.449491	0.0406222	down	NA	ko:K19040	RING-like zinc finger
LOC_Os05g39800	chr5-24120021-24122574	9.33621	8.76299	9.09272	28.2556	23.6401	27.2373	9.06397	26.3777	-1.51827	0.349103	6.1717e-35	down	NA	NA	Nodulin-like
LOC_Os05g39720	chr5-24046866-24049805	50.2779	52.507	47.8371	11.2528	10.1796	9.71658	50.2074	10.383	2.29572	4.90998	3.5394e-112	up	GO:0001101,GO:0005575,GO:0005622,GO:0005623,GO:0005634,GO:0006355,GO:0008150,GO:0009719,GO:0009725,GO:0009737,GO:0009739,GO:0009787,GO:0009788,GO:0009889,GO:0009891,GO:0009893,GO:0009937,GO:0009938,GO:0009966,GO:0009968,GO:0010033,GO:0010468,GO:0010556,GO:0010557,GO:0010604,GO:0010628,GO:0010646,GO:0010648,GO:0019219,GO:0019222,GO:0023051,GO:0023057,GO:0031323,GO:0031325,GO:0031326,GO:0031328,GO:…	ko:K13424	DNA binding domain
LOC_Os05g39580	chr5-23975568-23977081	12.1442	15.1105	15.8912	38.1276	33.4779	35.4392	14.382	35.6816	-1.28524	0.410303	2.43277e-23	down	NA	ko:K14496	Polyketide cyclase / dehydrase and lipid transport
LOC_Os05g39560	chr5-23951338-23955502	2.07748	1.5631	1.44554	3.7962	4.60661	4.29446	1.69538	4.23243	-1.29987	0.406164	3.41667e-07	down	GO:0000041,GO:0003674,GO:0005215,GO:0005385,GO:0005575,GO:0005623,GO:0005886,GO:0006810,GO:0006811,GO:0006812,GO:0006829,GO:0008150,GO:0008324,GO:0015075,GO:0015318,GO:0016020,GO:0022857,GO:0022890,GO:0030001,GO:0034220,GO:0044464,GO:0046873,GO:0046915,GO:0051179,GO:0051234,GO:0055085,GO:0070838,GO:0071577,GO:0071944,GO:0072509,GO:0072511,GO:0098655,GO:0098660,GO:0098662	ko:K14709	ZIP Zinc transporter
LOC_Os05g39540	chr5-23943820-23949524	1.14194	0.997625	1.64852	0	0.178188	0	1.2627	0.0593958	4.4411	21.7222	0.000149004	up	GO:0000041,GO:0003674,GO:0005215,GO:0005385,GO:0005575,GO:0005623,GO:0005886,GO:0006810,GO:0006811,GO:0006812,GO:0006829,GO:0008150,GO:0008324,GO:0015075,GO:0015318,GO:0016020,GO:0022857,GO:0022890,GO:0030001,GO:0034220,GO:0044464,GO:0046873,GO:0046915,GO:0051179,GO:0051234,GO:0055085,GO:0070838,GO:0071577,GO:0071944,GO:0072509,GO:0072511,GO:0098655,GO:0098660,GO:0098662	ko:K14709	ZIP Zinc transporter
LOC_Os05g39310	chr5-23823743-23832909	2.23795	1.59965	1.82184	4.46879	3.66669	3.44545	1.88648	3.86031	-1.01311	0.495475	0.000894318	down	GO:0003674,GO:0003824,GO:0005575,GO:0005622,GO:0005623,GO:0016829,GO:0016830,GO:0016831,GO:0044464	ko:K01568	Belongs to the TPP enzyme family
LOC_Os05g38930	chr5-23583964-23584774	5.24798	6.8021	5.35905	2.08233	2.948	3.41855	5.80304	2.81629	1.07028	2.09985	0.00765842	up	NA	NA	NA
LOC_Os05g38904	chr5-23566591-23568219	1.46312	1.59362	2.0963	3.76978	3.62025	3.90442	1.71768	3.76482	-1.10483	0.464956	0.00178281	down	GO:0005575,GO:0005623,GO:0005886,GO:0005911,GO:0009506,GO:0016020,GO:0030054,GO:0044464,GO:0055044,GO:0071944	NA	Protein kinase domain
LOC_Os05g38880	chr5-23563025-23570860	7.91834	5.22451	4.16515	13.7321	13.4012	13.1285	5.76933	13.4206	-1.20142	0.434846	0.000310519	down	NA	NA	NA
LOC_Os05g38860	chr5-23555762-23556592	2.66327	2.9287	2.24146	6.65088	5.94591	5.29878	2.61114	5.96519	-1.17105	0.444097	0.00320655	down	NA	NA	NA
LOC_Os05g38800	chr5-23514757-23517649	9.89488	9.68005	9.32044	5.08202	3.55833	4.39413	9.63179	4.34483	1.17028	2.25055	8.49372e-11	up	NA	NA	PWWP domain
LOC_Os05g38670	chr5-23426346-23430059	23.8863	20.2813	23.4944	5.74411	4.06604	2.77355	22.554	4.19457	2.44372	5.44044	2.16975e-27	up	GO:0000041,GO:0000139,GO:0003674,GO:0005215,GO:0005384,GO:0005575,GO:0005622,GO:0005623,GO:0005737,GO:0005768,GO:0005770,GO:0005794,GO:0006810,GO:0006811,GO:0006812,GO:0006828,GO:0006873,GO:0006875,GO:0008150,GO:0008324,GO:0009987,GO:0010008,GO:0010035,GO:0010038,GO:0010042,GO:0010486,GO:0012505,GO:0015075,GO:0015077,GO:0015078,GO:0015291,GO:0015297,GO:0015298,GO:0015299,GO:0015318,GO:0015491,GO:…	NA	cation transmembrane transporter activity
LOC_Os05g37080	chr5-22431808-22433329	51.1033	52.8456	56.0217	9.32499	8.97965	10.767	53.3235	9.69056	2.48528	5.59945	9.23261e-67	up	GO:0003674,GO:0003700,GO:0006355,GO:0008150,GO:0009889,GO:0010468,GO:0010556,GO:0019219,GO:0019222,GO:0031323,GO:0031326,GO:0050789,GO:0050794,GO:0051171,GO:0051252,GO:0060255,GO:0065007,GO:0080090,GO:0140110,GO:1903506,GO:2000112,GO:2001141	NA	No apical meristem (NAM) protein
LOC_Os05g37060	chr5-22419836-22425372	22.8686	21.5257	24.197	103.368	109.167	94.6595	22.8638	102.398	-2.13918	0.227009	5.11238e-55	down	NA	NA	Myb-like DNA-binding domain
LOC_Os05g36310	chr5-22273671-22275046	5.19641	8.01818	9.47571	24.0998	16.4485	22.2819	7.56343	20.9434	-1.44181	0.368105	1.03798e-12	down	GO:0003674,GO:0003824,GO:0004842,GO:0006464,GO:0006508,GO:0006511,GO:0006807,GO:0008150,GO:0008152,GO:0009056,GO:0009057,GO:0009987,GO:0010498,GO:0016567,GO:0016740,GO:0019538,GO:0019787,GO:0019941,GO:0030163,GO:0032446,GO:0036211,GO:0043161,GO:0043170,GO:0043412,GO:0043632,GO:0044237,GO:0044238,GO:0044248,GO:0044257,GO:0044260,GO:0044265,GO:0044267,GO:0051603,GO:0061630,GO:0061659,GO:0070647,GO:…	ko:K19040	Anaphase-promoting complex subunit 11 RING-H2 finger
LOC_Os05g36184	chr5-22203636-22207336	29.3874	35.7337	33.2617	20.1044	14.2311	12.6197	32.7943	15.6517	1.08778	2.12546	0.00339192	up	NA	NA	NA
LOC_Os05g36140	chr5-22176600-22177525	6.02354	8.76211	8.96063	2.00125	2.96813	1.21478	7.91543	2.06139	1.96397	3.90135	7.997e-05	up	NA	NA	NA
LOC_Os05g35444	chr3-33083562-33083894	17.8935	22.4129	22.8404	2.30517	1.43593	0.489744	21.0489	1.41028	3.90866	15.0185	1.3948e-11	up	GO:0003674,GO:0003824,GO:0005575,GO:0005622,GO:0005623,GO:0005737,GO:0006081,GO:0006082,GO:0006090,GO:0006629,GO:0006644,GO:0006720,GO:0006793,GO:0006796,GO:0008150,GO:0008152,GO:0008299,GO:0008610,GO:0008654,GO:0009058,GO:0009240,GO:0009507,GO:0009532,GO:0009536,GO:0009570,GO:0009987,GO:0016740,GO:0016772,GO:0016779,GO:0019288,GO:0019637,GO:0019682,GO:0019752,GO:0032787,GO:0043226,GO:0043227,GO:…	ko:K00991	2-C-methyl-D-erythritol 4-phosphate cytidylyltransferase
LOC_Os05g35340	chr5-21683287-21684325	25.3697	32.45	34.3921	86.0941	61.8803	72.269	30.7373	73.4145	-1.23087	0.426059	4.25622e-14	down	NA	NA	NA
LOC_Os05g35290	chr5-21640218-21642784	76.5337	77.6804	74.9802	34.688	33.964	35.8952	76.3981	34.8491	1.15605	2.22846	6.59403e-73	up	NA	ko:K10775	Phenylalanine ammonia-lyase
LOC_Os05g34800	chr5-21309366-21310127	5.85294	8.2459	6.03251	2.7538	4.28849	1.21887	6.71045	2.75372	1.30621	2.47291	0.00369374	up	NA	NA	NA
LOC_Os05g34390	chr5-21034462-21053153	1.23682	0.970728	0.995008	4.98626	4.15501	3.20594	1.06752	4.11574	-1.92786	0.262819	9.4655e-09	down	NA	NA	serine threonine-protein kinase
LOC_Os05g34270	chr5-20945753-20949515	102.347	101.959	101.653	47.1079	51.0771	48.0614	101.986	48.7488	1.08865	2.12675	8.79263e-90	up	GO:0003674,GO:0003824,GO:0004672,GO:0005102,GO:0005488,GO:0005515,GO:0005575,GO:0005623,GO:0005886,GO:0005911,GO:0006464,GO:0006468,GO:0006793,GO:0006796,GO:0006807,GO:0006950,GO:0006952,GO:0008150,GO:0008152,GO:0009506,GO:0009605,GO:0009607,GO:0009617,GO:0009987,GO:0010941,GO:0016020,GO:0016301,GO:0016310,GO:0016740,GO:0016772,GO:0016773,GO:0019538,GO:0030054,GO:0031347,GO:0031348,GO:0033612,GO:…	NA	belongs to the protein kinase superfamily
LOC_Os05g33960	chr5-20728296-20733863	3.5578	3.46288	3.51991	7.09939	7.51232	8.12161	3.51353	7.57777	-1.08497	0.471403	2.7966e-07	down	GO:0005575,GO:0005622,GO:0005623,GO:0005886,GO:0008150,GO:0010336,GO:0016020,GO:0031982,GO:0042592,GO:0043226,GO:0043227,GO:0043229,GO:0044424,GO:0044464,GO:0048878,GO:0050801,GO:0055081,GO:0055088,GO:0065007,GO:0065008,GO:0071944,GO:0097708	ko:K14638	POT family
LOC_Os05g33600	chr5-20441103-20443408	44.7544	42.1237	45.5639	18.0263	18.403	20.2127	44.1473	18.8807	1.24977	2.37804	4.13873e-30	up	GO:0003674,GO:0003824,GO:0004497,GO:0006629,GO:0008150,GO:0008152,GO:0008202,GO:0008395,GO:0009719,GO:0009725,GO:0009741,GO:0010033,GO:0010268,GO:0010817,GO:0014070,GO:0016128,GO:0016131,GO:0016491,GO:0033993,GO:0042221,GO:0042445,GO:0042592,GO:0044238,GO:0048878,GO:0050896,GO:0055088,GO:0055114,GO:0065007,GO:0065008,GO:0071704,GO:1901360,GO:1901615,GO:1901700	ko:K07428	Belongs to the cytochrome P450 family
LOC_Os05g33590	chr5-20424584-20427083	20.223	21.7317	21.6369	9.02537	6.47215	8.50018	21.1972	7.99923	1.42891	2.69244	4.15839e-19	up	GO:0003674,GO:0003824,GO:0004497,GO:0006629,GO:0008150,GO:0008152,GO:0008202,GO:0008395,GO:0009719,GO:0009725,GO:0009741,GO:0010033,GO:0010268,GO:0010817,GO:0014070,GO:0016128,GO:0016131,GO:0016491,GO:0033993,GO:0042221,GO:0042445,GO:0042592,GO:0044238,GO:0048878,GO:0050896,GO:0055088,GO:0055114,GO:0065007,GO:0065008,GO:0071704,GO:1901360,GO:1901615,GO:1901700	ko:K07428	Belongs to the cytochrome P450 family
LOC_Os05g33410	chr5-20335246-20336559	1.6843	1.72869	1.41755	3.97247	4.24551	2.48227	1.61018	3.56675	-1.12699	0.45787	0.00661015	down	NA	NA	Belongs to the peptidase A1 family
LOC_Os05g33160	chr5-20140765-20141532	4.76875	4.09034	3.26095	0.860081	0.223234	2.05569	4.04001	1.04634	1.97893	3.942	0.00153371	up	GO:0002831,GO:0002832,GO:0005575,GO:0005622,GO:0005623,GO:0005634,GO:0005737,GO:0005886,GO:0008150,GO:0009507,GO:0009536,GO:0016020,GO:0031347,GO:0031348,GO:0032101,GO:0032102,GO:0043226,GO:0043227,GO:0043229,GO:0043231,GO:0043900,GO:0043901,GO:0044424,GO:0044444,GO:0044464,GO:0048519,GO:0048583,GO:0048585,GO:0050789,GO:0065007,GO:0071944,GO:0080134,GO:1900150,GO:1900424,GO:1900425	NA	Inactive receptor kinase
LOC_Os05g33140	chr5-20116493-20117834	0.137073	0.130636	0.124977	3.83193	3.5933	3.67663	0.130895	3.70062	-4.80002	0.0358962	1.85283e-07	down	NA	ko:K01183,ko:K20547	Chitin recognition protein
LOC_Os05g32929	chr5-19975846-19976418	0	0.566318	0.270892	11.521	16.9681	14.5154	0.27907	14.3348	-5.63819	0.0200787	2.25808e-10	down	NA	NA	NA
LOC_Os05g31720	chr5-19123737-19127055	0.625898	0.71581	0.3424	2.70925	3.63313	2.99788	0.561369	3.11342	-2.45467	0.182419	7.38422e-06	down	NA	ko:K12486	Putative GTP-ase activating proteins for the small GTPase, ARF
LOC_Os05g31220	chr5-18892387-18894992	4.35369	3.72002	3.14823	0.135383	0.140554	0	3.74065	0.0919792	5.3504	40.7973	1.21085e-06	up	NA	ko:K13525	Belongs to the AAA ATPase family
LOC_Os05g30970	chr5-18719921-18726872	70.6009	70.9103	70.8015	14.7788	12.9479	11.5259	70.7709	13.0842	2.45657	5.48912	1.82038e-175	up	GO:0005575,GO:0005623,GO:0005886,GO:0008150,GO:0009987,GO:0010118,GO:0010941,GO:0016020,GO:0044464,GO:0048519,GO:0048523,GO:0050789,GO:0050794,GO:0060548,GO:0065007,GO:0071944,GO:0090332	NA	Copine
LOC_Os05g30728	chr5-18535298-18537510	7.46213	6.01198	7.36476	3.46869	3.67322	2.94776	6.94629	3.36322	1.06879	2.09767	1.73565e-06	up	GO:0003674,GO:0003676,GO:0003723,GO:0003824,GO:0004518,GO:0004519,GO:0005488,GO:0005575,GO:0005622,GO:0005623,GO:0006139,GO:0006725,GO:0006807,GO:0008150,GO:0008152,GO:0009451,GO:0009987,GO:0016070,GO:0016787,GO:0016788,GO:0034641,GO:0043170,GO:0043226,GO:0043227,GO:0043229,GO:0043231,GO:0043412,GO:0044237,GO:0044238,GO:0044424,GO:0044464,GO:0046483,GO:0071704,GO:0090304,GO:0090305,GO:0097159,GO:…	ko:K13150	PPR repeat
LOC_Os05g30640	chr5-18512582-18514640	7.52415	5.51603	6.40787	2.386	3.25125	3.08903	6.48269	2.90876	1.18064	2.26678	2.00113e-06	up	NA	NA	Exo70 exocyst complex subunit
LOC_Os05g29810	chr5-17796774-17798021	3.73272	5.10415	5.17897	13.4645	10.4841	11.66	4.67195	11.8695	-1.31915	0.400772	5.2252e-07	down	NA	ko:K09286	AP2 domain
LOC_Os05g29790	chr5-17785838-17789150	0.155973	0.0743244	0.497732	1.26589	1.16822	0.747067	0.242676	1.06039	-2.08873	0.235088	0.00340003	down	GO:0003674,GO:0003824,GO:0004857,GO:0005575,GO:0005623,GO:0006950,GO:0008150,GO:0009266,GO:0009409,GO:0009605,GO:0009607,GO:0009620,GO:0009628,GO:0009719,GO:0009725,GO:0009741,GO:0010033,GO:0014070,GO:0016787,GO:0016788,GO:0030234,GO:0030599,GO:0033993,GO:0042221,GO:0043086,GO:0043207,GO:0044092,GO:0044464,GO:0046910,GO:0050790,GO:0050896,GO:0051704,GO:0051707,GO:0052689,GO:0065007,GO:0065009,GO:…	ko:K01051	Pectinesterase
LOC_Os05g28069	chr5-16890118-16892725	3.41138	3.87047	3.11035	7.61762	7.60442	8.24761	3.46407	7.82322	-1.15236	0.449888	0.000177142	down	NA	NA	NA
LOC_Os05g27750	chr5-16613563-16614311	16.5822	8.42858	12.4311	38.5473	48.2996	29.2988	12.4807	38.7152	-1.61349	0.326808	3.56164e-10	down	GO:0005575,GO:0005622,GO:0005623,GO:0005737,GO:0006091,GO:0008150,GO:0008152,GO:0009507,GO:0009534,GO:0009535,GO:0009536,GO:0009579,GO:0009767,GO:0009773,GO:0009987,GO:0010257,GO:0010258,GO:0010598,GO:0015979,GO:0016020,GO:0016043,GO:0019684,GO:0022607,GO:0022900,GO:0031976,GO:0031984,GO:0032991,GO:0034357,GO:0034622,GO:0042651,GO:0043226,GO:0043227,GO:0043229,GO:0043231,GO:0043933,GO:0044085,GO:…	NA	NADH dehydrogenase transmembrane subunit
LOC_Os05g27590	chr5-16438787-16439776	1.71964	2.29445	1.56789	12.406	7.24494	12.3549	1.86066	10.6686	-2.49736	0.1771	9.60318e-12	down	NA	NA	Wound-induced protein WI12
LOC_Os05g27350	chr5-16281790-16283228	8.0449	6.53962	7.87432	4.16084	3.21214	3.39996	7.48628	3.59098	1.08141	2.1161	4.74344e-05	up	NA	NA	NA
LOC_Os05g25920	chr5-15272400-15273177	45.0775	56.725	55.0656	22.6932	17.6188	22.0102	52.2894	20.7741	1.35559	2.55902	3.42506e-19	up	NA	NA	NA
LOC_Os05g24972	chr5-14612313-14614192	1.17722	0.690426	1.4036	2.3682	3.22169	2.94941	1.09041	2.84643	-1.35805	0.390109	0.000796071	down	GO:0000276,GO:0003674,GO:0005488,GO:0005575,GO:0005622,GO:0005623,GO:0005737,GO:0005739,GO:0005740,GO:0005743,GO:0005753,GO:0005773,GO:0009507,GO:0009536,GO:0016020,GO:0016469,GO:0019866,GO:0031090,GO:0031966,GO:0031967,GO:0031975,GO:0032991,GO:0033177,GO:0043167,GO:0043169,GO:0043226,GO:0043227,GO:0043229,GO:0043231,GO:0044422,GO:0044424,GO:0044425,GO:0044429,GO:0044444,GO:0044446,GO:0044455,GO:…	ko:K02109	ATP synthase protein YMF19
LOC_Os05g24639	chr5-14359936-14363984	1.26107	2.04315	2.29957	0	0	0	1.86793	0	6.45862	87.9504	7.30294e-07	up	NA	NA	source UniProtKB
LOC_Os05g23729	chr5-13610858-13611731	24.3484	24.6902	23.0878	6.49932	7.29468	8.21022	24.0422	7.33474	1.73802	3.33577	2.0457e-16	up	NA	NA	NA
LOC_Os05g22880	chr5-12943028-12944062	25.6059	19.7866	17.6675	9.98533	11.0147	8.6183	21.02	9.87277	1.11091	2.15982	0.00393267	up	NA	NA	NA
LOC_Os05g22830	chr5-12902054-12906358	0.197729	0.847997	0.36056	1.06986	1.75864	1.04177	0.468762	1.29009	-1.43231	0.370537	0.0274954	down	GO:0005575,GO:0005622,GO:0005623,GO:0005737,GO:0009507,GO:0009536,GO:0043226,GO:0043227,GO:0043229,GO:0043231,GO:0044424,GO:0044444,GO:0044464	ko:K03043	DNA-directed RNA polymerase
LOC_Os05g20444	chr5-11965680-11991697	2.6519	3.06132	2.62221	6.5007	5.63001	6.01102	2.77848	6.04725	-1.09899	0.466842	7.97339e-11	down	GO:0003674,GO:0003824,GO:0004842,GO:0005488,GO:0005575,GO:0005622,GO:0005623,GO:0005737,GO:0006325,GO:0006412,GO:0006414,GO:0006417,GO:0006464,GO:0006518,GO:0006807,GO:0006996,GO:0008150,GO:0008152,GO:0008270,GO:0009056,GO:0009057,GO:0009058,GO:0009059,GO:0009889,GO:0009987,GO:0010467,GO:0010468,GO:0010556,GO:0010608,GO:0016043,GO:0016567,GO:0016569,GO:0016570,GO:0016574,GO:0016740,GO:0019222,GO:…	ko:K22381	rescue of stalled ribosome
LOC_Os05g20020	chr5-11674015-11677359	5.02951	5.33599	4.75873	12.5798	10.2172	12.0905	5.04141	11.6291	-1.18325	0.440358	2.09076e-09	down	GO:0003674,GO:0003824,GO:0004553,GO:0004650,GO:0005575,GO:0005618,GO:0005623,GO:0008150,GO:0009664,GO:0009825,GO:0009827,GO:0009831,GO:0009987,GO:0016043,GO:0016049,GO:0016787,GO:0016798,GO:0030312,GO:0040007,GO:0042545,GO:0042547,GO:0044464,GO:0045229,GO:0071554,GO:0071555,GO:0071669,GO:0071840,GO:0071944	ko:K01213	Glycosyl hydrolases family 28
LOC_Os05g19010	chr5-10978086-10978469	2.20381	4.72573	5.52567	19.3769	26.3069	20.0557	4.15174	21.9132	-2.36517	0.194094	4.45878e-08	down	NA	NA	NA
LOC_Os05g18730	chr5-10796363-10803320	8.47803	9.1225	8.22859	31.8764	30.5335	31.962	8.60971	31.4573	-1.8463	0.278104	2.59643e-59	down	GO:0000003,GO:0003674,GO:0005488,GO:0005575,GO:0005622,GO:0005623,GO:0005737,GO:0005886,GO:0005887,GO:0007338,GO:0007342,GO:0008104,GO:0008150,GO:0008289,GO:0009566,GO:0009987,GO:0016020,GO:0016021,GO:0016043,GO:0019953,GO:0022412,GO:0022414,GO:0022607,GO:0031224,GO:0031226,GO:0031253,GO:0031410,GO:0031982,GO:0032501,GO:0032504,GO:0033036,GO:0034613,GO:0042995,GO:0043226,GO:0043227,GO:0043229,GO:…	NA	fertilization
LOC_Os05g18640	chr9-9691260-9691814	0.306747	0.292343	0.279678	14.6609	14.3593	13.2231	0.292922	14.0811	-5.56605	0.0211082	3.48021e-10	down	NA	NA	cytochrome P450
LOC_Os05g17990	chr5-10275806-10286005	0.982044	0.93593	0.95934	3.41587	3.48068	3.3598	0.959105	3.41878	-1.8107	0.285052	1.17306e-07	down	NA	NA	Plant protein of unknown function (DUF639)
LOC_Os05g17604	chr5-10051427-10065202	15.3474	16.4672	15.5685	2.24558	2.75957	2.53147	15.7943	2.5122	2.67746	6.39726	3.76267e-63	up	NA	NA	LRR receptor-like serine threonine-protein kinase
LOC_Os05g16744	chr5-9402615-9412857	14.1998	13.921	13.2251	2.98328	3.04959	2.73027	13.782	2.92105	2.26077	4.79247	6.78991e-47	up	NA	NA	LRR receptor-like serine threonine-protein kinase
LOC_Os05g16430	chr5-9218928-9222296	6.57372	6.40742	6.5385	0.943107	0.69938	1.00184	6.50655	0.881442	2.9076	7.5037	1.85676e-20	up	NA	NA	LRR receptor-like serine threonine-protein kinase
LOC_Os05g16420	chr5-9212055-9215048	16.1439	12.5884	16.9494	5.73511	5.03815	4.21771	15.2272	4.99699	1.62863	3.09219	8.10601e-05	up	NA	NA	LRR receptor-like serine threonine-protein kinase
LOC_Os05g16200	chr5-9043814-9047305	0.370903	0.555478	0.579724	1.09899	1.24019	0.812125	0.502035	1.05043	-1.03837	0.486877	0.0290668	down	NA	NA	disease resistance protein
LOC_Os05g15322	chr5-8565043-8567117	1.22699	0.974476	0.932259	1.56752	2.58468	2.44872	1.04457	2.20031	-1.05227	0.482208	0.0222745	down	NA	NA	source UniProtKB
LOC_Os05g15230	chr5-8523313-8525261	0.821303	1.00638	0.855803	1.58709	1.97726	2.1355	0.894494	1.89995	-1.0615	0.479134	0.0417138	down	NA	NA	Plant protein of unknown function
LOC_Os05g14980	chr5-8386890-8387562	3.03556	4.33953	3.45961	8.89666	9.94699	8.48138	3.61157	9.10834	-1.30972	0.4034	0.000356879	down	NA	NA	NA
LOC_Os05g14044	chr5-7729819-7730088	2.52214	11.4176	7.47361	15.9211	10.0356	19.3286	7.13779	15.0951	-1.0506	0.482766	0.0278535	down	NA	NA	NA
LOC_Os05g13904	chr5-7597424-7597729	0	0	0	16.5566	19.7934	16.5217	0	17.6239	-7.47188	0.005633	1.50519e-09	down	NA	NA	NA
LOC_Os05g13806	chr5-7515884-7516683	1.39164	2.43154	1.69178	3.34658	4.56017	4.44373	1.83832	4.11683	-1.13639	0.454895	0.0258675	down	NA	ko:K20892	Nucleotide-diphospho-sugar transferase
LOC_Os05g13620	chr5-7456422-7457301	13.5115	10.8167	7.88425	24.8563	19.7338	29.5106	10.7375	24.7003	-1.18307	0.440415	0.000354336	down	GO:0001558,GO:0003674,GO:0003676,GO:0003723,GO:0003727,GO:0003729,GO:0003730,GO:0005488,GO:0005575,GO:0005622,GO:0005623,GO:0005634,GO:0005654,GO:0005730,GO:0005737,GO:0006139,GO:0006396,GO:0006412,GO:0006417,GO:0006518,GO:0006725,GO:0006807,GO:0006950,GO:0006996,GO:0008150,GO:0008152,GO:0008187,GO:0008266,GO:0009058,GO:0009059,GO:0009266,GO:0009314,GO:0009409,GO:0009411,GO:0009416,GO:0009628,GO:…	ko:K13186,ko:K13195	RNA binding
LOC_Os05g13320	chr5-7262599-7264925	4.32011	4.04101	3.72006	1.94791	1.19841	1.60939	4.02706	1.58524	1.36569	2.57699	1.32195e-05	up	NA	NA	Voltage-dependent anion channel
LOC_Os05g12400	chr5-6979304-6980681	25.179	31.3593	33.653	65.4091	56.5227	68.7971	30.0638	63.5763	-1.05482	0.481356	1.73314e-20	down	NA	NA	BURP domain
LOC_Os05g12144	chr5-6779159-6779458	6.80977	4.32667	11.3829	17.3994	11.6885	17.3957	7.50644	15.4946	-1.01753	0.493962	0.0164943	down	NA	NA	NA
LOC_Os05g10670	chr5-5649343-5651606	17.9719	18.7763	19.814	74.4566	64.9805	69.4407	18.8541	69.6259	-1.86055	0.275371	7.38822e-107	down	GO:0003674,GO:0003676,GO:0003677,GO:0003700,GO:0003723,GO:0003727,GO:0005488,GO:0005575,GO:0005622,GO:0005623,GO:0005737,GO:0005886,GO:0006355,GO:0006417,GO:0006950,GO:0006979,GO:0008150,GO:0009889,GO:0009890,GO:0009892,GO:0009893,GO:0009894,GO:0009896,GO:0010468,GO:0010556,GO:0010558,GO:0010604,GO:0010605,GO:0010608,GO:0010629,GO:0016020,GO:0017148,GO:0019219,GO:0019222,GO:0031323,GO:0031324,GO:…	NA	zinc finger CCCH domain-containing protein
LOC_Os05g10656	chr5-5612831-5615025	19.9393	19.4056	21.9544	2.20953	2.45213	2.91367	20.4331	2.52511	3.04326	8.24353	1.77294e-54	up	NA	NA	NA
LOC_Os05g09480	chr5-5224033-5225636	11.2146	11.7271	13.2073	4.91615	3.93732	4.32704	12.0497	4.39351	1.47858	2.78674	6.89607e-09	up	NA	ko:K14484	Aux IAA proteins are short-lived transcriptional factors that function as repressors of early auxin response genes at low auxin concentrations
LOC_Os05g09280	chr5-5082080-5083486	3.79163	3.49314	4.26369	10.8276	9.22964	8.47508	3.84949	9.51078	-1.28133	0.411417	5.20295e-07	down	NA	NA	DDE superfamily endonuclease
LOC_Os05g09000	chr5-4868144-4871552	19.7737	20.9615	21.4996	43.292	44.2526	48.0138	20.7449	45.1861	-1.09845	0.467018	1.02731e-25	down	NA	NA	NA
LOC_Os05g08910	chr5-4818485-4818892	46.7337	75.5577	73.8062	11.6648	7.81317	9.59322	65.3659	9.69041	2.77604	6.8497	1.39862e-28	up	NA	NA	NA
LOC_Os05g08906	chr5-4811241-4815927	83.8327	87.5812	87.2643	38.7824	40.3998	40.8495	86.2261	40.0105	1.13182	2.19135	7.58905e-135	up	NA	NA	NA
LOC_Os05g08904	chr5-4807697-4808137	1.15812	0	0.351975	3.13315	5.78281	7.02633	0.503367	5.3141	-3.40231	0.0945808	0.000215868	down	NA	NA	Reverse transcriptase (RNA-dependent DNA polymerase)
LOC_Os05g08902	chr5-4806473-4807042	0.298674	1.1386	0.544636	4.5788	5.59259	6.86673	0.660636	5.67937	-3.07258	0.118867	1.72771e-05	down	NA	NA	NA
LOC_Os05g08900	chr5-4796719-4797243	108.308	122.074	117.377	39.7701	37.9497	36.3446	115.92	38.0215	1.63145	3.09825	5.67701e-40	up	NA	NA	NA
LOC_Os05g08860	chr5-4787000-4787926	56.5454	54.0834	66.7082	30.8876	28.8418	30.2872	59.1123	30.0055	1.00227	2.00315	2.19065e-15	up	NA	NA	NA
LOC_Os05g08356	chr5-4430104-4430466	30.4845	35.3106	35.4913	82.8947	77.7185	73.6802	33.7622	78.0978	-1.18536	0.439715	1.7462e-12	down	NA	NA	NA
LOC_Os05g08350	chr5-4372978-4378132	1.31694	0.9128	0.764099	3.02298	3.02637	2.52311	0.997946	2.85749	-1.50143	0.353203	0.00130875	down	NA	NA	A Receptor for Ubiquitination Targets
LOC_Os05g08090	chr5-4198354-4203708	19.7395	20.3512	20.2055	8.00709	8.86256	9.27896	20.0988	8.71621	1.23011	2.34585	3.88241e-21	up	NA	NA	NA
LOC_Os05g07810	chr5-3961430-3963675	6.37278	6.76765	6.80649	15.4345	12.9557	12.7328	6.64898	13.7077	-1.02063	0.492903	2.48607e-05	down	NA	NA	Universal stress protein family
LOC_Os05g07600	chr5-3832807-3834762	1.05197	0.83548	1.119	3.63652	4.10373	3.52707	1.00215	3.75577	-1.88191	0.271325	0.000323231	down	NA	NA	Domain of unknown function
LOC_Os05g07120	chr5-3633569-3636412	2.92086	3.57905	3.80444	11.4767	9.57114	14.7896	3.43478	11.9458	-1.77102	0.293001	5.2214e-08	down	GO:0003674,GO:0003700,GO:0006355,GO:0008150,GO:0009889,GO:0010468,GO:0010556,GO:0019219,GO:0019222,GO:0031323,GO:0031326,GO:0050789,GO:0050794,GO:0051171,GO:0051252,GO:0060255,GO:0065007,GO:0080090,GO:0140110,GO:1903506,GO:2000112,GO:2001141	NA	helix loop helix domain
LOC_Os05g07010	chr5-3545055-3546340	50.3784	49.8524	48.9246	7.65881	4.33711	6.65652	49.7185	6.21748	3.02031	8.11341	1.83642e-56	up	GO:0000003,GO:0000988,GO:0000989,GO:0001076,GO:0001101,GO:0001190,GO:0003006,GO:0003674,GO:0003676,GO:0003677,GO:0003700,GO:0005488,GO:0005575,GO:0005622,GO:0005623,GO:0005634,GO:0006139,GO:0006325,GO:0006351,GO:0006355,GO:0006357,GO:0006366,GO:0006464,GO:0006473,GO:0006475,GO:0006725,GO:0006807,GO:0006950,GO:0006970,GO:0006996,GO:0007275,GO:0007623,GO:0008150,GO:0008152,GO:0009058,GO:0009059,GO:…	NA	SANT SWI3, ADA2, N-CoR and TFIIIB'' DNA-binding domains
LOC_Os05g06940	chr5-3503553-3505894	1.48788	1.64191	1.35658	3.67216	2.93264	2.62556	1.49545	3.07678	-1.01972	0.493212	0.00247698	down	GO:0003674,GO:0003824,GO:0005575,GO:0005622,GO:0005623,GO:0005737,GO:0008728,GO:0009507,GO:0009536,GO:0016740,GO:0016772,GO:0016778,GO:0043226,GO:0043227,GO:0043229,GO:0043231,GO:0044424,GO:0044444,GO:0044464	ko:K00951	Possesses calcium-dependent ppGpp (guanosine 3'- diphosphate 5'-diphosphate) synthetase activity in vitro and is able to functionally complement E.coli relA mutants. May be involved in a rapid plant ppGpp-mediated response to pathogens and other stresses
LOC_Os05g06540	chr5-3285776-3289046	25.4571	27.6194	25.5939	4.40691	5.21365	3.48379	26.2234	4.36812	2.60782	6.09583	2.36474e-45	up	NA	NA	NA
LOC_Os05g06300	chr5-3154733-3158647	6.9188	5.49493	5.1613	0.283604	0.588875	1.00422	5.85834	0.625565	3.26229	9.59504	5.08663e-14	up	GO:0003674,GO:0003824,GO:0003857,GO:0004165,GO:0004300,GO:0005575,GO:0005618,GO:0005622,GO:0005623,GO:0005634,GO:0005730,GO:0005737,GO:0005777,GO:0005911,GO:0006082,GO:0006629,GO:0006631,GO:0006635,GO:0008150,GO:0008152,GO:0008692,GO:0009056,GO:0009062,GO:0009506,GO:0009514,GO:0009987,GO:0016042,GO:0016054,GO:0016491,GO:0016508,GO:0016614,GO:0016616,GO:0016829,GO:0016835,GO:0016836,GO:0016853,GO:…	ko:K10527	Belongs to the enoyl-CoA hydratase isomerase family
LOC_Os05g05873	chr5-2896902-2897311	0.561862	3.21287	2.04912	8.61358	6.31242	3.76764	1.94129	6.23121	-1.65264	0.318058	0.0234102	down	NA	NA	NA
LOC_Os05g05539	chr5-2714001-2716337	11.2249	9.71718	11.3431	58.4574	54.8227	60.4848	10.7617	57.9216	-2.40471	0.188847	3.5311e-104	down	NA	NA	NA
LOC_Os05g05440	chr5-2674731-2683423	6.95027	7.47861	6.33695	3.26863	3.74333	3.50797	6.92194	3.50664	1.00483	2.0067	8.82347e-11	up	GO:0000018,GO:0000414,GO:0000416,GO:0000726,GO:0002637,GO:0002639,GO:0002682,GO:0002684,GO:0002694,GO:0002696,GO:0002697,GO:0002699,GO:0002700,GO:0002702,GO:0002703,GO:0002705,GO:0002706,GO:0002708,GO:0002712,GO:0002714,GO:0002819,GO:0002821,GO:0002822,GO:0002824,GO:0002889,GO:0002891,GO:0005575,GO:0005622,GO:0005623,GO:0005634,GO:0005654,GO:0006139,GO:0006259,GO:0006281,GO:0006302,GO:0006303,GO:…	ko:K20780	breast cancer carboxy-terminal domain
LOC_Os05g05354	chr5-2619856-2629463	1.46258	1.20805	0.711208	0.351717	0.365152	0.373619	1.12728	0.363496	1.6538	3.14662	0.0156841	up	NA	NA	serine-type endopeptidase activity
LOC_Os05g05290	chr5-2581795-2582337	4.07583	2.98803	3.4303	9.61295	8.21894	9.91123	3.49806	9.24771	-1.38138	0.383851	0.000740114	down	NA	NA	NA
LOC_Os05g05040	chr5-2429568-2430234	13.0172	16.298	14.6611	4.60343	4.06238	7.33515	14.6587	5.33365	1.48607	2.80125	1.18783e-06	up	NA	NA	NA
LOC_Os05g04490	chr5-2045241-2047230	5.05881	4.62447	5.27131	12.6618	13.5321	10.3844	4.98486	12.1928	-1.26721	0.415463	7.4555e-10	down	NA	ko:K00430	Belongs to the peroxidase family. Classical plant (class III) peroxidase subfamily
LOC_Os05g04210	chr5-1910403-1911740	3.58211	4.49198	4.12548	1.0201	0.882551	1.26422	4.06652	1.05562	1.97166	3.92219	0.000167163	up	NA	ko:K09422	RNA polymerase II transcription regulator recruiting activity
LOC_Os05g03640	chr5-1588451-1594598	6.55213	7.30285	6.2777	17.3253	15.9077	16.7021	6.71089	16.645	-1.28767	0.409611	7.27923e-13	down	GO:0003674,GO:0003824,GO:0005575,GO:0005622,GO:0005623,GO:0005737,GO:0005829,GO:0008150,GO:0009628,GO:0009636,GO:0009966,GO:0009987,GO:0010646,GO:0016787,GO:0016810,GO:0023051,GO:0042221,GO:0044424,GO:0044444,GO:0044464,GO:0048583,GO:0050789,GO:0050794,GO:0050896,GO:0051716,GO:0065007,GO:0070887,GO:0080167,GO:0097237,GO:0120091,GO:2000022	NA	Belongs to the iron ascorbate-dependent oxidoreductase family
LOC_Os05g03520	chr5-1520005-1521562	1.20198	1.0414	0.797028	2.66056	1.94376	1.98884	1.01347	2.19772	-1.09886	0.466887	0.0206669	down	NA	NA	Protein of unknown function (DUF1668)
LOC_Os05g03514	chr5-1512832-1513457	2.4476	3.6286	3.22344	0.73574	0.509229	0.781557	3.09988	0.675509	2.22304	4.66875	0.00322763	up	NA	NA	Protein of unknown function (DUF1668)
LOC_Os05g02720	chr4-13613813-13615065	0.177338	0.507032	0.323377	1.91906	1.32824	2.88796	0.335916	2.04508	-2.57468	0.167859	0.00195626	down	NA	NA	nuclease activity
LOC_Os05g02450	chr5-846415-849094	1.56907	2.61694	2.41415	7.95921	6.05971	6.48206	2.20005	6.83366	-1.60816	0.328017	1.99349e-08	down	NA	NA	Protein of unknown function (DUF1635)
LOC_Os05g02140	chr5-645222-647313	14.2413	16.0544	14.3943	5.57737	6.01898	6.86016	14.8967	6.15217	1.30098	2.46396	1.71462e-15	up	NA	ko:K20043,ko:K20044	ANTH domain
LOC_Os05g01940	chr5-540277-542109	111.36	105.423	102.465	55.1951	53.8252	52.7601	106.416	53.9268	1.00348	2.00483	9.63965e-55	up	NA	ko:K11982	zinc finger
LOC_Os05g01380	chr5-255079-256131	7.9221	6.93377	7.96006	24.4939	24.2186	24.1607	7.60531	24.2911	-1.65204	0.318191	3.63939e-18	down	GO:0003674,GO:0004857,GO:0005575,GO:0005618,GO:0005622,GO:0005623,GO:0005737,GO:0005794,GO:0005911,GO:0008150,GO:0009505,GO:0009506,GO:0012505,GO:0016020,GO:0030054,GO:0030234,GO:0030312,GO:0043086,GO:0043226,GO:0043227,GO:0043229,GO:0043231,GO:0044092,GO:0044424,GO:0044444,GO:0044464,GO:0050790,GO:0055044,GO:0065007,GO:0065009,GO:0071944,GO:0090353,GO:0098772	NA	Polygalacturonase inhibitor
LOC_Os04g59480	chr4-35682685-35686113	28.8703	27.0847	29.7775	12.692	14.6972	13.1367	28.5775	13.5086	1.10502	2.15102	3.88746e-20	up	NA	NA	POT family
LOC_Os04g59440	chr4-35659938-35660702	8.20737	8.71592	9.40734	26.4333	27.6625	22.4635	8.77688	25.5197	-1.51538	0.349804	6.98686e-12	down	NA	ko:K03542	Chlorophyll A-B binding protein
LOC_Os04g59300	chr4-35590273-35591798	0.659862	1.46738	1.00272	7.33902	8.23714	6.74252	1.04332	7.43956	-2.8054	0.143051	2.5385e-08	down	NA	ko:K21407	Strictosidine synthase
LOC_Os04g59260	chr4-35579417-35580824	26.8001	27.8525	26.995	76.0717	76.7073	76.5301	27.2159	76.4364	-1.46627	0.361917	1.48532e-56	down	NA	ko:K00430	Belongs to the peroxidase family. Classical plant (class III) peroxidase subfamily
LOC_Os04g59190	chr4-35569562-35570715	104.571	109.13	106.705	262.859	262.968	264.549	106.802	263.459	-1.27896	0.412092	6.35355e-114	down	NA	ko:K00430	Belongs to the peroxidase family. Classical plant (class III) peroxidase subfamily
LOC_Os04g58820	chr4-35387631-35388794	11.5544	9.75731	8.8012	4.08871	3.97103	3.50268	10.0376	3.85414	1.40199	2.64266	2.12832e-07	up	GO:0006355,GO:0008150,GO:0009889,GO:0009890,GO:0009892,GO:0010468,GO:0010556,GO:0010558,GO:0010605,GO:0010629,GO:0019219,GO:0019222,GO:0031323,GO:0031324,GO:0031326,GO:0031327,GO:0045892,GO:0045934,GO:0048519,GO:0048523,GO:0050789,GO:0050794,GO:0051171,GO:0051172,GO:0051252,GO:0051253,GO:0060255,GO:0065007,GO:0080090,GO:1902679,GO:1903506,GO:1903507,GO:2000112,GO:2000113,GO:2001141	NA	Transcriptional repressor, ovate
LOC_Os04g58810	chr4-35379406-35380625	185.176	199.089	194.917	91.4854	82.5686	91.3008	193.061	88.4516	1.14973	2.21872	3.74577e-79	up	GO:0000175,GO:0000288,GO:0000289,GO:0000291,GO:0000932,GO:0000956,GO:0002213,GO:0003674,GO:0003824,GO:0004518,GO:0004527,GO:0004532,GO:0004535,GO:0004540,GO:0005575,GO:0005622,GO:0005623,GO:0005737,GO:0006139,GO:0006401,GO:0006402,GO:0006417,GO:0006725,GO:0006807,GO:0006950,GO:0006952,GO:0008150,GO:0008152,GO:0008408,GO:0009056,GO:0009057,GO:0009605,GO:0009607,GO:0009611,GO:0009617,GO:0009889,GO:…	ko:K12581	CAF1 family ribonuclease
LOC_Os04g58555	chr4-35190474-35192562	1.43493	1.36755	1.02795	4.8063	3.35858	4.02557	1.27681	4.06349	-1.65141	0.318328	1.12555e-05	down	NA	NA	Belongs to the glycosyl hydrolase 17 family
LOC_Os04g58190	chr4-35015951-35017546	13.384	14.5413	12.569	30.6566	30.324	25.5141	13.4981	28.8315	-1.07259	0.475463	5.65865e-13	down	NA	NA	Dof domain, zinc finger
LOC_Os04g57860	chr4-34813697-34817208	0.436524	0.16641	0.557204	1.57461	0.73564	1.67266	0.386713	1.32764	-1.75344	0.296593	0.00592714	down	NA	ko:K01179	Carbohydrate binding domain CBM49
LOC_Os04g57666	chr4-34688350-34688739	1.7461	2.08013	1.99002	4.33018	6.13034	4.59983	1.93875	5.02011	-1.34715	0.393068	0.037993	down	GO:0003674,GO:0003676,GO:0003723,GO:0003824,GO:0004518,GO:0004519,GO:0005488,GO:0005575,GO:0005622,GO:0005623,GO:0006139,GO:0006725,GO:0006807,GO:0008150,GO:0008152,GO:0009451,GO:0009987,GO:0016070,GO:0016787,GO:0016788,GO:0034641,GO:0043170,GO:0043226,GO:0043227,GO:0043229,GO:0043231,GO:0043412,GO:0044237,GO:0044238,GO:0044424,GO:0044464,GO:0046483,GO:0071704,GO:0090304,GO:0090305,GO:0097159,GO:…	NA	Pentatricopeptide repeat domain
LOC_Os04g57350	chr4-34494547-34498227	3.8495	4.21905	3.15883	8.0711	8.6497	6.17676	3.74246	7.63252	-1.00711	0.497542	3.5983e-05	down	GO:0005575,GO:0005622,GO:0005623,GO:0005737,GO:0005768,GO:0005769,GO:0005886,GO:0005911,GO:0005929,GO:0006810,GO:0006886,GO:0006897,GO:0006950,GO:0006970,GO:0006972,GO:0006996,GO:0007275,GO:0007399,GO:0008104,GO:0008150,GO:0009506,GO:0009628,GO:0009651,GO:0009719,GO:0009987,GO:0010008,GO:0010033,GO:0010830,GO:0010831,GO:0012505,GO:0015031,GO:0015833,GO:0016020,GO:0016043,GO:0016192,GO:0016197,GO:…	ko:K12483	Belongs to the TRAFAC class dynamin-like GTPase superfamily. Dynamin Fzo YdjA family
LOC_Os04g57200	chr4-34437657-34438970	216.952	218.538	203.053	79.6618	82.7047	77.0033	212.847	79.7899	1.43868	2.71074	2.38254e-104	up	GO:0003674,GO:0005488,GO:0005575,GO:0005622,GO:0005623,GO:0005737,GO:0006810,GO:0006811,GO:0006812,GO:0006873,GO:0006875,GO:0008150,GO:0009987,GO:0019725,GO:0030001,GO:0030003,GO:0042592,GO:0043167,GO:0043169,GO:0044424,GO:0044464,GO:0046872,GO:0046914,GO:0046916,GO:0048878,GO:0050801,GO:0051179,GO:0051234,GO:0055065,GO:0055076,GO:0055080,GO:0055082,GO:0065007,GO:0065008,GO:0098771	NA	Fk506-binding protein
LOC_Os04g57180	chr4-34424737-34426448	3.16979	2.01397	1.8063	6.6698	8.53206	7.71775	2.33002	7.63987	-1.69606	0.308627	1.0147e-07	down	GO:0003674,GO:0003824,GO:0007275,GO:0007568,GO:0008150,GO:0008152,GO:0010150,GO:0016491,GO:0016679,GO:0016682,GO:0032501,GO:0032502,GO:0048366,GO:0048367,GO:0048731,GO:0048827,GO:0048856,GO:0055114,GO:0090693,GO:0099402	NA	Belongs to the iron ascorbate-dependent oxidoreductase family
LOC_Os04g56044	chr4-33719050-33720060	4.74984	5.00331	3.41897	0.676319	1.63836	1.19739	4.39071	1.17069	1.93429	3.82189	0.000950878	up	NA	NA	Protein of unknown function, DUF604
LOC_Os04g56030	chr4-33716196-33716989	2.61914	1.81539	3.69057	0.644158	0.668764	0.684272	2.70837	0.665731	2.04985	4.14064	0.00552347	up	NA	NA	NA
LOC_Os04g55550	chr4-33449915-33450807	1.3841	3.95732	3.78588	16.8502	12.3105	16.5737	3.04243	15.2448	-2.29082	0.20436	5.33215e-05	down	NA	NA	NA
LOC_Os04g55500	chr4-33416625-33423197	12.6157	11.894	13.6669	5.0767	4.76261	4.67813	12.7255	4.83915	1.41809	2.67231	2.8168e-18	up	GO:0003674,GO:0003824,GO:0004518,GO:0004519,GO:0006139,GO:0006259,GO:0006281,GO:0006310,GO:0006725,GO:0006807,GO:0006950,GO:0006974,GO:0008150,GO:0008152,GO:0009314,GO:0009411,GO:0009416,GO:0009628,GO:0009642,GO:0009644,GO:0009987,GO:0010212,GO:0010332,GO:0016787,GO:0016788,GO:0033554,GO:0034641,GO:0043170,GO:0044237,GO:0044238,GO:0044260,GO:0046483,GO:0050896,GO:0051716,GO:0071704,GO:0090304,GO:…	ko:K10882	ERCC4 domain
LOC_Os04g55280	chr4-33283768-33286147	6.46089	9.031	8.05069	2.91318	3.02445	3.91981	7.84753	3.28581	1.28267	2.43288	9.30661e-07	up	NA	NA	NA
LOC_Os04g55170	chr4-33215790-33216523	22.4982	28.0733	36.3734	70.2782	46.9046	65.3228	28.9816	60.8352	-1.0463	0.484209	5.55646e-05	down	NA	NA	Hydrophobic seed protein
LOC_Os04g55100	chr4-33182855-33183585	78.1121	79.5344	75.1758	36.1234	41.2536	35.1752	77.6074	37.5174	1.07199	2.10234	9.73203e-15	up	NA	NA	NA
LOC_Os04g54930	chr4-33078672-33085087	10.7601	8.76323	9.4895	4.72817	5.16521	4.16052	9.67094	4.68463	1.06796	2.09647	2.9123e-14	up	GO:0000003,GO:0003006,GO:0003674,GO:0005215,GO:0005575,GO:0005623,GO:0005886,GO:0006810,GO:0007275,GO:0008150,GO:0008361,GO:0009314,GO:0009411,GO:0009416,GO:0009605,GO:0009606,GO:0009628,GO:0009629,GO:0009630,GO:0009637,GO:0009639,GO:0009640,GO:0009653,GO:0009719,GO:0009725,GO:0009733,GO:0009791,GO:0009908,GO:0009914,GO:0009926,GO:0009958,GO:0009966,GO:0009987,GO:0010033,GO:0010218,GO:0010315,GO:…	ko:K05658	ABC transporter transmembrane region
LOC_Os04g54630	chr4-32893547-32894207	180.139	196.642	193.695	94.739	88.8218	91.1602	190.158	91.5737	1.07779	2.1108	4.77841e-38	up	GO:0003674,GO:0005488,GO:0005575,GO:0005622,GO:0005623,GO:0005737,GO:0006091,GO:0006950,GO:0008150,GO:0008152,GO:0009314,GO:0009411,GO:0009416,GO:0009507,GO:0009534,GO:0009535,GO:0009536,GO:0009579,GO:0009611,GO:0009628,GO:0009642,GO:0009644,GO:0009765,GO:0009987,GO:0015979,GO:0016020,GO:0016168,GO:0019684,GO:0031976,GO:0031984,GO:0034357,GO:0034644,GO:0042651,GO:0043167,GO:0043168,GO:0043226,GO:…	NA	Stress enhanced protein 2
LOC_Os04g54240	chr4-32727231-32727675	19.1286	12.032	16.743	32.4299	34.385	31.884	15.9679	32.8996	-1.02115	0.492723	1.08528e-05	down	NA	NA	Wound-induced protein
LOC_Os04g54140	chr4-32693038-32696840	1.10628	0.937185	1.2328	0.443392	0.287705	0.529878	1.09209	0.420325	1.4024	2.64341	0.00759029	up	NA	NA	Serine threonine-protein kinase
LOC_Os04g54110	chr4-32656330-32661824	1.64249	2.03498	1.3478	0.740591	0.38444	0.708038	1.67509	0.611023	1.47666	2.78305	0.00331112	up	NA	NA	PAN-like domain
LOC_Os04g54070	chr4-32616871-32622463	1.98574	1.19858	1.68981	0.477525	0.495766	0.697486	1.62471	0.556926	1.56992	2.96888	0.000765046	up	NA	NA	Serine threonine-protein kinase
LOC_Os04g54020	chr4-32608040-32613170	1.69806	1.72273	1.59816	0.493965	0.512834	0.20989	1.67298	0.405563	2.06212	4.17598	5.56608e-06	up	NA	NA	Serine threonine-protein kinase
LOC_Os04g53860	chr4-32535876-32541870	2.98674	3.50338	2.5137	0.414371	0.215099	0.440175	3.00127	0.356548	3.09619	8.55158	0.000239091	up	NA	ko:K08695	reductase
LOC_Os04g53830	chr4-32522481-32532247	19.9385	16.6104	24.0269	8.42435	5.74374	8.4147	20.1919	7.5276	1.44707	2.72653	1.00708e-12	up	NA	ko:K08695	NmrA-like family
LOC_Os04g53370	chr4-32249239-32250865	1.52997	2.38603	2.15585	3.76285	4.81812	6.129	2.02395	4.90333	-1.24798	0.421037	0.000964009	down	NA	ko:K13509	Acyltransferase
LOC_Os04g53120	chr4-32084537-32102790	4.46812	3.33133	3.68585	0.219281	0.1992	0.232937	3.82843	0.217139	4.16341	17.9189	1.29051e-31	up	NA	NA	disease resistance protein
LOC_Os04g52840	chr4-31886994-31890321	151.047	143.397	144.826	69.4243	73.536	69.3601	146.423	70.7734	1.07224	2.1027	1.24056e-79	up	NA	NA	belongs to the protein kinase superfamily
LOC_Os04g52750	chr4-31835473-31835950	2.84928	2.71548	3.57204	8.67188	9.00313	6.48245	3.0456	8.05249	-1.37773	0.384825	0.00330181	down	NA	NA	NA
LOC_Os04g52700	chr4-31804345-31805875	12.7394	12.693	13.5951	37.7284	33.6126	34.9467	13.0092	35.4292	-1.42168	0.373277	7.35322e-23	down	NA	NA	NA
LOC_Os04g52660	chr4-31765245-31769309	76.2374	73.4769	78.7865	0	0	0.137277	76.1669	0.0457589	10.6605	1618.53	1.83866e-19	up	NA	NA	NA
LOC_Os04g52630	chr4-31734000-31752992	18.9462	20.2295	21.234	7.93079	7.87795	8.06063	20.1366	7.95646	1.36382	2.57366	1.76794e-32	up	NA	NA	Di-glucose binding within endoplasmic reticulum
LOC_Os04g52556	chr4-31684000-31688992	0.937125	0.89312	0.522151	0.234747	0.341199	0.49873	0.784132	0.358225	1.1564	2.229	0.0388361	up	GO:0002252,GO:0002376,GO:0003674,GO:0003676,GO:0003723,GO:0003729,GO:0005488,GO:0005575,GO:0005622,GO:0005623,GO:0005634,GO:0005737,GO:0005829,GO:0006950,GO:0006952,GO:0008150,GO:0009605,GO:0009607,GO:0009615,GO:0009617,GO:0016032,GO:0019048,GO:0035197,GO:0035821,GO:0042742,GO:0043207,GO:0043226,GO:0043227,GO:0043229,GO:0043231,GO:0044003,GO:0044403,GO:0044419,GO:0044424,GO:0044444,GO:0044464,GO:…	ko:K11593	Belongs to the argonaute family
[truncated: 1,078 more rows]
