# Supplementary material for: A Genome Doubling Event Reshapes Rice Morphology and Products by Modulating Chromatin Signatures and Gene Expression Profiling
Source: Rice (N Y). 2021 Aug 4;14:72. doi: 10.1186/s12284-021-00515-7 (PMC8339180; doi:10.1186/s12284-021-00515-7)
Supplement: Supplementary file 5 — Additional file 5. Table S4. ACRs associated genes in diploid and autotetraploid rice genome. [file 12284_2021_515_MOESM5_ESM.xlsx]

## Sheet: ACR associated genes in 2x
Table. S4 ACRs associated genes in diploid and autotetraploid rice genome.
Chr	start	end	gene
chr1	25381	26104	LOC_Os01g01019
chr1	72353	75181	LOC_Os01g01115
chr1	83513	83969	LOC_Os01g01140
chr1	132958	134342	LOC_Os01g01280
chr1	140751	142575	LOC_Os01g01295
chr1	168267	168927	LOC_Os01g01340
chr1	173799	179128	LOC_Os01g01360
chr1	185179	188908	LOC_Os01g01369
chr1	217036	218801	LOC_Os01g01440
chr1	224889	227384	LOC_Os01g01450
chr1	246995	255085	LOC_Os01g01484
chr1	309347	311069	LOC_Os01g01570
chr1	312512	313217	LOC_Os01g01580
chr1	339120	340353	LOC_Os01g01629
chr1	509284	510586	LOC_Os01g01910
chr1	522553	523326	LOC_Os01g01930
chr1	527106	536625	LOC_Os01g01960
chr1	537794	541205	LOC_Os01g01970
chr1	550209	556570	LOC_Os01g02000
chr1	575129	585054	LOC_Os01g02050
chr1	597574	599396	LOC_Os01g02080
chr1	607296	609463	LOC_Os01g02096
chr1	615312	617294	LOC_Os01g02110
chr1	644165	645326	LOC_Os01g02130
chr1	646656	647039	LOC_Os01g02134
chr1	661800	662921	LOC_Os01g02170
chr1	669746	670731	LOC_Os01g02190
chr1	671534	675630	LOC_Os01g02200
chr1	692092	692505	LOC_Os01g02224
chr1	737140	744101	LOC_Os01g02280
chr1	751416	755830	LOC_Os01g02300
chr1	775320	778959	LOC_Os01g02334
chr1	779998	782286	LOC_Os01g02350
chr1	782662	785953	LOC_Os01g02360
chr1	800431	803893	LOC_Os01g02570
chr1	825450	828544	LOC_Os01g02560
chr1	834612	838063	LOC_Os01g02420
chr1	864839	867534	LOC_Os01g02490
chr1	928014	932271	LOC_Os01g02390
chr1	938957	943193	LOC_Os01g02690
chr1	955702	960922	LOC_Os01g02720
chr1	973495	980659	LOC_Os01g02800
chr1	990678	995707	LOC_Os01g02860
chr1	1004783	1008294	LOC_Os01g02880
chr1	1008590	1018485	LOC_Os01g02884
chr1	1034585	1041373	LOC_Os01g02890
chr1	1046007	1049261	LOC_Os01g02900
chr1	1062970	1066472	LOC_Os01g02910
chr1	1068672	1071522	LOC_Os01g02920
chr1	1114639	1121092	LOC_Os01g02980
chr1	1149377	1149760	LOC_Os01g02990
chr1	1161488	1162428	LOC_Os01g03010
chr1	1185454	1188002	LOC_Os01g03060
chr1	1200311	1203598	LOC_Os01g03090
chr1	1215573	1220409	LOC_Os01g03110
chr1	1234145	1235019	LOC_Os01g03130
chr1	1249423	1253833	LOC_Os01g03160
chr1	1255525	1259253	LOC_Os01g03170
chr1	1281255	1282172	LOC_Os01g03210
chr1	1318630	1320024	LOC_Os01g03220
chr1	1332901	1336941	LOC_Os01g03260
chr1	1345254	1346251	LOC_Os01g03270
chr1	1363065	1364454	LOC_Os01g03330
chr1	1374985	1381043	LOC_Os01g03370
chr1	1383980	1384915	LOC_Os01g03390
chr1	1399847	1400569	LOC_Os01g03464
chr1	1420503	1422027	LOC_Os01g03480
chr1	1432305	1437559	LOC_Os01g03510
chr1	1455575	1464189	LOC_Os01g03549
chr1	1504937	1507560	LOC_Os01g03640
chr1	1509067	1519237	LOC_Os01g03620
chr1	1534465	1535455	LOC_Os01g03680
chr1	1552377	1557891	LOC_Os01g03710
chr1	1567349	1569438	LOC_Os01g03720
chr1	1587828	1589676	LOC_Os01g03750
chr1	1589681	1594941	LOC_Os01g03760
chr1	1600504	1609140	LOC_Os01g03820
chr1	1634835	1637760	LOC_Os01g03870
chr1	1654292	1655843	LOC_Os01g03890
chr1	1667342	1667910	LOC_Os01g03900
chr1	1670499	1677687	LOC_Os01g03914
chr1	1681397	1682957	LOC_Os01g03940
chr1	1696527	1701348	LOC_Os01g03950
chr1	1705844	1706244	LOC_Os01g03960
chr1	1709608	1710132	LOC_Os01g03980
chr1	1732237	1732651	LOC_Os01g04005
chr1	1735777	1737840	LOC_Os01g04010
chr1	1743572	1745654	LOC_Os01g04020
chr1	1751554	1757759	LOC_Os01g04030
chr1	1755050	1755968	LOC_Os01g04040
chr1	1757399	1758305	LOC_Os01g04050
chr1	1762341	1767036	LOC_Os01g04070
chr1	1772397	1775195	LOC_Os01g04090
chr1	1778345	1779624	LOC_Os01g04100
chr1	1812707	1814491	LOC_Os01g04130
chr1	1847538	1849921	LOC_Os01g04250
chr1	1866721	1868580	LOC_Os01g04220
chr1	1876361	1881715	LOC_Os01g04190
chr1	1887706	1891558	LOC_Os01g04160
chr1	1922063	1925894	LOC_Os01g04260
chr1	1951713	1952138	LOC_Os01g04311
chr1	1953454	1954410	LOC_Os01g04324
chr1	1955966	1956855	LOC_Os01g04330
chr1	1959238	1959776	LOC_Os01g04340
chr1	1967140	1968111	LOC_Os01g04350
chr1	1979717	1980372	LOC_Os01g04370
chr1	1985534	1985998	LOC_Os01g04380
chr1	1991266	2002326	LOC_Os01g04409
chr1	2006603	2010651	LOC_Os01g04440
chr1	2010854	2021360	LOC_Os01g04450
chr1	2027209	2032099	LOC_Os01g04480
chr1	2063319	2065664	LOC_Os01g04492
chr1	2066835	2070651	LOC_Os01g04493
chr1	2082471	2085773	LOC_Os01g04520
chr1	2131362	2132511	LOC_Os01g04530
chr1	2132584	2138252	LOC_Os01g04554
chr1	2158067	2161063	LOC_Os01g04590
chr1	2170606	2172321	LOC_Os01g04619
chr1	2173138	2176854	LOC_Os01g04630
chr1	2178714	2180273	LOC_Os01g04640
chr1	2182765	2185973	LOC_Os01g04650
chr1	2195705	2199554	LOC_Os01g04660
chr1	2227479	2233190	LOC_Os01g04720
chr1	2269638	2269886	LOC_Os01g04760
chr1	2289016	2290601	LOC_Os01g04800
chr1	2302204	2309456	LOC_Os01g04814
chr1	2311336	2311713	LOC_Os01g04830
chr1	2342775	2345067	LOC_Os01g04884
chr1	2353488	2357894	LOC_Os01g04900
chr1	2378862	2385057	LOC_Os01g04950
chr1	2441468	2442348	LOC_Os01g05000
chr1	2458115	2459706	LOC_Os01g05040
chr1	2491978	2494752	LOC_Os01g05130
chr1	2546752	2547325	LOC_Os01g05250
chr1	2555956	2556491	LOC_Os01g05310
chr1	2574644	2575027	LOC_Os01g05360
chr1	2585633	2586806	LOC_Os01g05400
chr1	2595498	2600062	LOC_Os01g05420
chr1	2639547	2643472	LOC_Os01g05490
chr1	2663420	2672903	LOC_Os01g05510
chr1	2793190	2796425	LOC_Os01g05720
chr1	2806004	2811640	LOC_Os01g05744
chr1	2818988	2822297	LOC_Os01g05770
chr1	2841693	2847615	LOC_Os01g05810
chr1	2848458	2855515	LOC_Os01g05820
chr1	2876636	2877058	LOC_Os01g05864
chr1	2889300	2890019	LOC_Os01g05900
chr1	2893146	2897039	LOC_Os01g05940
chr1	2900669	2901611	LOC_Os01g05949
chr1	2901992	2902945	LOC_Os01g05958
chr1	2925184	2926073	LOC_Os01g05970
chr1	2936153	2940684	LOC_Os01g06000
chr1	2963634	2966511	LOC_Os01g06044
chr1	2993099	2995471	LOC_Os01g06140
chr1	3014153	3020233	LOC_Os01g06210
chr1	3032943	3042277	LOC_Os01g06270
chr1	3049272	3052345	LOC_Os01g06290
chr1	3063997	3064569	LOC_Os01g06350
chr1	3070140	3070700	LOC_Os01g06370
chr1	3148486	3150318	LOC_Os01g06541
chr1	3179145	3180026	LOC_Os01g06560
chr1	3187664	3192984	LOC_Os01g06590
chr1	3195869	3201700	LOC_Os01g06600
chr1	3209077	3210787	LOC_Os01g06640
chr1	3215913	3219486	LOC_Os01g06660
chr1	3241930	3245304	LOC_Os01g06790
chr1	3268598	3273154	LOC_Os01g06870
chr1	3307899	3308468	LOC_Os01g07010
chr1	3310717	3311292	LOC_Os01g07020
chr1	3329635	3330111	LOC_Os01g07069
chr1	3368300	3373307	LOC_Os01g07140
chr1	3386853	3388184	LOC_Os01g07160
chr1	3402264	3402812	LOC_Os01g07190
chr1	3407604	3410084	LOC_Os01g07212
chr1	3431194	3435637	LOC_Os01g07260
chr1	3450780	3451856	LOC_Os01g07300
chr1	3484577	3484789	LOC_Os01g07364
chr1	3495241	3498013	LOC_Os01g07376
chr1	3507201	3511280	LOC_Os01g07390
chr1	3522796	3525345	LOC_Os01g07420
chr1	3570148	3584649	LOC_Os01g07490
chr1	3606502	3610886	LOC_Os01g07520
chr1	3621073	3624654	LOC_Os01g07530
chr1	3632207	3638405	LOC_Os01g07540
chr1	3670993	3675405	LOC_Os01g07600
chr1	3679313	3682949	LOC_Os01g07610
chr1	3708207	3710988	LOC_Os01g07670
chr1	3713133	3713579	LOC_Os01g07680
chr1	3714423	3717926	LOC_Os01g07700
chr1	3723573	3727295	LOC_Os01g07720
chr1	3742541	3747221	LOC_Os01g07760
chr1	3760966	3762763	LOC_Os01g07810
chr1	3772516	3772764	LOC_Os02g21160
chr1	3820377	3821412	LOC_Os01g07859
chr1	3833388	3839613	LOC_Os01g07870
chr1	3839879	3841027	LOC_Os01g07880
chr1	3847435	3848286	LOC_Os01g07890
chr1	3886214	3887160	LOC_Os01g07970
chr1	3936774	3938730	LOC_Os01g08110
chr1	3940487	3945202	LOC_Os01g08120
chr1	3947885	3954543	LOC_Os01g08130
chr1	4002874	4011686	LOC_Os01g08200
chr1	4040342	4040638	LOC_Os01g08240
chr1	4090775	4093462	LOC_Os01g08320
chr1	4098333	4099697	LOC_Os01g08330
chr1	4139698	4142721	LOC_Os01g08410
chr1	4176872	4180725	LOC_Os01g08450
chr1	4213335	4218037	LOC_Os01g08510
chr1	4290847	4293957	LOC_Os01g08610
chr1	4333917	4337508	LOC_Os01g08680
chr1	4340447	4349429	LOC_Os01g08700
chr1	4351649	4367007	LOC_Os01g08710
chr1	4406490	4411122	LOC_Os01g08780
chr1	4419512	4420416	LOC_Os01g08790
chr1	4465607	4468836	LOC_Os01g08960
chr1	4468954	4475714	LOC_Os01g08970
chr1	4483190	4489561	LOC_Os01g09000
chr1	4496870	4501989	LOC_Os01g09010
chr1	4502946	4509146	LOC_Os01g09020
chr1	4530607	4531467	LOC_Os01g09100
chr1	4552530	4556130	LOC_Os01g09120
chr1	4567220	4568553	LOC_Os01g09150
chr1	4580212	4589896	LOC_Os01g09200
chr1	4599122	4600952	LOC_Os01g09214
chr1	4625508	4637003	LOC_Os01g09246
chr1	4676605	4677480	LOC_Os01g09289
chr1	4678771	4683395	LOC_Os01g09300
chr1	4688549	4689616	LOC_Os01g09310
chr1	4699174	4700877	LOC_Os01g09330
chr1	4705562	4711368	LOC_Os01g09340
chr1	4714178	4714944	LOC_Os01g09360
chr1	4716321	4721571	LOC_Os01g09370
chr1	4740922	4743120	LOC_Os01g09420
chr1	4768685	4771106	LOC_Os01g09470
chr1	4779695	4780906	LOC_Os01g09480
chr1	4788378	4790418	LOC_Os01g09510
chr1	4795238	4797045	LOC_Os01g09540
chr1	4829364	4833405	LOC_Os01g09570
chr1	4833824	4837526	LOC_Os01g09580
chr1	4841696	4843245	LOC_Os01g09590
chr1	4862117	4864119	LOC_Os01g09620
chr1	4871105	4871503	LOC_Os01g09629
chr1	4896603	4898934	LOC_Os01g09640
chr1	4901392	4901946	LOC_Os01g09650
chr1	4904136	4905507	LOC_Os01g09660
chr1	4934764	4937089	LOC_Os01g09710
chr1	4977727	4980277	LOC_Os01g09790
chr1	5016997	5017915	LOC_Os01g09830
chr1	5031853	5034852	LOC_Os01g09850
chr1	5062087	5062915	LOC_Os01g09870
chr1	5233296	5235153	LOC_Os01g10090
chr1	5235667	5238348	LOC_Os01g10100
chr1	5299684	5306418	LOC_Os01g10150
chr1	5340579	5341894	LOC_Os01g10210
chr1	5351209	5352191	LOC_Os01g10230
chr1	5363248	5364337	LOC_Os01g10254
chr1	5373157	5374309	LOC_Os01g10260
chr1	5385574	5389024	LOC_Os01g10290
chr1	5461674	5462411	LOC_Os01g10420
chr1	5623714	5625521	LOC_Os01g10580
chr1	5652840	5655407	LOC_Os01g10610
chr1	5679543	5679851	LOC_Os01g10670
chr1	5684110	5692321	LOC_Os01g10680
chr1	5704369	5709429	LOC_Os01g10690
chr1	5742991	5746023	LOC_Os01g10756
chr1	5795482	5797017	LOC_Os01g10870
chr1	5805664	5807049	LOC_Os01g10890
chr1	5829478	5829972	LOC_Os01g10940
chr1	5837233	5839509	LOC_Os01g10960
chr1	5871980	5873759	LOC_Os01g10999
chr1	5880585	5882435	LOC_Os01g11010
chr1	5895008	5902864	LOC_Os01g11040
chr1	5926421	5938856	LOC_Os01g11110
chr1	5950618	5956997	LOC_Os01g11130
chr1	5973488	5977131	LOC_Os01g11150
chr1	5988281	5990634	LOC_Os01g11160
chr1	5995666	5996547	LOC_Os01g11170
chr1	6012503	6013769	LOC_Os01g11230
chr1	6035636	6037171	LOC_Os01g11270
chr1	6041844	6043382	LOC_Os01g11280
chr1	6081026	6083450	LOC_Os01g11340
chr1	6098895	6101188	LOC_Os01g11350
chr1	6117203	6130083	LOC_Os01g11374
chr1	6144136	6145855	LOC_Os01g11430
chr1	6171357	6172304	LOC_Os01g11460
chr1	6176981	6177888	LOC_Os01g11470
chr1	6194135	6194848	LOC_Os01g11520
chr1	6215018	6218192	LOC_Os01g11550
chr1	6260431	6263023	LOC_Os01g11570
chr1	6275626	6276928	LOC_Os01g11600
chr1	6294490	6294726	LOC_Os01g11640
chr1	6295173	6300634	LOC_Os01g11650
chr1	6303951	6304352	LOC_Os01g11664
chr1	6322436	6324268	LOC_Os01g11700
chr1	6337505	6340745	LOC_Os01g11710
chr1	6346081	6349461	LOC_Os01g11719
chr1	6394294	6396349	LOC_Os01g11760
chr1	6398650	6399300	LOC_Os01g11780
chr1	6424134	6424761	LOC_Os01g11820
chr1	6592695	6592937	LOC_Os01g12010
chr1	6624266	6627668	LOC_Os01g12090
chr1	6657458	6659549	LOC_Os01g12150
chr1	6745140	6748949	LOC_Os01g12260
chr1	6749573	6750613	LOC_Os01g12270
chr1	6751323	6756092	LOC_Os01g12280
chr1	6779885	6780627	LOC_Os01g12330
chr1	6791670	6797827	LOC_Os01g12400
chr1	6804015	6806669	LOC_Os01g12420
chr1	6830605	6832396	LOC_Os01g12440
chr1	6847127	6849849	LOC_Os01g12460
chr1	6857972	6860154	LOC_Os01g12480
chr1	6902275	6904958	LOC_Os01g12520
chr1	6912181	6919254	LOC_Os01g12530
chr1	6923950	6930635	LOC_Os01g12540
chr1	6948549	6949004	LOC_Os01g12580
chr1	6953774	6954178	LOC_Os01g12610
chr1	6970451	6972104	LOC_Os01g12640
chr1	7004773	7007825	LOC_Os01g12680
chr1	7048841	7056005	LOC_Os01g12710
chr1	7072474	7075315	LOC_Os01g12740
chr1	7096145	7099936	LOC_Os01g12760
chr1	7149439	7152678	LOC_Os01g12809
chr1	7153323	7154776	LOC_Os01g12820
chr1	7180457	7184019	LOC_Os01g12870
chr1	7213294	7219953	LOC_Os01g12890
chr1	7252881	7261288	LOC_Os01g12950
chr1	7275318	7283971	LOC_Os01g13000
chr1	7304047	7304645	LOC_Os01g13024
chr1	7308824	7314021	LOC_Os01g13030
chr1	7366930	7368955	LOC_Os01g13140
chr1	7399665	7404360	LOC_Os01g13170
chr1	7422561	7425034	LOC_Os01g13210
chr1	7428939	7443658	LOC_Os12g20324
chr1	7493488	7498473	LOC_Os01g13300
chr1	7504294	7506645	LOC_Os07g15020
chr1	7511644	7512714	LOC_Os01g13330
chr1	7557405	7562572	LOC_Os01g13430
chr1	7574875	7578288	LOC_Os01g13460
chr1	7603470	7605094	LOC_Os01g13480
chr1	7632520	7637677	LOC_Os01g13520
chr1	7642931	7646728	LOC_Os01g13530
chr1	7656928	7662507	LOC_Os01g13540
chr1	7663334	7668628	LOC_Os01g13550
chr1	7688549	7689068	LOC_Os01g13590
chr1	7748575	7751574	LOC_Os01g13690
chr1	7762514	7769549	LOC_Os01g13730
chr1	7770230	7776980	LOC_Os01g13740
chr1	7795058	7800473	LOC_Os01g13760
chr1	7807066	7807647	LOC_Os01g13780
chr1	7821397	7825279	LOC_Os01g13800
chr1	7826579	7830082	LOC_Os01g13810
chr1	7843206	7844858	LOC_Os01g13840
chr1	7874190	7875837	LOC_Os01g13930
chr1	7917366	7923405	LOC_Os01g14050
chr1	7931447	7934037	LOC_Os01g14070
chr1	7955631	7964578	LOC_Os01g14090
chr1	7972370	7973777	LOC_Os01g14110
chr1	7993408	7993800	LOC_Os01g14120
chr1	7996275	7997111	LOC_Os01g14130
chr1	8010082	8013117	LOC_Os01g14170
chr1	8028213	8030399	LOC_Os01g14220
chr1	8064372	8070129	LOC_Os01g14270
chr1	8071199	8072320	LOC_Os01g14280
chr1	8102676	8103632	LOC_Os01g14330
chr1	8142955	8143894	LOC_Os01g14430
chr1	8156176	8159075	LOC_Os01g14440
chr1	8201602	8203878	LOC_Os01g14510
chr1	8275709	8276571	LOC_Os01g14660
chr1	8293503	8295642	LOC_Os12g35465
chr1	8363261	8364399	LOC_Os01g14850
chr1	8388045	8392349	LOC_Os01g14860
chr1	8401177	8403482	LOC_Os01g14890
chr1	8417223	8417807	LOC_Os01g14910
chr1	8426977	8428290	LOC_Os01g14926
chr1	8429892	8438153	LOC_Os01g14932
chr1	8467045	8468129	LOC_Os01g14990
chr1	8470077	8474329	LOC_Os01g15000
chr1	8486773	8496043	LOC_Os01g15020
chr1	8522674	8532496	LOC_Os07g10270
chr1	8562691	8564048	LOC_Os01g15130
chr1	8599286	8600683	LOC_Os01g15210
chr1	8632022	8633374	LOC_Os01g15250
chr1	8670742	8671560	LOC_Os01g15270
chr1	8688693	8692352	LOC_Os01g15310
chr1	8712284	8717954	LOC_Os01g15350
chr1	8780607	8788177	LOC_Os01g15490
chr1	8796555	8799641	LOC_Os01g15520
chr1	8807772	8808189	LOC_Os01g15524
chr1	8834628	8835077	LOC_Os01g15590
chr1	8839235	8840329	LOC_Os01g15600
chr1	8862944	8867642	LOC_Os01g15640
chr1	8874833	8878329	LOC_Os01g15660
chr1	8882353	8883837	LOC_Os01g15709
chr1	8891218	8892657	LOC_Os01g15724
chr1	8912749	8915410	LOC_Os01g15740
chr1	8995192	8998446	LOC_Os01g15900
chr1	9004189	9012988	LOC_Os01g15910
chr1	9038270	9041969	LOC_Os01g15979
chr1	9069232	9073449	LOC_Os01g16030
chr1	9079213	9079638	LOC_Os01g16046
chr1	9124128	9133150	LOC_Os01g16110
chr1	9163946	9167035	LOC_Os01g16146
chr1	9182962	9189905	LOC_Os01g16170
chr1	9209046	9215089	LOC_Os01g16180
chr1	9228519	9231445	LOC_Os01g16220
chr1	9253349	9261127	LOC_Os01g16260
chr1	9303442	9306030	LOC_Os01g16320
chr1	9363555	9368027	LOC_Os01g16400
chr1	9374865	9378736	LOC_Os01g16430
chr1	9389269	9391636	LOC_Os01g16450
chr1	9394278	9396767	LOC_Os01g16460
chr1	9446268	9448764	LOC_Os01g16550
chr1	9568936	9571232	LOC_Os01g16750
chr1	9614323	9614830	LOC_Os01g16800
chr1	9665208	9666248	LOC_Os01g16840
chr1	9689500	9690552	LOC_Os01g16860
chr1	9693583	9701117	LOC_Os01g16870
chr1	9721653	9724812	LOC_Os01g16890
chr1	9813161	9813905	LOC_Os01g16990
chr1	9856965	9857992	LOC_Os01g17050
chr1	9881159	9882922	LOC_Os01g17067
chr1	10065423	10066966	LOC_Os01g17330
chr1	10089624	10093424	LOC_Os01g17390
chr1	10106890	10112609	LOC_Os01g17430
chr1	10126988	10128744	LOC_Os01g17724
chr1	10187807	10192934	LOC_Os01g18060
chr1	10208038	10209391	LOC_Os01g18079
chr1	10279061	10279468	LOC_Os01g18140
chr1	10332003	10335221	LOC_Os01g18210
chr1	10350529	10351451	LOC_Os01g18230
chr1	10361680	10364259	LOC_Os01g18240
chr1	10395200	10409237	LOC_Os01g18280
chr1	10412214	10415603	LOC_Os01g18304
chr1	10441012	10441523	LOC_Os01g18350
chr1	10454596	10457020	LOC_Os01g18370
chr1	10465535	10466238	LOC_Os01g18382
chr1	10504208	10504930	LOC_Os01g18420
chr1	10546369	10547694	LOC_Os01g18530
chr1	10593616	10602256	LOC_Os01g18584
chr1	10626467	10629326	LOC_Os01g18640
chr1	10640470	10646029	LOC_Os01g18670
chr1	10686541	10688384	LOC_Os01g18710
chr1	10697695	10698990	LOC_Os01g18730
chr1	10727472	10727975	LOC_Os01g18790
chr1	10751966	10756835	LOC_Os01g18800
chr1	10779681	10786290	LOC_Os01g18850
chr1	10794676	10796096	LOC_Os01g18870
chr1	10856592	10858077	LOC_Os01g18970
chr1	10869218	10870782	LOC_Os01g19020
chr1	10936486	10938084	LOC_Os01g19120
chr1	10939367	10941790	LOC_Os01g19130
chr1	10951780	10954815	LOC_Os01g19160
chr1	10962267	10964507	LOC_Os01g19170
chr1	10989442	10992337	LOC_Os01g19220
chr1	11072655	11074092	LOC_Os01g19320
chr1	11151371	11158019	LOC_Os01g19450
chr1	11178054	11191587	LOC_Os01g19470
chr1	11234087	11239135	LOC_Os01g19529
chr1	11251861	11254233	LOC_Os01g19580
chr1	11347236	11347737	LOC_Os01g19730
chr1	11374931	11375275	LOC_Os01g19790
chr1	11397066	11398705	LOC_Os01g19840
chr1	11454729	11455816	LOC_Os01g19910
chr1	11465278	11467791	LOC_Os01g19940
chr1	11469401	11470312	LOC_Os01g19950
chr1	11498093	11504558	LOC_Os01g19970
chr1	11526591	11527277	LOC_Os01g20030
chr1	11557405	11558118	LOC_Os01g20100
chr1	11574045	11578673	LOC_Os01g20120
chr1	11647090	11652077	LOC_Os01g20181
chr1	11719882	11720538	LOC_Os01g20750
chr1	11737239	11738131	LOC_Os01g20780
chr1	11742798	11743731	LOC_Os01g20800
chr1	11762169	11764285	LOC_Os01g20830
chr1	11776731	11788794	LOC_Os01g20860
chr1	11843711	11844460	LOC_Os01g20910
chr1	11845603	11848250	LOC_Os01g20930
chr1	11870745	11871459	LOC_Os01g20970
chr1	11872330	11874742	LOC_Os01g20980
chr1	11898322	11907794	LOC_Os01g21034
chr1	11914016	11916556	LOC_Os01g21070
chr1	11931948	11934866	LOC_Os01g21110
chr1	11936867	11937939	LOC_Os01g21120
chr1	11945867	11946269	LOC_Os01g21130
chr1	11962800	11968087	LOC_Os01g21160
chr1	12016732	12020197	LOC_Os01g21240
chr1	12063337	12063809	LOC_Os01g21359
chr1	12096461	12097987	LOC_Os01g21380
chr1	12125005	12132821	LOC_Os01g21450
chr1	12150481	12152151	LOC_Os01g21560
chr1	12198265	12199254	LOC_Os01g21580
chr1	12208696	12208902	LOC_Os01g21585
chr1	12250157	12251030	LOC_Os01g21640
chr1	12295542	12297285	LOC_Os01g21650
chr1	12359557	12372398	LOC_Os01g21660
chr1	12394153	12395546	LOC_Os03g27470
chr1	12406142	12410005	LOC_Os01g21710
chr1	12512785	12513744	LOC_Os01g21920
chr1	12563028	12570271	LOC_Os01g21990
chr1	12583867	12586355	LOC_Os01g22010
chr1	12596174	12596539	LOC_Os01g22030
chr1	12617652	12621323	LOC_Os01g22059
chr1	12621802	12638512	LOC_Os01g22080
chr1	12643370	12643831	LOC_Os01g22090
chr1	12721083	12730814	LOC_Os01g22249
chr1	12808921	12811231	LOC_Os01g22480
chr1	12820469	12824406	LOC_Os01g22510
chr1	12873753	12878827	LOC_Os01g22600
chr1	12939698	12955344	LOC_Os01g22720
chr1	12970683	12976200	LOC_Os01g22780
chr1	13005801	13010462	LOC_Os01g22870
chr1	13020678	13024771	LOC_Os01g22900
chr1	13048524	13066594	LOC_Os01g22954
chr1	13083333	13086781	LOC_Os01g23000
chr1	13095297	13096550	LOC_Os04g10450
chr1	13120799	13123185	LOC_Os01g23070
chr1	13225277	13225528	LOC_Os01g23500
chr1	13229035	13230267	LOC_Os01g23510
chr1	13274246	13283188	LOC_Os01g23580
chr1	13355798	13360368	LOC_Os01g23680
chr1	13363990	13364727	LOC_Os01g23690
chr1	13380158	13383365	LOC_Os01g23710
chr1	13445205	13445954	LOC_Os01g23880
chr1	13487171	13497237	LOC_Os01g23970
chr1	13498385	13498959	LOC_Os01g23990
chr1	13530028	13531950	LOC_Os01g24030
chr1	13698775	13704316	LOC_Os01g24250
chr1	13721538	13728807	LOC_Os01g24255
chr1	13756814	13757598	LOC_Os01g24265
chr1	13761846	13763658	LOC_Os01g24270
chr1	13829187	13829659	LOC_Os01g24275
chr1	13839289	13842842	LOC_Os01g24280
chr1	13845292	13845628	LOC_Os01g24290
chr1	13963957	13967470	LOC_Os01g24300
chr1	13987288	13987602	LOC_Os01g24315
chr1	14029795	14030172	LOC_Os01g24320
chr1	14081517	14083444	LOC_Os01g24340
chr1	14085762	14087997	LOC_Os01g24350
chr1	14119677	14120339	LOC_Os11g20140
chr1	14124135	14131415	LOC_Os01g24420
chr1	14140128	14144617	LOC_Os01g24424
chr1	14206049	14207629	LOC_Os01g24430
chr1	14293478	14293912	LOC_Os01g24432
chr1	14315755	14317089	LOC_Os01g24460
chr1	14330017	14334181	LOC_Os01g24480
chr1	14338607	14340972	LOC_Os01g24490
chr1	14346527	14349168	LOC_Os01g24500
chr1	14379949	14381397	LOC_Os01g24570
chr1	14389938	14390678	LOC_Os08g35665
chr1	14418085	14420061	LOC_Os01g24690
chr1	14431291	14432701	LOC_Os01g24710
chr1	14472571	14475652	LOC_Os01g24780
chr1	14585560	14590444	LOC_Os01g24950
chr1	14593045	14595782	LOC_Os01g24960
chr1	14623880	14625796	LOC_Os06g33780
chr1	14641307	14647355	LOC_Os01g25010
chr1	14668501	14668845	LOC_Os01g25080
chr1	14770922	14771227	LOC_Os01g25274
chr1	14793250	14798363	LOC_Os01g25324
chr1	14815930	14817228	LOC_Os01g25340
chr1	14850021	14869366	LOC_Os01g25386
chr1	14972972	14979572	LOC_Os01g25484
chr1	15006261	15007604	LOC_Os01g25540
chr1	15031319	15033455	LOC_Os01g25610
chr1	15076855	15083153	LOC_Os01g25720
chr1	15088764	15094018	LOC_Os01g25740
chr1	15114526	15124583	LOC_Os01g25810
chr1	15128743	15135696	LOC_Os01g25820
chr1	15199081	15201245	LOC_Os01g25920
chr1	15229001	15229477	LOC_Os01g25940
chr1	15421478	15428182	LOC_Os01g25990
chr1	15439183	15440067	LOC_Os01g26010
chr1	15477369	15481743	LOC_Os01g26120
chr1	15482750	15485857	LOC_Os01g26130
chr1	15486714	15488272	LOC_Os01g26139
chr1	15577590	15578718	LOC_Os01g26273
chr1	15641546	15643160	LOC_Os01g26274
chr1	15770478	15773609	LOC_Os01g26320
chr1	15810412	15810642	LOC_Os01g26399
chr1	15827193	15832756	LOC_Os01g26934
chr1	15842226	15846381	LOC_Os01g26970
chr1	15875223	15883412	LOC_Os01g26996
chr1	15891581	15899090	LOC_Os01g27022
chr1	15901130	15903452	LOC_Os01g27050
chr1	15975789	15980337	LOC_Os01g27170
chr1	15989215	15990722	LOC_Os01g27210
chr1	16012081	16014766	LOC_Os01g27230
chr1	16051692	16053427	LOC_Os01g27370
chr1	16072576	16076590	LOC_Os01g27434
chr1	16080071	16081148	LOC_Os01g27470
chr1	16113101	16115248	LOC_Os01g27600
chr1	16162012	16162431	LOC_Os01g27690
chr1	16166891	16169078	LOC_Os01g27700
chr1	16185272	16189725	LOC_Os01g27730
chr1	16200039	16219161	LOC_Os01g27750
chr1	16260125	16260310	LOC_Os01g27796
chr1	16266315	16266616	LOC_Os01g27822
chr1	16281811	16282074	LOC_Os01g27850
chr1	16304394	16306099	LOC_Os01g27890
chr1	16320354	16326668	LOC_Os01g27940
chr1	16390061	16391752	LOC_Os01g28089
chr1	16459295	16463157	LOC_Os01g28150
chr1	16533786	16534496	LOC_Os01g28510
chr1	16719644	16720375	LOC_Os12g08550
chr1	16754400	16762965	LOC_Os01g28680
chr1	16794450	16796369	LOC_Os01g28730
chr1	16816445	16817706	LOC_Os01g28770
chr1	16833663	16834716	LOC_Os01g28790
chr1	16860882	16863603	LOC_Os01g28810
chr1	16875934	16878476	LOC_Os01g28840
chr1	16884473	16885788	LOC_Os08g15530
chr1	16935742	16936251	LOC_Os01g28930
chr1	16939066	16939383	LOC_Os01g28940
chr1	16959113	16961520	LOC_Os01g28989
chr1	17032828	17037133	LOC_Os01g29104
chr1	17057981	17060958	LOC_Os01g29150
chr1	17122254	17122976	LOC_Os01g29240
chr1	17134396	17139959	LOC_Os01g29253
chr1	17141482	17142270	LOC_Os01g29266
chr1	17159288	17160314	LOC_Os01g29280
chr1	17179919	17181144	LOC_Os01g29330
chr1	17240087	17243574	LOC_Os01g29390
chr1	17256941	17257539	LOC_Os01g29399
chr1	17289576	17296906	LOC_Os01g29469
chr1	17338203	17341354	LOC_Os01g29495
chr1	17342656	17343003	LOC_Os01g29521
chr1	17385764	17409572	LOC_Os01g29574
chr1	17445197	17449450	LOC_Os01g29664
chr1	17513823	17521904	LOC_Os01g29791
chr1	17525722	17526174	LOC_Os01g29804
chr1	17545867	17546966	LOC_Os01g29840
chr1	17555570	17567346	LOC_Os01g29870
chr1	17693330	17693757	LOC_Os09g17500
chr1	17710669	17710914	LOC_Os01g30499
chr1	17762415	17763316	LOC_Os01g31124
chr1	17784143	17784598	LOC_Os01g31210
chr1	17815412	17815970	LOC_Os01g31280
chr1	17897871	17903071	LOC_Os01g31319
chr1	18074627	18080857	LOC_Os01g31360
chr1	18085716	18087605	LOC_Os01g31370
chr1	18129096	18130931	LOC_Os01g31419
chr1	18197278	18205282	LOC_Os01g31470
chr1	18217036	18217634	LOC_Os01g31506
chr1	18232446	18232702	LOC_Os01g31520
chr1	18250286	18251976	LOC_Os01g31570
chr1	18277583	18283651	LOC_Os01g31598
chr1	18296838	18313155	LOC_Os01g31629
chr1	18330336	18331838	LOC_Os01g31690
chr1	18367126	18372500	LOC_Os01g31760
chr1	18406058	18412638	LOC_Os01g31810
chr1	18470930	18471404	LOC_Os01g31860
chr1	18471868	18482909	LOC_Os01g31870
chr1	18497863	18498546	LOC_Os01g31910
chr1	18501046	18504901	LOC_Os01g31920
chr1	18509051	18510734	LOC_Os01g31940
chr1	18512898	18513405	LOC_Os01g31950
chr1	18573503	18575481	LOC_Os01g32016
chr1	18576246	18578499	LOC_Os01g32028
chr1	18581762	18583285	LOC_Os04g16740
chr1	18592935	18595469	LOC_Os01g32090
chr1	18623392	18626526	LOC_Os01g32170
chr1	18637317	18652040	LOC_Os01g32184
chr1	18684334	18685992	LOC_Os01g32259
chr1	18699937	18703664	LOC_Os01g32280
chr1	18705995	18710709	LOC_Os01g32300
chr1	18741478	18747288	LOC_Os01g32350
chr1	18840308	18840619	LOC_Os01g32450
chr1	18931023	18932644	LOC_Os01g32549
chr1	18947922	18948948	LOC_Os01g32560
chr1	18985675	18986167	LOC_Os01g32610
chr1	19015805	19016386	LOC_Os01g32650
chr1	19057973	19061853	LOC_Os01g32730
chr1	19100371	19101366	LOC_Os01g32770
chr1	19115340	19118300	LOC_Os01g32780
chr1	19123811	19127470	LOC_Os01g32800
chr1	19137987	19141519	LOC_Os01g32830
chr1	19145680	19148422	LOC_Os01g32840
chr1	19205646	19206269	LOC_Os01g32956
chr1	19212312	19220220	LOC_Os01g32964
chr1	19226271	19236233	LOC_Os01g32980
chr1	19254316	19258390	LOC_Os01g33000
chr1	19288056	19293027	LOC_Os01g33050
chr1	19430598	19436940	LOC_Os01g33142
chr1	19452669	19460144	LOC_Os01g33160
chr1	19466338	19469044	LOC_Os01g33204
chr1	19512374	19513811	LOC_Os01g33300
chr1	19555874	19556745	LOC_Os01g33409
chr1	19592500	19592706	LOC_Os01g33500
chr1	19813846	19818252	LOC_Os01g33950
chr1	19843698	19844823	LOC_Os01g34000
chr1	19852974	19856123	LOC_Os01g34010
chr1	19880766	19881344	LOC_Os01g34050
chr1	19981785	19983532	LOC_Os01g34149
chr1	19990696	19990899	LOC_Os01g34180
chr1	20032233	20033231	LOC_Os01g34270
chr1	20063018	20063727	LOC_Os01g34320
chr1	20153996	20155691	LOC_Os01g34450
chr1	20174371	20176071	LOC_Os01g34470
chr1	20179133	20183330	LOC_Os01g34480
chr1	20262949	20264394	LOC_Os01g34560
chr1	20283082	20283411	LOC_Os01g34580
chr1	20342640	20344922	LOC_Os01g34660
chr1	20362172	20365471	LOC_Os01g34690
chr1	20367329	20371480	LOC_Os01g34700
chr1	20449131	20455997	LOC_Os01g34819
chr1	20536922	20543675	LOC_Os01g34920
chr1	20566367	20567026	LOC_Os01g34940
chr1	20645339	20648489	LOC_Os01g35040
chr1	20650318	20660591	LOC_Os01g35050
chr1	20689345	20692121	LOC_Os01g35160
chr1	20821210	20821840	LOC_Os01g35454
chr1	20864697	20869173	LOC_Os01g35580
chr1	20872340	20875828	LOC_Os01g35590
chr1	20881567	20884613	LOC_Os01g35990
chr1	20890558	20890963	LOC_Os01g36024
chr1	20910852	20913941	LOC_Os01g36070
chr1	20965444	20965632	LOC_Os01g36229
chr1	20986222	20990156	LOC_Os01g36240
chr1	21098262	21103374	LOC_Os01g36390
chr1	21299326	21301930	LOC_Os01g36460
chr1	21308768	21309580	LOC_Os01g36480
chr1	21351329	21351625	LOC_Os01g36570
chr1	21425878	21426929	LOC_Os01g36690
chr1	21485062	21485618	LOC_Os01g36769
chr1	21486971	21487932	LOC_Os01g36778
chr1	21507649	21512174	LOC_Os01g36790
chr1	21634044	21637186	LOC_Os01g36950
chr1	21666512	21671786	LOC_Os01g36984
chr1	21695252	21697792	LOC_Os08g26470
chr1	21707807	21710345	LOC_Os01g37090
chr1	21713023	21714681	LOC_Os01g37100
chr1	21766771	21768096	LOC_Os01g37210
chr1	21834420	21835955	LOC_Os01g37510
chr1	21928267	21929879	LOC_Os01g37670
chr1	21937790	21939105	LOC_Os01g37700
chr1	21974589	21975657	LOC_Os01g37750
chr1	21985047	21988019	LOC_Os01g37770
chr1	22018298	22026838	LOC_Os01g37825
chr1	22056046	22063945	LOC_Os01g37870
chr1	22071680	22076408	LOC_Os01g37910
chr1	22103571	22106817	LOC_Os01g37980
chr1	22137378	22137919	LOC_Os01g38130
chr1	22167872	22173396	LOC_Os01g38180
chr1	22175594	22179844	LOC_Os01g38190
chr1	22192419	22196717	LOC_Os01g38218
chr1	22228219	22252772	LOC_Os01g38229
chr1	22384086	22410976	LOC_Os01g38359
chr1	22412968	22413811	LOC_Os01g38459
chr1	22464196	22466664	LOC_Os01g38468
chr1	22495137	22497093	LOC_Os01g38510
chr1	22501173	22507230	LOC_Os01g38530
chr1	22515617	22520932	LOC_Os01g38544
chr1	22579687	22580529	LOC_Os01g38560
chr1	22595615	22598625	LOC_Os01g38580
chr1	22612533	22613149	LOC_Os01g38600
chr1	22635107	22640085	LOC_Os01g38610
chr1	22644261	22644689	LOC_Os01g38614
chr1	22652285	22657699	LOC_Os01g38620
chr1	22678263	22680116	LOC_Os01g38680
chr1	22726455	22728107	LOC_Os01g38850
chr1	22785155	22787944	LOC_Os01g38880
chr1	22816233	22824675	LOC_Os01g38910
chr1	22845525	22845979	LOC_Os01g38940
chr1	22858128	22859136	LOC_Os01g38964
chr1	22869432	22872749	LOC_Os01g38980
chr1	22893586	22897298	LOC_Os01g38990
chr1	22918372	22921150	LOC_Os01g39040
chr1	22943110	22949897	LOC_Os01g39100
chr1	22989652	22995473	LOC_Os01g39134
chr1	23010099	23012480	LOC_Os01g39180
chr1	23056124	23056946	LOC_Os01g39280
chr1	23063374	23064260	LOC_Os01g39290
chr1	23102494	23106761	LOC_Os01g39330
chr1	23111106	23113272	LOC_Os01g39350
chr1	23142395	23142634	LOC_Os01g39382
chr1	23212784	23215414	LOC_Os01g39490
chr1	23241815	23242483	LOC_Os01g39544
chr1	23287835	23288550	LOC_Os01g39590
chr1	23354521	23355861	LOC_Os01g39700
chr1	23410106	23412101	LOC_Os01g39780
chr1	23458051	23463413	LOC_Os01g39830
chr1	23481112	23483071	LOC_Os01g39860
chr1	23512253	23512762	LOC_Os01g39950
chr1	23517785	23520428	LOC_Os01g39970
chr1	23545123	23549414	LOC_Os01g40000
chr1	23611758	23616511	LOC_Os01g40050
chr1	23624933	23627143	LOC_Os01g40070
chr1	23649718	23650056	LOC_Os12g31680
chr1	23652585	23653215	LOC_Os01g40080
chr1	23656647	23662681	LOC_Os01g40094
chr1	23670479	23674704	LOC_Os01g40120
chr1	23765442	23766810	LOC_Os01g40260
chr1	23801549	23806403	LOC_Os01g40330
chr1	23819701	23821886	LOC_Os01g40360
chr1	23832496	23833862	LOC_Os01g40380
chr1	23884847	23889152	LOC_Os01g40470
chr1	23955543	23957293	LOC_Os01g40580
chr1	23970322	23971197	LOC_Os01g40600
chr1	24033445	24036069	LOC_Os01g40640
chr1	24039710	24041118	LOC_Os01g40660
chr1	24045003	24047214	LOC_Os01g40680
chr1	24052896	24055406	LOC_Os01g40700
chr1	24057072	24061851	LOC_Os01g40720
chr1	24139531	24151819	LOC_Os01g40979
chr1	24212469	24215447	LOC_Os01g41050
chr1	24265510	24266348	LOC_Os01g41110
chr1	24296514	24296936	LOC_Os01g41180
chr1	24315930	24319734	LOC_Os01g41220
chr1	24352479	24353437	LOC_Os01g41300
chr1	24408836	24411080	LOC_Os01g41370
chr1	24439236	24439681	LOC_Os01g41410
chr1	24459327	24463003	LOC_Os01g41420
chr1	24473170	24474829	LOC_Os01g41450
chr1	24527352	24538053	LOC_Os01g41565
chr1	24613507	24617637	LOC_Os01g41730
chr1	24621051	24621978	LOC_Os01g41740
chr1	24648749	24651664	LOC_Os01g41776
chr1	24760025	24765478	LOC_Os01g41870
chr1	24773168	24777389	LOC_Os01g41880
chr1	24792731	24794806	LOC_Os01g41900
chr1	24834278	24835684	LOC_Os01g41910
chr1	24848582	24851864	LOC_Os01g41950
chr1	24878141	24879299	LOC_Os01g42000
chr1	24944593	24947539	LOC_Os01g42110
chr1	24961938	24963592	LOC_Os01g42154
chr1	25004473	25015557	LOC_Os01g42260
chr1	25048729	25051298	LOC_Os01g42280
chr1	25054937	25061167	LOC_Os01g42294
chr1	25115359	25117491	LOC_Os01g42340
chr1	25183524	25185947	LOC_Os01g42400
chr1	25187217	25195413	LOC_Os01g42410
chr1	25249531	25252927	LOC_Os01g42510
chr1	25263773	25266762	LOC_Os01g42520
chr1	25274566	25275950	LOC_Os01g42540
chr1	25380492	25384585	LOC_Os01g42700
chr1	25456180	25457254	LOC_Os01g42770
chr1	25503766	25507862	LOC_Os01g42830
chr1	25508014	25508529	LOC_Os01g42840
chr1	25525468	25529008	LOC_Os01g42880
chr1	25536428	25538269	LOC_Os01g42900
chr1	25555900	25564019	LOC_Os01g42950
chr1	25622614	25628675	LOC_Os01g43020
chr1	25703705	25706177	LOC_Os01g43090
chr1	25729012	25732293	LOC_Os01g43128
chr1	25738492	25742472	LOC_Os01g43140
chr1	25743112	25750375	LOC_Os01g43150
chr1	25756067	25759435	LOC_Os01g43160
chr1	25760610	25766151	LOC_Os01g43170
chr1	25770009	25771005	LOC_Os01g43180
chr1	25787021	25788401	LOC_Os01g43199
chr1	25820831	25823319	LOC_Os01g43220
chr1	25831018	25836340	LOC_Os01g43250
chr1	25839876	25841354	LOC_Os01g43270
chr1	25846733	25847963	LOC_Os01g43276
chr1	25887227	25889457	LOC_Os01g43280
chr1	25906929	25912823	LOC_Os01g43330
chr1	25918645	25919616	LOC_Os01g43339
chr1	25923695	25927433	LOC_Os01g43350
chr1	25946670	25951474	LOC_Os01g43370
chr1	25951619	25958695	LOC_Os01g43380
chr1	25978278	25982772	LOC_Os01g43410
chr1	25994885	25996372	LOC_Os01g43440
chr1	26012263	26020607	LOC_Os01g43460
chr1	26045332	26050514	LOC_Os01g43480
chr1	26064262	26074897	LOC_Os01g43520
chr1	26097031	26098965	LOC_Os01g43550
chr1	26107868	26108185	LOC_Os01g43570
chr1	26119186	26120891	LOC_Os01g43590
chr1	26131664	26133032	LOC_Os01g43600
chr1	26143959	26148026	LOC_Os01g43620
chr1	26171578	26172202	LOC_Os01g43639
chr1	26176999	26179606	LOC_Os01g43650
chr1	26186626	26189121	LOC_Os01g43654
chr1	26203837	26208527	LOC_Os01g43690
chr1	26213880	26217768	LOC_Os01g43710
chr1	26237300	26239507	LOC_Os01g43729
chr1	26258933	26263456	LOC_Os01g43774
chr1	26286547	26290707	LOC_Os01g43844
chr1	26301006	26302673	LOC_Os01g43860
chr1	26305537	26310878	LOC_Os01g43870
chr1	26316792	26318150	LOC_Os01g43890
chr1	26324346	26330622	LOC_Os01g43910
chr1	26372614	26374881	LOC_Os01g43940
chr1	26426101	26427108	LOC_Os01g44020
chr1	26478666	26485243	LOC_Os01g44069
chr1	26512427	26513321	LOC_Os01g44100
chr1	26586053	26594563	LOC_Os01g44220
chr1	26671010	26673208	LOC_Os01g44330
chr1	26674716	26676265	LOC_Os01g44340
chr1	26698750	26710525	LOC_Os01g44394
chr1	26736767	26737947	LOC_Os01g44940
chr1	26759970	26763969	LOC_Os01g44980
chr1	26764839	26772731	LOC_Os01g44994
chr1	26775319	26780659	LOC_Os01g45010
chr1	26793480	26796177	LOC_Os01g45020
chr1	26879832	26883495	LOC_Os01g45179
chr1	26883615	26890399	LOC_Os01g45200
chr1	26923695	26925165	LOC_Os12g04390
chr1	26941249	26949658	LOC_Os01g45274
chr1	26963996	26966160	LOC_Os01g45304
chr1	26989913	26992466	LOC_Os01g45350
chr1	26996890	27000445	LOC_Os01g45370
chr1	27022087	27027669	LOC_Os01g45439
chr1	27045189	27045843	LOC_Os01g45470
chr1	27105703	27110075	LOC_Os01g45550
chr1	27122047	27125540	LOC_Os01g45570
chr1	27137656	27137913	LOC_Os01g45600
chr1	27170291	27171316	LOC_Os01g45700
chr1	27181340	27182483	LOC_Os01g45720
chr1	27183162	27185037	LOC_Os01g45730
chr1	27201070	27207851	LOC_Os01g45750
chr1	27221912	27224208	LOC_Os01g45760
chr1	27231912	27232608	LOC_Os01g45780
chr1	27247792	27250399	LOC_Os01g45830
chr1	27251549	27253227	LOC_Os01g45840
chr1	27258563	27260383	LOC_Os01g45860
chr1	27271376	27271659	LOC_Os01g45870
chr1	27275312	27286458	LOC_Os01g45884
chr1	27289575	27291547	LOC_Os01g45900
chr1	27307228	27307806	LOC_Os01g45920
chr1	27312860	27313208	LOC_Os01g45940
chr1	27324781	27328761	LOC_Os01g45960
chr1	27376598	27379327	LOC_Os01g46020
chr1	27382709	27384359	LOC_Os01g46030
chr1	27452461	27475885	LOC_Os01g46169
chr1	27514791	27515837	LOC_Os01g46270
chr1	27518671	27520083	LOC_Os01g46280
chr1	27551610	27555865	LOC_Os01g46340
chr1	27556916	27561127	LOC_Os01g46350
chr1	27570847	27574002	LOC_Os01g46370
chr1	27579264	27583378	LOC_Os01g46380
chr1	27588668	27590575	LOC_Os01g46400
chr1	27605396	27606490	LOC_Os01g46420
chr1	27610677	27610907	LOC_Os01g46440
chr1	27648468	27660654	LOC_Os01g46510
chr1	27687725	27688565	LOC_Os01g46530
chr1	27766554	27773994	LOC_Os01g46700
chr1	27786047	27791912	LOC_Os01g46720
chr1	27803093	27811228	LOC_Os01g46750
chr1	27826940	27832578	LOC_Os01g46760
chr1	27841235	27843098	LOC_Os01g46800
chr1	27853222	27858667	LOC_Os01g46810
chr1	27863485	27865069	LOC_Os01g46820
chr1	27879521	27881280	LOC_Os01g46860
chr1	27887647	27888531	LOC_Os01g46870
chr1	27923387	27927056	LOC_Os01g46926
chr1	27927554	27931395	LOC_Os01g46932
chr1	27932991	27934382	LOC_Os01g46940
chr1	27942735	27948177	LOC_Os01g46970
chr1	27954488	27959390	LOC_Os01g46980
chr1	27983986	27984876	LOC_Os01g47040
chr1	28008207	28009437	LOC_Os01g47070
chr1	28034073	28035146	LOC_Os01g47100
chr1	28082353	28083814	LOC_Os01g47270
chr1	28117016	28119746	LOC_Os01g47330
chr1	28122536	28125862	LOC_Os01g47340
chr1	28137785	28139520	LOC_Os01g47370
chr1	28153258	28157183	LOC_Os01g47400
chr1	28175665	28181906	LOC_Os01g47430
chr1	28187436	28193168	LOC_Os01g47450
chr1	28209559	28213962	LOC_Os01g47460
chr1	28227187	28227420	LOC_Os01g47480
chr1	28244911	28247865	LOC_Os01g47520
chr1	28255567	28262598	LOC_Os01g47530
chr1	28262969	28267813	LOC_Os01g47540
chr1	28269155	28274850	LOC_Os01g47550
chr1	28280003	28284149	LOC_Os01g47560
chr1	28329372	28330730	LOC_Os01g47570
chr1	28335478	28339536	LOC_Os01g47580
chr1	28355513	28357284	LOC_Os01g47630
chr1	28383996	28387881	LOC_Os01g47690
chr1	28390403	28393693	LOC_Os01g47704
chr1	28401153	28404841	LOC_Os01g47710
chr1	28412379	28412705	LOC_Os01g47720
chr1	28414074	28415150	LOC_Os01g47730
chr1	28438185	28439439	LOC_Os01g47760
chr1	28448615	28451741	LOC_Os01g47770
chr1	28491861	28494206	LOC_Os01g47840
chr1	28538585	28541284	LOC_Os01g48000
chr1	28554738	28556536	LOC_Os01g48030
chr1	28564031	28569695	LOC_Os01g48060
chr1	28653107	28656559	LOC_Os01g48190
chr1	28676389	28682089	LOC_Os01g48210
chr1	28683027	28685141	LOC_Os01g48220
chr1	28705907	28706586	LOC_Os01g48230
chr1	28731509	28732024	LOC_Os01g48290
chr1	28782729	28783628	LOC_Os01g48360
chr1	28793893	28800764	LOC_Os01g48380
chr1	28809233	28809454	LOC_Os01g48400
chr1	28814196	28816547	LOC_Os01g48420
chr1	28823310	28824428	LOC_Os01g48430
chr1	28826424	28830344	LOC_Os01g48440
chr1	28845960	28850877	LOC_Os01g48444
chr1	28888162	28889310	LOC_Os01g48500
chr1	28927507	28928455	LOC_Os01g48550
chr1	28931859	28932226	LOC_Os01g48560
chr1	28986169	28992399	LOC_Os01g48650
chr1	28994518	28997316	LOC_Os01g48660
chr1	28999044	29012976	LOC_Os01g48680
chr1	29032185	29033127	LOC_Os01g48714
chr1	29079608	29084450	LOC_Os01g48750
chr1	29088461	29091018	LOC_Os01g48770
chr1	29134184	29139938	LOC_Os01g48830
chr1	29146097	29147023	LOC_Os01g48844
chr1	29151403	29157950	LOC_Os01g48874
chr1	29190245	29192390	LOC_Os01g48940
chr1	29194336	29195075	LOC_Os01g48950
chr1	29216021	29220122	LOC_Os01g48970
chr1	29224461	29229696	LOC_Os01g48980
chr1	29246883	29254019	LOC_Os01g49000
chr1	29276666	29281136	LOC_Os01g49010
chr1	29291549	29292759	LOC_Os01g49039
chr1	29364418	29376801	LOC_Os01g49180
chr1	29393039	29393605	LOC_Os01g49210
chr1	29405114	29406421	LOC_Os01g49230
chr1	29420416	29421694	LOC_Os01g49260
chr1	29439798	29442278	LOC_Os01g49290
chr1	29459500	29464719	LOC_Os01g49310
chr1	29513917	29517505	LOC_Os01g49330
chr1	29564228	29565978	LOC_Os01g49390
chr1	29567224	29567739	LOC_Os01g49400
chr1	29578128	29579380	LOC_Os01g49410
chr1	29593645	29595171	LOC_Os01g49440
chr1	29609261	29620605	LOC_Os01g49470
chr1	29625531	29625862	LOC_Os01g49480
chr1	29643484	29655872	LOC_Os01g49529
chr1	29661466	29662428	LOC_Os01g49560
chr1	29693715	29694053	LOC_Os01g49650
chr1	29700129	29700464	LOC_Os01g49679
chr1	29732618	29733635	LOC_Os01g49710
chr1	29749258	29752365	LOC_Os01g49770
chr1	29770858	29773868	LOC_Os01g49820
chr1	29785572	29787273	LOC_Os01g49830
chr1	29788591	29788881	LOC_Os01g49840
chr1	29816429	29818634	LOC_Os01g49880
chr1	29819676	29821617	LOC_Os01g49890
chr1	29844601	29846821	LOC_Os01g49910
chr1	29859531	29861028	LOC_Os06g20380
chr1	29870851	29874490	LOC_Os01g49920
chr1	29884866	29899999	LOC_Os01g49940
chr1	29926167	29930981	LOC_Os01g50030
chr1	29938294	29942106	LOC_Os01g50050
chr1	29983475	29988842	LOC_Os01g50120
chr1	30015937	30017588	LOC_Os01g50170
chr1	30022055	30024083	LOC_Os01g50200
chr1	30055307	30057080	LOC_Os01g50310
chr1	30097488	30099061	LOC_Os01g50370
chr1	30109842	30111222	LOC_Os01g50400
chr1	30114980	30116936	LOC_Os01g50410
chr1	30121218	30124030	LOC_Os01g50420
chr1	30128254	30129876	LOC_Os01g50430
chr1	30149994	30153883	LOC_Os01g50450
chr1	30155161	30156927	LOC_Os01g50460
chr1	30164026	30165611	LOC_Os01g50480
chr1	30174163	30175875	LOC_Os01g50490
chr1	30200885	30206295	LOC_Os01g50580
chr1	30233849	30239358	LOC_Os01g50616
chr1	30239739	30243557	LOC_Os01g50622
chr1	30258789	30262673	LOC_Os01g50680
chr1	30273636	30278267	LOC_Os01g50700
chr1	30288822	30289605	LOC_Os01g50710
chr1	30315584	30317656	LOC_Os01g50750
chr1	30343002	30345393	LOC_Os01g50820
chr1	30345661	30349220	LOC_Os01g50830
chr1	30356709	30358050	LOC_Os01g50840
chr1	30380602	30381033	LOC_Os01g50880
chr1	30385936	30386610	LOC_Os01g50900
chr1	30394131	30400989	LOC_Os01g50930
chr1	30417771	30419192	LOC_Os01g50940
chr1	30426481	30430243	LOC_Os01g50960
chr1	30460677	30466884	LOC_Os01g51010
chr1	30471674	30476781	LOC_Os01g51040
chr1	30502665	30506177	LOC_Os01g51120
chr1	30512942	30516024	LOC_Os01g51140
chr1	30536113	30541907	LOC_Os01g51154
chr1	30545885	30550752	LOC_Os01g51190
chr1	30599347	30599640	LOC_Os01g51270
chr1	30607250	30616672	LOC_Os01g51290
chr1	30625264	30631127	LOC_Os01g51300
chr1	30637262	30639145	LOC_Os01g51320
chr1	30658550	30664224	LOC_Os01g51380
chr1	30673338	30676507	LOC_Os01g51400
chr1	30685561	30692442	LOC_Os01g51410
chr1	30695430	30698978	LOC_Os01g51420
chr1	30699264	30702301	LOC_Os01g51430
chr1	30718423	30719634	LOC_Os01g51490
chr1	30739326	30740808	LOC_Os01g51540
chr1	30745154	30749021	LOC_Os01g51550
chr1	30754170	30755637	LOC_Os01g51570
chr1	30781812	30804731	LOC_Os01g51634
chr1	30839762	30843014	LOC_Os01g51710
chr1	30883602	30889925	LOC_Os01g51746
chr1	30895139	30904221	LOC_Os01g51754
chr1	30904301	30907533	LOC_Os01g51770
chr1	30914455	30917562	LOC_Os01g51790
chr1	30935260	30940995	LOC_Os01g51840
chr1	30943484	30946759	LOC_Os01g51850
chr1	30956084	30957528	LOC_Os01g51880
chr1	30963879	30969981	LOC_Os01g51890
chr1	30975148	30979177	LOC_Os01g51920
chr1	30999131	30999901	LOC_Os01g51949
chr1	31094603	31094950	LOC_Os01g51960
chr1	31100238	31103228	LOC_Os01g51980
chr1	31125827	31126783	LOC_Os01g52030
chr1	31149944	31153954	LOC_Os01g52050
chr1	31159323	31159964	LOC_Os01g52060
chr1	31171656	31174356	LOC_Os01g52090
chr1	31186766	31190824	LOC_Os01g52110
chr1	31193112	31193864	LOC_Os01g52120
chr1	31235932	31238148	LOC_Os01g52180
chr1	31243549	31246401	LOC_Os01g52214
chr1	31265132	31266420	LOC_Os01g52260
chr1	31281513	31283415	LOC_Os01g52290
chr1	31327156	31331698	LOC_Os01g52400
chr1	31341346	31343300	LOC_Os01g52410
chr1	31364399	31367172	LOC_Os01g52470
chr1	31385272	31391013	LOC_Os01g52500
chr1	31392749	31398657	LOC_Os01g52514
chr1	31408652	31415490	LOC_Os01g52550
chr1	31445846	31446959	LOC_Os01g52570
chr1	31473349	31482228	LOC_Os01g52610
chr1	31489625	31494708	LOC_Os01g52640
chr1	31494688	31495660	LOC_Os01g52650
chr1	31518331	31518891	LOC_Os01g52670
chr1	31539958	31540942	LOC_Os10g04280
chr1	31554472	31558713	LOC_Os01g52710
chr1	31566042	31566814	LOC_Os01g52730
chr1	31581682	31583275	LOC_Os01g52740
chr1	31585762	31592879	LOC_Os01g52750
chr1	31635342	31635716	LOC_Os01g52820
chr1	31636387	31637234	LOC_Os01g52830
chr1	31640038	31640256	LOC_Os01g52851
chr1	31642170	31650783	LOC_Os01g52864
chr1	31654098	31655462	LOC_Os01g52880
chr1	31659858	31660662	LOC_Os01g52890
chr1	31674402	31679026	LOC_Os01g52920
chr1	31681910	31683497	LOC_Os01g52970
chr1	31694063	31698675	LOC_Os01g53000
chr1	31701915	31702211	LOC_Os01g53010
chr1	31715379	31717230	LOC_Os01g53040
chr1	31723090	31725410	LOC_Os01g53060
chr1	31725713	31732105	LOC_Os01g53070
chr1	31807185	31807823	LOC_Os01g53214
chr1	31813993	31815263	LOC_Os01g53220
chr1	31874275	31876112	LOC_Os01g53330
chr1	31883123	31885099	LOC_Os01g53350
chr1	31885332	31886066	LOC_Os01g53360
chr1	31894676	31896353	LOC_Os01g53370
chr1	31903387	31905359	LOC_Os01g53390
chr1	31921045	31933326	LOC_Os01g53430
chr1	31950132	31950725	LOC_Os01g53500
chr1	31954698	31960103	LOC_Os01g53520
chr1	31984319	31984945	LOC_Os01g53590
chr1	31986665	31990966	LOC_Os01g53600
chr1	32025964	32030400	LOC_Os01g53639
chr1	32033530	32034207	LOC_Os01g53650
chr1	32058114	32065339	LOC_Os01g53700
chr1	32075614	32078914	LOC_Os01g53710
chr1	32086236	32093907	LOC_Os01g53720
chr1	32097159	32098023	LOC_Os01g53740
chr1	32110308	32110622	LOC_Os01g53760
chr1	32128535	32133438	LOC_Os01g53800
chr1	32139003	32143396	LOC_Os01g53810
chr1	32145571	32145726	LOC_Os05g02230
chr1	32154758	32160585	LOC_Os01g53840
chr1	32167652	32170944	LOC_Os01g53860
chr1	32181445	32185733	LOC_Os01g53880
chr1	32190131	32192078	LOC_Os01g53890
chr1	32198030	32202778	LOC_Os01g53900
chr1	32215857	32219184	LOC_Os01g53920
chr1	32219831	32223525	LOC_Os01g53930
chr1	32225125	32227266	LOC_Os01g53940
chr1	32259177	32261996	LOC_Os01g53990
chr1	32274283	32278766	LOC_Os01g54010
chr1	32279165	32285324	LOC_Os01g54020
chr1	32290222	32297631	LOC_Os01g54040
chr1	32334803	32346955	LOC_Os01g54119
chr1	32348406	32351291	LOC_Os01g54140
chr1	32357788	32358727	LOC_Os01g54170
chr1	32363683	32365821	LOC_Os01g54180
chr1	32366428	32366694	LOC_Os05g27110
chr1	32386611	32387403	LOC_Os01g54230
chr1	32391907	32399923	LOC_Os01g54240
chr1	32416681	32420191	LOC_Os01g54269
chr1	32449665	32449868	LOC_Os01g54320
chr1	32459293	32461562	LOC_Os01g54340
chr1	32467833	32470195	LOC_Os01g54360
chr1	32473402	32474994	LOC_Os01g54380
chr1	32485839	32487333	LOC_Os01g54400
chr1	32489867	32490146	LOC_Os01g54410
chr1	32507345	32509010	LOC_Os01g54440
chr1	32518580	32520259	LOC_Os01g54470
chr1	32520724	32524141	LOC_Os01g54480
chr1	32560963	32565094	LOC_Os01g54560
chr1	32578480	32579720	LOC_Os01g54570
chr1	32583463	32592463	LOC_Os01g54580
chr1	32596055	32599623	LOC_Os01g54590
chr1	32600316	32603324	LOC_Os01g54600
chr1	32638922	32640181	LOC_Os06g14860
chr1	32641222	32645613	LOC_Os01g54670
chr1	32652360	32661872	LOC_Os01g54699
chr1	32699013	32702191	LOC_Os01g54810
chr1	32723307	32725459	LOC_Os01g54850
chr1	32741492	32742342	LOC_Os01g54890
chr1	32742585	32749167	LOC_Os01g54900
chr1	32772804	32778287	LOC_Os01g54940
chr1	32786564	32788621	LOC_Os01g54980
chr1	32790704	32796773	LOC_Os01g54990
chr1	32801836	32803760	LOC_Os01g55000
chr1	32808452	32811317	LOC_Os01g55020
chr1	32824134	32829103	LOC_Os01g55050
chr1	32853631	32863018	LOC_Os01g55094
chr1	32880155	32882140	LOC_Os01g55100
chr1	32891630	32892346	LOC_Os01g55110
chr1	32908721	32911181	LOC_Os01g55150
chr1	32918824	32923648	LOC_Os01g55170
chr1	32944987	32945529	LOC_Os01g55210
chr1	32946932	32947570	LOC_Os01g55229
chr1	32990390	32991201	LOC_Os01g55250
chr1	33001889	33005128	LOC_Os01g55270
chr1	33034738	33035756	LOC_Os01g55320
chr1	33044972	33046079	LOC_Os01g55340
chr1	33053929	33059724	LOC_Os01g55350
chr1	33077288	33083962	LOC_Os01g55360
chr1	33098464	33098898	LOC_Os01g55380
chr1	33156649	33158314	LOC_Os01g55400
chr1	33159439	33162497	LOC_Os01g55410
chr1	33193745	33198808	LOC_Os01g55450
chr1	33254924	33255997	LOC_Os01g55510
chr1	33260044	33262196	LOC_Os01g55520
chr1	33279634	33283237	LOC_Os01g55549
chr1	33283739	33286769	LOC_Os01g55560
chr1	33289843	33295522	LOC_Os01g55580
chr1	33350448	33351041	LOC_Os01g55710
chr1	33370748	33375123	LOC_Os01g55740
chr1	33407039	33415651	LOC_Os01g55780
chr1	33416475	33419978	LOC_Os01g55799
chr1	33422300	33423625	LOC_Os01g55820
chr1	33424473	33428600	LOC_Os01g55830
chr1	33466053	33469944	LOC_Os01g55900
chr1	33494656	33497174	LOC_Os01g55960
chr1	33523770	33524445	LOC_Os01g56030
chr1	33530993	33533403	LOC_Os01g56040
chr1	33540709	33542550	LOC_Os01g56070
chr1	33599188	33602986	LOC_Os01g56150
chr1	33608083	33611262	LOC_Os01g56180
chr1	33611387	33622072	LOC_Os01g56189
chr1	33628995	33633215	LOC_Os01g56200
chr1	33633385	33634270	LOC_Os01g56210
chr1	33668385	33676694	LOC_Os01g56290
chr1	33758006	33758326	LOC_Os01g56390
chr1	33761065	33764524	LOC_Os01g56400
chr1	33765904	33767148	LOC_Os01g56420
chr1	33778157	33778840	LOC_Os01g56450
chr1	33803355	33819500	LOC_Os01g56490
chr1	33827909	33832967	LOC_Os01g56520
chr1	33933200	33936173	LOC_Os01g56660
chr1	33938810	33947877	LOC_Os01g56670
chr1	33948288	33949003	LOC_Os01g56680
chr1	33954485	33956401	LOC_Os01g56690
chr1	33982615	33988514	LOC_Os01g56764
chr1	33989915	33995616	LOC_Os01g56780
chr1	34019273	34023523	LOC_Os01g56810
chr1	34047159	34051218	LOC_Os01g56814
chr1	34092345	34094655	LOC_Os01g56890
chr1	34097627	34100156	LOC_Os01g56900
chr1	34105261	34114243	LOC_Os01g56910
chr1	34122952	34128867	LOC_Os01g56930
chr1	34185942	34192449	LOC_Os01g57066
chr1	34194589	34206893	LOC_Os01g57073
chr1	34243879	34244277	LOC_Os01g57140
chr1	34246059	34247399	LOC_Os01g57150
chr1	34289920	34295248	LOC_Os01g57240
chr1	34302917	34304043	LOC_Os01g57260
chr1	34367702	34371989	LOC_Os01g57370
chr1	34384386	34391231	LOC_Os01g57420
chr1	34408642	34411999	LOC_Os01g57460
chr1	34458973	34467192	LOC_Os01g57560
chr1	34475837	34480040	LOC_Os01g57570
chr1	34483590	34486053	LOC_Os01g57580
chr1	34512433	34514270	LOC_Os01g57590
chr1	34536248	34538651	LOC_Os01g57610
chr1	34545243	34545959	LOC_Os01g57620
chr1	34557411	34560036	LOC_Os01g57650
chr1	34579283	34579645	LOC_Os01g57680
chr1	34607347	34609401	LOC_Os01g57730
chr1	34736118	34740274	LOC_Os01g57854
chr1	34785766	34786728	LOC_Os01g58070
chr1	34800633	34809164	LOC_Os01g58100
chr1	34813148	34820405	LOC_Os01g58114
chr1	34822341	34823076	LOC_Os01g58130
chr1	34829515	34829835	LOC_Os01g58140
chr1	34833422	34834945	LOC_Os01g58150
chr1	34845890	34848414	LOC_Os01g58194
chr1	34848576	34850907	LOC_Os01g58220
chr1	34855349	34859005	LOC_Os01g58240
chr1	34882620	34884118	LOC_Os01g58300
chr1	34885246	34886276	LOC_Os01g58310
chr1	34893740	34894603	LOC_Os01g58332
chr1	34896925	34897898	LOC_Os01g58340
chr1	34900330	34902243	LOC_Os01g58350
chr1	34927304	34931993	LOC_Os01g58400
chr1	34934110	34936364	LOC_Os01g58410
chr1	34950241	34951309	LOC_Os01g58420
chr1	34953421	34954088	LOC_Os01g58430
chr1	34964458	34965982	LOC_Os01g58440
chr1	34979384	34979992	LOC_Os01g58459
chr1	34993056	34995441	LOC_Os01g58470
chr1	35002155	35004395	LOC_Os01g58500
chr1	35009454	35018212	LOC_Os01g58530
chr1	35026340	35029453	LOC_Os01g58550
chr1	35062297	35063999	LOC_Os01g58620
chr1	35069443	35076951	LOC_Os01g58640
chr1	35128312	35132389	LOC_Os01g58740
chr1	35132890	35137280	LOC_Os01g58750
chr1	35156417	35158634	LOC_Os01g58780
chr1	35186960	35188632	LOC_Os01g58870
chr1	35202442	35204509	LOC_Os01g58890
chr1	35242501	35244457	LOC_Os01g58970
chr1	35247750	35249285	LOC_Os01g58990
chr1	35276043	35277841	LOC_Os01g59000
chr1	35290232	35292050	LOC_Os01g59020
chr1	35317302	35319139	LOC_Os01g59050
chr1	35338832	35341839	LOC_Os01g59120
chr1	35352444	35355119	LOC_Os01g59140
chr1	35356559	35360583	LOC_Os01g59150
chr1	35380214	35383619	LOC_Os01g59190
chr1	35389613	35390470	LOC_Os01g59200
chr1	35431891	35432786	LOC_Os01g59257
chr1	35505919	35508192	LOC_Os01g59360
chr1	35524662	35525219	LOC_Os01g59410
chr1	35534445	35534975	LOC_Os01g59420
chr1	35556102	35560355	LOC_Os01g59440
chr1	35563187	35566867	LOC_Os01g59450
chr1	35616889	35619872	LOC_Os01g59490
chr1	35636888	35638253	LOC_Os01g59539
chr1	35658115	35666359	LOC_Os01g59570
chr1	35683608	35688122	LOC_Os01g59600
chr1	35722535	35726846	LOC_Os01g59660
chr1	35745925	35747852	LOC_Os01g59690
chr1	35748909	35749516	LOC_Os01g59700
chr1	35759851	35761078	LOC_Os01g59720
chr1	35770082	35771873	LOC_Os01g59740
chr1	35792599	35795389	LOC_Os01g59790
chr1	35800914	35808095	LOC_Os01g59819
chr1	35810944	35816865	LOC_Os01g59840
chr1	35841825	35844109	LOC_Os01g59890
chr1	35848654	35852058	LOC_Os01g59910
chr1	35864094	35864531	LOC_Os01g59940
chr1	35866353	35870319	LOC_Os01g59950
chr1	35880351	35882140	LOC_Os01g59970
chr1	35888303	35891350	LOC_Os01g59990
chr1	35898702	35900200	LOC_Os01g60020
chr1	35911296	35928493	LOC_Os01g60040
chr1	35954116	35955983	LOC_Os01g60080
chr1	35997000	35997695	LOC_Os01g60130
chr1	35998729	36001600	LOC_Os01g60140
chr1	36011402	36012704	LOC_Os01g60170
chr1	36013906	36014460	LOC_Os01g60180
chr1	36035328	36040839	LOC_Os01g60230
chr1	36043796	36046643	LOC_Os01g60250
chr1	36063406	36067127	LOC_Os01g60270
chr1	36087092	36090228	LOC_Os01g60290
chr1	36119208	36133515	LOC_Os01g60360
chr1	36161674	36163964	LOC_Os01g60430
chr1	36223645	36225874	LOC_Os01g60540
chr1	36266423	36271955	LOC_Os01g60650
chr1	36299968	36304593	LOC_Os01g60700
chr1	36325300	36326091	LOC_Os01g60710
chr1	36330783	36332977	LOC_Os01g60730
chr1	36348450	36349596	LOC_Os01g60760
chr1	36355338	36357477	LOC_Os01g60770
chr1	36363772	36365919	LOC_Os01g60790
chr1	36366500	36368820	LOC_Os01g60800
chr1	36390507	36392673	LOC_Os01g60850
chr1	36399542	36402039	LOC_Os01g60860
chr1	36406034	36407115	LOC_Os01g60870
chr1	36430321	36432523	LOC_Os01g60900
chr1	36434651	36437644	LOC_Os01g60910
chr1	36441780	36442456	LOC_Os01g60914
chr1	36455148	36456184	LOC_Os01g60940
chr1	36484207	36487901	LOC_Os01g61010
chr1	36497169	36501618	LOC_Os01g61030
chr1	36507640	36513768	LOC_Os01g61044
chr1	36514747	36517675	LOC_Os01g61060
chr1	36519160	36520038	LOC_Os01g61070
chr1	36531293	36533912	LOC_Os01g61080
chr1	36574270	36578397	LOC_Os01g61150
chr1	36581146	36583853	LOC_Os01g61160
chr1	36587538	36590079	LOC_Os01g61180
chr1	36591357	36596051	LOC_Os01g61190
chr1	36609238	36611287	LOC_Os01g61230
chr1	36615209	36620094	LOC_Os01g61250
chr1	36642693	36644876	LOC_Os01g61320
chr1	36645344	36647606	LOC_Os01g61330
chr1	36659291	36660558	LOC_Os01g61340
chr1	36666270	36666670	LOC_Os01g61360
chr1	36675718	36678976	LOC_Os01g61400
chr1	36683718	36687850	LOC_Os01g61420
chr1	36713936	36720079	LOC_Os01g61460
chr1	36773056	36775301	LOC_Os01g61510
chr1	36818014	36824081	LOC_Os01g61590
chr1	36857847	36863056	LOC_Os01g61640
chr1	36857925	36859922	LOC_Os01g61630
chr1	36868509	36872020	LOC_Os01g61670
chr1	36874287	36878064	LOC_Os01g61690
chr1	36895679	36899684	LOC_Os01g61720
chr1	36906548	36906919	LOC_Os01g61750
chr1	36906900	36911260	LOC_Os01g61760
chr1	36918517	36929534	LOC_Os01g61780
chr1	36952857	36957510	LOC_Os01g61830
chr1	36966078	36966711	LOC_Os01g61849
chr1	36968814	36978303	LOC_Os01g61860
chr1	36998014	37002071	LOC_Os01g61880
chr1	37011683	37013489	LOC_Os01g61900
chr1	37025114	37025918	LOC_Os01g61924
chr1	37059652	37061714	LOC_Os01g61970
chr1	37069588	37070852	LOC_Os01g61980
chr1	37073392	37077119	LOC_Os01g61990
chr1	37097272	37097894	LOC_Os01g62050
chr1	37100884	37102357	LOC_Os01g62060
chr1	37127689	37133366	LOC_Os01g62080
chr1	37159649	37161349	LOC_Os01g62113
chr1	37198706	37199695	LOC_Os01g62180
chr1	37203996	37204877	LOC_Os01g62190
chr1	37210116	37212791	LOC_Os01g62210
chr1	37220269	37226606	LOC_Os01g62244
chr1	37243449	37243839	LOC_Os01g62280
chr1	37244326	37247720	LOC_Os01g62290
chr1	37248591	37251024	LOC_Os01g62300
chr1	37261983	37263962	LOC_Os01g62310
chr1	37301751	37304165	LOC_Os01g62360
chr1	37312704	37314984	LOC_Os01g62370
chr1	37317579	37322147	LOC_Os01g62380
chr1	37323299	37328561	LOC_Os01g62390
chr1	37340894	37346563	LOC_Os01g62410
chr1	37366019	37366660	LOC_Os01g62444
chr1	37373832	37373999	LOC_Os01g62450
chr1	37377678	37380900	LOC_Os01g62460
chr1	37453730	37456733	LOC_Os01g62584
chr1	37459951	37462594	LOC_Os01g62600
chr1	37480779	37485291	LOC_Os01g62620
chr1	37490356	37492525	LOC_Os01g62630
chr1	37496638	37497901	LOC_Os01g62640
chr1	37501862	37509314	LOC_Os01g62650
chr1	37531545	37532296	LOC_Os01g62690
chr1	37574702	37577226	LOC_Os01g62760
chr1	37577957	37578343	LOC_Os01g62770
chr1	37599197	37604951	LOC_Os01g62800
chr1	37660823	37669688	LOC_Os01g62900
chr1	37674658	37679576	LOC_Os01g62920
chr1	37703320	37703934	LOC_Os01g62945
chr1	37718362	37718983	LOC_Os01g62960
chr1	37720766	37724352	LOC_Os01g62970
chr1	37741196	37742084	LOC_Os01g63010
chr1	37774620	37779635	LOC_Os01g63060
chr1	37805096	37809708	LOC_Os01g63190
chr1	37810813	37815742	LOC_Os01g63193
chr1	37822401	37825248	LOC_Os01g63200
chr1	37834845	37835792	LOC_Os01g63210
chr1	37836165	37841801	LOC_Os01g63220
chr1	37838415	37842904	LOC_Os01g63230
chr1	37854830	37856733	LOC_Os01g63240
chr1	37898156	37901177	LOC_Os01g63280
chr1	37936473	37937314	LOC_Os01g63370
chr1	37943347	37945070	LOC_Os01g63410
chr1	37945293	37947512	LOC_Os01g63414
chr1	37954575	37958349	LOC_Os01g63420
chr1	37964298	37964803	LOC_Os01g63444
chr1	37978404	37979387	LOC_Os01g63470
chr1	38006288	38008313	LOC_Os01g63480
chr1	38019476	38020166	LOC_Os01g63500
chr1	38041308	38049362	LOC_Os01g63580
chr1	38069887	38072521	LOC_Os01g63620
chr1	38085636	38086490	LOC_Os01g63670
chr1	38094694	38096837	LOC_Os01g63690
chr1	38112391	38116538	LOC_Os01g63710
chr1	38159732	38166183	LOC_Os01g63770
chr1	38223823	38228778	LOC_Os01g63870
chr1	38229859	38233049	LOC_Os01g63880
chr1	38256984	38257818	LOC_Os01g63920
chr1	38260246	38262039	LOC_Os01g63930
chr1	38279951	38284866	LOC_Os01g63940
chr1	38290503	38292320	LOC_Os01g63970
chr1	38303416	38305000	LOC_Os01g63980
chr1	38330608	38333852	LOC_Os01g64000
chr1	38391633	38392901	LOC_Os01g64110
chr1	38393261	38394548	LOC_Os01g64120
chr1	38397767	38399035	LOC_Os01g64130
chr1	38400673	38401603	LOC_Os01g64140
chr1	38407416	38412496	LOC_Os01g64170
chr1	38416746	38418120	LOC_Os01g64190
chr1	38434207	38435218	LOC_Os01g64230
chr1	38445493	38449347	LOC_Os01g64262
chr1	38469137	38471148	LOC_Os01g64310
chr1	38528232	38529607	LOC_Os01g64360
chr1	38551414	38552343	LOC_Os01g64410
chr1	38568194	38569256	LOC_Os01g64440
chr1	38581221	38581954	LOC_Os01g64480
chr1	38590722	38592415	LOC_Os01g64500
chr1	38605878	38610124	LOC_Os01g64520
chr1	38618191	38619612	LOC_Os01g64540
chr1	38639126	38640088	LOC_Os01g64590
chr1	38668715	38669717	LOC_Os01g64620
chr1	38673292	38676879	LOC_Os01g64630
chr1	38683174	38685453	LOC_Os01g64660
chr1	38686105	38688559	LOC_Os01g64670
chr1	38691100	38692512	LOC_Os01g64690
chr1	38699376	38702822	LOC_Os01g64700
chr1	38728331	38728810	LOC_Os01g64744
chr1	38729782	38739461	LOC_Os01g64750
chr1	38740379	38742942	LOC_Os01g64760
chr1	38748900	38751550	LOC_Os01g64780
chr1	38758605	38758904	LOC_Os01g64800
chr1	38813692	38815662	LOC_Os01g64840
chr1	38823547	38826301	LOC_Os01g64860
chr1	38827243	38833192	LOC_Os01g64870
chr1	38854159	38856078	LOC_Os01g64910
chr1	38865623	38868636	LOC_Os01g64960
chr1	38884741	38889853	LOC_Os01g64980
chr1	38904963	38907325	LOC_Os01g65000
chr1	38909153	38912409	LOC_Os01g65010
chr1	38915308	38918264	LOC_Os01g65036
chr1	38930164	38931906	LOC_Os01g65060
chr1	38933021	38941250	LOC_Os01g65070
chr1	38970771	38972630	LOC_Os01g65120
chr1	38983063	38985102	LOC_Os01g65140
chr1	39000314	39004447	LOC_Os01g65190
chr1	39054337	39057366	LOC_Os01g65260
chr1	39068470	39068899	LOC_Os01g65284
chr1	39086682	39094633	LOC_Os01g65330
chr1	39114631	39115457	LOC_Os01g65360
chr1	39118401	39119814	LOC_Os01g65370
chr1	39135199	39138428	LOC_Os01g65380
chr1	39142624	39145338	LOC_Os01g65400
chr1	39155253	39157219	LOC_Os01g65420
chr1	39169199	39172222	LOC_Os01g65440
chr1	39204717	39208382	LOC_Os01g65500
chr1	39218078	39222186	LOC_Os01g65530
chr1	39251603	39258150	LOC_Os01g65550
chr1	39267580	39274955	LOC_Os01g65580
chr1	39275460	39277683	LOC_Os01g65590
chr1	39286398	39289453	LOC_Os01g65600
chr1	39293185	39299267	LOC_Os01g65610
chr1	39322562	39325343	LOC_Os01g65660
chr1	39337286	39341660	LOC_Os01g65670
chr1	39342905	39346522	LOC_Os01g65680
chr1	39348356	39349597	LOC_Os01g65690
chr1	39355859	39356552	LOC_Os01g65700
chr1	39372013	39374624	LOC_Os01g65740
chr1	39402886	39408473	LOC_Os01g65780
chr1	39412781	39417558	LOC_Os01g65790
chr1	39418492	39422957	LOC_Os01g65800
chr1	39451667	39452458	LOC_Os01g65870
chr1	39459918	39463615	LOC_Os01g65880
chr1	39467785	39471537	LOC_Os01g65900
chr1	39477943	39479635	LOC_Os01g65904
chr1	39492523	39495627	LOC_Os01g65950
chr1	39496466	39497271	LOC_Os01g65970
chr1	39501761	39502534	LOC_Os01g65980
chr1	39521875	39524754	LOC_Os01g66010
chr1	39535707	39540665	LOC_Os01g66040
chr1	39541200	39547711	LOC_Os01g66050
chr1	39583734	39586857	LOC_Os01g66100
chr1	39587607	39593176	LOC_Os01g66110
chr1	39600398	39602684	LOC_Os01g66120
chr1	39610771	39614692	LOC_Os01g66130
chr1	39614688	39626258	LOC_Os01g66140
chr1	39658019	39660815	LOC_Os01g66180
chr1	39669316	39675018	LOC_Os01g66200
chr1	39683756	39686552	LOC_Os01g66230
chr1	39692770	39695251	LOC_Os01g66250
chr1	39695878	39696945	LOC_Os01g66260
chr1	39735490	39741193	LOC_Os01g66330
chr1	39749660	39755330	LOC_Os01g66350
chr1	39775183	39780373	LOC_Os01g66420
chr1	39783699	39789692	LOC_Os01g66440
chr1	39862661	39866818	LOC_Os01g66560
chr1	39871339	39873407	LOC_Os01g66580
chr1	39888251	39891641	LOC_Os01g66590
chr1	39900827	39904789	LOC_Os01g66610
chr1	39908013	39908417	LOC_Os01g66620
chr1	39917459	39920524	LOC_Os01g66640
chr1	39965325	39967850	LOC_Os01g66720
chr1	39967941	39972237	LOC_Os01g66730
chr1	40024352	40025094	LOC_Os01g66810
chr1	40085234	40088086	LOC_Os01g66890
chr1	40113715	40116803	LOC_Os01g66940
chr1	40120208	40123643	LOC_Os01g66960
chr1	40133071	40138625	LOC_Os01g66990
chr1	40145092	40147043	LOC_Os01g67010
chr1	40159232	40163696	LOC_Os01g67054
chr1	40202280	40204534	LOC_Os01g67141
chr1	40280715	40287478	LOC_Os01g67290
chr1	40306889	40310399	LOC_Os01g67320
chr1	40330404	40334085	LOC_Os01g67360
chr1	40358134	40363319	LOC_Os01g67370
chr1	40387551	40395116	LOC_Os01g67420
chr1	40448365	40453145	LOC_Os01g67480
chr1	40475834	40481103	LOC_Os01g67510
chr1	40548679	40551725	LOC_Os01g67600
chr1	40557634	40561064	LOC_Os01g67630
chr1	40586821	40587482	LOC_Os01g67700
chr1	40608550	40610567	LOC_Os01g67730
chr1	40652092	40654397	LOC_Os01g67820
chr1	40671625	40675302	LOC_Os01g67850
chr1	40676027	40678462	LOC_Os01g67860
chr1	40734653	40735676	LOC_Os01g67950
chr1	40737846	40743220	LOC_Os01g67960
chr1	40752307	40753422	LOC_Os01g67980
chr1	40766923	40770466	LOC_Os01g68000
chr1	40781143	40784299	LOC_Os01g68010
chr1	40787420	40791755	LOC_Os01g68020
chr1	40809414	40812962	LOC_Os01g68060
chr1	40833346	40835512	LOC_Os01g68104
chr1	40853280	40857158	LOC_Os01g68130
chr1	40917508	40918053	LOC_Os01g68290
chr1	40923698	40924492	LOC_Os01g68300
chr1	40929628	40933495	LOC_Os01g68314
chr1	40944142	40949628	LOC_Os01g68330
chr1	40995427	40998835	LOC_Os01g68370
chr1	41025851	41026735	LOC_Os01g68412
chr1	41045004	41049005	LOC_Os01g68440
chr1	41054319	41063425	LOC_Os01g68470
chr1	41066108	41067970	LOC_Os01g68480
chr1	41067583	41070556	LOC_Os01g68490
chr1	41097057	41098989	LOC_Os01g68545
chr1	41110911	41112033	LOC_Os01g68589
chr1	41133699	41134565	LOC_Os01g68640
chr1	41137746	41139158	LOC_Os01g68650
chr1	41150281	41162424	LOC_Os01g68680
chr1	41164578	41166044	LOC_Os01g68690
chr1	41185516	41188096	LOC_Os01g68710
chr1	41210352	41216410	LOC_Os01g68760
chr1	41219611	41223074	LOC_Os01g68770
chr1	41253777	41254574	LOC_Os01g68820
chr1	41274924	41279411	LOC_Os01g68860
chr1	41287907	41292685	LOC_Os01g68870
chr1	41298266	41300366	LOC_Os01g68890
chr1	41325016	41327128	LOC_Os01g68940
chr1	41327275	41329741	LOC_Os01g68950
chr1	41359346	41365210	LOC_Os01g69030
chr1	41374183	41379392	LOC_Os01g69040
chr1	41411527	41416061	LOC_Os01g69090
chr1	41441122	41449596	LOC_Os01g69130
chr1	41459900	41462141	LOC_Os01g69174
chr1	41511864	41513837	LOC_Os01g69270
chr1	41541304	41543097	LOC_Os01g69290
chr1	41582456	41587738	LOC_Os01g69830
chr1	41588220	41589795	LOC_Os01g69840
chr1	41625496	41626752	LOC_Os01g69859
chr1	41629531	41630593	LOC_Os01g69870
chr1	41710617	41713075	LOC_Os01g69950
chr1	41719765	41724550	LOC_Os01g69970
chr1	41739832	41746642	LOC_Os01g69990
chr1	41799128	41800283	LOC_Os01g70050
chr1	41811144	41824720	LOC_Os01g70060
chr1	41825080	41830635	LOC_Os01g70080
chr1	41874589	41877398	LOC_Os01g70160
chr1	41882759	41886779	LOC_Os01g70180
chr1	41941249	41944085	LOC_Os01g70250
chr1	41945791	41950101	LOC_Os01g70260
chr1	41961941	41968354	LOC_Os01g70270
chr1	41973803	41974946	LOC_Os01g70290
chr1	41994992	42001615	LOC_Os01g70320
chr1	42078126	42081700	LOC_Os01g70460
chr1	42085233	42086823	LOC_Os01g70470
chr1	42098334	42099020	LOC_Os01g70480
chr1	42100917	42105536	LOC_Os01g70490
chr1	42153455	42153679	LOC_Os01g70620
chr1	42228234	42228871	LOC_Os04g33250
chr1	42266551	42268759	LOC_Os01g70700
chr1	42310819	42312441	LOC_Os01g70770
chr1	42314848	42319412	LOC_Os01g70780
chr1	42321347	42322864	LOC_Os01g70790
chr1	42438603	42443098	LOC_Os01g71000
chr1	42449279	42449587	LOC_Os01g71020
chr1	42459651	42465124	LOC_Os01g71050
chr1	42520583	42522162	LOC_Os01g71130
chr1	42536464	42537524	LOC_Os01g71170
chr1	42541511	42544261	LOC_Os01g71180
chr1	42571657	42574551	LOC_Os01g71230
chr1	42577454	42584436	LOC_Os01g71240
chr1	42608696	42630039	LOC_Os01g71300
chr1	42668193	42676702	LOC_Os01g71320
chr1	42702394	42703356	LOC_Os01g71330
chr1	42706298	42708029	LOC_Os01g71340
chr1	42800645	42801449	LOC_Os01g71753
chr1	42802876	42803784	LOC_Os01g71756
chr1	42807426	42812375	LOC_Os01g71770
chr1	42840352	42842145	LOC_Os01g71810
chr1	42861588	42864074	LOC_Os01g71860
chr1	42864732	42872310	LOC_Os01g71960
chr1	42884977	42887415	LOC_Os01g71970
chr1	42901858	42903180	LOC_Os01g72009
chr1	42950884	42958114	LOC_Os01g72049
chr1	42965777	42967317	LOC_Os01g72080
chr1	42973583	42974676	LOC_Os01g72100
chr1	42984957	42986015	LOC_Os01g72120
chr1	42986715	42987504	LOC_Os01g72130
chr1	42999146	43000347	LOC_Os01g72170
chr1	43045132	43046781	LOC_Os01g72270
chr1	43070492	43077982	LOC_Os01g72320
chr1	43094027	43097460	LOC_Os01g72330
chr1	43116551	43119833	LOC_Os01g72360
chr1	43127325	43130691	LOC_Os01g72380
chr1	43163063	43164586	LOC_Os01g72460
chr1	43182218	43184768	LOC_Os01g72490
chr1	43204044	43205662	LOC_Os01g72510
chr1	43208302	43212980	LOC_Os01g72520
chr1	43219205	43220025	LOC_Os01g72530
chr1	43223675	43224130	LOC_Os01g72540
chr1	43226059	43230273	LOC_Os01g72560
chr1	43231574	43241030	LOC_Os01g72570
chr1	43256357	43256563	LOC_Os01g72590
chr1	43269317	43271628	LOC_Os01g72610
chr1	43300353	43300923	LOC_Os01g72660
chr1	43307827	43313462	LOC_Os01g72680
chr1	43316996	43322915	LOC_Os01g72690
chr1	43323198	43326847	LOC_Os01g72700
chr1	43329459	43333242	LOC_Os01g72710
chr1	43338180	43339507	LOC_Os01g72720
chr1	43351127	43354077	LOC_Os01g72740
chr1	43368740	43371894	LOC_Os01g72790
chr1	43373781	43376674	LOC_Os01g72800
chr1	43442629	43450472	LOC_Os01g72940
chr1	43454450	43457047	LOC_Os01g72960
chr1	43464824	43468301	LOC_Os01g72970
chr1	43502190	43505426	LOC_Os01g73017
chr1	43551700	43554916	LOC_Os01g73120
chr1	43567748	43570963	LOC_Os01g73170
chr1	43579811	43581207	LOC_Os01g73200
chr1	43627280	43631992	LOC_Os01g73310
chr1	43660606	43670347	LOC_Os01g73410
chr1	43740929	43744293	LOC_Os01g73560
chr1	43758502	43760249	LOC_Os01g73590
chr1	43796359	43800242	LOC_Os01g73640
chr1	43828979	43834479	LOC_Os01g73700
chr1	43886982	43887758	LOC_Os01g73810
chr1	43904064	43907789	LOC_Os01g73840
chr1	43959394	43960211	LOC_Os01g73920
chr1	43977822	43982445	LOC_Os01g73970
chr1	44032008	44032600	LOC_Os01g74120
chr1	44052468	44054739	LOC_Os01g74140
chr1	44121515	44131357	LOC_Os01g74310
chr1	44151563	44153054	LOC_Os01g74370
chr1	44183399	44183856	LOC_Os01g74430
chr1	44250860	44252791	LOC_Os08g06000
chr1	44268897	44270221	LOC_Os01g74570
chr1	44279645	44282206	LOC_Os01g74600
chr1	44300354	44301205	LOC_Os01g74620
chr1	44313874	44320796	LOC_Os01g74650
chr1	44325163	44328034	LOC_Os01g74660
chr2	20923	25445	LOC_Os02g01030
chr2	41119	48027	LOC_Os02g01070
chr2	49600	50664	LOC_Os02g01080
chr2	66149	71615	LOC_Os02g01110
chr2	86781	89975	LOC_Os02g01150
chr2	183191	184932	LOC_Os02g01340
chr2	187022	191653	LOC_Os02g01350
chr2	206802	208393	LOC_Os02g01370
chr2	218244	220570	LOC_Os02g01380
chr2	235764	239931	LOC_Os02g01440
chr2	253745	260356	LOC_Os02g01490
chr2	269438	272261	LOC_Os02g01510
chr2	296042	298553	LOC_Os02g01560
chr2	311266	315054	LOC_Os02g01590
chr2	320209	322520	LOC_Os02g01610
chr2	361460	362098	LOC_Os02g01765
chr2	398847	400406	LOC_Os02g01830
chr2	422974	423521	LOC_Os02g01880
chr2	435027	438574	LOC_Os02g01930
chr2	442850	451279	LOC_Os02g01940
chr2	495615	498326	LOC_Os02g02020
chr2	507027	524272	LOC_Os02g02050
chr2	551704	554054	LOC_Os02g02130
chr2	568448	569560	LOC_Os02g02160
chr2	573546	575146	LOC_Os02g02170
chr2	585090	587068	LOC_Os02g02190
chr2	629227	631476	LOC_Os02g02275
chr2	658206	658481	LOC_Os02g02330
chr2	685539	690346	LOC_Os02g02350
chr2	721048	721239	LOC_Os02g02384
chr2	728173	730862	LOC_Os02g02400
chr2	742047	745937	LOC_Os02g02410
chr2	756920	763075	LOC_Os02g02424
chr2	778286	781046	LOC_Os02g02480
chr2	795080	798987	LOC_Os02g02490
chr2	801232	805160	LOC_Os02g02500
chr2	805458	806498	LOC_Os02g02510
chr2	847950	851020	LOC_Os02g02590
chr2	927714	930205	LOC_Os02g02700
chr2	935891	938570	LOC_Os02g02720
chr2	943649	948309	LOC_Os02g02730
chr2	950872	953720	LOC_Os02g02740
chr2	962484	964361	LOC_Os02g02770
chr2	1015097	1016994	LOC_Os02g02870
chr2	1028767	1029951	LOC_Os02g02890
chr2	1047401	1052027	LOC_Os02g02920
chr2	1067429	1069303	LOC_Os02g02950
chr2	1078778	1086347	LOC_Os02g02980
chr2	1105987	1109753	LOC_Os02g03040
chr2	1116527	1118695	LOC_Os04g03910
chr2	1132023	1135445	LOC_Os02g03079
chr2	1201725	1205314	LOC_Os02g03230
chr2	1214906	1217048	LOC_Os02g03250
chr2	1217530	1222584	LOC_Os02g03260
chr2	1239616	1243002	LOC_Os02g03280
chr2	1259858	1264042	LOC_Os02g03340
chr2	1300816	1307170	LOC_Os02g03410
chr2	1346124	1349880	LOC_Os02g03530
chr2	1370141	1374356	LOC_Os02g03580
chr2	1394147	1398011	LOC_Os02g03620
chr2	1489347	1493191	LOC_Os02g03760
chr2	1507830	1508050	LOC_Os02g03780
chr2	1516625	1517711	LOC_Os02g03810
chr2	1531636	1544823	LOC_Os02g03840
chr2	1552200	1556610	LOC_Os02g03860
chr2	1578962	1580547	LOC_Os02g03910
chr2	1634599	1635783	LOC_Os02g03980
chr2	1658054	1663275	LOC_Os02g04020
chr2	1731220	1734019	LOC_Os02g04160
chr2	1806418	1809761	LOC_Os02g04294
chr2	1818077	1820179	LOC_Os02g04320
chr2	1828317	1831330	LOC_Os02g04340
chr2	1843751	1844686	LOC_Os02g04369
chr2	1852139	1853109	LOC_Os02g04390
chr2	1862412	1864455	LOC_Os02g04420
chr2	1956461	1959212	LOC_Os02g04570
chr2	1980008	1982884	LOC_Os02g04610
chr2	2020240	2025632	LOC_Os02g04680
chr2	2065736	2074025	LOC_Os02g04710
chr2	2098661	2101654	LOC_Os02g04760
chr2	2107050	2115244	LOC_Os02g04750
chr2	2118220	2120324	LOC_Os02g04770
chr2	2138900	2139940	LOC_Os02g04790
chr2	2145634	2152515	LOC_Os02g04810
chr2	2169267	2178081	LOC_Os02g04840
chr2	2207317	2208285	LOC_Os02g04919
chr2	2211116	2211439	LOC_Os02g04923
chr2	2297210	2298253	LOC_Os02g05000
chr2	2304284	2310355	LOC_Os02g05030
chr2	2335008	2336992	LOC_Os02g05080
chr2	2357594	2358361	LOC_Os02g05090
chr2	2372728	2372968	LOC_Os10g01740
chr2	2380697	2381969	LOC_Os02g05130
chr2	2473409	2477725	LOC_Os02g05270
chr2	2496616	2501284	LOC_Os02g05320
chr2	2502554	2506582	LOC_Os02g05329
chr2	2537151	2541584	LOC_Os02g05410
chr2	2565343	2571311	LOC_Os02g05450
chr2	2583341	2587000	LOC_Os02g05470
chr2	2604583	2607994	LOC_Os02g05500
chr2	2699907	2702882	LOC_Os02g05680
chr2	2705501	2712138	LOC_Os02g05686
chr2	2714770	2718943	LOC_Os02g05692
chr2	2747830	2754126	LOC_Os02g05744
chr2	2773867	2785773	LOC_Os02g05789
chr2	2798601	2799610	LOC_Os02g05830
chr2	2800911	2805427	LOC_Os02g05840
chr2	2828021	2842787	LOC_Os02g05880
chr2	2868360	2872121	LOC_Os02g05930
chr2	2887344	2890490	LOC_Os02g05960
chr2	2899589	2903013	LOC_Os02g05994
chr2	2904888	2911270	LOC_Os02g06010
chr2	2918611	2920776	LOC_Os02g06070
chr2	2957902	2960300	LOC_Os02g06160
chr2	2966422	2968554	LOC_Os02g06180
chr2	3000955	3003313	LOC_Os02g06250
chr2	3043200	3047481	LOC_Os02g06340
chr2	3073725	3079665	LOC_Os02g06400
chr2	3083702	3084805	LOC_Os02g06420
chr2	3088897	3093157	LOC_Os02g06430
chr2	3096799	3101896	LOC_Os02g06460
chr2	3110629	3112851	LOC_Os02g06490
chr2	3112978	3125280	LOC_Os02g06499
chr2	3143779	3145943	LOC_Os02g06520
chr2	3152056	3154432	LOC_Os02g06530
chr2	3170370	3181117	LOC_Os02g06552
chr2	3236855	3239579	LOC_Os02g06610
chr2	3255106	3257909	LOC_Os02g06640
chr2	3272689	3273997	LOC_Os02g06694
chr2	3274447	3276559	LOC_Os02g06700
chr2	3329922	3334137	LOC_Os02g06840
chr2	3342170	3343030	LOC_Os02g06860
chr2	3349386	3352494	LOC_Os02g06880
chr2	3387840	3393972	LOC_Os02g06930
chr2	3424364	3426064	LOC_Os02g06960
chr2	3431892	3432591	LOC_Os02g06970
chr2	3447704	3448396	LOC_Os02g06980
chr2	3449790	3450318	LOC_Os02g06990
chr2	3464045	3464453	LOC_Os02g07010
chr2	3468521	3469258	LOC_Os02g07014
chr2	3502943	3505978	LOC_Os02g07060
chr2	3506712	3514653	LOC_Os02g07070
chr2	3538739	3539773	LOC_Os02g07110
chr2	3553361	3554189	LOC_Os02g07130
chr2	3565868	3567480	LOC_Os02g07170
chr2	3604427	3609032	LOC_Os02g07250
chr2	3849548	3854056	LOC_Os02g07670
chr2	3855212	3861779	LOC_Os02g07680
chr2	3876028	3880081	LOC_Os02g07720
chr2	4000582	4002081	LOC_Os02g07930
chr2	4008057	4011296	LOC_Os02g07944
chr2	4016334	4026438	LOC_Os02g07960
chr2	4086803	4089424	LOC_Os02g08050
chr2	4096280	4100419	LOC_Os02g08070
chr2	4133811	4139275	LOC_Os02g08100
chr2	4146194	4152072	LOC_Os02g08120
chr2	4167774	4170016	LOC_Os02g08150
chr2	4173513	4176853	LOC_Os02g08160
chr2	4187417	4191050	LOC_Os02g08190
chr2	4233235	4236764	LOC_Os02g08240
chr2	4240592	4244504	LOC_Os02g08260
chr2	4267658	4272521	LOC_Os02g08300
chr2	4284167	4286285	LOC_Os02g08330
chr2	4295583	4304157	LOC_Os02g08360
chr2	4352068	4356281	LOC_Os02g08420
chr2	4409653	4411799	LOC_Os02g08440
chr2	4506976	4512253	LOC_Os02g08540
chr2	4560899	4563967	LOC_Os02g09120
chr2	4565360	4573705	LOC_Os02g09130
chr2	4621826	4632095	LOC_Os02g09220
chr2	4667245	4669427	LOC_Os02g09250
chr2	4723115	4732880	LOC_Os02g09359
chr2	4736169	4738336	LOC_Os02g09380
chr2	4775110	4778468	LOC_Os02g09470
chr2	4783342	4784904	LOC_Os02g09480
chr2	4785778	4789802	LOC_Os02g09490
chr2	4836084	4839318	LOC_Os02g09580
chr2	4886584	4886796	LOC_Os03g24740
chr2	4887167	4887481	LOC_Os02g09690
chr2	4891512	4901141	LOC_Os02g09720
chr2	4932205	4933674	LOC_Os02g09750
chr2	4948527	4950434	LOC_Os02g09780
chr2	4969172	4971731	LOC_Os02g09820
chr2	5014408	5014641	LOC_Os02g09880
chr2	5068571	5069589	LOC_Os02g09940
chr2	5082377	5083309	LOC_Os02g09990
chr2	5087498	5088413	LOC_Os02g09980
chr2	5100401	5101905	LOC_Os02g10010
chr2	5131285	5135352	LOC_Os02g10060
chr2	5135535	5142327	LOC_Os02g10070
chr2	5221363	5222194	LOC_Os02g10170
chr2	5263355	5270670	LOC_Os02g10260
chr2	5312511	5316694	LOC_Os02g10320
chr2	5363096	5364158	LOC_Os02g10334
chr2	5390603	5393632	LOC_Os02g10380
chr2	5396446	5400713	LOC_Os02g10400
chr2	5402641	5402952	LOC_Os02g10420
chr2	5437720	5444529	LOC_Os02g10490
chr2	5450457	5455223	LOC_Os02g10510
chr2	5500487	5502968	LOC_Os02g10570
chr2	5515511	5516815	LOC_Os02g10604
chr2	5557900	5560549	LOC_Os02g10670
chr2	5568782	5572066	LOC_Os02g10700
chr2	5580068	5581113	LOC_Os02g10710
chr2	5581384	5585373	LOC_Os02g10720
chr2	5610895	5626035	LOC_Os02g10750
chr2	5663977	5686443	LOC_Os02g10790
chr2	5701586	5702673	LOC_Os02g10830
chr2	5714373	5717460	LOC_Os02g10860
chr2	5745959	5750204	LOC_Os02g10900
chr2	5750693	5757415	LOC_Os03g24630
chr2	5767017	5767367	LOC_Os02g10930
chr2	5786711	5795143	LOC_Os02g10970
chr2	5822967	5825847	LOC_Os02g11020
chr2	5889958	5892887	LOC_Os02g11070
chr2	5895384	5896680	LOC_Os02g11080
chr2	5912008	5912382	LOC_Os02g11100
chr2	5924123	5927641	LOC_Os02g11130
chr2	5935953	5937754	LOC_Os02g11640
chr2	5942588	5943547	LOC_Os02g11670
chr2	5951420	5953530	LOC_Os02g11680
chr2	5966961	5967921	LOC_Os02g11705
chr2	5992417	5993448	LOC_Os02g11720
chr2	6009700	6012943	LOC_Os02g11740
chr2	6021721	6028133	LOC_Os02g11760
chr2	6035820	6042337	LOC_Os02g11780
chr2	6045678	6048288	LOC_Os02g11790
chr2	6064412	6064696	LOC_Os02g11810
chr2	6077491	6100722	LOC_Os02g11830
chr2	6105057	6105860	LOC_Os02g11850
chr2	6108818	6110429	LOC_Os02g11870
chr2	6171962	6176482	LOC_Os02g11990
chr2	6227618	6228291	LOC_Os02g12024
chr2	6319684	6320004	LOC_Os11g11590
chr2	6334669	6336700	LOC_Os02g12230
chr2	6373908	6381616	LOC_Os02g12360
chr2	6401206	6402902	LOC_Os07g28640
chr2	6434144	6438232	LOC_Os02g12440
chr2	6439802	6443561	LOC_Os02g12450
chr2	6461279	6471698	LOC_Os02g12480
chr2	6483298	6484097	LOC_Os02g12496
chr2	6514701	6515008	LOC_Os02g12502
chr2	6540907	6542396	LOC_Os02g12508
chr2	6553101	6554088	LOC_Os06g05410
chr2	6625088	6627681	LOC_Os02g12654
[truncated: 10,027 more rows]

## Sheet: ACR associated genes in 4x
Table. S4 ACRs associated genes in diploid and autotetraploid rice genome.
Chr	start	end	gene
chr1	25381	26104	LOC_Os01g01019
chr1	40948	42552	LOC_Os01g01060
chr1	49527	55017	LOC_Os01g01080
chr1	86632	93684	LOC_Os01g01150
chr1	140751	142575	LOC_Os01g01295
chr1	146463	149259	LOC_Os01g01307
chr1	150062	155198	LOC_Os01g01323
chr1	217036	218801	LOC_Os01g01440
chr1	309347	311069	LOC_Os01g01570
chr1	329545	333346	LOC_Os01g01620
chr1	341348	343544	LOC_Os01g01640
chr1	357834	393357	LOC_Os01g01689
chr1	495633	496097	LOC_Os01g01880
chr1	509284	510586	LOC_Os01g01910
chr1	527106	536625	LOC_Os01g01960
chr1	537794	541205	LOC_Os01g01970
chr1	575129	585054	LOC_Os01g02050
chr1	589406	592584	LOC_Os01g02060
chr1	644165	645326	LOC_Os01g02130
chr1	671534	675630	LOC_Os01g02200
chr1	737140	744101	LOC_Os01g02280
chr1	751416	755830	LOC_Os01g02300
chr1	759541	761494	LOC_Os01g02310
chr1	775320	778959	LOC_Os01g02334
chr1	782662	785953	LOC_Os01g02360
chr1	793402	794320	LOC_Os01g02386
chr1	825450	828544	LOC_Os01g02560
chr1	864839	867534	LOC_Os01g02490
chr1	868433	870305	LOC_Os01g02500
chr1	898111	906136	LOC_Os01g02370
chr1	928014	932271	LOC_Os01g02390
chr1	944578	948931	LOC_Os01g02700
chr1	965045	972661	LOC_Os01g02739
chr1	1004783	1008294	LOC_Os01g02880
chr1	1008590	1018485	LOC_Os01g02884
chr1	1046007	1049261	LOC_Os01g02900
chr1	1062970	1066472	LOC_Os01g02910
chr1	1068672	1071522	LOC_Os01g02920
chr1	1078122	1081256	LOC_Os01g02930
chr1	1149377	1149760	LOC_Os01g02990
chr1	1161488	1162428	LOC_Os01g03010
chr1	1185454	1188002	LOC_Os01g03060
chr1	1198205	1199073	LOC_Os01g03080
chr1	1200311	1203598	LOC_Os01g03090
chr1	1215573	1220409	LOC_Os01g03110
chr1	1234145	1235019	LOC_Os01g03130
chr1	1240251	1240694	LOC_Os01g03136
chr1	1240960	1247286	LOC_Os01g03144
chr1	1249423	1253833	LOC_Os01g03160
chr1	1266972	1268373	LOC_Os01g03179
chr1	1281255	1282172	LOC_Os01g03210
chr1	1318630	1320024	LOC_Os01g03220
chr1	1363065	1364454	LOC_Os01g03330
chr1	1365994	1367110	LOC_Os01g03340
chr1	1369210	1369497	LOC_Os01g03350
chr1	1374985	1381043	LOC_Os01g03370
chr1	1382138	1382710	LOC_Os01g03380
chr1	1383980	1384915	LOC_Os01g03390
chr1	1420503	1422027	LOC_Os01g03480
chr1	1429418	1431502	LOC_Os01g03500
chr1	1432305	1437559	LOC_Os01g03510
chr1	1455575	1464189	LOC_Os01g03549
chr1	1465641	1468735	LOC_Os01g03570
chr1	1504937	1507560	LOC_Os01g03640
chr1	1509067	1519237	LOC_Os01g03620
chr1	1531809	1532908	LOC_Os01g03670
chr1	1534465	1535455	LOC_Os01g03680
chr1	1552377	1557891	LOC_Os01g03710
chr1	1587828	1589676	LOC_Os01g03750
chr1	1589681	1594941	LOC_Os01g03760
chr1	1600504	1609140	LOC_Os01g03820
chr1	1667342	1667910	LOC_Os01g03900
chr1	1670499	1677687	LOC_Os01g03914
chr1	1696527	1701348	LOC_Os01g03950
chr1	1705844	1706244	LOC_Os01g03960
chr1	1709608	1710132	LOC_Os01g03980
chr1	1732237	1732651	LOC_Os01g04005
chr1	1735777	1737840	LOC_Os01g04010
chr1	1743572	1745654	LOC_Os01g04020
chr1	1757399	1758305	LOC_Os01g04050
chr1	1762341	1767036	LOC_Os01g04070
chr1	1772397	1775195	LOC_Os01g04090
chr1	1833404	1833673	LOC_Os12g39480
chr1	1847538	1849921	LOC_Os01g04250
chr1	1856287	1858824	LOC_Os01g04230
chr1	1860553	1862189	LOC_Os01g04210
chr1	1868982	1875658	LOC_Os01g04200
chr1	1876361	1881715	LOC_Os01g04190
chr1	1887706	1891558	LOC_Os01g04160
chr1	1939849	1942772	LOC_Os01g04290
chr1	1951713	1952138	LOC_Os01g04311
chr1	1953454	1954410	LOC_Os01g04324
chr1	1955966	1956855	LOC_Os01g04330
chr1	1959238	1959776	LOC_Os01g04340
chr1	1967140	1968111	LOC_Os01g04350
chr1	1979717	1980372	LOC_Os01g04370
chr1	1985534	1985998	LOC_Os01g04380
chr1	1991266	2002326	LOC_Os01g04409
chr1	2006603	2010651	LOC_Os01g04440
chr1	2010854	2021360	LOC_Os01g04450
chr1	2022179	2025855	LOC_Os01g04470
chr1	2027209	2032099	LOC_Os01g04480
chr1	2049814	2051252	LOC_Os01g04490
chr1	2066835	2070651	LOC_Os01g04493
chr1	2082471	2085773	LOC_Os01g04520
chr1	2131362	2132511	LOC_Os01g04530
chr1	2132584	2138252	LOC_Os01g04554
chr1	2147671	2151496	LOC_Os01g04570
chr1	2158067	2161063	LOC_Os01g04590
chr1	2162365	2164771	LOC_Os01g04600
chr1	2173138	2176854	LOC_Os01g04630
chr1	2182765	2185973	LOC_Os01g04650
chr1	2195705	2199554	LOC_Os01g04660
chr1	2233632	2235170	LOC_Os01g04730
chr1	2269638	2269886	LOC_Os01g04760
chr1	2289016	2290601	LOC_Os01g04800
chr1	2302204	2309456	LOC_Os01g04814
chr1	2312651	2316172	LOC_Os01g04840
chr1	2329804	2330100	LOC_Os08g18079
chr1	2332833	2337066	LOC_Os01g04860
chr1	2342775	2345067	LOC_Os01g04884
chr1	2378862	2385057	LOC_Os01g04950
chr1	2441468	2442348	LOC_Os01g05000
chr1	2446740	2448839	LOC_Os01g05020
chr1	2491978	2494752	LOC_Os01g05130
chr1	2524185	2525048	LOC_Os01g05180
chr1	2555956	2556491	LOC_Os01g05310
chr1	2574644	2575027	LOC_Os01g05360
chr1	2588302	2588703	LOC_Os01g05410
chr1	2633822	2639104	LOC_Os01g05480
chr1	2639547	2643472	LOC_Os01g05490
chr1	2649554	2661373	LOC_Os01g05500
chr1	2663420	2672903	LOC_Os01g05510
chr1	2679060	2681718	LOC_Os01g05520
chr1	2692692	2696408	LOC_Os01g05540
chr1	2705293	2705748	LOC_Os01g05550
chr1	2715067	2715534	LOC_Os01g05570
chr1	2719429	2723217	LOC_Os01g05585
chr1	2757876	2758921	LOC_Os01g05630
chr1	2764342	2766495	LOC_Os01g05650
chr1	2793190	2796425	LOC_Os01g05720
chr1	2806004	2811640	LOC_Os01g05744
chr1	2818988	2822297	LOC_Os01g05770
chr1	2831213	2834414	LOC_Os01g05790
chr1	2848458	2855515	LOC_Os01g05820
chr1	2871723	2874075	LOC_Os01g05860
chr1	2876636	2877058	LOC_Os01g05864
chr1	2893146	2897039	LOC_Os01g05940
chr1	2901992	2902945	LOC_Os01g05958
chr1	2908539	2911833	LOC_Os01g05980
chr1	2915547	2917657	LOC_Os01g05890
chr1	2936153	2940684	LOC_Os01g06000
chr1	2963634	2966511	LOC_Os01g06044
chr1	2993099	2995471	LOC_Os01g06140
chr1	3014153	3020233	LOC_Os01g06210
chr1	3032943	3042277	LOC_Os01g06270
chr1	3049272	3052345	LOC_Os01g06290
chr1	3063997	3064569	LOC_Os01g06350
chr1	3070140	3070700	LOC_Os01g06370
chr1	3088350	3091118	LOC_Os01g06460
chr1	3148486	3150318	LOC_Os01g06541
chr1	3172935	3178377	LOC_Os01g06550
chr1	3179145	3180026	LOC_Os01g06560
chr1	3185104	3186324	LOC_Os01g06580
chr1	3187664	3192984	LOC_Os01g06590
chr1	3195869	3201700	LOC_Os01g06600
chr1	3204859	3205251	LOC_Os01g06630
chr1	3209077	3210787	LOC_Os01g06640
chr1	3226810	3229858	LOC_Os01g06730
chr1	3241930	3245304	LOC_Os01g06790
chr1	3275612	3276479	LOC_Os01g06876
chr1	3276549	3277133	LOC_Os01g06882
chr1	3293298	3293870	LOC_Os01g06940
chr1	3298316	3298882	LOC_Os01g06990
chr1	3310717	3311292	LOC_Os01g07020
chr1	3319452	3320009	LOC_Os01g07030
chr1	3329635	3330111	LOC_Os01g07069
chr1	3339177	3342277	LOC_Os01g07090
chr1	3349740	3361035	LOC_Os01g07110
chr1	3382969	3383737	LOC_Os01g07150
chr1	3402264	3402812	LOC_Os01g07190
chr1	3407604	3410084	LOC_Os01g07212
chr1	3431194	3435637	LOC_Os01g07260
chr1	3471141	3473320	LOC_Os01g07340
chr1	3495241	3498013	LOC_Os01g07376
chr1	3507201	3511280	LOC_Os01g07390
chr1	3517962	3522057	LOC_Os01g07410
chr1	3522796	3525345	LOC_Os01g07420
chr1	3570148	3584649	LOC_Os01g07490
chr1	3587848	3592630	LOC_Os01g07500
chr1	3606502	3610886	LOC_Os01g07520
chr1	3619501	3620098	LOC_Os01g07524
chr1	3621073	3624654	LOC_Os01g07530
chr1	3632207	3638405	LOC_Os01g07540
chr1	3643339	3647621	LOC_Os01g07560
chr1	3664592	3669370	LOC_Os01g07590
chr1	3670993	3675405	LOC_Os01g07600
chr1	3679313	3682949	LOC_Os01g07610
chr1	3713133	3713579	LOC_Os01g07680
chr1	3723573	3727295	LOC_Os01g07720
chr1	3742541	3747221	LOC_Os01g07760
chr1	3760966	3762763	LOC_Os01g07810
chr1	3808267	3810586	LOC_Os01g07850
chr1	3820377	3821412	LOC_Os01g07859
chr1	3833388	3839613	LOC_Os01g07870
chr1	3839879	3841027	LOC_Os01g07880
chr1	3847435	3848286	LOC_Os01g07890
chr1	3860399	3861394	LOC_Os01g07930
chr1	3886214	3887160	LOC_Os01g07970
chr1	3918761	3923465	LOC_Os01g08063
chr1	3929562	3931847	LOC_Os01g08076
chr1	3936774	3938730	LOC_Os01g08110
chr1	3973786	3977757	LOC_Os01g08170
chr1	4002874	4011686	LOC_Os01g08200
chr1	4090775	4093462	LOC_Os01g08320
chr1	4098333	4099697	LOC_Os01g08330
chr1	4107910	4111623	LOC_Os01g08340
chr1	4115632	4118137	LOC_Os01g08360
chr1	4119558	4125868	LOC_Os01g08370
chr1	4126686	4128610	LOC_Os01g08380
chr1	4134290	4138992	LOC_Os01g08400
chr1	4139698	4142721	LOC_Os01g08410
chr1	4157808	4166877	LOC_Os01g08430
chr1	4176872	4180725	LOC_Os01g08450
chr1	4195713	4197889	LOC_Os01g08486
chr1	4213335	4218037	LOC_Os01g08510
chr1	4259949	4265662	LOC_Os01g08560
chr1	4278686	4282412	LOC_Os01g08580
chr1	4296878	4297186	LOC_Os01g08620
chr1	4337761	4340016	LOC_Os01g08690
chr1	4340447	4349429	LOC_Os01g08700
chr1	4351649	4367007	LOC_Os01g08710
chr1	4377502	4396528	LOC_Os01g08750
chr1	4401510	4405955	LOC_Os01g08770
chr1	4421421	4423065	LOC_Os01g08800
chr1	4440697	4441749	LOC_Os01g08830
chr1	4453096	4453728	LOC_Os01g08860
chr1	4465607	4468836	LOC_Os01g08960
chr1	4496870	4501989	LOC_Os01g09010
chr1	4502946	4509146	LOC_Os01g09020
chr1	4530607	4531467	LOC_Os01g09100
chr1	4552530	4556130	LOC_Os01g09120
chr1	4562352	4562807	LOC_Os01g09140
chr1	4599122	4600952	LOC_Os01g09214
chr1	4676605	4677480	LOC_Os01g09289
chr1	4699174	4700877	LOC_Os01g09330
chr1	4705562	4711368	LOC_Os01g09340
chr1	4716321	4721571	LOC_Os01g09370
chr1	4740922	4743120	LOC_Os01g09420
chr1	4744751	4746905	LOC_Os01g09430
chr1	4759178	4761320	LOC_Os01g09450
chr1	4768685	4771106	LOC_Os01g09470
chr1	4795238	4797045	LOC_Os01g09540
chr1	4814690	4820836	LOC_Os01g09560
chr1	4829364	4833405	LOC_Os01g09570
chr1	4841696	4843245	LOC_Os01g09590
chr1	4862117	4864119	LOC_Os01g09620
chr1	4871105	4871503	LOC_Os01g09629
chr1	4896603	4898934	LOC_Os01g09640
chr1	4901392	4901946	LOC_Os01g09650
chr1	4904136	4905507	LOC_Os01g09660
chr1	4907415	4910389	LOC_Os01g09670
chr1	4926897	4928958	LOC_Os01g09700
chr1	4934764	4937089	LOC_Os01g09710
chr1	4977727	4980277	LOC_Os01g09790
chr1	5031853	5034852	LOC_Os01g09850
chr1	5062087	5062915	LOC_Os01g09870
chr1	5081352	5082817	LOC_Os01g09900
chr1	5130345	5130831	LOC_Os01g09970
chr1	5160427	5162434	LOC_Os01g10020
chr1	5178555	5186234	LOC_Os01g10040
chr1	5233296	5235153	LOC_Os01g10090
chr1	5340579	5341894	LOC_Os01g10210
chr1	5351209	5352191	LOC_Os01g10230
chr1	5354777	5359517	LOC_Os01g10250
chr1	5363248	5364337	LOC_Os01g10254
chr1	5449232	5450695	LOC_Os01g10400
chr1	5461674	5462411	LOC_Os01g10420
chr1	5478549	5480980	LOC_Os01g10440
chr1	5510451	5511269	LOC_Os01g10470
chr1	5543225	5552159	LOC_Os01g10504
chr1	5623714	5625521	LOC_Os01g10580
chr1	5652840	5655407	LOC_Os01g10610
chr1	5674128	5674586	LOC_Os01g10650
chr1	5679543	5679851	LOC_Os01g10670
chr1	5684110	5692321	LOC_Os01g10680
chr1	5704369	5709429	LOC_Os01g10690
chr1	5742991	5746023	LOC_Os01g10756
chr1	5756237	5763851	LOC_Os01g10790
chr1	5803911	5804206	LOC_Os01g10880
chr1	5829478	5829972	LOC_Os01g10940
chr1	5837233	5839509	LOC_Os01g10960
chr1	5857782	5859686	LOC_Os01g10990
chr1	5895008	5902864	LOC_Os01g11040
chr1	5904111	5914277	LOC_Os01g11054
chr1	5950618	5956997	LOC_Os01g11130
chr1	5973488	5977131	LOC_Os01g11150
chr1	5988281	5990634	LOC_Os01g11160
chr1	5995666	5996547	LOC_Os01g11170
chr1	6012503	6013769	LOC_Os01g11230
chr1	6029320	6037209	LOC_Os01g11260
chr1	6098895	6101188	LOC_Os01g11350
chr1	6144136	6145855	LOC_Os01g11430
chr1	6171357	6172304	LOC_Os01g11460
chr1	6178294	6179206	LOC_Os01g11480
chr1	6194135	6194848	LOC_Os01g11520
chr1	6275626	6276928	LOC_Os01g11600
chr1	6294490	6294726	LOC_Os01g11640
chr1	6295173	6300634	LOC_Os01g11650
chr1	6303951	6304352	LOC_Os01g11664
chr1	6322436	6324268	LOC_Os01g11700
chr1	6346081	6349461	LOC_Os01g11719
chr1	6544249	6550788	LOC_Os01g11946
chr1	6594316	6594585	LOC_Os01g12014
chr1	6624266	6627668	LOC_Os01g12090
chr1	6652597	6654676	LOC_Os01g12130
chr1	6657458	6659549	LOC_Os01g12150
chr1	6665214	6671219	LOC_Os01g12160
chr1	6683505	6685998	LOC_Os01g12180
chr1	6705667	6708869	LOC_Os01g12220
chr1	6731866	6736053	LOC_Os01g12240
chr1	6745140	6748949	LOC_Os01g12260
chr1	6749573	6750613	LOC_Os01g12270
chr1	6751323	6756092	LOC_Os01g12280
chr1	6779885	6780627	LOC_Os01g12330
chr1	6791670	6797827	LOC_Os01g12400
chr1	6804015	6806669	LOC_Os01g12420
chr1	6830605	6832396	LOC_Os01g12440
chr1	6847127	6849849	LOC_Os01g12460
chr1	6857972	6860154	LOC_Os01g12480
chr1	6902275	6904958	LOC_Os01g12520
chr1	6912181	6919254	LOC_Os01g12530
chr1	6923950	6930635	LOC_Os01g12540
chr1	7048841	7056005	LOC_Os01g12710
chr1	7062549	7067447	LOC_Os01g12720
chr1	7087104	7090746	LOC_Os01g12750
chr1	7115119	7116826	LOC_Os01g12766
chr1	7120186	7122485	LOC_Os01g12770
chr1	7149439	7152678	LOC_Os01g12809
chr1	7180457	7184019	LOC_Os01g12870
chr1	7184175	7192428	LOC_Os01g12880
chr1	7213294	7219953	LOC_Os01g12890
chr1	7273917	7274561	LOC_Os01g12990
chr1	7275318	7283971	LOC_Os01g13000
chr1	7308824	7314021	LOC_Os01g13030
chr1	7361657	7363042	LOC_Os01g13130
chr1	7366930	7368955	LOC_Os01g13140
chr1	7404818	7405891	LOC_Os01g13180
chr1	7422561	7425034	LOC_Os01g13210
chr1	7428939	7443658	LOC_Os12g20324
chr1	7459305	7464795	LOC_Os01g13250
chr1	7465421	7469826	LOC_Os01g13260
chr1	7477651	7480101	LOC_Os01g13270
chr1	7568969	7569697	LOC_Os01g13450
chr1	7574875	7578288	LOC_Os01g13460
chr1	7603470	7605094	LOC_Os01g13480
chr1	7606418	7606714	LOC_Os01g13490
chr1	7629347	7630186	LOC_Os01g13510
chr1	7632520	7637677	LOC_Os01g13520
chr1	7656928	7662507	LOC_Os01g13540
chr1	7663334	7668628	LOC_Os01g13550
chr1	7675535	7679025	LOC_Os01g13570
chr1	7688549	7689068	LOC_Os01g13590
chr1	7744456	7744734	LOC_Os01g13680
chr1	7753522	7756245	LOC_Os01g13700
chr1	7760651	7762418	LOC_Os01g13720
chr1	7770230	7776980	LOC_Os01g13740
chr1	7795058	7800473	LOC_Os01g13760
chr1	7807066	7807647	LOC_Os01g13780
chr1	7821397	7825279	LOC_Os01g13800
chr1	7826579	7830082	LOC_Os01g13810
chr1	7866037	7866460	LOC_Os01g13920
chr1	7874190	7875837	LOC_Os01g13930
chr1	7887789	7888199	LOC_Os01g13950
chr1	7917366	7923405	LOC_Os01g14050
chr1	7993408	7993800	LOC_Os01g14120
chr1	7996275	7997111	LOC_Os01g14130
chr1	8025464	8026357	LOC_Os01g14210
chr1	8142955	8143894	LOC_Os01g14430
chr1	8156176	8159075	LOC_Os01g14440
chr1	8201602	8203878	LOC_Os01g14510
chr1	8275709	8276571	LOC_Os01g14660
chr1	8355356	8359964	LOC_Os01g14840
chr1	8363261	8364399	LOC_Os01g14850
chr1	8388045	8392349	LOC_Os01g14860
chr1	8426977	8428290	LOC_Os01g14926
chr1	8429892	8438153	LOC_Os01g14932
chr1	8442785	8443345	LOC_Os01g14940
chr1	8444856	8450086	LOC_Os01g14950
chr1	8470077	8474329	LOC_Os01g15000
chr1	8486773	8496043	LOC_Os01g15020
chr1	8547171	8551328	LOC_Os01g15110
chr1	8581823	8582636	LOC_Os01g15170
chr1	8601666	8602646	LOC_Os01g15220
chr1	8670742	8671560	LOC_Os01g15270
chr1	8688693	8692352	LOC_Os01g15310
chr1	8725692	8727225	LOC_Os01g15390
chr1	8807772	8808189	LOC_Os01g15524
chr1	8856948	8862824	LOC_Os01g15630
chr1	8862944	8867642	LOC_Os01g15640
chr1	8891218	8892657	LOC_Os01g15724
chr1	8985435	8988560	LOC_Os01g15879
chr1	8995192	8998446	LOC_Os01g15900
chr1	9004189	9012988	LOC_Os01g15910
chr1	9038270	9041969	LOC_Os01g15979
chr1	9079213	9079638	LOC_Os01g16046
chr1	9111954	9116157	LOC_Os01g16090
chr1	9124128	9133150	LOC_Os01g16110
chr1	9149878	9151370	LOC_Os01g16132
chr1	9163946	9167035	LOC_Os01g16146
chr1	9182962	9189905	LOC_Os01g16170
chr1	9209046	9215089	LOC_Os01g16180
chr1	9253349	9261127	LOC_Os01g16260
chr1	9270425	9270847	LOC_Os01g16280
chr1	9294923	9302714	LOC_Os01g16310
chr1	9363555	9368027	LOC_Os01g16400
chr1	9374865	9378736	LOC_Os01g16430
chr1	9394278	9396767	LOC_Os01g16460
chr1	9422783	9426571	LOC_Os01g16510
chr1	9446268	9448764	LOC_Os01g16550
chr1	9568936	9571232	LOC_Os01g16750
chr1	9614323	9614830	LOC_Os01g16800
chr1	9665208	9666248	LOC_Os01g16840
chr1	9693583	9701117	LOC_Os01g16870
chr1	9721653	9724812	LOC_Os01g16890
chr1	9767940	9769737	LOC_Os01g16930
chr1	9770154	9774825	LOC_Os01g16940
chr1	9779638	9785110	LOC_Os01g16960
chr1	9813161	9813905	LOC_Os01g16990
chr1	9856965	9857992	LOC_Os01g17050
chr1	10009264	10013182	LOC_Os01g17240
chr1	10065423	10066966	LOC_Os01g17330
chr1	10089624	10093424	LOC_Os01g17390
chr1	10093717	10096986	LOC_Os01g17396
chr1	10106890	10112609	LOC_Os01g17430
chr1	10126988	10128744	LOC_Os01g17724
chr1	10193168	10197876	LOC_Os01g18070
chr1	10208038	10209391	LOC_Os01g18079
chr1	10222765	10225616	LOC_Os01g18120
chr1	10249269	10252572	LOC_Os01g18136
chr1	10285103	10285468	LOC_Os01g18160
chr1	10332003	10335221	LOC_Os01g18210
chr1	10350529	10351451	LOC_Os01g18230
chr1	10361680	10364259	LOC_Os01g18240
chr1	10378446	10379486	LOC_Os01g18250
chr1	10395200	10409237	LOC_Os01g18280
chr1	10412214	10415603	LOC_Os01g18304
chr1	10423371	10429400	LOC_Os01g18320
chr1	10441012	10441523	LOC_Os01g18350
chr1	10457971	10458399	LOC_Os01g18375
chr1	10485214	10489182	LOC_Os01g18390
chr1	10493658	10495487	LOC_Os01g18400
chr1	10504208	10504930	LOC_Os01g18420
chr1	10518220	10519140	LOC_Os01g18440
chr1	10593616	10602256	LOC_Os01g18584
chr1	10626467	10629326	LOC_Os01g18640
chr1	10640470	10646029	LOC_Os01g18670
chr1	10686541	10688384	LOC_Os01g18710
chr1	10697695	10698990	LOC_Os01g18730
chr1	10699353	10703249	LOC_Os01g18744
chr1	10707996	10710136	LOC_Os01g18780
chr1	10751966	10756835	LOC_Os01g18800
chr1	10779681	10786290	LOC_Os01g18850
chr1	10787174	10789772	LOC_Os01g18860
chr1	10936486	10938084	LOC_Os01g19120
chr1	10939367	10941790	LOC_Os01g19130
chr1	10962267	10964507	LOC_Os01g19170
chr1	10989442	10992337	LOC_Os01g19220
chr1	11081729	11082342	LOC_Os04g47670
chr1	11129648	11130253	LOC_Os01g19430
chr1	11149565	11151174	LOC_Os01g19440
chr1	11151371	11158019	LOC_Os01g19450
chr1	11178054	11191587	LOC_Os01g19470
chr1	11244748	11249676	LOC_Os01g19548
chr1	11251861	11254233	LOC_Os01g19580
chr1	11279520	11280810	LOC_Os01g19630
chr1	11350851	11351809	LOC_Os01g19740
chr1	11369125	11370986	LOC_Os01g19770
chr1	11397066	11398705	LOC_Os01g19840
chr1	11430824	11431636	LOC_Os01g19880
chr1	11454729	11455816	LOC_Os01g19910
chr1	11465278	11467791	LOC_Os01g19940
chr1	11469401	11470312	LOC_Os01g19950
chr1	11498093	11504558	LOC_Os01g19970
chr1	11511672	11512912	LOC_Os01g19990
chr1	11526591	11527277	LOC_Os01g20030
chr1	11559834	11568857	LOC_Os01g20110
chr1	11591851	11592420	LOC_Os01g20140
chr1	11606676	11611038	LOC_Os01g20160
chr1	11742798	11743731	LOC_Os01g20800
chr1	11762169	11764285	LOC_Os01g20830
chr1	11775723	11776114	LOC_Os01g20850
chr1	11830465	11842638	LOC_Os01g20900
chr1	11843711	11844460	LOC_Os01g20910
chr1	11845603	11848250	LOC_Os01g20930
chr1	11860538	11861665	LOC_Os01g20950
chr1	11894863	11895287	LOC_Os01g21020
chr1	11898322	11907794	LOC_Os01g21034
chr1	11914016	11916556	LOC_Os01g21070
chr1	11931948	11934866	LOC_Os01g21110
chr1	11936867	11937939	LOC_Os01g21120
chr1	11962800	11968087	LOC_Os01g21160
chr1	11969846	11970581	LOC_Os01g21170
chr1	12016732	12020197	LOC_Os01g21240
chr1	12024747	12025776	LOC_Os01g21250
chr1	12055654	12056920	LOC_Os01g21310
chr1	12063337	12063809	LOC_Os01g21359
chr1	12109676	12115584	LOC_Os01g21429
chr1	12121603	12123430	LOC_Os01g21440
chr1	12125005	12132821	LOC_Os01g21450
chr1	12198265	12199254	LOC_Os01g21580
chr1	12208696	12208902	LOC_Os01g21585
chr1	12222095	12223708	LOC_Os01g21590
chr1	12295542	12297285	LOC_Os01g21650
chr1	12373406	12374743	LOC_Os01g21670
chr1	12515208	12515534	LOC_Os01g21930
chr1	12518720	12524971	LOC_Os01g21940
chr1	12536311	12536797	LOC_Os01g21950
chr1	12563028	12570271	LOC_Os01g21990
chr1	12583867	12586355	LOC_Os01g22010
chr1	12617652	12621323	LOC_Os01g22059
chr1	12621802	12638512	LOC_Os01g22080
chr1	12643370	12643831	LOC_Os01g22090
chr1	12696481	12699653	LOC_Os01g22209
chr1	12721083	12730814	LOC_Os01g22249
chr1	12815082	12816358	LOC_Os01g22490
chr1	13005801	13010462	LOC_Os01g22870
chr1	13020678	13024771	LOC_Os01g22900
chr1	13095297	13096550	LOC_Os04g10450
chr1	13380158	13383365	LOC_Os01g23710
chr1	13397367	13398587	LOC_Os01g23750
chr1	13521167	13521960	LOC_Os01g24020
chr1	13698775	13704316	LOC_Os01g24250
chr1	14029795	14030172	LOC_Os01g24320
chr1	14081517	14083444	LOC_Os01g24340
chr1	14293478	14293912	LOC_Os01g24432
chr1	14389938	14390678	LOC_Os08g35665
chr1	14850021	14869366	LOC_Os01g25386
chr1	14886852	14887436	LOC_Os01g25430
chr1	14964095	14965633	LOC_Os01g25460
chr1	15128743	15135696	LOC_Os01g25820
chr1	15421478	15428182	LOC_Os01g25990
chr1	15482750	15485857	LOC_Os01g26130
chr1	15486714	15488272	LOC_Os01g26139
chr1	15507826	15513628	LOC_Os01g26174
chr1	15577590	15578718	LOC_Os01g26273
chr1	15842226	15846381	LOC_Os01g26970
chr1	15875223	15883412	LOC_Os01g26996
chr1	15891581	15899090	LOC_Os01g27022
chr1	15901130	15903452	LOC_Os01g27050
chr1	16088338	16089283	LOC_Os01g27480
chr1	16113101	16115248	LOC_Os01g27600
chr1	16260125	16260310	LOC_Os01g27796
chr1	16266315	16266616	LOC_Os01g27822
chr1	16390061	16391752	LOC_Os01g28089
chr1	16697840	16699045	LOC_Os01g28520
chr1	16754400	16762965	LOC_Os01g28680
chr1	16833663	16834716	LOC_Os01g28790
chr1	16875934	16878476	LOC_Os01g28840
chr1	16935742	16936251	LOC_Os01g28930
chr1	17032828	17037133	LOC_Os01g29104
chr1	17057981	17060958	LOC_Os01g29150
chr1	17179919	17181144	LOC_Os01g29330
chr1	17256941	17257539	LOC_Os01g29399
chr1	17272951	17280540	LOC_Os01g29430
chr1	17338203	17341354	LOC_Os01g29495
chr1	17555570	17567346	LOC_Os01g29870
chr1	17693330	17693757	LOC_Os09g17500
chr1	17897871	17903071	LOC_Os01g31319
chr1	18074627	18080857	LOC_Os01g31360
chr1	18085716	18087605	LOC_Os01g31370
chr1	18129096	18130931	LOC_Os01g31419
chr1	18232446	18232702	LOC_Os01g31520
chr1	18321906	18327351	LOC_Os01g31680
chr1	18330336	18331838	LOC_Os01g31690
chr1	18340634	18340952	LOC_Os01g31700
chr1	18376989	18387719	LOC_Os01g31770
chr1	18471868	18482909	LOC_Os01g31870
chr1	18501046	18504901	LOC_Os01g31920
chr1	18573503	18575481	LOC_Os01g32016
chr1	18576246	18578499	LOC_Os01g32028
chr1	18581762	18583285	LOC_Os04g16740
chr1	18592935	18595469	LOC_Os01g32090
chr1	18603680	18606324	LOC_Os01g32130
chr1	18623392	18626526	LOC_Os01g32170
chr1	18627226	18631865	LOC_Os01g32176
chr1	18637317	18652040	LOC_Os01g32184
chr1	18684334	18685992	LOC_Os01g32259
chr1	18699937	18703664	LOC_Os01g32280
chr1	18705995	18710709	LOC_Os01g32300
chr1	18736013	18737506	LOC_Os01g32330
chr1	19042719	19057317	LOC_Os01g32720
chr1	19100371	19101366	LOC_Os01g32770
chr1	19115340	19118300	LOC_Os01g32780
chr1	19123811	19127470	LOC_Os01g32800
chr1	19212312	19220220	LOC_Os01g32964
chr1	19254316	19258390	LOC_Os01g33000
chr1	19288056	19293027	LOC_Os01g33050
chr1	19512374	19513811	LOC_Os01g33300
chr1	19555874	19556745	LOC_Os01g33409
chr1	19723101	19729369	LOC_Os02g22590
chr1	19767460	19768081	LOC_Os01g33830
chr1	19813846	19818252	LOC_Os01g33950
chr1	19880766	19881344	LOC_Os01g34050
chr1	19886555	19888287	LOC_Os01g34060
chr1	19981785	19983532	LOC_Os01g34149
chr1	19990696	19990899	LOC_Os01g34180
chr1	19997282	20001231	LOC_Os01g34190
chr1	20018992	20020014	LOC_Os01g34220
chr1	20151370	20152270	LOC_Os01g34440
chr1	20153996	20155691	LOC_Os01g34450
chr1	20262949	20264394	LOC_Os01g34560
chr1	20303126	20307373	LOC_Os01g34610
chr1	20362172	20365471	LOC_Os01g34690
chr1	20433839	20435181	LOC_Os01g34790
chr1	20513407	20515395	LOC_Os01g34910
chr1	20566367	20567026	LOC_Os01g34940
chr1	20619525	20629897	LOC_Os01g35030
chr1	20645339	20648489	LOC_Os01g35040
chr1	20650318	20660591	LOC_Os01g35050
chr1	20704634	20712819	LOC_Os01g35184
chr1	20783111	20789640	LOC_Os08g36179
chr1	20821210	20821840	LOC_Os01g35454
chr1	20881567	20884613	LOC_Os01g35990
chr1	20890558	20890963	LOC_Os01g36024
chr1	20908873	20909895	LOC_Os01g36060
chr1	20910852	20913941	LOC_Os01g36070
chr1	20965444	20965632	LOC_Os01g36229
chr1	21098262	21103374	LOC_Os01g36390
chr1	21299326	21301930	LOC_Os01g36460
chr1	21351329	21351625	LOC_Os01g36570
chr1	21371415	21376321	LOC_Os01g36610
chr1	21485062	21485618	LOC_Os01g36769
chr1	21486971	21487932	LOC_Os01g36778
chr1	21520762	21521406	LOC_Os01g36810
chr1	21533208	21535477	LOC_Os01g36830
chr1	21563073	21568910	LOC_Os01g36854
chr1	21634044	21637186	LOC_Os01g36950
chr1	21695252	21697792	LOC_Os08g26470
chr1	21713023	21714681	LOC_Os01g37100
chr1	21724977	21729585	LOC_Os01g37120
chr1	21786632	21786907	LOC_Os08g32490
chr1	21822527	21826089	LOC_Os01g37480
chr1	21831081	21832086	LOC_Os01g37490
chr1	21852255	21857000	LOC_Os01g37560
chr1	21915983	21917816	LOC_Os01g37630
chr1	21937790	21939105	LOC_Os01g37700
chr1	21969122	21969959	LOC_Os01g37740
chr1	22010200	22011056	LOC_Os01g37810
chr1	22018298	22026838	LOC_Os01g37825
chr1	22027375	22032031	LOC_Os01g37832
chr1	22056046	22063945	LOC_Os01g37870
chr1	22071680	22076408	LOC_Os01g37910
chr1	22081491	22082746	LOC_Os01g37920
chr1	22088856	22089351	LOC_Os01g37950
chr1	22093014	22098216	LOC_Os01g37960
chr1	22103571	22106817	LOC_Os01g37980
chr1	22115970	22119410	LOC_Os01g38104
chr1	22192419	22196717	LOC_Os01g38218
chr1	22228219	22252772	LOC_Os01g38229
chr1	22384086	22410976	LOC_Os01g38359
chr1	22412968	22413811	LOC_Os01g38459
chr1	22464196	22466664	LOC_Os01g38468
chr1	22484496	22490284	LOC_Os01g38480
chr1	22495137	22497093	LOC_Os01g38510
chr1	22501173	22507230	LOC_Os01g38530
chr1	22515617	22520932	LOC_Os01g38544
chr1	22579687	22580529	LOC_Os01g38560
chr1	22585860	22586691	LOC_Os01g38574
chr1	22612533	22613149	LOC_Os01g38600
chr1	22635107	22640085	LOC_Os01g38610
chr1	22644261	22644689	LOC_Os01g38614
chr1	22652285	22657699	LOC_Os01g38620
chr1	22726455	22728107	LOC_Os01g38850
chr1	22785155	22787944	LOC_Os01g38880
chr1	22792237	22796861	LOC_Os01g38890
chr1	22816233	22824675	LOC_Os01g38910
chr1	22858128	22859136	LOC_Os01g38964
chr1	22869432	22872749	LOC_Os01g38980
chr1	22893586	22897298	LOC_Os01g38990
chr1	22918372	22921150	LOC_Os01g39040
chr1	22925263	22926187	LOC_Os01g39063
chr1	22937462	22938049	LOC_Os01g39080
chr1	22943110	22949897	LOC_Os01g39100
chr1	22962507	22966730	LOC_Os01g39110
chr1	23010099	23012480	LOC_Os01g39180
chr1	23017532	23017858	LOC_Os01g39210
chr1	23039297	23044713	LOC_Os01g39250
chr1	23053114	23055689	LOC_Os01g39270
chr1	23056124	23056946	LOC_Os01g39280
chr1	23063374	23064260	LOC_Os01g39290
chr1	23084804	23093187	LOC_Os01g39310
chr1	23102494	23106761	LOC_Os01g39330
chr1	23109327	23109590	LOC_Os01g39340
chr1	23111106	23113272	LOC_Os01g39350
chr1	23142395	23142634	LOC_Os01g39382
chr1	23212784	23215414	LOC_Os01g39490
chr1	23241815	23242483	LOC_Os01g39544
chr1	23279257	23282664	LOC_Os01g39580
chr1	23287835	23288550	LOC_Os01g39590
chr1	23348112	23349443	LOC_Os01g39690
chr1	23354521	23355861	LOC_Os01g39700
chr1	23358723	23361118	LOC_Os01g39710
chr1	23410106	23412101	LOC_Os01g39780
chr1	23429648	23430890	LOC_Os01g39820
chr1	23458051	23463413	LOC_Os01g39830
chr1	23468337	23469668	LOC_Os01g39850
chr1	23481112	23483071	LOC_Os01g39860
chr1	23485958	23492114	LOC_Os01g39923
chr1	23513328	23517025	LOC_Os01g39960
chr1	23521981	23535068	LOC_Os01g39980
chr1	23545123	23549414	LOC_Os01g40000
chr1	23595887	23597263	LOC_Os01g40020
chr1	23611758	23616511	LOC_Os01g40050
chr1	23624933	23627143	LOC_Os01g40070
chr1	23649718	23650056	LOC_Os12g31680
chr1	23652585	23653215	LOC_Os01g40080
chr1	23656647	23662681	LOC_Os01g40094
chr1	23670479	23674704	LOC_Os01g40120
chr1	23724957	23729635	LOC_Os01g40200
chr1	23776541	23781285	LOC_Os01g40280
chr1	23788478	23789596	LOC_Os01g40310
chr1	23790196	23792970	LOC_Os01g40320
chr1	23801549	23806403	LOC_Os01g40330
chr1	23832496	23833862	LOC_Os01g40380
chr1	23937649	23940253	LOC_Os01g40570
chr1	23955543	23957293	LOC_Os01g40580
chr1	23970322	23971197	LOC_Os01g40600
chr1	23973027	23978234	LOC_Os01g40610
chr1	23995735	24000187	LOC_Os01g40630
chr1	24045003	24047214	LOC_Os01g40680
chr1	24057072	24061851	LOC_Os01g40720
chr1	24066646	24069605	LOC_Os01g40740
chr1	24093274	24102324	LOC_Os01g40860
chr1	24189570	24191913	LOC_Os01g41010
chr1	24212469	24215447	LOC_Os01g41050
chr1	24265510	24266348	LOC_Os01g41110
chr1	24270717	24272728	LOC_Os01g41124
chr1	24296514	24296936	LOC_Os01g41180
chr1	24312036	24314841	LOC_Os01g41209
chr1	24331144	24334407	LOC_Os01g41250
chr1	24386306	24391054	LOC_Os01g41340
chr1	24408836	24411080	LOC_Os01g41370
chr1	24436594	24438462	LOC_Os01g41400
chr1	24439236	24439681	LOC_Os01g41410
chr1	24441975	24442861	LOC_Os01g41413
chr1	24459327	24463003	LOC_Os01g41420
chr1	24473170	24474829	LOC_Os01g41450
chr1	24519878	24521006	LOC_Os01g41560
chr1	24527352	24538053	LOC_Os01g41565
chr1	24548978	24551014	LOC_Os01g41600
chr1	24567204	24570562	LOC_Os01g41640
chr1	24584395	24585612	LOC_Os01g41710
chr1	24621051	24621978	LOC_Os01g41740
chr1	24648749	24651664	LOC_Os01g41776
chr1	24675192	24683742	LOC_Os01g41804
chr1	24734159	24734699	LOC_Os01g41864
chr1	24760025	24765478	LOC_Os01g41870
chr1	24773168	24777389	LOC_Os01g41880
chr1	24792731	24794806	LOC_Os01g41900
chr1	24834278	24835684	LOC_Os01g41910
chr1	24858166	24859501	LOC_Os04g14420
chr1	24875366	24876602	LOC_Os01g41990
chr1	24878141	24879299	LOC_Os01g42000
chr1	24907354	24908908	LOC_Os01g42030
chr1	24923523	24930214	LOC_Os01g42080
chr1	24944593	24947539	LOC_Os01g42110
chr1	24948970	24951399	LOC_Os01g42120
chr1	24985530	24986780	LOC_Os01g42210
chr1	24989945	24999287	LOC_Os01g42234
chr1	25048729	25051298	LOC_Os01g42280
chr1	25054937	25061167	LOC_Os01g42294
chr1	25083705	25084065	LOC_Os06g19095
chr1	25115359	25117491	LOC_Os01g42340
chr1	25183524	25185947	LOC_Os01g42400
chr1	25187217	25195413	LOC_Os01g42410
chr1	25203726	25204472	LOC_Os01g42420
chr1	25249531	25252927	LOC_Os01g42510
chr1	25263773	25266762	LOC_Os01g42520
chr1	25274566	25275950	LOC_Os01g42540
chr1	25332321	25337613	LOC_Os01g42620
chr1	25358323	25365894	LOC_Os01g42660
chr1	25380492	25384585	LOC_Os01g42700
chr1	25410910	25412079	LOC_Os01g42720
chr1	25470314	25476631	LOC_Os01g42800
chr1	25525468	25529008	LOC_Os01g42880
chr1	25555900	25564019	LOC_Os01g42950
chr1	25588306	25592594	LOC_Os01g42960
chr1	25612200	25615513	LOC_Os01g42990
chr1	25620037	25621791	LOC_Os01g43004
chr1	25622614	25628675	LOC_Os01g43020
chr1	25738492	25742472	LOC_Os01g43140
chr1	25756067	25759435	LOC_Os01g43160
chr1	25760610	25766151	LOC_Os01g43170
chr1	25820831	25823319	LOC_Os01g43220
chr1	25895873	25900318	LOC_Os01g43320
chr1	25906929	25912823	LOC_Os01g43330
chr1	25918645	25919616	LOC_Os01g43339
chr1	25923695	25927433	LOC_Os01g43350
chr1	25946670	25951474	LOC_Os01g43370
chr1	25951619	25958695	LOC_Os01g43380
chr1	25961852	25966202	LOC_Os01g43390
chr1	25978278	25982772	LOC_Os01g43410
chr1	25994885	25996372	LOC_Os01g43440
chr1	26012263	26020607	LOC_Os01g43460
chr1	26045332	26050514	LOC_Os01g43480
chr1	26050491	26052541	LOC_Os01g43490
chr1	26064262	26074897	LOC_Os01g43520
chr1	26097031	26098965	LOC_Os01g43550
chr1	26107868	26108185	LOC_Os01g43570
chr1	26110228	26114716	LOC_Os01g43580
chr1	26119186	26120891	LOC_Os01g43590
chr1	26131664	26133032	LOC_Os01g43600
chr1	26134219	26134904	LOC_Os01g43604
chr1	26162211	26170717	LOC_Os01g43630
chr1	26171578	26172202	LOC_Os01g43639
chr1	26186626	26189121	LOC_Os01g43654
chr1	26194372	26195662	LOC_Os01g43670
chr1	26203837	26208527	LOC_Os01g43690
chr1	26286547	26290707	LOC_Os01g43844
chr1	26305537	26310878	LOC_Os01g43870
chr1	26316792	26318150	LOC_Os01g43890
chr1	26372614	26374881	LOC_Os01g43940
chr1	26515241	26520067	LOC_Os01g44110
chr1	26614801	26616629	LOC_Os01g44260
chr1	26671010	26673208	LOC_Os01g44330
chr1	26731939	26732274	LOC_Os01g44666
chr1	26736767	26737947	LOC_Os01g44940
chr1	26743162	26746016	LOC_Os01g44960
chr1	26775319	26780659	LOC_Os01g45010
chr1	26793480	26796177	LOC_Os01g45020
chr1	26825431	26829395	LOC_Os01g45060
chr1	26849242	26849679	LOC_Os01g45120
chr1	26861474	26862964	LOC_Os01g45140
chr1	26872798	26873606	LOC_Os01g45160
chr1	26879832	26883495	LOC_Os01g45179
chr1	26883615	26890399	LOC_Os01g45200
chr1	26923695	26925165	LOC_Os12g04390
chr1	26926115	26927528	LOC_Os01g45250
chr1	26941249	26949658	LOC_Os01g45274
chr1	26952132	26960851	LOC_Os01g45289
chr1	26963996	26966160	LOC_Os01g45304
chr1	26986694	26987122	LOC_Os01g45340
chr1	26989913	26992466	LOC_Os01g45350
chr1	26992469	26995434	LOC_Os01g45360
chr1	27022087	27027669	LOC_Os01g45439
chr1	27032951	27035842	LOC_Os01g45450
chr1	27061365	27063122	LOC_Os01g45489
chr1	27081130	27088215	LOC_Os01g45530
chr1	27122047	27125540	LOC_Os01g45570
chr1	27148114	27153674	LOC_Os01g45620
chr1	27159056	27160192	LOC_Os01g45650
chr1	27161898	27162062	LOC_Os01g45659
chr1	27170291	27171316	LOC_Os01g45700
chr1	27181340	27182483	LOC_Os01g45720
chr1	27183162	27185037	LOC_Os01g45730
chr1	27201070	27207851	LOC_Os01g45750
chr1	27221912	27224208	LOC_Os01g45760
chr1	27247792	27250399	LOC_Os01g45830
chr1	27258563	27260383	LOC_Os01g45860
chr1	27271376	27271659	LOC_Os01g45870
chr1	27275312	27286458	LOC_Os01g45884
chr1	27289575	27291547	LOC_Os01g45900
chr1	27312860	27313208	LOC_Os01g45940
chr1	27324781	27328761	LOC_Os01g45960
chr1	27376598	27379327	LOC_Os01g46020
chr1	27433694	27438516	LOC_Os01g46130
chr1	27452461	27475885	LOC_Os01g46169
chr1	27509186	27509722	LOC_Os01g46260
chr1	27514791	27515837	LOC_Os01g46270
chr1	27518671	27520083	LOC_Os01g46280
chr1	27524142	27527544	LOC_Os01g46290
chr1	27556916	27561127	LOC_Os01g46350
chr1	27570847	27574002	LOC_Os01g46370
chr1	27579264	27583378	LOC_Os01g46380
chr1	27588668	27590575	LOC_Os01g46400
chr1	27605396	27606490	LOC_Os01g46420
chr1	27610677	27610907	LOC_Os01g46440
chr1	27626181	27628995	LOC_Os01g46470
chr1	27687725	27688565	LOC_Os01g46530
chr1	27709548	27716775	LOC_Os01g46570
chr1	27722533	27727966	LOC_Os01g46580
chr1	27727947	27732185	LOC_Os01g46610
chr1	27745304	27747192	LOC_Os01g46650
chr1	27757617	27760227	LOC_Os01g46690
chr1	27786047	27791912	LOC_Os01g46720
chr1	27797087	27798669	LOC_Os01g46740
chr1	27826940	27832578	LOC_Os01g46760
chr1	27833537	27834511	LOC_Os01g46790
chr1	27841235	27843098	LOC_Os01g46800
chr1	27853222	27858667	LOC_Os01g46810
chr1	27863485	27865069	LOC_Os01g46820
chr1	27887647	27888531	LOC_Os01g46870
chr1	27923387	27927056	LOC_Os01g46926
chr1	27932991	27934382	LOC_Os01g46940
chr1	27942735	27948177	LOC_Os01g46970
chr1	27954488	27959390	LOC_Os01g46980
chr1	28044415	28045644	LOC_Os01g47130
chr1	28060993	28062132	LOC_Os01g47180
chr1	28078494	28080394	LOC_Os01g47262
chr1	28082353	28083814	LOC_Os01g47270
chr1	28107307	28107684	LOC_Os01g47290
chr1	28153258	28157183	LOC_Os01g47400
chr1	28175665	28181906	LOC_Os01g47430
chr1	28215427	28219058	LOC_Os01g47470
chr1	28227187	28227420	LOC_Os01g47480
chr1	28230617	28234827	LOC_Os01g47490
chr1	28244911	28247865	LOC_Os01g47520
chr1	28255567	28262598	LOC_Os01g47530
chr1	28262969	28267813	LOC_Os01g47540
chr1	28269155	28274850	LOC_Os01g47550
chr1	28280003	28284149	LOC_Os01g47560
chr1	28329372	28330730	LOC_Os01g47570
chr1	28345611	28349126	LOC_Os01g47600
chr1	28352133	28355305	LOC_Os01g47620
chr1	28383996	28387881	LOC_Os01g47690
chr1	28390403	28393693	LOC_Os01g47704
chr1	28401153	28404841	LOC_Os01g47710
chr1	28412379	28412705	LOC_Os01g47720
chr1	28414074	28415150	LOC_Os01g47730
chr1	28429691	28433247	LOC_Os01g47750
chr1	28438185	28439439	LOC_Os01g47760
chr1	28448615	28451741	LOC_Os01g47770
chr1	28453203	28454315	LOC_Os01g47780
chr1	28491861	28494206	LOC_Os01g47840
chr1	28538585	28541284	LOC_Os01g48000
chr1	28554738	28556536	LOC_Os01g48030
chr1	28619555	28622115	LOC_Os01g48140
chr1	28633093	28650931	LOC_Os01g48180
chr1	28653107	28656559	LOC_Os01g48190
chr1	28657516	28664466	LOC_Os01g48204
chr1	28676389	28682089	LOC_Os01g48210
chr1	28683027	28685141	LOC_Os01g48220
chr1	28711225	28712400	LOC_Os01g48250
chr1	28731509	28732024	LOC_Os01g48290
chr1	28733039	28736561	LOC_Os01g48300
chr1	28749925	28753907	LOC_Os01g48310
chr1	28782729	28783628	LOC_Os01g48360
chr1	28793893	28800764	LOC_Os01g48380
chr1	28800968	28808419	LOC_Os01g48390
chr1	28814196	28816547	LOC_Os01g48420
chr1	28823310	28824428	LOC_Os01g48430
chr1	28826424	28830344	LOC_Os01g48440
chr1	28845960	28850877	LOC_Os01g48444
chr1	28935753	28939192	LOC_Os01g48570
chr1	28966974	28969676	LOC_Os01g48620
chr1	28981341	28984354	LOC_Os01g48640
chr1	28986169	28992399	LOC_Os01g48650
chr1	28994518	28997316	LOC_Os01g48660
chr1	28999044	29012976	LOC_Os01g48680
chr1	29027875	29029119	LOC_Os01g48710
chr1	29032185	29033127	LOC_Os01g48714
chr1	29079608	29084450	LOC_Os01g48750
chr1	29088461	29091018	LOC_Os01g48770
chr1	29100873	29107913	LOC_Os01g48790
chr1	29134184	29139938	LOC_Os01g48830
chr1	29151403	29157950	LOC_Os01g48874
chr1	29190245	29192390	LOC_Os01g48940
chr1	29197133	29208985	LOC_Os01g48960
chr1	29216021	29220122	LOC_Os01g48970
chr1	29246883	29254019	LOC_Os01g49000
chr1	29353578	29355250	LOC_Os01g49160
chr1	29381212	29385662	LOC_Os01g49190
chr1	29405114	29406421	LOC_Os01g49230
chr1	29439798	29442278	LOC_Os01g49290
chr1	29459500	29464719	LOC_Os01g49310
chr1	29468468	29469782	LOC_Os01g49320
chr1	29513917	29517505	LOC_Os01g49330
chr1	29526465	29529713	LOC_Os01g49360
chr1	29567224	29567739	LOC_Os01g49400
chr1	29578128	29579380	LOC_Os01g49410
chr1	29593645	29595171	LOC_Os01g49440
chr1	29605888	29606343	LOC_Os01g49460
chr1	29629142	29632655	LOC_Os01g49490
chr1	29643484	29655872	LOC_Os01g49529
chr1	29661466	29662428	LOC_Os01g49560
chr1	29689321	29690930	LOC_Os01g49630
chr1	29696739	29700108	LOC_Os01g49670
chr1	29718270	29719249	LOC_Os01g49699
chr1	29732618	29733635	LOC_Os01g49710
chr1	29749258	29752365	LOC_Os01g49770
chr1	29760924	29761199	LOC_Os01g49790
chr1	29770858	29773868	LOC_Os01g49820
chr1	29785572	29787273	LOC_Os01g49830
chr1	29788591	29788881	LOC_Os01g49840
chr1	29816429	29818634	LOC_Os01g49880
chr1	29830860	29836667	LOC_Os01g49904
chr1	29844601	29846821	LOC_Os01g49910
chr1	29859531	29861028	LOC_Os06g20380
chr1	29912783	29913323	LOC_Os01g50000
chr1	29983475	29988842	LOC_Os01g50120
chr1	30015937	30017588	LOC_Os01g50170
chr1	30022055	30024083	LOC_Os01g50200
chr1	30055307	30057080	LOC_Os01g50310
chr1	30067092	30071508	LOC_Os01g50339
chr1	30088489	30092353	LOC_Os01g50360
chr1	30097488	30099061	LOC_Os01g50370
chr1	30109842	30111222	LOC_Os01g50400
chr1	30114980	30116936	LOC_Os01g50410
chr1	30121218	30124030	LOC_Os01g50420
chr1	30128254	30129876	LOC_Os01g50430
chr1	30135069	30136433	LOC_Os01g50440
chr1	30149994	30153883	LOC_Os01g50450
chr1	30155161	30156927	LOC_Os01g50460
chr1	30200885	30206295	LOC_Os01g50580
chr1	30239739	30243557	LOC_Os01g50622
chr1	30258789	30262673	LOC_Os01g50680
chr1	30273636	30278267	LOC_Os01g50700
chr1	30288822	30289605	LOC_Os01g50710
chr1	30315584	30317656	LOC_Os01g50750
chr1	30337893	30338635	LOC_Os01g50810
chr1	30343002	30345393	LOC_Os01g50820
chr1	30345661	30349220	LOC_Os01g50830
chr1	30356709	30358050	LOC_Os01g50840
chr1	30360655	30363924	LOC_Os01g50849
chr1	30370937	30375809	LOC_Os01g50860
chr1	30380602	30381033	LOC_Os01g50880
chr1	30394131	30400989	LOC_Os01g50930
chr1	30417771	30419192	LOC_Os01g50940
chr1	30481092	30489165	LOC_Os01g51060
chr1	30502665	30506177	LOC_Os01g51120
chr1	30512942	30516024	LOC_Os01g51140
chr1	30536113	30541907	LOC_Os01g51154
chr1	30543092	30544405	LOC_Os01g51170
chr1	30545885	30550752	LOC_Os01g51190
chr1	30570716	30572993	LOC_Os01g51230
chr1	30599347	30599640	LOC_Os01g51270
chr1	30625264	30631127	LOC_Os01g51300
chr1	30645550	30647574	LOC_Os01g51330
chr1	30654110	30657150	LOC_Os01g51360
chr1	30658550	30664224	LOC_Os01g51380
chr1	30673338	30676507	LOC_Os01g51400
chr1	30685561	30692442	LOC_Os01g51410
chr1	30695430	30698978	LOC_Os01g51420
chr1	30716417	30716920	LOC_Os01g51480
chr1	30739326	30740808	LOC_Os01g51540
chr1	30745154	30749021	LOC_Os01g51550
chr1	30754170	30755637	LOC_Os01g51570
chr1	30839762	30843014	LOC_Os01g51710
chr1	30875057	30875474	LOC_Os01g51735
chr1	30879348	30879935	LOC_Os01g51740
chr1	30883602	30889925	LOC_Os01g51746
chr1	30904301	30907533	LOC_Os01g51770
chr1	30914455	30917562	LOC_Os01g51790
chr1	30920370	30922530	LOC_Os01g51810
chr1	30943484	30946759	LOC_Os01g51850
chr1	30956084	30957528	LOC_Os01g51880
chr1	30971739	30974211	LOC_Os01g51904
chr1	30975148	30979177	LOC_Os01g51920
chr1	30987003	30988063	LOC_Os01g51940
chr1	30999131	30999901	LOC_Os01g51949
chr1	31094603	31094950	LOC_Os01g51960
chr1	31100238	31103228	LOC_Os01g51980
chr1	31104157	31106003	LOC_Os01g51990
chr1	31115881	31120270	LOC_Os01g52010
chr1	31125827	31126783	LOC_Os01g52030
chr1	31149944	31153954	LOC_Os01g52050
chr1	31159323	31159964	LOC_Os01g52060
chr1	31165510	31170326	LOC_Os01g52070
chr1	31171656	31174356	LOC_Os01g52090
chr1	31193112	31193864	LOC_Os01g52120
chr1	31243549	31246401	LOC_Os01g52214
chr1	31253699	31254496	LOC_Os01g52240
chr1	31265132	31266420	LOC_Os01g52260
chr1	31281513	31283415	LOC_Os01g52290
chr1	31315396	31316919	LOC_Os01g52380
chr1	31319325	31322723	LOC_Os01g52390
chr1	31364399	31367172	LOC_Os01g52470
chr1	31385272	31391013	LOC_Os01g52500
chr1	31392749	31398657	LOC_Os01g52514
chr1	31408652	31415490	LOC_Os01g52550
chr1	31436075	31443241	LOC_Os01g52560
chr1	31445846	31446959	LOC_Os01g52570
chr1	31473349	31482228	LOC_Os01g52610
chr1	31489625	31494708	LOC_Os01g52640
chr1	31494688	31495660	LOC_Os01g52650
chr1	31539958	31540942	LOC_Os10g04280
chr1	31554472	31558713	LOC_Os01g52710
chr1	31566042	31566814	LOC_Os01g52730
chr1	31581682	31583275	LOC_Os01g52740
chr1	31585762	31592879	LOC_Os01g52750
chr1	31608811	31610537	LOC_Os01g52770
chr1	31612877	31617210	LOC_Os01g52780
chr1	31640038	31640256	LOC_Os01g52851
chr1	31642170	31650783	LOC_Os01g52864
chr1	31660771	31662799	LOC_Os01g52900
chr1	31674402	31679026	LOC_Os01g52920
chr1	31687210	31689209	LOC_Os01g52980
chr1	31694063	31698675	LOC_Os01g53000
chr1	31701915	31702211	LOC_Os01g53010
chr1	31715379	31717230	LOC_Os01g53040
chr1	31725713	31732105	LOC_Os01g53070
chr1	31746800	31748207	LOC_Os01g53090
chr1	31752269	31753404	LOC_Os01g53109
chr1	31771831	31775622	LOC_Os01g53150
chr1	31807185	31807823	LOC_Os01g53214
chr1	31835331	31839221	LOC_Os01g53260
chr1	31883123	31885099	LOC_Os01g53350
chr1	31885332	31886066	LOC_Os01g53360
chr1	31899405	31899866	LOC_Os01g53380
chr1	31903387	31905359	LOC_Os01g53390
chr1	31914462	31916237	LOC_Os01g53420
chr1	31917643	31917990	LOC_Os01g53424
chr1	31921045	31933326	LOC_Os01g53430
chr1	31954698	31960103	LOC_Os01g53520
chr1	31991052	31994423	LOC_Os01g53610
chr1	31999160	32006511	LOC_Os01g53630
chr1	32037432	32041003	LOC_Os01g53659
chr1	32041549	32045435	LOC_Os01g53670
chr1	32054132	32054709	LOC_Os01g53690
chr1	32058114	32065339	LOC_Os01g53700
chr1	32075614	32078914	LOC_Os01g53710
chr1	32086236	32093907	LOC_Os01g53720
chr1	32097159	32098023	LOC_Os01g53740
chr1	32105157	32108523	LOC_Os01g53750
chr1	32113176	32113463	LOC_Os01g53770
chr1	32123918	32127205	LOC_Os01g53790
chr1	32128535	32133438	LOC_Os01g53800
chr1	32139003	32143396	LOC_Os01g53810
chr1	32167652	32170944	LOC_Os01g53860
chr1	32181445	32185733	LOC_Os01g53880
chr1	32215857	32219184	LOC_Os01g53920
chr1	32219831	32223525	LOC_Os01g53930
chr1	32225125	32227266	LOC_Os01g53940
chr1	32259177	32261996	LOC_Os01g53990
chr1	32272010	32272264	LOC_Os01g54000
chr1	32274283	32278766	LOC_Os01g54010
chr1	32279165	32285324	LOC_Os01g54020
chr1	32290222	32297631	LOC_Os01g54040
chr1	32334803	32346955	LOC_Os01g54119
chr1	32366428	32366694	LOC_Os05g27110
chr1	32386611	32387403	LOC_Os01g54230
chr1	32391907	32399923	LOC_Os01g54240
chr1	32416681	32420191	LOC_Os01g54269
chr1	32436329	32438750	LOC_Os01g54300
chr1	32449665	32449868	LOC_Os01g54320
chr1	32459293	32461562	LOC_Os01g54340
chr1	32462060	32466480	LOC_Os01g54350
chr1	32467833	32470195	LOC_Os01g54360
chr1	32473402	32474994	LOC_Os01g54380
chr1	32489867	32490146	LOC_Os01g54410
chr1	32507345	32509010	LOC_Os01g54440
chr1	32514518	32515450	LOC_Os01g54460
chr1	32518580	32520259	LOC_Os01g54470
chr1	32520724	32524141	LOC_Os01g54480
chr1	32558142	32560269	LOC_Os01g54550
chr1	32560963	32565094	LOC_Os01g54560
chr1	32583463	32592463	LOC_Os01g54580
chr1	32600316	32603324	LOC_Os01g54600
chr1	32615160	32621106	LOC_Os01g54620
chr1	32638922	32640181	LOC_Os06g14860
chr1	32641222	32645613	LOC_Os01g54670
chr1	32652360	32661872	LOC_Os01g54699
chr1	32686275	32694468	LOC_Os01g54784
chr1	32741492	32742342	LOC_Os01g54890
chr1	32742585	32749167	LOC_Os01g54900
chr1	32765484	32770438	LOC_Os01g54930
chr1	32772804	32778287	LOC_Os01g54940
chr1	32790704	32796773	LOC_Os01g54990
chr1	32824134	32829103	LOC_Os01g55050
chr1	32853631	32863018	LOC_Os01g55094
chr1	32880155	32882140	LOC_Os01g55100
chr1	32891630	32892346	LOC_Os01g55110
chr1	32898851	32900617	LOC_Os01g55120
chr1	32908721	32911181	LOC_Os01g55150
chr1	32912844	32913752	LOC_Os01g55160
chr1	32944987	32945529	LOC_Os01g55210
chr1	32985701	32987472	LOC_Os01g55240
chr1	33001889	33005128	LOC_Os01g55270
chr1	33040824	33041235	LOC_Os01g55330
chr1	33044972	33046079	LOC_Os01g55340
chr1	33053929	33059724	LOC_Os01g55350
chr1	33077288	33083962	LOC_Os01g55360
chr1	33095726	33097690	LOC_Os01g55370
chr1	33098464	33098898	LOC_Os01g55380
chr1	33156649	33158314	LOC_Os01g55400
chr1	33159439	33162497	LOC_Os01g55410
chr1	33242434	33248482	LOC_Os01g55490
chr1	33248813	33253195	LOC_Os01g55500
chr1	33254924	33255997	LOC_Os01g55510
chr1	33279634	33283237	LOC_Os01g55549
chr1	33283739	33286769	LOC_Os01g55560
chr1	33289843	33295522	LOC_Os01g55580
chr1	33340098	33349702	LOC_Os01g55700
chr1	33350448	33351041	LOC_Os01g55710
chr1	33370748	33375123	LOC_Os01g55740
chr1	33399772	33404491	LOC_Os01g55770
chr1	33407039	33415651	LOC_Os01g55780
chr1	33422300	33423625	LOC_Os01g55820
chr1	33424473	33428600	LOC_Os01g55830
chr1	33441843	33442199	LOC_Os01g55850
chr1	33466053	33469944	LOC_Os01g55900
chr1	33505713	33516397	LOC_Os01g56000
chr1	33530993	33533403	LOC_Os01g56040
chr1	33540709	33542550	LOC_Os01g56070
chr1	33559273	33563001	LOC_Os01g56100
chr1	33563999	33566938	LOC_Os01g56110
chr1	33599188	33602986	LOC_Os01g56150
chr1	33602954	33603727	LOC_Os01g56160
chr1	33611387	33622072	LOC_Os01g56189
chr1	33628995	33633215	LOC_Os01g56200
chr1	33633385	33634270	LOC_Os01g56210
chr1	33651811	33652337	LOC_Os01g56240
chr1	33668385	33676694	LOC_Os01g56290
chr1	33683389	33690032	LOC_Os01g56300
chr1	33714166	33716856	LOC_Os01g56330
chr1	33723810	33727705	LOC_Os01g56360
chr1	33761065	33764524	LOC_Os01g56400
chr1	33778157	33778840	LOC_Os01g56450
chr1	33803355	33819500	LOC_Os01g56490
chr1	33851140	33853034	LOC_Os01g56570
chr1	33855436	33862573	LOC_Os01g56580
chr1	33892312	33896375	LOC_Os01g56600
chr1	33938810	33947877	LOC_Os01g56670
chr1	33948288	33949003	LOC_Os01g56680
chr1	33974011	33975276	LOC_Os01g56750
chr1	33989915	33995616	LOC_Os01g56780
chr1	34004328	34014633	LOC_Os01g56800
chr1	34073934	34074782	LOC_Os01g56850
chr1	34092345	34094655	LOC_Os01g56890
chr1	34097627	34100156	LOC_Os01g56900
chr1	34105261	34114243	LOC_Os01g56910
chr1	34122952	34128867	LOC_Os01g56930
chr1	34129393	34135377	LOC_Os01g56940
chr1	34169053	34171820	LOC_Os01g57020
chr1	34185942	34192449	LOC_Os01g57066
chr1	34194589	34206893	LOC_Os01g57073
chr1	34225960	34228484	LOC_Os01g57100
chr1	34243879	34244277	LOC_Os01g57140
chr1	34246059	34247399	LOC_Os01g57150
chr1	34261018	34261822	LOC_Os01g57170
chr1	34275488	34281181	LOC_Os01g57220
chr1	34281321	34282742	LOC_Os01g57229
chr1	34289920	34295248	LOC_Os01g57240
chr1	34302917	34304043	LOC_Os01g57260
chr1	34306103	34309461	LOC_Os01g57270
chr1	34322584	34322928	LOC_Os01g57274
chr1	34340693	34346720	LOC_Os01g57280
chr1	34347373	34353110	LOC_Os01g57350
chr1	34379748	34380137	LOC_Os01g57400
chr1	34381117	34383171	LOC_Os01g57410
chr1	34384386	34391231	LOC_Os01g57420
chr1	34397253	34402002	LOC_Os01g57444
chr1	34404030	34405700	LOC_Os01g57450
chr1	34444114	34452891	LOC_Os01g57529
chr1	34475837	34480040	LOC_Os01g57570
chr1	34483590	34486053	LOC_Os01g57580
chr1	34512433	34514270	LOC_Os01g57590
chr1	34536248	34538651	LOC_Os01g57610
chr1	34545243	34545959	LOC_Os01g57620
chr1	34569755	34570054	LOC_Os01g57660
chr1	34579283	34579645	LOC_Os01g57680
chr1	34593861	34599854	LOC_Os01g57720
chr1	34607347	34609401	LOC_Os01g57730
chr1	34621722	34622225	LOC_Os01g57735
chr1	34640811	34647116	LOC_Os01g57770
chr1	34740650	34743693	LOC_Os01g57870
chr1	34800633	34809164	LOC_Os01g58100
chr1	34813148	34820405	LOC_Os01g58114
chr1	34822341	34823076	LOC_Os01g58130
chr1	34833422	34834945	LOC_Os01g58150
chr1	34842525	34843417	LOC_Os01g58170
chr1	34845890	34848414	LOC_Os01g58194
chr1	34848576	34850907	LOC_Os01g58220
chr1	34851604	34853830	LOC_Os01g58230
chr1	34877607	34882411	LOC_Os01g58290
chr1	34885246	34886276	LOC_Os01g58310
chr1	34893740	34894603	LOC_Os01g58332
chr1	34896925	34897898	LOC_Os01g58340
chr1	34900330	34902243	LOC_Os01g58350
chr1	34910893	34921923	LOC_Os01g58390
chr1	34934110	34936364	LOC_Os01g58410
chr1	34950241	34951309	LOC_Os01g58420
chr1	34964458	34965982	LOC_Os01g58440
chr1	34971454	34971735	LOC_Os01g58444
chr1	34979384	34979992	LOC_Os01g58459
chr1	34993056	34995441	LOC_Os01g58470
chr1	35009454	35018212	LOC_Os01g58530
chr1	35062297	35063999	LOC_Os01g58620
chr1	35065941	35068197	LOC_Os01g58630
chr1	35069443	35076951	LOC_Os01g58640
chr1	35125527	35127796	LOC_Os01g58730
chr1	35128312	35132389	LOC_Os01g58740
chr1	35132890	35137280	LOC_Os01g58750
chr1	35156417	35158634	LOC_Os01g58780
chr1	35164519	35164947	LOC_Os01g58800
chr1	35176899	35179697	LOC_Os01g58860
chr1	35191633	35191944	LOC_Os01g58880
chr1	35202442	35204509	LOC_Os01g58890
chr1	35215869	35217415	LOC_Os06g42060
chr1	35237738	35239797	LOC_Os01g58960
chr1	35242501	35244457	LOC_Os01g58970
chr1	35247750	35249285	LOC_Os01g58990
chr1	35276043	35277841	LOC_Os01g59000
chr1	35288201	35289512	LOC_Os01g59009
chr1	35319263	35321139	LOC_Os01g59060
chr1	35352444	35355119	LOC_Os01g59140
chr1	35356559	35360583	LOC_Os01g59150
chr1	35369634	35374076	LOC_Os01g59180
chr1	35380214	35383619	LOC_Os01g59190
chr1	35484971	35491412	LOC_Os01g59350
chr1	35505919	35508192	LOC_Os01g59360
chr1	35524662	35525219	LOC_Os01g59410
chr1	35534445	35534975	LOC_Os01g59420
chr1	35556102	35560355	LOC_Os01g59440
chr1	35616889	35619872	LOC_Os01g59490
chr1	35636888	35638253	LOC_Os01g59539
chr1	35638811	35646635	LOC_Os01g59550
chr1	35649870	35651725	LOC_Os01g59560
chr1	35658115	35666359	LOC_Os01g59570
chr1	35683608	35688122	LOC_Os01g59600
chr1	35722535	35726846	LOC_Os01g59660
chr1	35729122	35734937	LOC_Os01g59670
chr1	35745925	35747852	LOC_Os01g59690
chr1	35762350	35764799	LOC_Os01g59730
chr1	35777656	35780635	LOC_Os01g59760
chr1	35792599	35795389	LOC_Os01g59790
chr1	35810944	35816865	LOC_Os01g59840
chr1	35841825	35844109	LOC_Os01g59890
chr1	35848654	35852058	LOC_Os01g59910
chr1	35864094	35864531	LOC_Os01g59940
chr1	35866353	35870319	LOC_Os01g59950
chr1	35883801	35888029	LOC_Os01g59980
chr1	35898702	35900200	LOC_Os01g60020
chr1	35911296	35928493	LOC_Os01g60040
chr1	35954116	35955983	LOC_Os01g60080
chr1	35983628	35992588	LOC_Os01g60120
chr1	35997000	35997695	LOC_Os01g60130
chr1	35998729	36001600	LOC_Os01g60140
chr1	36011402	36012704	LOC_Os01g60170
chr1	36013906	36014460	LOC_Os01g60180
chr1	36043796	36046643	LOC_Os01g60250
chr1	36053246	36056844	LOC_Os01g60260
chr1	36063406	36067127	LOC_Os01g60270
chr1	36087092	36090228	LOC_Os01g60290
chr1	36119208	36133515	LOC_Os01g60360
chr1	36158740	36161294	LOC_Os01g60420
chr1	36161674	36163964	LOC_Os01g60430
chr1	36164158	36174390	LOC_Os01g60440
chr1	36202368	36203521	LOC_Os01g60500
chr1	36208358	36209154	LOC_Os01g60510
chr1	36223645	36225874	LOC_Os01g60540
chr1	36239381	36242052	LOC_Os01g60600
chr1	36256506	36257274	LOC_Os01g60630
chr1	36266423	36271955	LOC_Os01g60650
chr1	36272917	36278194	LOC_Os01g60660
chr1	36299968	36304593	LOC_Os01g60700
chr1	36348450	36349596	LOC_Os01g60760
chr1	36355338	36357477	LOC_Os01g60770
chr1	36389414	36390491	LOC_Os01g60830
chr1	36390507	36392673	LOC_Os01g60850
chr1	36399542	36402039	LOC_Os01g60860
chr1	36406034	36407115	LOC_Os01g60870
chr1	36430321	36432523	LOC_Os01g60900
chr1	36434651	36437644	LOC_Os01g60910
chr1	36441780	36442456	LOC_Os01g60914
chr1	36455148	36456184	LOC_Os01g60940
chr1	36464862	36466348	LOC_Os01g60960
chr1	36484207	36487901	LOC_Os01g61010
chr1	36492623	36495751	LOC_Os01g61020
chr1	36497169	36501618	LOC_Os01g61030
chr1	36507640	36513768	LOC_Os01g61044
chr1	36514747	36517675	LOC_Os01g61060
chr1	36531293	36533912	LOC_Os01g61080
chr1	36574270	36578397	LOC_Os01g61150
chr1	36581146	36583853	LOC_Os01g61160
chr1	36585937	36587114	LOC_Os01g61170
chr1	36591357	36596051	LOC_Os01g61190
chr1	36599405	36600371	LOC_Os01g61210
chr1	36615209	36620094	LOC_Os01g61250
chr1	36636072	36637623	LOC_Os01g61310
chr1	36642693	36644876	LOC_Os01g61320
chr1	36659291	36660558	LOC_Os01g61340
chr1	36666270	36666670	LOC_Os01g61360
chr1	36669344	36672089	LOC_Os01g61380
chr1	36675718	36678976	LOC_Os01g61400
chr1	36683718	36687850	LOC_Os01g61420
chr1	36688802	36693912	LOC_Os01g61430
chr1	36695805	36697924	LOC_Os01g61440
chr1	36713936	36720079	LOC_Os01g61460
chr1	36724158	36724724	LOC_Os01g61470
chr1	36769536	36772462	LOC_Os01g61500
chr1	36773056	36775301	LOC_Os01g61510
chr1	36791127	36793340	LOC_Os01g61570
chr1	36794995	36798528	LOC_Os01g61580
chr1	36818014	36824081	LOC_Os01g61590
chr1	36834766	36839476	LOC_Os01g61610
chr1	36857847	36863056	LOC_Os01g61640
chr1	36868509	36872020	LOC_Os01g61670
chr1	36886624	36894062	LOC_Os01g61710
chr1	36895679	36899684	LOC_Os01g61720
chr1	36906900	36911260	LOC_Os01g61760
chr1	36966078	36966711	LOC_Os01g61849
chr1	36968814	36978303	LOC_Os01g61860
chr1	37025114	37025918	LOC_Os01g61924
chr1	37047198	37049860	LOC_Os01g61940
chr1	37059652	37061714	LOC_Os01g61970
chr1	37073392	37077119	LOC_Os01g61990
chr1	37078359	37079917	LOC_Os01g62000
chr1	37085795	37090177	LOC_Os01g62020
chr1	37100884	37102357	LOC_Os01g62060
chr1	37109134	37116168	LOC_Os01g62064
chr1	37121365	37125989	LOC_Os01g62070
chr1	37127689	37133366	LOC_Os01g62080
chr1	37198706	37199695	LOC_Os01g62180
chr1	37203996	37204877	LOC_Os01g62190
chr1	37205042	37207992	LOC_Os01g62200
chr1	37210116	37212791	LOC_Os01g62210
chr1	37220269	37226606	LOC_Os01g62244
chr1	37244326	37247720	LOC_Os01g62290
chr1	37248591	37251024	LOC_Os01g62300
chr1	37261983	37263962	LOC_Os01g62310
chr1	37295483	37298242	LOC_Os01g62350
chr1	37301751	37304165	LOC_Os01g62360
chr1	37312704	37314984	LOC_Os01g62370
chr1	37323299	37328561	LOC_Os01g62390
chr1	37335243	37336461	LOC_Os01g62400
chr1	37340894	37346563	LOC_Os01g62410
chr1	37353917	37355502	LOC_Os01g62430
chr1	37366019	37366660	LOC_Os01g62444
chr1	37373832	37373999	LOC_Os01g62450
chr1	37377678	37380900	LOC_Os01g62460
chr1	37400378	37403203	LOC_Os01g62490
chr1	37411423	37417935	LOC_Os01g62510
chr1	37440026	37441549	LOC_Os01g62560
chr1	37453730	37456733	LOC_Os01g62584
chr1	37459951	37462594	LOC_Os01g62600
chr1	37480779	37485291	LOC_Os01g62620
chr1	37490356	37492525	LOC_Os01g62630
chr1	37496638	37497901	LOC_Os01g62640
chr1	37501862	37509314	LOC_Os01g62650
chr1	37510187	37512791	LOC_Os01g62660
chr1	37519076	37521406	LOC_Os01g62670
chr1	37531545	37532296	LOC_Os01g62690
chr1	37574702	37577226	LOC_Os01g62760
chr1	37577957	37578343	LOC_Os01g62770
chr1	37599197	37604951	LOC_Os01g62800
chr1	37616426	37621485	LOC_Os01g62820
chr1	37623404	37624114	LOC_Os01g62830
chr1	37641923	37645613	LOC_Os01g62870
chr1	37670471	37672453	LOC_Os01g62910
chr1	37674658	37679576	LOC_Os01g62920
chr1	37704569	37707076	LOC_Os01g62950
chr1	37718362	37718983	LOC_Os01g62960
chr1	37720766	37724352	LOC_Os01g62970
chr1	37725742	37730304	LOC_Os01g62990
chr1	37761800	37764240	LOC_Os01g63050
chr1	37774620	37779635	LOC_Os01g63060
chr1	37794637	37796332	LOC_Os01g63160
chr1	37805096	37809708	LOC_Os01g63190
chr1	37810813	37815742	LOC_Os01g63193
chr1	37822401	37825248	LOC_Os01g63200
chr1	37834845	37835792	LOC_Os01g63210
chr1	37836165	37841801	LOC_Os01g63220
chr1	37838415	37842904	LOC_Os01g63230
chr1	37875924	37882408	LOC_Os01g63270
chr1	37898156	37901177	LOC_Os01g63280
chr1	37936473	37937314	LOC_Os01g63370
chr1	37943347	37945070	LOC_Os01g63410
chr1	37945293	37947512	LOC_Os01g63414
chr1	37954575	37958349	LOC_Os01g63420
chr1	37978404	37979387	LOC_Os01g63470
chr1	38006288	38008313	LOC_Os01g63480
chr1	38025149	38026050	LOC_Os01g63510
chr1	38035185	38037195	LOC_Os01g63540
chr1	38069887	38072521	LOC_Os01g63620
chr1	38094694	38096837	LOC_Os01g63690
chr1	38112391	38116538	LOC_Os01g63710
chr1	38159732	38166183	LOC_Os01g63770
chr1	38182968	38184621	LOC_Os01g63810
chr1	38207667	38214118	LOC_Os01g63854
chr1	38229859	38233049	LOC_Os01g63880
chr1	38242218	38243571	LOC_Os01g63900
chr1	38256984	38257818	LOC_Os01g63920
chr1	38260246	38262039	LOC_Os01g63930
chr1	38279951	38284866	LOC_Os01g63940
chr1	38290503	38292320	LOC_Os01g63970
chr1	38309414	38313527	LOC_Os01g63990
chr1	38330608	38333852	LOC_Os01g64000
chr1	38383348	38386906	LOC_Os01g64090
chr1	38391633	38392901	LOC_Os01g64110
chr1	38397767	38399035	LOC_Os01g64130
chr1	38400673	38401603	LOC_Os01g64140
chr1	38407416	38412496	LOC_Os01g64170
chr1	38416746	38418120	LOC_Os01g64190
chr1	38436187	38436598	LOC_Os01g64240
chr1	38442766	38444998	LOC_Os01g64255
chr1	38445493	38449347	LOC_Os01g64262
chr1	38469137	38471148	LOC_Os01g64310
chr1	38522894	38523298	LOC_Os01g64340
chr1	38528232	38529607	LOC_Os01g64360
chr1	38577398	38578565	LOC_Os01g64470
chr1	38581221	38581954	LOC_Os01g64480
chr1	38590722	38592415	LOC_Os01g64500
chr1	38605878	38610124	LOC_Os01g64520
chr1	38624188	38630461	LOC_Os01g64560
chr1	38639126	38640088	LOC_Os01g64590
chr1	38668715	38669717	LOC_Os01g64620
chr1	38673292	38676879	LOC_Os01g64630
chr1	38683174	38685453	LOC_Os01g64660
chr1	38691100	38692512	LOC_Os01g64690
chr1	38699376	38702822	LOC_Os01g64700
chr1	38720082	38723343	LOC_Os01g64730
chr1	38725270	38727228	LOC_Os01g64740
chr1	38728331	38728810	LOC_Os01g64744
chr1	38729782	38739461	LOC_Os01g64750
chr1	38748900	38751550	LOC_Os01g64780
chr1	38758605	38758904	LOC_Os01g64800
chr1	38809455	38812091	LOC_Os01g64830
chr1	38813692	38815662	LOC_Os01g64840
chr1	38823547	38826301	LOC_Os01g64860
chr1	38854159	38856078	LOC_Os01g64910
chr1	38865623	38868636	LOC_Os01g64960
chr1	38884741	38889853	LOC_Os01g64980
chr1	38891719	38901598	LOC_Os01g64990
chr1	38915308	38918264	LOC_Os01g65036
chr1	38930164	38931906	LOC_Os01g65060
chr1	38933021	38941250	LOC_Os01g65070
chr1	38983063	38985102	LOC_Os01g65140
chr1	38986698	38988933	LOC_Os01g65150
chr1	38993329	38998584	LOC_Os01g65169
chr1	39000314	39004447	LOC_Os01g65190
chr1	39018176	39026101	LOC_Os01g65220
chr1	39068470	39068899	LOC_Os01g65284
chr1	39086682	39094633	LOC_Os01g65330
chr1	39098385	39099166	LOC_Os01g65340
chr1	39102479	39106789	LOC_Os01g65350
chr1	39114631	39115457	LOC_Os01g65360
chr1	39118401	39119814	LOC_Os01g65370
chr1	39135199	39138428	LOC_Os01g65380
chr1	39142624	39145338	LOC_Os01g65400
chr1	39148709	39152981	LOC_Os01g65410
chr1	39169199	39172222	LOC_Os01g65440
chr1	39180886	39187580	LOC_Os01g65460
chr1	39199328	39200845	LOC_Os01g65490
chr1	39204717	39208382	LOC_Os01g65500
chr1	39218078	39222186	LOC_Os01g65530
chr1	39251603	39258150	LOC_Os01g65550
chr1	39275460	39277683	LOC_Os01g65590
chr1	39286398	39289453	LOC_Os01g65600
chr1	39293185	39299267	LOC_Os01g65610
chr1	39311399	39311941	LOC_Os01g65640
chr1	39337286	39341660	LOC_Os01g65670
chr1	39372013	39374624	LOC_Os01g65740
chr1	39402886	39408473	LOC_Os01g65780
chr1	39412781	39417558	LOC_Os01g65790
chr1	39418492	39422957	LOC_Os01g65800
chr1	39424978	39426296	LOC_Os01g65810
chr1	39430216	39431805	LOC_Os01g65830
chr1	39432232	39434249	LOC_Os01g65840
chr1	39451667	39452458	LOC_Os01g65870
chr1	39457859	39458086	LOC_Os01g65874
chr1	39459918	39463615	LOC_Os01g65880
chr1	39463938	39467664	LOC_Os01g65890
chr1	39467785	39471537	LOC_Os01g65900
chr1	39477943	39479635	LOC_Os01g65904
chr1	39479662	39483889	LOC_Os01g65920
chr1	39492523	39495627	LOC_Os01g65950
chr1	39516804	39517487	LOC_Os01g65992
chr1	39521875	39524754	LOC_Os01g66010
chr1	39530153	39535212	LOC_Os01g66030
chr1	39535707	39540665	LOC_Os01g66040
chr1	39541200	39547711	LOC_Os01g66050
chr1	39559508	39561613	LOC_Os01g66070
chr1	39583734	39586857	LOC_Os01g66100
chr1	39587607	39593176	LOC_Os01g66110
chr1	39600398	39602684	LOC_Os01g66120
chr1	39610771	39614692	LOC_Os01g66130
chr1	39614688	39626258	LOC_Os01g66140
chr1	39639238	39642461	LOC_Os01g66144
chr1	39658019	39660815	LOC_Os01g66180
chr1	39669316	39675018	LOC_Os01g66200
chr1	39686936	39692082	LOC_Os01g66240
chr1	39731272	39731692	LOC_Os01g66310
chr1	39732356	39735053	LOC_Os01g66320
chr1	39735490	39741193	LOC_Os01g66330
chr1	39749660	39755330	LOC_Os01g66350
chr1	39775183	39780373	LOC_Os01g66420
chr1	39822945	39825735	LOC_Os01g66490
chr1	39843834	39847072	LOC_Os01g66520
chr1	39849140	39849871	LOC_Os01g66530
chr1	39854170	39857871	LOC_Os01g66544
chr1	39862661	39866818	LOC_Os01g66560
chr1	39867380	39868666	LOC_Os01g66570
chr1	39871339	39873407	LOC_Os01g66580
chr1	39888251	39891641	LOC_Os01g66590
chr1	39897164	39900401	LOC_Os01g66600
chr1	39900827	39904789	LOC_Os01g66610
chr1	39908013	39908417	LOC_Os01g66620
chr1	39965325	39967850	LOC_Os01g66720
chr1	39967941	39972237	LOC_Os01g66730
chr1	40024352	40025094	LOC_Os01g66810
chr1	40046255	40049449	LOC_Os01g66850
chr1	40085234	40088086	LOC_Os01g66890
chr1	40103711	40107546	LOC_Os01g66920
chr1	40113715	40116803	LOC_Os01g66940
chr1	40129613	40131790	LOC_Os01g66980
chr1	40133071	40138625	LOC_Os01g66990
chr1	40145092	40147043	LOC_Os01g67010
chr1	40159232	40163696	LOC_Os01g67054
chr1	40173595	40178431	LOC_Os01g67090
chr1	40187871	40188730	LOC_Os01g67110
chr1	40189641	40194574	LOC_Os01g67120
chr1	40205965	40208577	LOC_Os01g67150
chr1	40209635	40212678	LOC_Os01g67160
chr1	40219006	40222070	LOC_Os01g67180
chr1	40233370	40238089	LOC_Os01g67220
chr1	40253493	40263141	LOC_Os01g67250
chr1	40292152	40293702	LOC_Os01g67300
chr1	40306889	40310399	LOC_Os01g67320
chr1	40330404	40334085	LOC_Os01g67360
chr1	40358134	40363319	LOC_Os01g67370
chr1	40369632	40373868	LOC_Os01g67410
chr1	40387551	40395116	LOC_Os01g67420
chr1	40448365	40453145	LOC_Os01g67480
chr1	40475834	40481103	LOC_Os01g67510
chr1	40520988	40525823	LOC_Os01g67570
chr1	40548679	40551725	LOC_Os01g67600
chr1	40586821	40587482	LOC_Os01g67700
chr1	40602954	40607893	LOC_Os01g67720
chr1	40608550	40610567	LOC_Os01g67730
chr1	40652092	40654397	LOC_Os01g67820
chr1	40671625	40675302	LOC_Os01g67850
chr1	40676027	40678462	LOC_Os01g67860
chr1	40713152	40714603	LOC_Os01g67890
chr1	40781143	40784299	LOC_Os01g68010
chr1	40787420	40791755	LOC_Os01g68020
chr1	40792490	40793873	LOC_Os01g68030
chr1	40809414	40812962	LOC_Os01g68060
chr1	40821655	40824651	LOC_Os01g68070
chr1	40853280	40857158	LOC_Os01g68130
chr1	40861080	40879032	LOC_Os01g68160
chr1	40883953	40886197	LOC_Os01g68200
chr1	40915984	40916714	LOC_Os01g68279
chr1	40925522	40928225	LOC_Os01g68310
chr1	40929628	40933495	LOC_Os01g68314
chr1	40933970	40935030	LOC_Os01g68318
chr1	40944142	40949628	LOC_Os01g68330
chr1	40995427	40998835	LOC_Os01g68370
chr1	41018241	41020398	LOC_Os01g68406
chr1	41045004	41049005	LOC_Os01g68440
chr1	41054319	41063425	LOC_Os01g68470
chr1	41082576	41088041	LOC_Os01g68510
chr1	41084009	41091794	LOC_Os01g68524
chr1	41097057	41098989	LOC_Os01g68545
chr1	41110911	41112033	LOC_Os01g68589
chr1	41133699	41134565	LOC_Os01g68640
chr1	41137012	41137516	LOC_Os01g68644
chr1	41137746	41139158	LOC_Os01g68650
chr1	41150281	41162424	LOC_Os01g68680
chr1	41164578	41166044	LOC_Os01g68690
chr1	41185516	41188096	LOC_Os01g68710
chr1	41190461	41192240	LOC_Os01g68720
chr1	41210352	41216410	LOC_Os01g68760
chr1	41219611	41223074	LOC_Os01g68770
chr1	41253777	41254574	LOC_Os01g68820
chr1	41274924	41279411	LOC_Os01g68860
chr1	41287907	41292685	LOC_Os01g68870
chr1	41304965	41306460	LOC_Os01g68900
chr1	41327275	41329741	LOC_Os01g68950
chr1	41331110	41333318	LOC_Os01g68960
chr1	41359346	41365210	LOC_Os01g69030
chr1	41374183	41379392	LOC_Os01g69040
chr1	41385942	41391229	LOC_Os01g69050
chr1	41394587	41401232	LOC_Os01g69070
chr1	41411527	41416061	LOC_Os01g69090
chr1	41441122	41449596	LOC_Os01g69130
chr1	41459900	41462141	LOC_Os01g69174
chr1	41466423	41468684	LOC_Os01g69190
chr1	41470306	41472297	LOC_Os01g69200
chr1	41476039	41484371	LOC_Os01g69210
chr1	41494070	41495672	LOC_Os01g69240
chr1	41511864	41513837	LOC_Os01g69270
chr1	41530662	41533242	LOC_Os01g69279
chr1	41541304	41543097	LOC_Os01g69290
chr1	41582456	41587738	LOC_Os01g69830
chr1	41588220	41589795	LOC_Os01g69840
chr1	41599259	41618267	LOC_Os01g69850
chr1	41625496	41626752	LOC_Os01g69859
chr1	41629531	41630593	LOC_Os01g69870
chr1	41661019	41666900	LOC_Os01g69920
chr1	41695040	41698925	LOC_Os01g69930
chr1	41710617	41713075	LOC_Os01g69950
chr1	41719765	41724550	LOC_Os01g69970
chr1	41739832	41746642	LOC_Os01g69990
chr1	41753490	41754927	LOC_Os01g70000
chr1	41755482	41757756	LOC_Os01g70010
chr1	41811144	41824720	LOC_Os01g70060
chr1	41825080	41830635	LOC_Os01g70080
chr1	41835506	41838634	LOC_Os01g70100
chr1	41841697	41842901	LOC_Os01g70110
chr1	41851994	41852703	LOC_Os01g70120
chr1	41892697	41896266	LOC_Os01g70200
chr1	41933939	41938475	LOC_Os01g70240
chr1	41941249	41944085	LOC_Os01g70250
chr1	41945791	41950101	LOC_Os01g70260
chr1	41961941	41968354	LOC_Os01g70270
chr1	41994992	42001615	LOC_Os01g70320
chr1	42078126	42081700	LOC_Os01g70460
chr1	42085233	42086823	LOC_Os01g70470
chr1	42098334	42099020	LOC_Os01g70480
chr1	42100917	42105536	LOC_Os01g70490
chr1	42124820	42126097	LOC_Os01g70525
chr1	42135236	42138672	LOC_Os01g70570
chr1	42242918	42247610	LOC_Os01g70660
chr1	42266551	42268759	LOC_Os01g70700
chr1	42270464	42273929	LOC_Os01g70710
chr1	42290255	42291129	LOC_Os01g70740
chr1	42310819	42312441	LOC_Os01g70770
chr1	42314848	42319412	LOC_Os01g70780
chr1	42321347	42322864	LOC_Os01g70790
chr1	42332481	42340893	LOC_Os01g70810
chr1	42359557	42363074	LOC_Os01g70870
chr1	42369540	42370175	LOC_Os01g70880
chr1	42395292	42399412	LOC_Os01g70920
chr1	42438603	42443098	LOC_Os01g71000
chr1	42449279	42449587	LOC_Os01g71020
chr1	42459651	42465124	LOC_Os01g71050
chr1	42476250	42477401	LOC_Os01g71060
chr1	42492098	42493533	LOC_Os01g71070
chr1	42510360	42512659	LOC_Os01g71106
chr1	42541511	42544261	LOC_Os01g71180
chr1	42561265	42566212	LOC_Os01g71220
chr1	42571657	42574551	LOC_Os01g71230
chr1	42577454	42584436	LOC_Os01g71240
chr1	42608696	42630039	LOC_Os01g71300
chr1	42662700	42665547	LOC_Os01g71310
chr1	42668193	42676702	LOC_Os01g71320
chr1	42702394	42703356	LOC_Os01g71330
chr1	42706298	42708029	LOC_Os01g71340
chr1	42710815	42712098	LOC_Os01g71360
chr1	42730313	42732009	LOC_Os01g71400
chr1	42734858	42735983	LOC_Os01g71410
chr1	42751966	42753120	LOC_Os01g71440
chr1	42758825	42762400	LOC_Os01g71474
chr1	42789297	42791697	LOC_Os01g71700
chr1	42800645	42801449	LOC_Os01g71753
chr1	42804306	42806859	LOC_Os01g71760
chr1	42807426	42812375	LOC_Os01g71770
chr1	42828108	42829121	LOC_Os01g71790
chr1	42851796	42853116	LOC_Os01g71830
chr1	42864732	42872310	LOC_Os01g71960
chr1	42889373	42891549	LOC_Os01g71980
chr1	42901858	42903180	LOC_Os01g72009
chr1	42950884	42958114	LOC_Os01g72049
chr1	42965777	42967317	LOC_Os01g72080
chr1	42973583	42974676	LOC_Os01g72100
chr1	42984957	42986015	LOC_Os01g72120
chr1	42986715	42987504	LOC_Os01g72130
chr1	42999146	43000347	LOC_Os01g72170
chr1	43041419	43043405	LOC_Os01g72260
chr1	43045132	43046781	LOC_Os01g72270
chr1	43062786	43064204	LOC_Os01g72300
chr1	43065250	43070428	LOC_Os01g72309
chr1	43070492	43077982	LOC_Os01g72320
chr1	43094027	43097460	LOC_Os01g72330
chr1	43099735	43107815	LOC_Os01g72340
chr1	43116551	43119833	LOC_Os01g72360
chr1	43127325	43130691	LOC_Os01g72380
chr1	43142521	43144749	LOC_Os01g72410
chr1	43151842	43154848	LOC_Os01g72430
chr1	43163063	43164586	LOC_Os01g72460
chr1	43182218	43184768	LOC_Os01g72490
chr1	43204044	43205662	LOC_Os01g72510
chr1	43219205	43220025	LOC_Os01g72530
chr1	43223675	43224130	LOC_Os01g72540
chr1	43226059	43230273	LOC_Os01g72560
chr1	43231574	43241030	LOC_Os01g72570
chr1	43263556	43265316	LOC_Os01g72600
chr1	43269317	43271628	LOC_Os01g72610
chr1	43300353	43300923	LOC_Os01g72660
chr1	43307827	43313462	LOC_Os01g72680
chr1	43316996	43322915	LOC_Os01g72690
chr1	43329459	43333242	LOC_Os01g72710
chr1	43338180	43339507	LOC_Os01g72720
chr1	43368740	43371894	LOC_Os01g72790
chr1	43373781	43376674	LOC_Os01g72800
chr1	43436492	43439037	LOC_Os01g72930
chr1	43475380	43488620	LOC_Os01g72990
chr1	43549998	43551522	LOC_Os01g73110
chr1	43567748	43570963	LOC_Os01g73170
chr1	43592511	43595259	LOC_Os01g73230
chr1	43627280	43631992	LOC_Os01g73310
chr1	43644923	43645390	LOC_Os01g73370
chr1	43660606	43670347	LOC_Os01g73410
chr1	43839809	43841236	LOC_Os01g73729
chr1	43852713	43855170	LOC_Os01g73760
chr1	43856597	43857256	LOC_Os01g73770
chr1	43886982	43887758	LOC_Os01g73810
chr1	43889490	43892671	LOC_Os01g73820
chr1	43955262	43958176	LOC_Os01g73910
chr1	43977822	43982445	LOC_Os01g73970
chr1	43987796	43989809	LOC_Os01g73990
chr1	43997931	43999122	LOC_Os01g74004
chr1	44005905	44012283	LOC_Os01g74030
chr1	44019558	44021464	LOC_Os01g74110
chr1	44032008	44032600	LOC_Os01g74120
chr1	44052468	44054739	LOC_Os01g74140
chr1	44085522	44088163	LOC_Os01g74190
chr1	44121515	44131357	LOC_Os01g74310
chr1	44145500	44150893	LOC_Os01g74350
chr1	44151563	44153054	LOC_Os01g74370
chr1	44183399	44183856	LOC_Os01g74430
chr1	44225729	44226558	LOC_Os01g74490
chr1	44268897	44270221	LOC_Os01g74570
chr1	44279645	44282206	LOC_Os01g74600
chr1	44300354	44301205	LOC_Os01g74620
chr1	44313874	44320796	LOC_Os01g74650
chr1	44325163	44328034	LOC_Os01g74660
chr2	15979	20809	LOC_Os02g01020
chr2	20923	25445	LOC_Os02g01030
chr2	41119	48027	LOC_Os02g01070
chr2	121473	122989	LOC_Os10g36984
chr2	131127	133631	LOC_Os02g01220
chr2	171370	173603	LOC_Os02g01326
chr2	183191	184932	LOC_Os02g01340
chr2	204458	206574	LOC_Os02g01360
chr2	206802	208393	LOC_Os02g01370
chr2	218244	220570	LOC_Os02g01380
chr2	235764	239931	LOC_Os02g01440
chr2	269438	272261	LOC_Os02g01510
chr2	296042	298553	LOC_Os02g01560
chr2	311266	315054	LOC_Os02g01590
chr2	324121	325227	LOC_Os02g01700
chr2	347463	355535	LOC_Os02g01739
chr2	358298	362809	LOC_Os02g01760
chr2	361460	362098	LOC_Os02g01765
chr2	435027	438574	LOC_Os02g01930
chr2	442850	451279	LOC_Os02g01940
chr2	495615	498326	LOC_Os02g02020
chr2	545895	548828	LOC_Os02g02120
chr2	568448	569560	LOC_Os02g02160
chr2	573546	575146	LOC_Os02g02170
chr2	626632	628715	LOC_Os02g02270
chr2	629227	631476	LOC_Os02g02275
chr2	631862	642842	LOC_Os02g02292
chr2	650590	655472	LOC_Os02g02320
chr2	680457	683238	LOC_Os02g02340
chr2	685539	690346	LOC_Os02g02350
chr2	721048	721239	LOC_Os02g02384
chr2	728173	730862	LOC_Os02g02400
chr2	742047	745937	LOC_Os02g02410
chr2	767292	768076	LOC_Os02g02446
chr2	795080	798987	LOC_Os02g02490
chr2	801232	805160	LOC_Os02g02500
chr2	805458	806498	LOC_Os02g02510
chr2	865744	869745	LOC_Os02g02620
chr2	894779	900925	LOC_Os02g02670
chr2	927714	930205	LOC_Os02g02700
chr2	931197	935811	LOC_Os02g02710
chr2	943649	948309	LOC_Os02g02730
chr2	950872	953720	LOC_Os02g02740
chr2	962484	964361	LOC_Os02g02770
chr2	965128	970877	LOC_Os02g02780
chr2	975833	979988	LOC_Os02g02790
chr2	1015097	1016994	LOC_Os02g02870
chr2	1028767	1029951	LOC_Os02g02890
chr2	1047401	1052027	LOC_Os02g02920
chr2	1091607	1095484	LOC_Os02g03000
chr2	1103510	1105408	LOC_Os02g03030
chr2	1105987	1109753	LOC_Os02g03040
chr2	1116527	1118695	LOC_Os04g03910
chr2	1143721	1147202	LOC_Os02g03110
chr2	1171075	1171305	LOC_Os02g03170
chr2	1189357	1200903	LOC_Os02g03220
chr2	1201725	1205314	LOC_Os02g03230
chr2	1214906	1217048	LOC_Os02g03250
chr2	1217530	1222584	LOC_Os02g03260
chr2	1239616	1243002	LOC_Os02g03280
chr2	1254035	1257048	LOC_Os02g03320
chr2	1257332	1259713	LOC_Os02g03330
chr2	1273140	1276143	LOC_Os02g03360
chr2	1284828	1285237	LOC_Os01g59400
chr2	1292062	1295241	LOC_Os02g03400
chr2	1307669	1308952	LOC_Os02g03420
chr2	1357077	1359087	LOC_Os02g03550
chr2	1370141	1374356	LOC_Os02g03580
chr2	1394147	1398011	LOC_Os02g03620
chr2	1437997	1439220	LOC_Os02g03660
chr2	1452536	1460448	LOC_Os02g03690
chr2	1465857	1466165	LOC_Os02g03700
chr2	1471463	1472197	LOC_Os02g03710
chr2	1484101	1488891	LOC_Os02g03750
chr2	1489347	1493191	LOC_Os02g03760
chr2	1516625	1517711	LOC_Os02g03810
chr2	1517993	1521843	LOC_Os02g03820
chr2	1525499	1526387	LOC_Os02g03830
chr2	1531636	1544823	LOC_Os02g03840
chr2	1552200	1556610	LOC_Os02g03860
chr2	1578962	1580547	LOC_Os02g03910
chr2	1638402	1642568	LOC_Os02g03990
chr2	1669318	1679514	LOC_Os02g04050
chr2	1699499	1703018	LOC_Os02g04100
chr2	1708581	1713239	LOC_Os02g04120
chr2	1714698	1715812	LOC_Os02g04130
chr2	1731220	1734019	LOC_Os02g04160
chr2	1736798	1741376	LOC_Os02g04170
chr2	1787625	1789999	LOC_Os02g04250
chr2	1794061	1797590	LOC_Os02g04260
chr2	1818077	1820179	LOC_Os02g04320
chr2	1843751	1844686	LOC_Os02g04369
chr2	1852139	1853109	LOC_Os02g04390
chr2	1859580	1860749	LOC_Os02g04410
chr2	1870473	1879944	LOC_Os02g04440
chr2	1883178	1887373	LOC_Os02g04450
chr2	1900806	1912408	LOC_Os02g04490
chr2	1916897	1920984	LOC_Os02g04510
chr2	2020240	2025632	LOC_Os02g04680
chr2	2026003	2034091	LOC_Os02g04690
chr2	2065736	2074025	LOC_Os02g04710
chr2	2118220	2120324	LOC_Os02g04770
chr2	2138900	2139940	LOC_Os02g04790
chr2	2238274	2242110	LOC_Os02g04950
chr2	2250563	2264368	LOC_Os02g04970
chr2	2335008	2336992	LOC_Os02g05080
chr2	2380697	2381969	LOC_Os02g05130
chr2	2429783	2430888	LOC_Os02g05190
chr2	2455802	2458261	LOC_Os02g05245
chr2	2490940	2496275	LOC_Os02g05310
chr2	2502554	2506582	LOC_Os02g05329
chr2	2545222	2556314	LOC_Os02g05420
chr2	2565343	2571311	LOC_Os02g05450
chr2	2583341	2587000	LOC_Os02g05470
chr2	2604583	2607994	LOC_Os02g05500
chr2	2609292	2613077	LOC_Os02g05510
chr2	2714770	2718943	LOC_Os02g05692
chr2	2747830	2754126	LOC_Os02g05744
chr2	2762133	2765750	LOC_Os02g05770
chr2	2773867	2785773	LOC_Os02g05789
chr2	2828021	2842787	LOC_Os02g05880
chr2	2881016	2884379	LOC_Os02g05950
chr2	2977592	2980062	LOC_Os02g06200
chr2	3000955	3003313	LOC_Os02g06250
chr2	3009308	3011386	LOC_Os02g06270
chr2	3030935	3034183	LOC_Os02g06310
chr2	3043200	3047481	LOC_Os02g06340
chr2	3073725	3079665	LOC_Os02g06400
chr2	3083702	3084805	LOC_Os02g06420
chr2	3088897	3093157	LOC_Os02g06430
chr2	3095655	3096002	LOC_Os02g06450
chr2	3096799	3101896	LOC_Os02g06460
chr2	3105408	3109953	LOC_Os02g06480
chr2	3170370	3181117	LOC_Os02g06552
chr2	3188281	3192315	LOC_Os02g06570
chr2	3236855	3239579	LOC_Os02g06610
chr2	3255106	3257909	LOC_Os02g06640
chr2	3259908	3262638	LOC_Os02g06650
chr2	3274447	3276559	LOC_Os02g06700
chr2	3286959	3311480	LOC_Os02g06720
chr2	3329922	3334137	LOC_Os02g06840
chr2	3342170	3343030	LOC_Os02g06860
chr2	3349386	3352494	LOC_Os02g06880
chr2	3353958	3357568	LOC_Os02g06890
chr2	3387840	3393972	LOC_Os02g06930
chr2	3401513	3402604	LOC_Os02g06944
chr2	3406321	3412955	LOC_Os02g06950
chr2	3424364	3426064	LOC_Os02g06960
chr2	3431892	3432591	LOC_Os02g06970
chr2	3447704	3448396	LOC_Os02g06980
chr2	3449790	3450318	LOC_Os02g06990
chr2	3464045	3464453	LOC_Os02g07010
chr2	3468521	3469258	LOC_Os02g07014
chr2	3497207	3500343	LOC_Os02g07050
chr2	3506712	3514653	LOC_Os02g07070
chr2	3538739	3539773	LOC_Os02g07110
chr2	3542513	3552847	LOC_Os02g07120
chr2	3553361	3554189	LOC_Os02g07130
chr2	3565868	3567480	LOC_Os02g07170
chr2	3604427	3609032	LOC_Os02g07250
chr2	3610588	3615528	LOC_Os02g07260
chr2	3690213	3696366	LOC_Os02g07384
chr2	3805534	3811151	LOC_Os02g07630
chr2	3855212	3861779	LOC_Os02g07680
chr2	3867947	3869659	LOC_Os02g07690
chr2	3937244	3942449	LOC_Os02g07810
chr2	3953684	3957097	LOC_Os02g07830
chr2	3960554	3963700	LOC_Os02g07840
chr2	4008057	4011296	LOC_Os02g07944
chr2	4016334	4026438	LOC_Os02g07960
chr2	4046792	4062292	LOC_Os02g08010
chr2	4096280	4100419	LOC_Os02g08070
chr2	4133811	4139275	LOC_Os02g08100
chr2	4140327	4142114	LOC_Os02g08110
chr2	4146194	4152072	LOC_Os02g08120
chr2	4160143	4162847	LOC_Os02g08140
chr2	4185213	4187453	LOC_Os02g08180
chr2	4233235	4236764	LOC_Os02g08240
chr2	4240592	4244504	LOC_Os02g08260
chr2	4288243	4294024	LOC_Os02g08350
chr2	4295583	4304157	LOC_Os02g08360
chr2	4305482	4310141	LOC_Os02g08364
chr2	4315534	4318904	LOC_Os02g08380
chr2	4352068	4356281	LOC_Os02g08420
chr2	4409653	4411799	LOC_Os02g08440
chr2	4464404	4469017	LOC_Os02g08500
chr2	4484719	4485654	LOC_Os02g08510
chr2	4494282	4498279	LOC_Os02g08530
chr2	4506976	4512253	LOC_Os02g08540
[truncated: 10,367 more rows]

## Sheet: gACR associated genes in 2x
Table. S4 ACRs associated genes in diploid and autotetraploid rice genome.
Chr	start	end	gene
chr1	72353	75181	LOC_Os01g01115
chr1	83513	83969	LOC_Os01g01140
chr1	132958	134342	LOC_Os01g01280
chr1	173799	179128	LOC_Os01g01360
chr1	217036	218801	LOC_Os01g01440
chr1	224889	227384	LOC_Os01g01450
chr1	246995	255085	LOC_Os01g01484
chr1	312512	313217	LOC_Os01g01580
chr1	339120	340353	LOC_Os01g01629
chr1	509284	510586	LOC_Os01g01910
chr1	522553	523326	LOC_Os01g01930
chr1	537794	541205	LOC_Os01g01970
chr1	550209	556570	LOC_Os01g02000
chr1	575129	585054	LOC_Os01g02050
chr1	607296	609463	LOC_Os01g02096
chr1	644165	645326	LOC_Os01g02130
chr1	661800	662921	LOC_Os01g02170
chr1	669746	670731	LOC_Os01g02190
chr1	671534	675630	LOC_Os01g02200
chr1	775320	778959	LOC_Os01g02334
chr1	800431	803893	LOC_Os01g02570
chr1	834612	838063	LOC_Os01g02420
chr1	928014	932271	LOC_Os01g02390
chr1	938957	943193	LOC_Os01g02690
chr1	973495	980659	LOC_Os01g02800
chr1	990678	995707	LOC_Os01g02860
chr1	1008590	1018485	LOC_Os01g02884
chr1	1062970	1066472	LOC_Os01g02910
chr1	1068672	1071522	LOC_Os01g02920
chr1	1161488	1162428	LOC_Os01g03010
chr1	1185454	1188002	LOC_Os01g03060
chr1	1215573	1220409	LOC_Os01g03110
chr1	1249423	1253833	LOC_Os01g03160
chr1	1255525	1259253	LOC_Os01g03170
chr1	1332901	1336941	LOC_Os01g03260
chr1	1345254	1346251	LOC_Os01g03270
chr1	1432305	1437559	LOC_Os01g03510
chr1	1455575	1464189	LOC_Os01g03549
chr1	1552377	1557891	LOC_Os01g03710
chr1	1567349	1569438	LOC_Os01g03720
chr1	1587828	1589676	LOC_Os01g03750
chr1	1600504	1609140	LOC_Os01g03820
chr1	1634835	1637760	LOC_Os01g03870
chr1	1670499	1677687	LOC_Os01g03914
chr1	1696527	1701348	LOC_Os01g03950
chr1	1705844	1706244	LOC_Os01g03960
chr1	1732237	1732651	LOC_Os01g04005
chr1	1755050	1755968	LOC_Os01g04040
chr1	1772397	1775195	LOC_Os01g04090
chr1	1812707	1814491	LOC_Os01g04130
chr1	1866721	1868580	LOC_Os01g04220
chr1	1953454	1954410	LOC_Os01g04324
chr1	1959238	1959776	LOC_Os01g04340
chr1	1991266	2002326	LOC_Os01g04409
chr1	2006603	2010651	LOC_Os01g04440
chr1	2010854	2021360	LOC_Os01g04450
chr1	2063319	2065664	LOC_Os01g04492
chr1	2132584	2138252	LOC_Os01g04554
chr1	2158067	2161063	LOC_Os01g04590
chr1	2170606	2172321	LOC_Os01g04619
chr1	2173138	2176854	LOC_Os01g04630
chr1	2311336	2311713	LOC_Os01g04830
chr1	2378862	2385057	LOC_Os01g04950
chr1	2441468	2442348	LOC_Os01g05000
chr1	2458115	2459706	LOC_Os01g05040
chr1	2491978	2494752	LOC_Os01g05130
chr1	2546752	2547325	LOC_Os01g05250
chr1	2595498	2600062	LOC_Os01g05420
chr1	2663420	2672903	LOC_Os01g05510
chr1	2841693	2847615	LOC_Os01g05810
chr1	2893146	2897039	LOC_Os01g05940
chr1	2900669	2901611	LOC_Os01g05949
chr1	2993099	2995471	LOC_Os01g06140
chr1	3014153	3020233	LOC_Os01g06210
chr1	3032943	3042277	LOC_Os01g06270
chr1	3049272	3052345	LOC_Os01g06290
chr1	3063997	3064569	LOC_Os01g06350
chr1	3148486	3150318	LOC_Os01g06541
chr1	3187664	3192984	LOC_Os01g06590
chr1	3195869	3201700	LOC_Os01g06600
chr1	3215913	3219486	LOC_Os01g06660
chr1	3268598	3273154	LOC_Os01g06870
chr1	3307899	3308468	LOC_Os01g07010
chr1	3310717	3311292	LOC_Os01g07020
chr1	3386853	3388184	LOC_Os01g07160
chr1	3402264	3402812	LOC_Os01g07190
chr1	3431194	3435637	LOC_Os01g07260
chr1	3507201	3511280	LOC_Os01g07390
chr1	3606502	3610886	LOC_Os01g07520
chr1	3632207	3638405	LOC_Os01g07540
chr1	3679313	3682949	LOC_Os01g07610
chr1	3708207	3710988	LOC_Os01g07670
chr1	3713133	3713579	LOC_Os01g07680
chr1	3723573	3727295	LOC_Os01g07720
chr1	3742541	3747221	LOC_Os01g07760
chr1	3760966	3762763	LOC_Os01g07810
chr1	3820377	3821412	LOC_Os01g07859
chr1	3847435	3848286	LOC_Os01g07890
chr1	3936774	3938730	LOC_Os01g08110
chr1	3940487	3945202	LOC_Os01g08120
chr1	4098333	4099697	LOC_Os01g08330
chr1	4139698	4142721	LOC_Os01g08410
chr1	4333917	4337508	LOC_Os01g08680
chr1	4351649	4367007	LOC_Os01g08710
chr1	4406490	4411122	LOC_Os01g08780
chr1	4465607	4468836	LOC_Os01g08960
chr1	4468954	4475714	LOC_Os01g08970
chr1	4496870	4501989	LOC_Os01g09010
chr1	4502946	4509146	LOC_Os01g09020
chr1	4552530	4556130	LOC_Os01g09120
chr1	4567220	4568553	LOC_Os01g09150
chr1	4599122	4600952	LOC_Os01g09214
chr1	4676605	4677480	LOC_Os01g09289
chr1	4678771	4683395	LOC_Os01g09300
chr1	4688549	4689616	LOC_Os01g09310
chr1	4714178	4714944	LOC_Os01g09360
chr1	4788378	4790418	LOC_Os01g09510
chr1	4833824	4837526	LOC_Os01g09580
chr1	4841696	4843245	LOC_Os01g09590
chr1	4862117	4864119	LOC_Os01g09620
chr1	4896603	4898934	LOC_Os01g09640
chr1	4901392	4901946	LOC_Os01g09650
chr1	4904136	4905507	LOC_Os01g09660
chr1	4934764	4937089	LOC_Os01g09710
chr1	5031853	5034852	LOC_Os01g09850
chr1	5233296	5235153	LOC_Os01g10090
chr1	5235667	5238348	LOC_Os01g10100
chr1	5363248	5364337	LOC_Os01g10254
chr1	5373157	5374309	LOC_Os01g10260
chr1	5385574	5389024	LOC_Os01g10290
chr1	5684110	5692321	LOC_Os01g10680
chr1	5742991	5746023	LOC_Os01g10756
chr1	5795482	5797017	LOC_Os01g10870
chr1	5805664	5807049	LOC_Os01g10890
chr1	5829478	5829972	LOC_Os01g10940
chr1	5837233	5839509	LOC_Os01g10960
chr1	5880585	5882435	LOC_Os01g11010
chr1	5926421	5938856	LOC_Os01g11110
chr1	5973488	5977131	LOC_Os01g11150
chr1	6012503	6013769	LOC_Os01g11230
chr1	6035636	6037171	LOC_Os01g11270
chr1	6041844	6043382	LOC_Os01g11280
chr1	6117203	6130083	LOC_Os01g11374
chr1	6194135	6194848	LOC_Os01g11520
chr1	6275626	6276928	LOC_Os01g11600
chr1	6295173	6300634	LOC_Os01g11650
chr1	6337505	6340745	LOC_Os01g11710
chr1	6394294	6396349	LOC_Os01g11760
chr1	6398650	6399300	LOC_Os01g11780
chr1	6592695	6592937	LOC_Os01g12010
chr1	6624266	6627668	LOC_Os01g12090
chr1	6657458	6659549	LOC_Os01g12150
chr1	6745140	6748949	LOC_Os01g12260
chr1	6749573	6750613	LOC_Os01g12270
chr1	6751323	6756092	LOC_Os01g12280
chr1	6779885	6780627	LOC_Os01g12330
chr1	6791670	6797827	LOC_Os01g12400
chr1	6923950	6930635	LOC_Os01g12540
chr1	7004773	7007825	LOC_Os01g12680
chr1	7072474	7075315	LOC_Os01g12740
chr1	7149439	7152678	LOC_Os01g12809
chr1	7153323	7154776	LOC_Os01g12820
chr1	7180457	7184019	LOC_Os01g12870
chr1	7304047	7304645	LOC_Os01g13024
chr1	7308824	7314021	LOC_Os01g13030
chr1	7422561	7425034	LOC_Os01g13210
chr1	7428939	7443658	LOC_Os12g20324
chr1	7493488	7498473	LOC_Os01g13300
chr1	7557405	7562572	LOC_Os01g13430
chr1	7663334	7668628	LOC_Os01g13550
chr1	7762514	7769549	LOC_Os01g13730
chr1	7770230	7776980	LOC_Os01g13740
chr1	7807066	7807647	LOC_Os01g13780
chr1	7826579	7830082	LOC_Os01g13810
chr1	7931447	7934037	LOC_Os01g14070
chr1	8010082	8013117	LOC_Os01g14170
chr1	8028213	8030399	LOC_Os01g14220
chr1	8064372	8070129	LOC_Os01g14270
chr1	8156176	8159075	LOC_Os01g14440
chr1	8275709	8276571	LOC_Os01g14660
chr1	8388045	8392349	LOC_Os01g14860
chr1	8401177	8403482	LOC_Os01g14890
chr1	8417223	8417807	LOC_Os01g14910
chr1	8426977	8428290	LOC_Os01g14926
chr1	8467045	8468129	LOC_Os01g14990
chr1	8470077	8474329	LOC_Os01g15000
chr1	8599286	8600683	LOC_Os01g15210
chr1	8632022	8633374	LOC_Os01g15250
chr1	8862944	8867642	LOC_Os01g15640
chr1	8882353	8883837	LOC_Os01g15709
chr1	8891218	8892657	LOC_Os01g15724
chr1	9038270	9041969	LOC_Os01g15979
chr1	9069232	9073449	LOC_Os01g16030
chr1	9163946	9167035	LOC_Os01g16146
chr1	9209046	9215089	LOC_Os01g16180
chr1	9303442	9306030	LOC_Os01g16320
chr1	9363555	9368027	LOC_Os01g16400
chr1	9374865	9378736	LOC_Os01g16430
chr1	9568936	9571232	LOC_Os01g16750
chr1	9614323	9614830	LOC_Os01g16800
chr1	9665208	9666248	LOC_Os01g16840
chr1	9693583	9701117	LOC_Os01g16870
chr1	9721653	9724812	LOC_Os01g16890
chr1	9813161	9813905	LOC_Os01g16990
chr1	9856965	9857992	LOC_Os01g17050
chr1	9881159	9882922	LOC_Os01g17067
chr1	10089624	10093424	LOC_Os01g17390
chr1	10106890	10112609	LOC_Os01g17430
chr1	10187807	10192934	LOC_Os01g18060
chr1	10279061	10279468	LOC_Os01g18140
chr1	10395200	10409237	LOC_Os01g18280
chr1	10454596	10457020	LOC_Os01g18370
chr1	10504208	10504930	LOC_Os01g18420
chr1	10626467	10629326	LOC_Os01g18640
chr1	10697695	10698990	LOC_Os01g18730
chr1	10751966	10756835	LOC_Os01g18800
chr1	10779681	10786290	LOC_Os01g18850
chr1	10939367	10941790	LOC_Os01g19130
chr1	10951780	10954815	LOC_Os01g19160
chr1	10989442	10992337	LOC_Os01g19220
chr1	11178054	11191587	LOC_Os01g19470
chr1	11234087	11239135	LOC_Os01g19529
chr1	11251861	11254233	LOC_Os01g19580
chr1	11374931	11375275	LOC_Os01g19790
chr1	11469401	11470312	LOC_Os01g19950
chr1	11498093	11504558	LOC_Os01g19970
chr1	11574045	11578673	LOC_Os01g20120
chr1	11762169	11764285	LOC_Os01g20830
chr1	11845603	11848250	LOC_Os01g20930
chr1	11870745	11871459	LOC_Os01g20970
chr1	11872330	11874742	LOC_Os01g20980
chr1	11898322	11907794	LOC_Os01g21034
chr1	11914016	11916556	LOC_Os01g21070
chr1	11936867	11937939	LOC_Os01g21120
chr1	11962800	11968087	LOC_Os01g21160
chr1	12016732	12020197	LOC_Os01g21240
chr1	12096461	12097987	LOC_Os01g21380
chr1	12198265	12199254	LOC_Os01g21580
chr1	12295542	12297285	LOC_Os01g21650
chr1	12359557	12372398	LOC_Os01g21660
chr1	12394153	12395546	LOC_Os03g27470
chr1	12406142	12410005	LOC_Os01g21710
chr1	12596174	12596539	LOC_Os01g22030
chr1	12621802	12638512	LOC_Os01g22080
chr1	12721083	12730814	LOC_Os01g22249
chr1	12808921	12811231	LOC_Os01g22480
chr1	12820469	12824406	LOC_Os01g22510
chr1	13048524	13066594	LOC_Os01g22954
chr1	13083333	13086781	LOC_Os01g23000
chr1	13120799	13123185	LOC_Os01g23070
chr1	13229035	13230267	LOC_Os01g23510
chr1	13274246	13283188	LOC_Os01g23580
chr1	13363990	13364727	LOC_Os01g23690
chr1	13380158	13383365	LOC_Os01g23710
chr1	13721538	13728807	LOC_Os01g24255
chr1	13963957	13967470	LOC_Os01g24300
chr1	14085762	14087997	LOC_Os01g24350
chr1	14124135	14131415	LOC_Os01g24420
chr1	14338607	14340972	LOC_Os01g24490
chr1	14346527	14349168	LOC_Os01g24500
chr1	14379949	14381397	LOC_Os01g24570
chr1	14585560	14590444	LOC_Os01g24950
chr1	14623880	14625796	LOC_Os06g33780
chr1	14793250	14798363	LOC_Os01g25324
chr1	14850021	14869366	LOC_Os01g25386
chr1	14972972	14979572	LOC_Os01g25484
chr1	15006261	15007604	LOC_Os01g25540
chr1	15076855	15083153	LOC_Os01g25720
chr1	15088764	15094018	LOC_Os01g25740
chr1	15114526	15124583	LOC_Os01g25810
chr1	15128743	15135696	LOC_Os01g25820
chr1	15439183	15440067	LOC_Os01g26010
chr1	15477369	15481743	LOC_Os01g26120
chr1	15486714	15488272	LOC_Os01g26139
chr1	15827193	15832756	LOC_Os01g26934
chr1	15842226	15846381	LOC_Os01g26970
chr1	15975789	15980337	LOC_Os01g27170
chr1	15989215	15990722	LOC_Os01g27210
chr1	16051692	16053427	LOC_Os01g27370
chr1	16072576	16076590	LOC_Os01g27434
chr1	16080071	16081148	LOC_Os01g27470
chr1	16113101	16115248	LOC_Os01g27600
chr1	16162012	16162431	LOC_Os01g27690
chr1	16166891	16169078	LOC_Os01g27700
chr1	16200039	16219161	LOC_Os01g27750
chr1	16304394	16306099	LOC_Os01g27890
chr1	16390061	16391752	LOC_Os01g28089
chr1	16754400	16762965	LOC_Os01g28680
chr1	16833663	16834716	LOC_Os01g28790
chr1	16875934	16878476	LOC_Os01g28840
chr1	16939066	16939383	LOC_Os01g28940
chr1	17057981	17060958	LOC_Os01g29150
chr1	17122254	17122976	LOC_Os01g29240
chr1	17134396	17139959	LOC_Os01g29253
chr1	17256941	17257539	LOC_Os01g29399
chr1	17385764	17409572	LOC_Os01g29574
chr1	17545867	17546966	LOC_Os01g29840
chr1	17555570	17567346	LOC_Os01g29870
chr1	18074627	18080857	LOC_Os01g31360
chr1	18085716	18087605	LOC_Os01g31370
chr1	18250286	18251976	LOC_Os01g31570
chr1	18277583	18283651	LOC_Os01g31598
chr1	18330336	18331838	LOC_Os01g31690
chr1	18470930	18471404	LOC_Os01g31860
chr1	18471868	18482909	LOC_Os01g31870
chr1	18509051	18510734	LOC_Os01g31940
chr1	18512898	18513405	LOC_Os01g31950
chr1	18573503	18575481	LOC_Os01g32016
chr1	18576246	18578499	LOC_Os01g32028
chr1	18581762	18583285	LOC_Os04g16740
chr1	18592935	18595469	LOC_Os01g32090
chr1	18623392	18626526	LOC_Os01g32170
chr1	18637317	18652040	LOC_Os01g32184
chr1	18947922	18948948	LOC_Os01g32560
chr1	19015805	19016386	LOC_Os01g32650
chr1	19115340	19118300	LOC_Os01g32780
chr1	19123811	19127470	LOC_Os01g32800
chr1	19137987	19141519	LOC_Os01g32830
chr1	19145680	19148422	LOC_Os01g32840
chr1	19205646	19206269	LOC_Os01g32956
chr1	19212312	19220220	LOC_Os01g32964
chr1	19288056	19293027	LOC_Os01g33050
chr1	19430598	19436940	LOC_Os01g33142
chr1	19452669	19460144	LOC_Os01g33160
chr1	19512374	19513811	LOC_Os01g33300
chr1	19555874	19556745	LOC_Os01g33409
chr1	19852974	19856123	LOC_Os01g34010
chr1	19981785	19983532	LOC_Os01g34149
chr1	20063018	20063727	LOC_Os01g34320
chr1	20342640	20344922	LOC_Os01g34660
chr1	20367329	20371480	LOC_Os01g34700
chr1	20566367	20567026	LOC_Os01g34940
chr1	20645339	20648489	LOC_Os01g35040
chr1	20689345	20692121	LOC_Os01g35160
chr1	20872340	20875828	LOC_Os01g35590
chr1	20890558	20890963	LOC_Os01g36024
chr1	20910852	20913941	LOC_Os01g36070
chr1	21308768	21309580	LOC_Os01g36480
chr1	21425878	21426929	LOC_Os01g36690
chr1	21485062	21485618	LOC_Os01g36769
chr1	21486971	21487932	LOC_Os01g36778
chr1	21634044	21637186	LOC_Os01g36950
chr1	21666512	21671786	LOC_Os01g36984
chr1	21695252	21697792	LOC_Os08g26470
chr1	21834420	21835955	LOC_Os01g37510
chr1	21928267	21929879	LOC_Os01g37670
chr1	22071680	22076408	LOC_Os01g37910
chr1	22175594	22179844	LOC_Os01g38190
chr1	22192419	22196717	LOC_Os01g38218
chr1	22384086	22410976	LOC_Os01g38359
chr1	22501173	22507230	LOC_Os01g38530
chr1	22595615	22598625	LOC_Os01g38580
chr1	22644261	22644689	LOC_Os01g38614
chr1	22678263	22680116	LOC_Os01g38680
chr1	22816233	22824675	LOC_Os01g38910
chr1	22858128	22859136	LOC_Os01g38964
chr1	22869432	22872749	LOC_Os01g38980
chr1	22918372	22921150	LOC_Os01g39040
chr1	22989652	22995473	LOC_Os01g39134
chr1	23056124	23056946	LOC_Os01g39280
chr1	23102494	23106761	LOC_Os01g39330
chr1	23212784	23215414	LOC_Os01g39490
chr1	23287835	23288550	LOC_Os01g39590
chr1	23410106	23412101	LOC_Os01g39780
chr1	23517785	23520428	LOC_Os01g39970
chr1	23611758	23616511	LOC_Os01g40050
chr1	23624933	23627143	LOC_Os01g40070
chr1	23649718	23650056	LOC_Os12g31680
chr1	23656647	23662681	LOC_Os01g40094
chr1	23801549	23806403	LOC_Os01g40330
chr1	23832496	23833862	LOC_Os01g40380
chr1	23884847	23889152	LOC_Os01g40470
chr1	23955543	23957293	LOC_Os01g40580
chr1	23970322	23971197	LOC_Os01g40600
chr1	24045003	24047214	LOC_Os01g40680
chr1	24057072	24061851	LOC_Os01g40720
chr1	24296514	24296936	LOC_Os01g41180
chr1	24315930	24319734	LOC_Os01g41220
chr1	24352479	24353437	LOC_Os01g41300
chr1	24408836	24411080	LOC_Os01g41370
chr1	24473170	24474829	LOC_Os01g41450
chr1	24527352	24538053	LOC_Os01g41565
chr1	24621051	24621978	LOC_Os01g41740
chr1	24760025	24765478	LOC_Os01g41870
chr1	24773168	24777389	LOC_Os01g41880
chr1	24792731	24794806	LOC_Os01g41900
chr1	24878141	24879299	LOC_Os01g42000
chr1	24961938	24963592	LOC_Os01g42154
chr1	25004473	25015557	LOC_Os01g42260
chr1	25054937	25061167	LOC_Os01g42294
chr1	25115359	25117491	LOC_Os01g42340
chr1	25183524	25185947	LOC_Os01g42400
chr1	25187217	25195413	LOC_Os01g42410
chr1	25263773	25266762	LOC_Os01g42520
chr1	25380492	25384585	LOC_Os01g42700
chr1	25456180	25457254	LOC_Os01g42770
chr1	25503766	25507862	LOC_Os01g42830
chr1	25508014	25508529	LOC_Os01g42840
chr1	25525468	25529008	LOC_Os01g42880
chr1	25536428	25538269	LOC_Os01g42900
chr1	25703705	25706177	LOC_Os01g43090
chr1	25738492	25742472	LOC_Os01g43140
chr1	25756067	25759435	LOC_Os01g43160
chr1	25760610	25766151	LOC_Os01g43170
chr1	25839876	25841354	LOC_Os01g43270
chr1	25887227	25889457	LOC_Os01g43280
chr1	25906929	25912823	LOC_Os01g43330
chr1	25951619	25958695	LOC_Os01g43380
chr1	25978278	25982772	LOC_Os01g43410
chr1	25994885	25996372	LOC_Os01g43440
chr1	26012263	26020607	LOC_Os01g43460
chr1	26064262	26074897	LOC_Os01g43520
chr1	26143959	26148026	LOC_Os01g43620
chr1	26171578	26172202	LOC_Os01g43639
chr1	26176999	26179606	LOC_Os01g43650
chr1	26186626	26189121	LOC_Os01g43654
chr1	26203837	26208527	LOC_Os01g43690
chr1	26237300	26239507	LOC_Os01g43729
chr1	26258933	26263456	LOC_Os01g43774
chr1	26305537	26310878	LOC_Os01g43870
chr1	26316792	26318150	LOC_Os01g43890
chr1	26324346	26330622	LOC_Os01g43910
chr1	26372614	26374881	LOC_Os01g43940
chr1	26674716	26676265	LOC_Os01g44340
chr1	26759970	26763969	LOC_Os01g44980
chr1	26793480	26796177	LOC_Os01g45020
chr1	26963996	26966160	LOC_Os01g45304
chr1	26989913	26992466	LOC_Os01g45350
chr1	26996890	27000445	LOC_Os01g45370
chr1	27045189	27045843	LOC_Os01g45470
chr1	27105703	27110075	LOC_Os01g45550
chr1	27122047	27125540	LOC_Os01g45570
chr1	27170291	27171316	LOC_Os01g45700
chr1	27181340	27182483	LOC_Os01g45720
chr1	27183162	27185037	LOC_Os01g45730
chr1	27201070	27207851	LOC_Os01g45750
chr1	27231912	27232608	LOC_Os01g45780
chr1	27247792	27250399	LOC_Os01g45830
chr1	27251549	27253227	LOC_Os01g45840
chr1	27258563	27260383	LOC_Os01g45860
chr1	27271376	27271659	LOC_Os01g45870
chr1	27275312	27286458	LOC_Os01g45884
chr1	27289575	27291547	LOC_Os01g45900
chr1	27307228	27307806	LOC_Os01g45920
chr1	27312860	27313208	LOC_Os01g45940
chr1	27324781	27328761	LOC_Os01g45960
chr1	27382709	27384359	LOC_Os01g46030
chr1	27551610	27555865	LOC_Os01g46340
chr1	27556916	27561127	LOC_Os01g46350
chr1	27570847	27574002	LOC_Os01g46370
chr1	27605396	27606490	LOC_Os01g46420
chr1	27766554	27773994	LOC_Os01g46700
chr1	27826940	27832578	LOC_Os01g46760
chr1	27841235	27843098	LOC_Os01g46800
chr1	27879521	27881280	LOC_Os01g46860
chr1	27923387	27927056	LOC_Os01g46926
chr1	27927554	27931395	LOC_Os01g46932
chr1	27932991	27934382	LOC_Os01g46940
chr1	27942735	27948177	LOC_Os01g46970
chr1	28082353	28083814	LOC_Os01g47270
chr1	28153258	28157183	LOC_Os01g47400
chr1	28227187	28227420	LOC_Os01g47480
chr1	28244911	28247865	LOC_Os01g47520
chr1	28255567	28262598	LOC_Os01g47530
chr1	28280003	28284149	LOC_Os01g47560
chr1	28335478	28339536	LOC_Os01g47580
chr1	28355513	28357284	LOC_Os01g47630
chr1	28390403	28393693	LOC_Os01g47704
chr1	28401153	28404841	LOC_Os01g47710
chr1	28414074	28415150	LOC_Os01g47730
chr1	28538585	28541284	LOC_Os01g48000
chr1	28653107	28656559	LOC_Os01g48190
chr1	28676389	28682089	LOC_Os01g48210
chr1	28705907	28706586	LOC_Os01g48230
chr1	28782729	28783628	LOC_Os01g48360
chr1	28793893	28800764	LOC_Os01g48380
chr1	28814196	28816547	LOC_Os01g48420
chr1	28888162	28889310	LOC_Os01g48500
chr1	28927507	28928455	LOC_Os01g48550
chr1	28931859	28932226	LOC_Os01g48560
chr1	28986169	28992399	LOC_Os01g48650
chr1	28994518	28997316	LOC_Os01g48660
chr1	29088461	29091018	LOC_Os01g48770
chr1	29134184	29139938	LOC_Os01g48830
chr1	29146097	29147023	LOC_Os01g48844
chr1	29151403	29157950	LOC_Os01g48874
chr1	29190245	29192390	LOC_Os01g48940
chr1	29194336	29195075	LOC_Os01g48950
chr1	29216021	29220122	LOC_Os01g48970
chr1	29246883	29254019	LOC_Os01g49000
chr1	29405114	29406421	LOC_Os01g49230
chr1	29420416	29421694	LOC_Os01g49260
chr1	29439798	29442278	LOC_Os01g49290
chr1	29643484	29655872	LOC_Os01g49529
chr1	29661466	29662428	LOC_Os01g49560
chr1	29700129	29700464	LOC_Os01g49679
chr1	29732618	29733635	LOC_Os01g49710
chr1	29749258	29752365	LOC_Os01g49770
chr1	29819676	29821617	LOC_Os01g49890
chr1	29870851	29874490	LOC_Os01g49920
chr1	29884866	29899999	LOC_Os01g49940
chr1	29938294	29942106	LOC_Os01g50050
chr1	29983475	29988842	LOC_Os01g50120
chr1	30015937	30017588	LOC_Os01g50170
chr1	30022055	30024083	LOC_Os01g50200
chr1	30109842	30111222	LOC_Os01g50400
chr1	30114980	30116936	LOC_Os01g50410
chr1	30128254	30129876	LOC_Os01g50430
chr1	30164026	30165611	LOC_Os01g50480
chr1	30174163	30175875	LOC_Os01g50490
chr1	30200885	30206295	LOC_Os01g50580
chr1	30233849	30239358	LOC_Os01g50616
chr1	30258789	30262673	LOC_Os01g50680
chr1	30343002	30345393	LOC_Os01g50820
chr1	30345661	30349220	LOC_Os01g50830
chr1	30356709	30358050	LOC_Os01g50840
chr1	30385936	30386610	LOC_Os01g50900
chr1	30471674	30476781	LOC_Os01g51040
chr1	30502665	30506177	LOC_Os01g51120
chr1	30512942	30516024	LOC_Os01g51140
chr1	30545885	30550752	LOC_Os01g51190
chr1	30607250	30616672	LOC_Os01g51290
chr1	30658550	30664224	LOC_Os01g51380
chr1	30685561	30692442	LOC_Os01g51410
chr1	30695430	30698978	LOC_Os01g51420
chr1	30699264	30702301	LOC_Os01g51430
chr1	30718423	30719634	LOC_Os01g51490
chr1	30745154	30749021	LOC_Os01g51550
chr1	30754170	30755637	LOC_Os01g51570
chr1	30883602	30889925	LOC_Os01g51746
chr1	30895139	30904221	LOC_Os01g51754
chr1	30914455	30917562	LOC_Os01g51790
chr1	30943484	30946759	LOC_Os01g51850
chr1	30956084	30957528	LOC_Os01g51880
chr1	31100238	31103228	LOC_Os01g51980
chr1	31149944	31153954	LOC_Os01g52050
chr1	31235932	31238148	LOC_Os01g52180
chr1	31243549	31246401	LOC_Os01g52214
chr1	31265132	31266420	LOC_Os01g52260
chr1	31281513	31283415	LOC_Os01g52290
chr1	31327156	31331698	LOC_Os01g52400
chr1	31341346	31343300	LOC_Os01g52410
chr1	31364399	31367172	LOC_Os01g52470
chr1	31385272	31391013	LOC_Os01g52500
chr1	31392749	31398657	LOC_Os01g52514
chr1	31445846	31446959	LOC_Os01g52570
chr1	31494688	31495660	LOC_Os01g52650
chr1	31518331	31518891	LOC_Os01g52670
chr1	31554472	31558713	LOC_Os01g52710
chr1	31566042	31566814	LOC_Os01g52730
chr1	31585762	31592879	LOC_Os01g52750
chr1	31635342	31635716	LOC_Os01g52820
chr1	31636387	31637234	LOC_Os01g52830
chr1	31642170	31650783	LOC_Os01g52864
chr1	31654098	31655462	LOC_Os01g52880
chr1	31674402	31679026	LOC_Os01g52920
chr1	31681910	31683497	LOC_Os01g52970
chr1	31723090	31725410	LOC_Os01g53060
chr1	31725713	31732105	LOC_Os01g53070
chr1	31813993	31815263	LOC_Os01g53220
chr1	31883123	31885099	LOC_Os01g53350
chr1	31894676	31896353	LOC_Os01g53370
chr1	31903387	31905359	LOC_Os01g53390
chr1	31921045	31933326	LOC_Os01g53430
chr1	31954698	31960103	LOC_Os01g53520
chr1	31984319	31984945	LOC_Os01g53590
chr1	31986665	31990966	LOC_Os01g53600
chr1	32058114	32065339	LOC_Os01g53700
chr1	32075614	32078914	LOC_Os01g53710
chr1	32086236	32093907	LOC_Os01g53720
chr1	32139003	32143396	LOC_Os01g53810
chr1	32167652	32170944	LOC_Os01g53860
chr1	32181445	32185733	LOC_Os01g53880
chr1	32190131	32192078	LOC_Os01g53890
chr1	32259177	32261996	LOC_Os01g53990
chr1	32274283	32278766	LOC_Os01g54010
chr1	32279165	32285324	LOC_Os01g54020
chr1	32290222	32297631	LOC_Os01g54040
chr1	32334803	32346955	LOC_Os01g54119
chr1	32348406	32351291	LOC_Os01g54140
chr1	32363683	32365821	LOC_Os01g54180
chr1	32386611	32387403	LOC_Os01g54230
chr1	32416681	32420191	LOC_Os01g54269
chr1	32459293	32461562	LOC_Os01g54340
chr1	32467833	32470195	LOC_Os01g54360
chr1	32473402	32474994	LOC_Os01g54380
chr1	32507345	32509010	LOC_Os01g54440
chr1	32518580	32520259	LOC_Os01g54470
chr1	32560963	32565094	LOC_Os01g54560
chr1	32600316	32603324	LOC_Os01g54600
chr1	32641222	32645613	LOC_Os01g54670
chr1	32652360	32661872	LOC_Os01g54699
chr1	32699013	32702191	LOC_Os01g54810
chr1	32723307	32725459	LOC_Os01g54850
chr1	32742585	32749167	LOC_Os01g54900
chr1	32772804	32778287	LOC_Os01g54940
chr1	32786564	32788621	LOC_Os01g54980
chr1	32801836	32803760	LOC_Os01g55000
chr1	32808452	32811317	LOC_Os01g55020
chr1	32824134	32829103	LOC_Os01g55050
chr1	32891630	32892346	LOC_Os01g55110
chr1	32944987	32945529	LOC_Os01g55210
chr1	33044972	33046079	LOC_Os01g55340
chr1	33077288	33083962	LOC_Os01g55360
chr1	33260044	33262196	LOC_Os01g55520
chr1	33279634	33283237	LOC_Os01g55549
chr1	33283739	33286769	LOC_Os01g55560
chr1	33350448	33351041	LOC_Os01g55710
chr1	33407039	33415651	LOC_Os01g55780
chr1	33416475	33419978	LOC_Os01g55799
chr1	33422300	33423625	LOC_Os01g55820
chr1	33466053	33469944	LOC_Os01g55900
chr1	33494656	33497174	LOC_Os01g55960
chr1	33523770	33524445	LOC_Os01g56030
chr1	33530993	33533403	LOC_Os01g56040
chr1	33540709	33542550	LOC_Os01g56070
chr1	33599188	33602986	LOC_Os01g56150
chr1	33608083	33611262	LOC_Os01g56180
chr1	33765904	33767148	LOC_Os01g56420
chr1	33827909	33832967	LOC_Os01g56520
chr1	33948288	33949003	LOC_Os01g56680
chr1	33954485	33956401	LOC_Os01g56690
chr1	33982615	33988514	LOC_Os01g56764
chr1	33989915	33995616	LOC_Os01g56780
chr1	34097627	34100156	LOC_Os01g56900
chr1	34105261	34114243	LOC_Os01g56910
chr1	34122952	34128867	LOC_Os01g56930
chr1	34185942	34192449	LOC_Os01g57066
chr1	34194589	34206893	LOC_Os01g57073
chr1	34367702	34371989	LOC_Os01g57370
chr1	34408642	34411999	LOC_Os01g57460
chr1	34458973	34467192	LOC_Os01g57560
chr1	34607347	34609401	LOC_Os01g57730
chr1	34736118	34740274	LOC_Os01g57854
chr1	34800633	34809164	LOC_Os01g58100
chr1	34813148	34820405	LOC_Os01g58114
chr1	34822341	34823076	LOC_Os01g58130
chr1	34833422	34834945	LOC_Os01g58150
chr1	34848576	34850907	LOC_Os01g58220
chr1	34855349	34859005	LOC_Os01g58240
chr1	34882620	34884118	LOC_Os01g58300
chr1	34893740	34894603	LOC_Os01g58332
chr1	34900330	34902243	LOC_Os01g58350
chr1	34934110	34936364	LOC_Os01g58410
chr1	34953421	34954088	LOC_Os01g58430
chr1	34964458	34965982	LOC_Os01g58440
chr1	34979384	34979992	LOC_Os01g58459
chr1	34993056	34995441	LOC_Os01g58470
chr1	35002155	35004395	LOC_Os01g58500
chr1	35009454	35018212	LOC_Os01g58530
chr1	35026340	35029453	LOC_Os01g58550
chr1	35062297	35063999	LOC_Os01g58620
chr1	35069443	35076951	LOC_Os01g58640
chr1	35128312	35132389	LOC_Os01g58740
chr1	35156417	35158634	LOC_Os01g58780
chr1	35186960	35188632	LOC_Os01g58870
chr1	35202442	35204509	LOC_Os01g58890
chr1	35242501	35244457	LOC_Os01g58970
chr1	35276043	35277841	LOC_Os01g59000
chr1	35290232	35292050	LOC_Os01g59020
chr1	35317302	35319139	LOC_Os01g59050
chr1	35338832	35341839	LOC_Os01g59120
chr1	35352444	35355119	LOC_Os01g59140
chr1	35431891	35432786	LOC_Os01g59257
chr1	35556102	35560355	LOC_Os01g59440
chr1	35636888	35638253	LOC_Os01g59539
chr1	35745925	35747852	LOC_Os01g59690
chr1	35800914	35808095	LOC_Os01g59819
chr1	35841825	35844109	LOC_Os01g59890
chr1	35864094	35864531	LOC_Os01g59940
chr1	35866353	35870319	LOC_Os01g59950
chr1	35880351	35882140	LOC_Os01g59970
chr1	35888303	35891350	LOC_Os01g59990
chr1	35954116	35955983	LOC_Os01g60080
chr1	35997000	35997695	LOC_Os01g60130
chr1	35998729	36001600	LOC_Os01g60140
chr1	36043796	36046643	LOC_Os01g60250
chr1	36119208	36133515	LOC_Os01g60360
chr1	36161674	36163964	LOC_Os01g60430
chr1	36325300	36326091	LOC_Os01g60710
chr1	36330783	36332977	LOC_Os01g60730
chr1	36348450	36349596	LOC_Os01g60760
chr1	36355338	36357477	LOC_Os01g60770
chr1	36363772	36365919	LOC_Os01g60790
chr1	36430321	36432523	LOC_Os01g60900
chr1	36441780	36442456	LOC_Os01g60914
chr1	36455148	36456184	LOC_Os01g60940
chr1	36507640	36513768	LOC_Os01g61044
chr1	36514747	36517675	LOC_Os01g61060
chr1	36531293	36533912	LOC_Os01g61080
chr1	36581146	36583853	LOC_Os01g61160
chr1	36587538	36590079	LOC_Os01g61180
chr1	36609238	36611287	LOC_Os01g61230
chr1	36615209	36620094	LOC_Os01g61250
chr1	36642693	36644876	LOC_Os01g61320
chr1	36675718	36678976	LOC_Os01g61400
chr1	36683718	36687850	LOC_Os01g61420
chr1	36713936	36720079	LOC_Os01g61460
chr1	36773056	36775301	LOC_Os01g61510
chr1	36857847	36863056	LOC_Os01g61640
chr1	36857925	36859922	LOC_Os01g61630
chr1	36868509	36872020	LOC_Os01g61670
chr1	36895679	36899684	LOC_Os01g61720
chr1	36906548	36906919	LOC_Os01g61750
chr1	36998014	37002071	LOC_Os01g61880
chr1	37011683	37013489	LOC_Os01g61900
chr1	37069588	37070852	LOC_Os01g61980
chr1	37073392	37077119	LOC_Os01g61990
chr1	37097272	37097894	LOC_Os01g62050
chr1	37159649	37161349	LOC_Os01g62113
chr1	37198706	37199695	LOC_Os01g62180
chr1	37244326	37247720	LOC_Os01g62290
chr1	37248591	37251024	LOC_Os01g62300
chr1	37261983	37263962	LOC_Os01g62310
chr1	37301751	37304165	LOC_Os01g62360
chr1	37312704	37314984	LOC_Os01g62370
chr1	37317579	37322147	LOC_Os01g62380
chr1	37366019	37366660	LOC_Os01g62444
chr1	37453730	37456733	LOC_Os01g62584
chr1	37459951	37462594	LOC_Os01g62600
chr1	37480779	37485291	LOC_Os01g62620
chr1	37490356	37492525	LOC_Os01g62630
chr1	37496638	37497901	LOC_Os01g62640
chr1	37531545	37532296	LOC_Os01g62690
chr1	37574702	37577226	LOC_Os01g62760
chr1	37577957	37578343	LOC_Os01g62770
chr1	37703320	37703934	LOC_Os01g62945
chr1	37720766	37724352	LOC_Os01g62970
chr1	37741196	37742084	LOC_Os01g63010
chr1	37805096	37809708	LOC_Os01g63190
chr1	37810813	37815742	LOC_Os01g63193
chr1	37822401	37825248	LOC_Os01g63200
chr1	37834845	37835792	LOC_Os01g63210
chr1	37836165	37841801	LOC_Os01g63220
chr1	37838415	37842904	LOC_Os01g63230
chr1	37943347	37945070	LOC_Os01g63410
chr1	37945293	37947512	LOC_Os01g63414
chr1	37954575	37958349	LOC_Os01g63420
chr1	37964298	37964803	LOC_Os01g63444
chr1	38006288	38008313	LOC_Os01g63480
chr1	38041308	38049362	LOC_Os01g63580
chr1	38094694	38096837	LOC_Os01g63690
chr1	38112391	38116538	LOC_Os01g63710
chr1	38159732	38166183	LOC_Os01g63770
chr1	38229859	38233049	LOC_Os01g63880
chr1	38256984	38257818	LOC_Os01g63920
chr1	38260246	38262039	LOC_Os01g63930
chr1	38330608	38333852	LOC_Os01g64000
chr1	38391633	38392901	LOC_Os01g64110
chr1	38397767	38399035	LOC_Os01g64130
chr1	38400673	38401603	LOC_Os01g64140
chr1	38407416	38412496	LOC_Os01g64170
chr1	38416746	38418120	LOC_Os01g64190
chr1	38434207	38435218	LOC_Os01g64230
chr1	38445493	38449347	LOC_Os01g64262
chr1	38528232	38529607	LOC_Os01g64360
chr1	38568194	38569256	LOC_Os01g64440
chr1	38581221	38581954	LOC_Os01g64480
chr1	38605878	38610124	LOC_Os01g64520
chr1	38618191	38619612	LOC_Os01g64540
chr1	38639126	38640088	LOC_Os01g64590
chr1	38673292	38676879	LOC_Os01g64630
chr1	38686105	38688559	LOC_Os01g64670
chr1	38728331	38728810	LOC_Os01g64744
chr1	38740379	38742942	LOC_Os01g64760
chr1	38813692	38815662	LOC_Os01g64840
chr1	38823547	38826301	LOC_Os01g64860
chr1	38827243	38833192	LOC_Os01g64870
chr1	38854159	38856078	LOC_Os01g64910
chr1	38865623	38868636	LOC_Os01g64960
chr1	38904963	38907325	LOC_Os01g65000
chr1	38909153	38912409	LOC_Os01g65010
chr1	38915308	38918264	LOC_Os01g65036
chr1	38930164	38931906	LOC_Os01g65060
chr1	38933021	38941250	LOC_Os01g65070
chr1	38970771	38972630	LOC_Os01g65120
chr1	38983063	38985102	LOC_Os01g65140
chr1	39000314	39004447	LOC_Os01g65190
chr1	39086682	39094633	LOC_Os01g65330
chr1	39155253	39157219	LOC_Os01g65420
chr1	39204717	39208382	LOC_Os01g65500
chr1	39218078	39222186	LOC_Os01g65530
chr1	39293185	39299267	LOC_Os01g65610
chr1	39337286	39341660	LOC_Os01g65670
chr1	39342905	39346522	LOC_Os01g65680
chr1	39348356	39349597	LOC_Os01g65690
chr1	39355859	39356552	LOC_Os01g65700
chr1	39412781	39417558	LOC_Os01g65790
chr1	39418492	39422957	LOC_Os01g65800
chr1	39451667	39452458	LOC_Os01g65870
chr1	39467785	39471537	LOC_Os01g65900
chr1	39477943	39479635	LOC_Os01g65904
chr1	39496466	39497271	LOC_Os01g65970
chr1	39501761	39502534	LOC_Os01g65980
chr1	39521875	39524754	LOC_Os01g66010
chr1	39535707	39540665	LOC_Os01g66040
chr1	39541200	39547711	LOC_Os01g66050
chr1	39583734	39586857	LOC_Os01g66100
chr1	39600398	39602684	LOC_Os01g66120
chr1	39610771	39614692	LOC_Os01g66130
chr1	39614688	39626258	LOC_Os01g66140
chr1	39658019	39660815	LOC_Os01g66180
chr1	39669316	39675018	LOC_Os01g66200
chr1	39683756	39686552	LOC_Os01g66230
chr1	39692770	39695251	LOC_Os01g66250
chr1	39695878	39696945	LOC_Os01g66260
chr1	39735490	39741193	LOC_Os01g66330
chr1	39749660	39755330	LOC_Os01g66350
chr1	39862661	39866818	LOC_Os01g66560
chr1	39871339	39873407	LOC_Os01g66580
chr1	39900827	39904789	LOC_Os01g66610
chr1	39908013	39908417	LOC_Os01g66620
chr1	39917459	39920524	LOC_Os01g66640
chr1	39967941	39972237	LOC_Os01g66730
chr1	40085234	40088086	LOC_Os01g66890
chr1	40145092	40147043	LOC_Os01g67010
chr1	40159232	40163696	LOC_Os01g67054
chr1	40306889	40310399	LOC_Os01g67320
chr1	40448365	40453145	LOC_Os01g67480
chr1	40557634	40561064	LOC_Os01g67630
chr1	40608550	40610567	LOC_Os01g67730
chr1	40652092	40654397	LOC_Os01g67820
chr1	40737846	40743220	LOC_Os01g67960
chr1	40809414	40812962	LOC_Os01g68060
chr1	40853280	40857158	LOC_Os01g68130
chr1	40923698	40924492	LOC_Os01g68300
chr1	40929628	40933495	LOC_Os01g68314
chr1	41025851	41026735	LOC_Os01g68412
chr1	41054319	41063425	LOC_Os01g68470
chr1	41066108	41067970	LOC_Os01g68480
chr1	41067583	41070556	LOC_Os01g68490
chr1	41097057	41098989	LOC_Os01g68545
chr1	41110911	41112033	LOC_Os01g68589
chr1	41219611	41223074	LOC_Os01g68770
chr1	41325016	41327128	LOC_Os01g68940
chr1	41327275	41329741	LOC_Os01g68950
chr1	41359346	41365210	LOC_Os01g69030
chr1	41411527	41416061	LOC_Os01g69090
chr1	41459900	41462141	LOC_Os01g69174
chr1	41629531	41630593	LOC_Os01g69870
chr1	41710617	41713075	LOC_Os01g69950
chr1	41719765	41724550	LOC_Os01g69970
chr1	41811144	41824720	LOC_Os01g70060
chr1	41825080	41830635	LOC_Os01g70080
chr1	41874589	41877398	LOC_Os01g70160
chr1	41882759	41886779	LOC_Os01g70180
chr1	41941249	41944085	LOC_Os01g70250
chr1	41961941	41968354	LOC_Os01g70270
chr1	41973803	41974946	LOC_Os01g70290
chr1	42085233	42086823	LOC_Os01g70470
chr1	42228234	42228871	LOC_Os04g33250
chr1	42266551	42268759	LOC_Os01g70700
chr1	42314848	42319412	LOC_Os01g70780
chr1	42321347	42322864	LOC_Os01g70790
chr1	42459651	42465124	LOC_Os01g71050
chr1	42520583	42522162	LOC_Os01g71130
chr1	42541511	42544261	LOC_Os01g71180
chr1	42577454	42584436	LOC_Os01g71240
chr1	42608696	42630039	LOC_Os01g71300
chr1	42702394	42703356	LOC_Os01g71330
chr1	42807426	42812375	LOC_Os01g71770
chr1	42840352	42842145	LOC_Os01g71810
chr1	42861588	42864074	LOC_Os01g71860
chr1	42884977	42887415	LOC_Os01g71970
chr1	42986715	42987504	LOC_Os01g72130
chr1	42999146	43000347	LOC_Os01g72170
chr1	43045132	43046781	LOC_Os01g72270
chr1	43116551	43119833	LOC_Os01g72360
chr1	43127325	43130691	LOC_Os01g72380
chr1	43182218	43184768	LOC_Os01g72490
chr1	43208302	43212980	LOC_Os01g72520
chr1	43226059	43230273	LOC_Os01g72560
chr1	43300353	43300923	LOC_Os01g72660
chr1	43323198	43326847	LOC_Os01g72700
chr1	43329459	43333242	LOC_Os01g72710
chr1	43338180	43339507	LOC_Os01g72720
chr1	43351127	43354077	LOC_Os01g72740
chr1	43368740	43371894	LOC_Os01g72790
chr1	43464824	43468301	LOC_Os01g72970
chr1	43502190	43505426	LOC_Os01g73017
chr1	43551700	43554916	LOC_Os01g73120
chr1	43567748	43570963	LOC_Os01g73170
chr1	43579811	43581207	LOC_Os01g73200
chr1	43627280	43631992	LOC_Os01g73310
chr1	43660606	43670347	LOC_Os01g73410
chr1	43740929	43744293	LOC_Os01g73560
chr1	43828979	43834479	LOC_Os01g73700
chr1	43977822	43982445	LOC_Os01g73970
chr1	44121515	44131357	LOC_Os01g74310
chr1	44151563	44153054	LOC_Os01g74370
chr1	44250860	44252791	LOC_Os08g06000
chr1	44268897	44270221	LOC_Os01g74570
chr1	44279645	44282206	LOC_Os01g74600
chr1	44300354	44301205	LOC_Os01g74620
chr1	44313874	44320796	LOC_Os01g74650
chr1	44325163	44328034	LOC_Os01g74660
chr2	41119	48027	LOC_Os02g01070
chr2	49600	50664	LOC_Os02g01080
chr2	66149	71615	LOC_Os02g01110
chr2	86781	89975	LOC_Os02g01150
chr2	183191	184932	LOC_Os02g01340
chr2	187022	191653	LOC_Os02g01350
chr2	218244	220570	LOC_Os02g01380
chr2	253745	260356	LOC_Os02g01490
chr2	269438	272261	LOC_Os02g01510
chr2	296042	298553	LOC_Os02g01560
chr2	311266	315054	LOC_Os02g01590
chr2	320209	322520	LOC_Os02g01610
chr2	361460	362098	LOC_Os02g01765
chr2	398847	400406	LOC_Os02g01830
chr2	435027	438574	LOC_Os02g01930
chr2	442850	451279	LOC_Os02g01940
chr2	507027	524272	LOC_Os02g02050
chr2	551704	554054	LOC_Os02g02130
chr2	585090	587068	LOC_Os02g02190
chr2	629227	631476	LOC_Os02g02275
chr2	728173	730862	LOC_Os02g02400
chr2	756920	763075	LOC_Os02g02424
chr2	795080	798987	LOC_Os02g02490
chr2	801232	805160	LOC_Os02g02500
chr2	805458	806498	LOC_Os02g02510
chr2	847950	851020	LOC_Os02g02590
chr2	927714	930205	LOC_Os02g02700
chr2	943649	948309	LOC_Os02g02730
chr2	950872	953720	LOC_Os02g02740
chr2	962484	964361	LOC_Os02g02770
chr2	1015097	1016994	LOC_Os02g02870
chr2	1028767	1029951	LOC_Os02g02890
chr2	1067429	1069303	LOC_Os02g02950
chr2	1078778	1086347	LOC_Os02g02980
chr2	1105987	1109753	LOC_Os02g03040
chr2	1116527	1118695	LOC_Os04g03910
chr2	1132023	1135445	LOC_Os02g03079
chr2	1214906	1217048	LOC_Os02g03250
chr2	1217530	1222584	LOC_Os02g03260
chr2	1259858	1264042	LOC_Os02g03340
chr2	1346124	1349880	LOC_Os02g03530
chr2	1370141	1374356	LOC_Os02g03580
chr2	1516625	1517711	LOC_Os02g03810
chr2	1578962	1580547	LOC_Os02g03910
chr2	1634599	1635783	LOC_Os02g03980
chr2	1731220	1734019	LOC_Os02g04160
chr2	1818077	1820179	LOC_Os02g04320
chr2	1843751	1844686	LOC_Os02g04369
chr2	1852139	1853109	LOC_Os02g04390
chr2	1862412	1864455	LOC_Os02g04420
chr2	1956461	1959212	LOC_Os02g04570
chr2	2020240	2025632	LOC_Os02g04680
chr2	2065736	2074025	LOC_Os02g04710
chr2	2107050	2115244	LOC_Os02g04750
chr2	2169267	2178081	LOC_Os02g04840
chr2	2207317	2208285	LOC_Os02g04919
chr2	2297210	2298253	LOC_Os02g05000
chr2	2304284	2310355	LOC_Os02g05030
chr2	2496616	2501284	LOC_Os02g05320
chr2	2502554	2506582	LOC_Os02g05329
chr2	2747830	2754126	LOC_Os02g05744
chr2	2828021	2842787	LOC_Os02g05880
chr2	2868360	2872121	LOC_Os02g05930
chr2	2887344	2890490	LOC_Os02g05960
chr2	2957902	2960300	LOC_Os02g06160
chr2	3043200	3047481	LOC_Os02g06340
chr2	3083702	3084805	LOC_Os02g06420
chr2	3088897	3093157	LOC_Os02g06430
chr2	3112978	3125280	LOC_Os02g06499
chr2	3152056	3154432	LOC_Os02g06530
chr2	3236855	3239579	LOC_Os02g06610
chr2	3255106	3257909	LOC_Os02g06640
chr2	3272689	3273997	LOC_Os02g06694
chr2	3274447	3276559	LOC_Os02g06700
chr2	3468521	3469258	LOC_Os02g07014
chr2	3502943	3505978	LOC_Os02g07060
chr2	3553361	3554189	LOC_Os02g07130
chr2	3604427	3609032	LOC_Os02g07250
chr2	3855212	3861779	LOC_Os02g07680
chr2	3876028	3880081	LOC_Os02g07720
chr2	4000582	4002081	LOC_Os02g07930
chr2	4008057	4011296	LOC_Os02g07944
chr2	4016334	4026438	LOC_Os02g07960
chr2	4133811	4139275	LOC_Os02g08100
chr2	4167774	4170016	LOC_Os02g08150
chr2	4173513	4176853	LOC_Os02g08160
chr2	4187417	4191050	LOC_Os02g08190
chr2	4240592	4244504	LOC_Os02g08260
chr2	4284167	4286285	LOC_Os02g08330
chr2	4295583	4304157	LOC_Os02g08360
chr2	4409653	4411799	LOC_Os02g08440
chr2	4506976	4512253	LOC_Os02g08540
chr2	4565360	4573705	LOC_Os02g09130
chr2	4621826	4632095	LOC_Os02g09220
chr2	4667245	4669427	LOC_Os02g09250
chr2	4723115	4732880	LOC_Os02g09359
chr2	4736169	4738336	LOC_Os02g09380
chr2	4775110	4778468	LOC_Os02g09470
chr2	4783342	4784904	LOC_Os02g09480
chr2	4836084	4839318	LOC_Os02g09580
chr2	4886584	4886796	LOC_Os03g24740
chr2	4887167	4887481	LOC_Os02g09690
chr2	4891512	4901141	LOC_Os02g09720
chr2	4932205	4933674	LOC_Os02g09750
chr2	4969172	4971731	LOC_Os02g09820
chr2	5100401	5101905	LOC_Os02g10010
chr2	5131285	5135352	LOC_Os02g10060
chr2	5390603	5393632	LOC_Os02g10380
chr2	5500487	5502968	LOC_Os02g10570
chr2	5515511	5516815	LOC_Os02g10604
chr2	5557900	5560549	LOC_Os02g10670
chr2	5568782	5572066	LOC_Os02g10700
chr2	5580068	5581113	LOC_Os02g10710
chr2	5610895	5626035	LOC_Os02g10750
chr2	5663977	5686443	LOC_Os02g10790
chr2	5701586	5702673	LOC_Os02g10830
chr2	5767017	5767367	LOC_Os02g10930
chr2	5786711	5795143	LOC_Os02g10970
chr2	5822967	5825847	LOC_Os02g11020
chr2	5889958	5892887	LOC_Os02g11070
chr2	5924123	5927641	LOC_Os02g11130
chr2	5951420	5953530	LOC_Os02g11680
chr2	5966961	5967921	LOC_Os02g11705
chr2	6021721	6028133	LOC_Os02g11760
chr2	6035820	6042337	LOC_Os02g11780
chr2	6045678	6048288	LOC_Os02g11790
chr2	6077491	6100722	LOC_Os02g11830
chr2	6105057	6105860	LOC_Os02g11850
chr2	6171962	6176482	LOC_Os02g11990
chr2	6373908	6381616	LOC_Os02g12360
chr2	6461279	6471698	LOC_Os02g12480
chr2	6625088	6627681	LOC_Os02g12654
chr2	6626840	6631046	LOC_Os02g12660
chr2	6645642	6647123	LOC_Os02g12680
chr2	6695547	6698245	LOC_Os02g12760
chr2	6702699	6704503	LOC_Os02g12780
chr2	6760656	6766269	LOC_Os02g12820
chr2	6943029	6943832	LOC_Os02g13090
chr2	6951773	6954977	LOC_Os02g13100
chr2	7051744	7053321	LOC_Os02g13260
chr2	7148970	7156364	LOC_Os02g13360
chr2	7162612	7169207	LOC_Os02g13400
chr2	7221540	7225393	LOC_Os02g13440
chr2	7320512	7324657	LOC_Os02g13510
chr2	7358764	7360715	LOC_Os02g13530
chr2	7372650	7378077	LOC_Os02g13560
chr2	7503796	7504233	LOC_Os02g13740
chr2	7571666	7573009	LOC_Os02g13800
chr2	7574468	7578555	LOC_Os02g13810
chr2	7684960	7693724	LOC_Os02g13914
chr2	7721531	7727075	LOC_Os02g13950
chr2	7795583	7806359	LOC_Os02g14059
chr2	7962369	7969608	LOC_Os02g14290
chr2	8253748	8255159	LOC_Os02g14460
chr2	8270183	8273444	LOC_Os02g14480
chr2	8299919	8312185	LOC_Os02g14530
chr2	8403599	8405665	LOC_Os02g14700
chr2	8489061	8491917	LOC_Os02g14780
chr2	8497068	8498527	LOC_Os02g14790
chr2	8533428	8535384	LOC_Os02g14830
chr2	8553765	8554070	LOC_Os02g14855
chr2	8560506	8562447	LOC_Os02g14870
chr2	8639731	8641404	LOC_Os02g14970
chr2	8649352	8649935	LOC_Os02g14994
chr2	8850099	8854430	LOC_Os02g15310
chr2	8886612	8891494	LOC_Os02g15360
chr2	8912998	8927310	LOC_Os02g15420
chr2	9355972	9360986	LOC_Os02g15880
chr2	9383372	9388097	LOC_Os02g15920
chr2	9458090	9463483	LOC_Os02g16000
chr2	9471528	9475459	LOC_Os02g16030
chr2	9607410	9612938	LOC_Os02g16550
chr2	9646301	9649253	LOC_Os02g16620
chr2	9672366	9680548	LOC_Os02g16670
chr2	9986986	9988051	LOC_Os02g17170
chr2	10017028	10018137	LOC_Os02g17210
chr2	10035843	10037891	LOC_Os02g17240
chr2	10093325	10099700	LOC_Os02g17304
chr2	10151303	10160082	LOC_Os02g17390
chr2	10160364	10163377	LOC_Os02g17400
chr2	10213242	10220155	LOC_Os02g17500
chr2	10220219	10226719	LOC_Os02g17520
chr2	10226721	10233699	LOC_Os02g17534
chr2	10288177	10300547	LOC_Os02g17650
chr2	10342912	10348513	LOC_Os02g17700
chr2	10462642	10464052	LOC_Os02g17862
chr2	10554710	10558385	LOC_Os02g17990
chr2	10837503	10839004	LOC_Os02g18380
chr2	10856762	10858571	LOC_Os02g18410
chr2	10921509	10922981	LOC_Os02g18460
chr2	10957738	10973659	LOC_Os02g18504
chr2	11101522	11106002	LOC_Os02g18690
chr2	11165006	11172404	LOC_Os02g18810
chr2	11381998	11384656	LOC_Os02g19170
chr2	11449711	11450730	LOC_Os08g06220
chr2	11524185	11531726	LOC_Os02g19330
chr2	11583606	11586133	LOC_Os02g19450
chr2	11689546	11692224	LOC_Os02g19574
chr2	11800511	11802683	LOC_Os02g19680
chr2	11803191	11805558	LOC_Os02g19690
chr2	11840149	11843648	LOC_Os02g19750
chr2	11856801	11857917	LOC_Os02g19770
chr2	11884561	11888078	LOC_Os02g19820
chr2	12017764	12018129	LOC_Os02g19911
chr2	12022275	12027588	LOC_Os03g53090
chr2	12152876	12160082	LOC_Os02g20140
chr2	12165592	12166347	LOC_Os02g20150
chr2	12282798	12289603	LOC_Os02g20380
chr2	12347873	12351734	LOC_Os02g20430
chr2	12369720	12372986	LOC_Os02g20490
chr2	12486342	12488902	LOC_Os02g20700
chr2	12644793	12656724	LOC_Os02g20880
chr2	12846020	12850597	LOC_Os02g21110
chr2	12915747	12917512	LOC_Os02g21220
chr2	13065594	13069305	LOC_Os02g21460
chr2	13353205	13354853	LOC_Os02g21700
chr2	13487873	13490009	LOC_Os02g21810
chr2	13547614	13550604	LOC_Os02g21870
chr2	13583628	13585805	LOC_Os02g21920
chr2	13640522	13642745	LOC_Os02g22020
chr2	13661690	13668851	LOC_Os02g22060
chr2	13676776	13680394	LOC_Os02g22084
chr2	13695507	13702801	LOC_Os02g22100
chr2	13712062	13714794	LOC_Os02g22130
chr2	13736121	13739154	LOC_Os02g22160
chr2	13996179	13996622	LOC_Os04g11840
chr2	14082030	14084853	LOC_Os02g22650
chr2	14170868	14171295	LOC_Os02g22770
chr2	14176092	14181276	LOC_Os02g22780
chr2	14217881	14219359	LOC_Os02g22820
chr2	14341177	14348702	LOC_Os02g23890
chr2	14368947	14371665	LOC_Os02g23944
chr2	14509832	14510383	LOC_Os02g24111
chr2	14532262	14542053	LOC_Os02g24134
chr2	14931047	14933222	LOC_Os02g24579
chr2	14969235	14969874	LOC_Os02g24618
chr2	15108983	15109576	LOC_Os02g24740
chr2	15352413	15354578	LOC_Os02g25080
chr2	15858125	15859730	LOC_Os02g25600
chr2	15863573	15864354	LOC_Os02g25610
chr2	15873027	15876890	LOC_Os02g25624
chr2	15878140	15880095	LOC_Os02g25630
chr2	16016451	16017490	LOC_Os02g25780
chr2	16059776	16060591	LOC_Os02g25830
chr2	16079304	16098042	LOC_Os02g25870
chr2	16541105	16541473	LOC_Os02g26210
chr2	16618864	16628998	LOC_Os02g26324
chr2	16666248	16667288	LOC_Os02g26430
chr2	16745928	16748076	LOC_Os02g26570
chr2	16752672	16755895	LOC_Os02g26600
chr2	16796910	16798361	LOC_Os02g26670
chr2	16870152	16871538	LOC_Os02g26720
chr2	16896013	16898032	LOC_Os02g26810
chr2	16972491	16975687	LOC_Os02g26890
chr2	16993847	16998535	LOC_Os02g26940
chr2	17153924	17155243	LOC_Os02g27140
chr2	17501273	17501692	LOC_Os02g27610
chr2	17619938	17626083	LOC_Os02g27820
chr2	17651157	17655113	LOC_Os02g27880
chr2	17727400	17729465	LOC_Os02g28030
chr2	17766186	17767936	LOC_Os02g28086
chr2	17771920	17773346	LOC_Os02g28110
chr2	17792755	17793875	LOC_Os02g28140
chr2	17806034	17808056	LOC_Os02g28170
chr2	17817898	17819939	LOC_Os02g28200
chr2	17840922	17841435	LOC_Os02g28290
chr2	17875746	17877468	LOC_Os02g28340
chr2	18324455	18326581	LOC_Os02g28900
chr2	18380088	18381839	LOC_Os02g28970
chr2	18385957	18390464	LOC_Os02g28980
chr2	18510073	18523499	LOC_Os02g29160
chr2	18582878	18587476	LOC_Os02g29220
chr2	18616765	18620070	LOC_Os02g29340
chr2	18635333	18644094	LOC_Os02g29380
chr2	18651485	18651877	LOC_Os02g29394
chr2	18657239	18658592	LOC_Os02g29419
chr2	18715060	18715467	LOC_Os02g29520
chr2	19479573	19487007	LOC_Os02g30072
chr2	19511768	19520873	LOC_Os02g30110
chr2	19560625	19561677	LOC_Os02g30170
chr2	19632337	19635800	LOC_Os02g30270
chr2	19705185	19706693	LOC_Os02g30320
chr2	19795623	19799448	LOC_Os02g30460
chr2	19828323	19828984	LOC_Os02g30600
chr2	19843443	19848086	LOC_Os02g30624
chr2	20095715	20117321	LOC_Os02g30800
chr2	20345920	20350342	LOC_Os02g31070
chr2	20374611	20378507	LOC_Os02g31100
chr2	20433915	20439959	LOC_Os02g31150
chr2	20478442	20485360	LOC_Os02g31220
chr2	20617506	20623956	LOC_Os02g31910
chr2	20682174	20682593	LOC_Os02g31990
chr2	20694858	20699985	LOC_Os02g32030
chr2	20830478	20831479	LOC_Os02g32248
chr2	20858432	20858845	LOC_Os02g32310
chr2	20878570	20885203	LOC_Os02g32350
chr2	21008775	21011456	LOC_Os02g32430
chr2	21011522	21013017	LOC_Os02g32440
chr2	21044965	21045314	LOC_Os02g32465
chr2	21045650	21047415	LOC_Os02g32469
chr2	21067596	21077966	LOC_Os02g32504
chr2	21093222	21098345	LOC_Os02g32520
chr2	21163542	21171841	LOC_Os02g32610
chr2	21172275	21172621	LOC_Os02g32615
chr2	21245189	21260716	LOC_Os02g32690
chr2	21270943	21272697	LOC_Os02g32710
chr2	21309834	21310823	LOC_Os02g32790
chr2	21312713	21334491	LOC_Os02g32814
chr2	21358313	21363598	LOC_Os02g32860
chr2	21394861	21395994	LOC_Os02g32920
chr2	21407177	21412317	LOC_Os02g32940
chr2	21414553	21416438	LOC_Os02g32950
chr2	21437842	21442276	LOC_Os02g32970
chr2	21492152	21493161	LOC_Os02g33070
chr2	21534162	21536368	LOC_Os02g33110
chr2	21552863	21553333	LOC_Os02g33120
chr2	21573299	21573992	LOC_Os02g33170
chr2	21732423	21736973	LOC_Os02g33420
chr2	21835484	21839929	LOC_Os02g33580
chr2	21975534	21979089	LOC_Os02g33710
chr2	21998604	22005720	LOC_Os02g33754
chr2	22041920	22044931	LOC_Os02g33850
chr2	22073412	22075919	LOC_Os02g33890
chr2	22614787	22616553	LOC_Os02g34390
chr2	22626819	22628467	LOC_Os02g34410
chr2	22859190	22863376	LOC_Os02g34690
chr2	22921783	22926561	LOC_Os02g34790
chr2	23022298	23024135	LOC_Os02g34960
chr2	23199459	23205623	LOC_Os02g35140
chr2	23356303	23357278	LOC_Os02g35329
chr2	23375754	23376626	LOC_Os02g35450
chr2	23383509	23388936	LOC_Os02g35470
chr2	23408057	23412481	LOC_Os02g35500
chr2	23467635	23470597	LOC_Os02g35590
chr2	23527477	23530653	LOC_Os02g35750
chr2	23570322	23574169	LOC_Os02g35809
chr2	23580202	23583421	LOC_Os02g35840
chr2	23612478	23613983	LOC_Os02g35890
chr2	23658570	23663865	LOC_Os02g35970
chr2	23734066	23740467	LOC_Os02g36040
chr2	23770795	23772325	LOC_Os02g36110
chr2	23773436	23773784	LOC_Os02g36120
chr2	23969282	23974351	LOC_Os02g36340
chr2	24009283	24012000	LOC_Os02g36370
chr2	24019465	24023504	LOC_Os02g36380
chr2	24095150	24098741	LOC_Os02g36490
chr2	24127217	24129202	LOC_Os02g36540
chr2	24152216	24153158	LOC_Os02g36580
chr2	24256388	24258173	LOC_Os02g36810
chr2	24281793	24282182	LOC_Os02g36860
chr2	24355525	24357655	LOC_Os02g36940
chr2	24377969	24382470	LOC_Os02g36974
chr2	24529843	24531103	LOC_Os02g37190
chr2	24600153	24600893	LOC_Os02g37320
chr2	24758469	24769326	LOC_Os02g37654
chr2	24811189	24811623	LOC_Os02g37820
chr2	24844123	24848483	LOC_Os02g37830
chr2	24945615	24948542	LOC_Os02g37870
chr2	24969656	24976282	LOC_Os02g37920
chr2	25023818	25026661	LOC_Os02g38020
chr2	25115052	25118746	LOC_Os02g38130
chr2	25209758	25210996	LOC_Os02g38310
chr2	25298160	25305363	LOC_Os02g38480
chr2	25319416	25320549	LOC_Os02g38499
chr2	25321043	25322059	LOC_Os02g38508
chr2	25384201	25392969	LOC_Os02g38690
chr2	25428975	25435685	LOC_Os02g38840
chr2	25472081	25473448	LOC_Os02g38914
chr2	25479049	25482604	LOC_Os02g38920
chr2	25588369	25596007	LOC_Os02g39140
chr2	25596875	25597387	LOC_Os02g39150
chr2	25675704	25679041	LOC_Os02g39290
chr2	25712789	25713911	LOC_Os02g39330
chr2	25718883	25723024	LOC_Os02g39350
chr2	25736525	25738128	LOC_Os02g39360
chr2	25854957	25856168	LOC_Os02g39590
chr2	25872882	25877175	LOC_Os02g39630
chr2	26004689	26005876	LOC_Os02g39790
chr2	26017050	26020534	LOC_Os02g39820
chr2	26038514	26042552	LOC_Os02g39850
chr2	26238209	26240401	LOC_Os02g40110
chr2	26246637	26249134	LOC_Os02g40154
chr2	26804675	26811492	LOC_Os02g40252
chr2	26933460	26945804	LOC_Os02g40320
chr2	27022584	27025494	LOC_Os02g40454
chr2	27131438	27132166	LOC_Os02g40650
chr2	27162036	27163115	LOC_Os02g40700
chr2	27176571	27178578	LOC_Os02g40730
chr2	27180816	27184153	LOC_Os02g40750
chr2	27223319	27225625	LOC_Os02g40820
chr2	27258296	27260457	LOC_Os02g40880
chr2	27260677	27263780	LOC_Os02g40890
chr2	27300190	27304444	LOC_Os02g41450
chr2	27331965	27344068	LOC_Os02g41470
chr2	27345954	27348720	LOC_Os02g41480
chr2	27356715	27357718	LOC_Os02g41490
chr2	27361725	27364219	LOC_Os02g41500
chr2	27421748	27428347	LOC_Os02g41550
chr2	27430108	27431929	LOC_Os02g41560
chr2	27446390	27452848	LOC_Os02g41590
chr2	27479453	27483337	LOC_Os02g41630
chr2	27491570	27495428	LOC_Os02g41650
chr2	27545958	27549095	LOC_Os02g41710
chr2	27914115	27915092	LOC_Os02g42250
chr2	27927468	27930158	LOC_Os02g42290
chr2	27939049	27946436	LOC_Os02g42310
chr2	28019642	28021236	LOC_Os02g42430
chr2	28101783	28104906	LOC_Os02g42580
chr2	28105133	28107361	LOC_Os02g42585
chr2	28164637	28166011	LOC_Os02g42640
chr2	28170212	28177367	LOC_Os02g42650
chr2	28182888	28192164	LOC_Os02g42670
chr2	28202976	28206114	LOC_Os02g42710
chr2	28221743	28224075	LOC_Os02g42780
chr2	28237658	28238990	LOC_Os02g42820
chr2	28300833	28301573	LOC_Os02g42900
chr2	28338470	28341605	LOC_Os02g42940
chr2	28396016	28397629	LOC_Os02g43000
chr2	28403033	28410880	LOC_Os02g43010
chr2	28536173	28537934	LOC_Os02g43170
chr2	28601620	28603791	LOC_Os02g43290
chr2	28653422	28654795	LOC_Os02g43330
chr2	28656689	28661461	LOC_Os02g43340
chr2	28666412	28672574	LOC_Os02g43350
chr2	28748902	28749445	LOC_Os02g43510
chr2	28839305	28841338	LOC_Os02g43660
chr2	28855596	28856093	LOC_Os02g43680
chr2	28871454	28873640	LOC_Os02g43700
chr2	28874334	28877781	LOC_Os02g43710
chr2	28884913	28888611	LOC_Os02g43740
chr2	28888593	28895100	LOC_Os02g43750
chr2	28901572	28904085	LOC_Os02g43770
chr2	28910807	28912082	LOC_Os02g43790
chr2	28962712	28966805	LOC_Os02g43860
chr2	29000272	29001682	LOC_Os02g43940
chr2	29045773	29046813	LOC_Os02g44000
chr2	29051482	29052406	LOC_Os02g44020
chr2	29124165	29126024	LOC_Os02g44120
chr2	29215715	29222010	LOC_Os02g44250
chr2	29329359	29329905	LOC_Os02g44444
chr2	29353479	29356113	LOC_Os02g44490
chr2	29359122	29361820	LOC_Os02g44500
chr2	29432460	29433460	LOC_Os02g44560
chr2	29441999	29444787	LOC_Os02g44590
chr2	29452780	29459643	LOC_Os02g44610
chr2	29487738	29490186	LOC_Os02g44620
chr2	29498173	29511278	LOC_Os02g44642
chr2	29526266	29528006	LOC_Os02g44680
chr2	29569013	29569622	LOC_Os02g44760
chr2	29571537	29575853	LOC_Os02g44770
chr2	29583134	29583352	LOC_Os02g44800
chr2	29670923	29673695	LOC_Os02g44920
chr2	29717170	29718829	LOC_Os02g45000
chr2	29763568	29773295	LOC_Os02g45054
chr2	29777786	29789511	LOC_Os02g45070
chr2	29901251	29905975	LOC_Os02g45180
chr2	30060821	30065340	LOC_Os02g45390
chr2	30135614	30140566	LOC_Os02g45480
chr2	30183979	30188024	LOC_Os02g45540
chr2	30190026	30190514	LOC_Os02g45560
chr2	30202901	30207376	LOC_Os02g45590
chr2	30277469	30278559	LOC_Os02g45710
chr2	30300038	30303911	LOC_Os02g45750
chr2	30317052	30319520	LOC_Os02g45760
chr2	30350454	30351712	LOC_Os02g45780
chr2	30372216	30374481	LOC_Os02g45810
chr2	30397308	30398929	LOC_Os02g45850
chr2	30423198	30423830	LOC_Os02g45860
chr2	30430812	30432262	LOC_Os02g45890
chr2	30464819	30469446	LOC_Os02g45950
chr2	30535848	30538570	LOC_Os02g46080
chr2	30570079	30575500	LOC_Os02g46130
chr2	30589863	30590922	LOC_Os02g46170
chr2	30689256	30692907	LOC_Os02g46320
chr2	30715737	30718252	LOC_Os02g46370
chr2	30768765	30772360	LOC_Os02g46460
chr2	30844982	30848307	LOC_Os02g46560
chr2	30890278	30891976	LOC_Os02g46610
chr2	30911797	30912837	LOC_Os02g46620
chr2	30938257	30947773	LOC_Os02g46680
chr2	31000493	31000940	LOC_Os02g46770
chr2	31034556	31036527	LOC_Os02g46830
chr2	31038676	31045086	LOC_Os02g46850
chr2	31065173	31067662	LOC_Os02g46910
chr2	31116118	31120115	LOC_Os02g46962
chr2	31124808	31127312	LOC_Os02g46980
chr2	31190471	31190770	LOC_Os02g47080
chr2	31196543	31200234	LOC_Os02g47110
chr2	31244192	31248308	LOC_Os02g47180
chr2	31256959	31260230	LOC_Os02g47210
chr2	31267982	31274987	LOC_Os02g47230
chr2	31456001	31461446	LOC_Os02g47440
chr2	31466801	31469037	LOC_Os02g47450
chr2	31484647	31487534	LOC_Os02g47470
chr2	31507245	31509113	LOC_Os02g47510
chr2	31575864	31578279	LOC_Os02g47650
chr2	31746099	31746665	LOC_Os02g47830
chr2	31780985	31793691	LOC_Os02g47890
chr2	31862224	31863232	LOC_Os07g43800
chr2	31869770	31873398	LOC_Os01g07550
chr2	31884714	31885564	LOC_Os07g43740
chr2	31886671	31889200	LOC_Os07g43730
chr2	32159339	32160016	LOC_Os07g43230
chr2	32253454	32256295	LOC_Os07g43060
chr2	32356410	32373886	LOC_Os07g42924
chr2	32488139	32490234	LOC_Os07g42730
chr2	32534345	32537814	LOC_Os07g42640
chr2	32563352	32567302	LOC_Os07g42610
chr2	32617591	32619556	LOC_Os07g42510
chr2	32784872	32787802	LOC_Os07g42250
chr2	32819192	32827725	LOC_Os07g42180
chr2	32861901	32885805	LOC_Os07g42130
chr2	32892047	32893528	LOC_Os07g42030
chr2	33114139	33115692	LOC_Os07g41420
chr2	33162053	33163837	LOC_Os07g41350
chr2	33165876	33170036	LOC_Os07g41330
chr2	33171189	33173939	LOC_Os07g41320
chr2	33197018	33200616	LOC_Os07g41260
chr2	33240507	33242453	LOC_Os07g41220
chr2	33499576	33504365	LOC_Os07g40790
chr2	33579082	33579444	LOC_Os07g40660
chr2	33665045	33666781	LOC_Os07g40470
chr2	33668766	33672382	LOC_Os07g40460
chr2	33694912	33701957	LOC_Os07g40404
chr2	33726141	33726509	LOC_Os07g40340
chr2	33791324	33799284	LOC_Os07g40260
chr2	33799163	33800059	LOC_Os07g40250
chr2	33829884	33830971	LOC_Os07g40160
chr2	33846944	33847666	LOC_Os07g40140
chr2	33861369	33861875	LOC_Os07g40100
chr2	33942194	33943460	LOC_Os07g40000
chr2	33958667	33959347	LOC_Os07g39960
chr2	33989675	33995570	LOC_Os07g39920
chr2	34050389	34054640	LOC_Os07g39830
chr2	34149436	34154070	LOC_Os07g39710
chr2	34203651	34206583	LOC_Os07g39620
chr2	34234531	34237514	LOC_Os07g39590
chr2	34280355	34282449	LOC_Os07g39520
chr2	34342716	34346370	LOC_Os07g39430
chr2	34365986	34367049	LOC_Os07g39370
chr2	34369442	34371186	LOC_Os07g39350
chr2	34371368	34373848	LOC_Os07g39360
chr2	34411957	34419184	LOC_Os07g39310
chr2	34464999	34466689	LOC_Os07g39220
chr2	34491376	34491714	LOC_Os07g39140
chr2	34494389	34497515	LOC_Os07g39120
chr2	34538877	34547018	LOC_Os07g39010
chr2	34576805	34578719	LOC_Os07g38960
chr2	34615776	34618075	LOC_Os07g38890
chr2	34621789	34627822	LOC_Os07g38860
chr2	34640127	34643535	LOC_Os07g38840
chr2	34645437	34649026	LOC_Os07g38830
chr2	34672430	34681492	LOC_Os07g38760
chr2	34703161	34704158	LOC_Os07g38700
chr2	34740659	34746059	LOC_Os07g38620
chr2	34770557	34774487	LOC_Os07g38580
chr2	34777829	34778679	LOC_Os07g38570
chr2	34790009	34791164	LOC_Os07g38540
chr2	34811926	34816256	LOC_Os07g38490
chr2	34817374	34819725	LOC_Os07g38480
chr2	34820176	34822046	LOC_Os07g38470
chr2	34823422	34825770	LOC_Os07g38460
chr2	34898261	34905331	LOC_Os07g38360
chr2	34923386	34929161	LOC_Os07g38290
chr2	34988273	35005779	LOC_Os07g38260
chr2	35045088	35050032	LOC_Os07g38160
chr2	35056430	35058017	LOC_Os07g38130
chr2	35088579	35091564	LOC_Os07g38090
chr2	35289412	35294941	LOC_Os07g37830
chr2	35297741	35302674	LOC_Os07g37820
chr2	35350421	35354957	LOC_Os07g37740
chr2	35378583	35380028	LOC_Os07g37690
chr2	35429290	35430899	LOC_Os07g37620
chr2	35473690	35476519	LOC_Os07g37570
chr2	35494456	35495636	LOC_Os07g37550
chr2	35513929	35516507	LOC_Os07g37530
chr2	35612628	35613101	LOC_Os07g37300
chr2	35764446	35767031	LOC_Os07g37030
chr2	35807989	35808776	LOC_Os07g36950
chr2	35950455	35953481	LOC_Os07g36700
chr2	35989763	35994644	LOC_Os07g36610
chr2	36005283	36009961	LOC_Os07g36630
chr2	36330457	36335274	LOC_Os07g36170
chr2	36379683	36380832	LOC_Os07g36060
chr2	36383454	36384505	LOC_Os07g35970
chr2	36446170	36448918	LOC_Os07g35940
chr2	36477827	36479892	LOC_Os07g35800
chr2	36520839	36539701	LOC_Os07g35660
chr2	36595393	36601147	LOC_Os07g35610
chr2	36617289	36621283	LOC_Os07g35580
chr2	36622552	36623819	LOC_Os07g35570
chr2	36703783	36707009	LOC_Os07g35370
chr2	36718981	36721278	LOC_Os07g35350
chr2	36730781	36735329	LOC_Os07g35310
chr2	36736082	36739762	LOC_Os07g35290
chr2	36749256	36753257	LOC_Os07g35300
chr2	36784286	36789746	LOC_Os07g35140
chr2	36924177	36926025	LOC_Os07g34940
chr2	37067571	37072787	LOC_Os07g34740
chr2	37135532	37137723	LOC_Os07g34610
chr2	37137929	37147856	LOC_Os07g34598
chr2	37194307	37196751	LOC_Os07g34520
chr2	37228733	37229381	LOC_Os07g34420
chr2	37366930	37368656	LOC_Os07g34260
chr2	37651847	37658904	LOC_Os07g33720
chr2	37710363	37722226	LOC_Os07g33730
chr2	37805067	37806767	LOC_Os07g33620
chr2	38050890	38056385	LOC_Os07g33110
chr2	38116742	38117920	LOC_Os07g32920
chr2	38142600	38143082	LOC_Os07g32830
chr2	38304009	38306252	LOC_Os07g32620
chr2	38333957	38340146	LOC_Os07g32600
chr2	38354201	38357588	LOC_Os07g32570
chr2	38434855	38440954	LOC_Os07g32480
chr2	38498082	38507614	LOC_Os07g32400
chr2	38733142	38736140	LOC_Os07g32000
chr2	38809397	38815819	LOC_Os07g31884
chr2	38860175	38861521	LOC_Os07g31790
chr2	38905721	38906035	LOC_Os07g31740
chr2	38978177	38979669	LOC_Os07g31610
chr2	38998169	38998615	LOC_Os07g31570
chr2	39149805	39158703	LOC_Os07g31380
chr2	39246823	39263693	LOC_Os07g31250
chr2	39269203	39273313	LOC_Os07g31210
chr2	39431273	39433249	LOC_Os07g30930
chr2	39478290	39482155	LOC_Os07g30800
chr2	39516514	39518697	LOC_Os07g30760
chr2	39600357	39604461	LOC_Os07g30410
chr2	39681173	39682635	LOC_Os07g30330
chr2	39708640	39713437	LOC_Os07g30300
chr2	39856766	39875004	LOC_Os07g30150
chr2	39884241	39884993	LOC_Os07g30130
chr2	39972911	39978386	LOC_Os07g30020
chr2	40158512	40163712	LOC_Os07g29610
chr2	40314135	40314464	LOC_Os07g29440
chr2	40470245	40481481	LOC_Os07g29220
chr2	40584536	40585019	LOC_Os07g29110
chr2	40595751	40596815	LOC_Os05g29160
chr2	40992134	40993233	LOC_Os07g28480
chr2	40998643	41006540	LOC_Os07g28470
chr2	41211996	41213626	LOC_Os07g28280
chr2	41231488	41233020	LOC_Os07g28250
chr2	41358507	41361064	LOC_Os07g28040
chr2	41386172	41391163	LOC_Os07g27970
chr2	41442559	41443120	LOC_Os07g27860
chr2	41822207	41826194	LOC_Os02g47940
chr2	41838719	41855403	LOC_Os02g47970
chr2	41869916	41877995	LOC_Os02g48000
chr2	41928797	41929081	LOC_Os02g48070
chr2	41953672	41959599	LOC_Os02g48110
chr2	42012806	42013078	LOC_Os02g48194
chr2	42031906	42035315	LOC_Os02g48200
chr2	42035974	42039800	LOC_Os02g48210
chr2	42075991	42079613	LOC_Os02g48320
chr2	42108315	42114097	LOC_Os02g48360
chr2	42239917	42241024	LOC_Os02g48580
chr2	42282592	42286440	LOC_Os02g48640
chr2	42295861	42297046	LOC_Os02g48670
chr2	42306016	42306402	LOC_Os02g48700
chr2	42389723	42391909	LOC_Os02g48860
chr2	42524733	42535046	LOC_Os02g49090
chr2	42556191	42558010	LOC_Os02g49140
chr2	42642397	42647246	LOC_Os02g49332
chr2	42712814	42714364	LOC_Os02g49440
chr2	42737381	42741668	LOC_Os02g49480
chr2	42751046	42757042	LOC_Os02g49520
chr2	42798547	42798899	LOC_Os02g49555
chr2	42837708	42841382	LOC_Os02g49620
chr2	42864595	42873964	LOC_Os02g49670
chr2	42988770	42993542	LOC_Os02g49820
chr2	43013749	43014787	LOC_Os02g49860
chr2	43018392	43020601	LOC_Os02g49880
chr2	43050643	43052530	LOC_Os02g49920
chr2	43090178	43091172	LOC_Os02g49986
chr2	43096940	43108444	LOC_Os02g49992
chr2	43112419	43115407	LOC_Os02g50010
chr2	43127846	43131710	LOC_Os02g50040
chr2	43134522	43135233	LOC_Os02g50060
chr2	43164790	43166025	LOC_Os02g50130
chr2	43179319	43191550	LOC_Os02g50174
chr2	43192116	43194266	LOC_Os02g50200
chr2	43205967	43209875	LOC_Os02g50230
chr2	43211503	43215204	LOC_Os02g50240
chr2	43222125	43222976	LOC_Os02g50250
chr2	43234984	43237708	LOC_Os02g50290
chr2	43279569	43285510	LOC_Os02g50360
chr2	43373546	43377309	LOC_Os02g50490
chr2	43479236	43479903	LOC_Os02g50670
chr2	43498619	43499284	LOC_Os02g50710
chr2	43505471	43507118	LOC_Os02g50730
chr2	43533486	43558078	LOC_Os02g50790
chr2	43587006	43594357	LOC_Os02g50840
chr2	43634920	43637639	LOC_Os02g50900
chr2	43682019	43685213	LOC_Os02g50960
chr2	43717679	43721119	LOC_Os02g51000
chr2	43733586	43736288	LOC_Os02g51030
chr2	43766625	43769275	LOC_Os02g51080
chr2	43786603	43790385	LOC_Os02g51110
chr2	43814339	43822727	LOC_Os02g51140
chr2	43942058	43942726	LOC_Os02g51340
chr2	43972182	43982726	LOC_Os02g51400
chr2	44015263	44017766	LOC_Os02g51440
chr2	44020751	44022796	LOC_Os02g51450
chr2	44047581	44051907	LOC_Os02g51510
chr2	44202518	44205843	LOC_Os02g51740
chr2	44206257	44208823	LOC_Os02g51750
chr2	44256498	44257899	LOC_Os02g51820
chr2	44258371	44263141	LOC_Os02g51830
chr2	44263374	44278995	LOC_Os02g51840
chr2	44283753	44289441	LOC_Os02g51860
chr2	44302423	44307981	LOC_Os02g51890
chr2	44311681	44314614	LOC_Os02g51910
chr2	44326242	44328113	LOC_Os02g51930
chr2	44333888	44335219	LOC_Os02g51950
chr2	44343767	44344950	LOC_Os02g51970
chr2	44348465	44349687	LOC_Os02g52010
chr2	44353496	44354854	LOC_Os02g52000
chr2	44363421	44364195	LOC_Os02g52030
chr2	44378372	44379336	LOC_Os02g52060
chr2	44392967	44396040	LOC_Os02g52130
chr2	44400467	44406272	LOC_Os02g52140
chr2	44416680	44417710	LOC_Os02g52170
chr2	44449092	44451083	LOC_Os02g52210
chr2	44473575	44475967	LOC_Os02g52250
chr2	44501642	44505467	LOC_Os02g52314
chr2	44516277	44522871	LOC_Os02g52340
chr2	44551959	44561209	LOC_Os02g52410
chr2	44561869	44566228	LOC_Os02g52420
chr2	44646195	44651482	LOC_Os02g52590
chr2	44715116	44718095	LOC_Os02g52730
chr2	44730504	44731000	LOC_Os02g52760
chr2	44738590	44743639	LOC_Os02g52780
chr2	44762647	44766192	LOC_Os02g52830
chr2	44786662	44787683	LOC_Os02g52870
chr2	44793038	44794281	LOC_Os02g52894
chr2	44926487	44932492	LOC_Os02g53040
chr2	44930927	44932510	LOC_Os02g53050
chr2	44976029	44978756	LOC_Os02g53100
chr2	45000723	45004167	LOC_Os02g53130
chr2	45043929	45046309	LOC_Os02g53180
chr2	45050620	45053636	LOC_Os02g53200
chr2	45088587	45091544	LOC_Os02g53260
chr2	45093299	45102518	LOC_Os02g53270
chr2	45137640	45148803	LOC_Os02g53340
chr2	45201399	45205650	LOC_Os02g53450
chr2	45390651	45393813	LOC_Os02g53750
chr2	45467932	45468451	LOC_Os02g53880
chr2	45499373	45500458	LOC_Os02g53960
chr2	45507335	45509686	LOC_Os02g53970
chr2	45561091	45571129	LOC_Os02g54019
chr2	45591032	45596540	LOC_Os02g54054
chr2	45610030	45613200	LOC_Os02g54080
chr2	45633678	45640948	LOC_Os02g54110
chr2	45701265	45707010	LOC_Os02g54130
chr2	45752609	45754934	LOC_Os02g54190
chr2	45833875	45837887	LOC_Os02g54252
chr2	45947568	45954137	LOC_Os02g54510
chr2	45960289	45964292	LOC_Os02g54520
chr2	45995682	46001117	LOC_Os02g54590
chr2	46003145	46005572	LOC_Os02g54600
chr2	46015190	46015592	LOC_Os02g54610
chr2	46018033	46022613	LOC_Os02g54624
chr2	46047730	46049204	LOC_Os02g54670
chr2	46054139	46056504	LOC_Os02g54700
chr2	46100570	46103747	LOC_Os02g54780
chr2	46117401	46117924	LOC_Os02g54810
chr2	46121141	46125090	LOC_Os02g54820
chr2	46142503	46144594	LOC_Os02g54850
chr2	46160215	46162602	LOC_Os02g54880
chr2	46170552	46173008	LOC_Os02g54890
chr2	46220740	46222278	LOC_Os02g54974
chr2	46228681	46230646	LOC_Os02g54980
chr2	46246663	46249232	LOC_Os02g55020
chr2	46274812	46279232	LOC_Os02g55070
chr2	46324591	46328201	LOC_Os02g55140
chr2	46389307	46390569	LOC_Os02g55270
chr2	46399800	46400687	LOC_Os02g55300
chr2	46425813	46429882	LOC_Os02g55330
chr2	46465477	46469547	LOC_Os02g55400
chr2	46485633	46488237	LOC_Os02g55440
chr2	46499792	46501117	LOC_Os02g55470
chr2	46535998	46543672	LOC_Os02g55530
chr2	46544446	46548019	LOC_Os02g55540
chr2	46608520	46610852	LOC_Os02g55640
chr2	46713456	46717273	LOC_Os02g55900
chr2	46729807	46731643	LOC_Os02g55924
chr2	46734360	46735224	LOC_Os02g55930
chr2	46735685	46738796	LOC_Os02g55940
chr2	46757598	46759857	LOC_Os02g55980
chr2	46810729	46817227	LOC_Os02g56040
chr2	46890907	46894305	LOC_Os02g56210
chr2	46915573	46920862	LOC_Os02g56250
chr2	46929341	46933464	LOC_Os02g56260
chr2	46935884	46941655	LOC_Os02g56270
chr2	46973007	46974452	LOC_Os02g56310
chr2	47055376	47056281	LOC_Os02g56490
chr2	47231380	47240031	LOC_Os02g56740
chr2	47241426	47243965	LOC_Os02g56750
chr2	47287242	47289222	LOC_Os02g56860
chr2	47349129	47351333	LOC_Os02g56980
chr2	47367903	47370323	LOC_Os02g57050
chr2	47447423	47451533	LOC_Os02g57180
chr2	47505481	47510129	LOC_Os02g57240
chr2	47510871	47513409	LOC_Os02g57250
chr2	47523204	47527895	LOC_Os02g57270
chr2	47596743	47597912	LOC_Os02g57354
chr2	47691433	47694335	LOC_Os02g57470
chr2	47704065	47708747	LOC_Os02g57500
chr2	47726267	47730089	LOC_Os02g57530
chr2	47738226	47740623	LOC_Os02g57560
chr2	47755196	47759126	LOC_Os02g57610
chr2	47781996	47788308	LOC_Os02g57660
chr2	47809762	47815722	LOC_Os02g57700
chr2	47845408	47848225	LOC_Os02g57760
chr2	47868366	47877988	LOC_Os02g57800
chr2	47886145	47887740	LOC_Os02g57810
chr2	48016504	48022464	LOC_Os02g58110
chr2	48022005	48024381	LOC_Os02g58120
chr2	48074107	48080644	LOC_Os02g58210
chr2	48189750	48193384	LOC_Os02g58440
chr2	48212169	48218973	LOC_Os02g58490
chr2	48225540	48228310	LOC_Os02g58520
chr2	48233566	48234837	LOC_Os02g58540
chr2	48255360	48257550	LOC_Os02g58570
chr2	48273919	48280315	LOC_Os02g58620
chr3	30079	31372	LOC_Os03g01012
chr3	125386	127154	LOC_Os03g01140
chr3	132030	136097	LOC_Os03g01160
chr3	138092	140444	LOC_Os03g01170
chr3	210819	212818	LOC_Os03g01270
chr3	344196	345330	LOC_Os03g01410
chr3	351517	357301	LOC_Os03g01520
chr3	448440	450892	LOC_Os03g01700
chr3	510038	515470	LOC_Os03g01750
chr3	527129	531075	LOC_Os03g01790
chr3	536423	538557	LOC_Os03g01810
chr3	538863	540411	LOC_Os03g01820
chr3	549647	553681	LOC_Os03g01850
chr3	671077	675154	LOC_Os03g02010
chr3	690838	691403	LOC_Os03g02050
chr3	781874	786351	LOC_Os03g02240
chr3	796930	801524	LOC_Os03g02260
chr3	824238	825334	LOC_Os03g02300
chr3	826114	828925	LOC_Os03g02310
chr3	829881	840180	LOC_Os03g02320
chr3	919521	921751	LOC_Os03g02470
chr3	952488	958206	LOC_Os03g02514
chr3	962180	964762	LOC_Os03g02530
chr3	975737	979031	LOC_Os03g02560
chr3	996094	997924	LOC_Os09g10610
chr3	1025199	1027584	LOC_Os03g02685
chr3	1032364	1034494	LOC_Os03g02700
chr3	1039019	1043914	LOC_Os03g02710
chr3	1115079	1116353	LOC_Os03g02762
chr3	1162466	1164878	LOC_Os03g02860
chr3	1210241	1214134	LOC_Os03g02920
chr3	1216448	1218079	LOC_Os03g02939
chr3	1277203	1282754	LOC_Os03g03034
chr3	1344390	1348034	LOC_Os03g03130
chr3	1376879	1377289	LOC_Os03g03190
chr3	1405934	1407646	LOC_Os03g03270
chr3	1413081	1415055	LOC_Os03g03290
chr3	1434418	1434904	LOC_Os03g03334
chr3	1483341	1487131	LOC_Os03g03390
chr3	1495560	1500147	LOC_Os03g03410
chr3	1514388	1520281	LOC_Os03g03430
chr3	1521109	1522407	LOC_Os03g03440
chr3	1583287	1588532	LOC_Os03g03510
chr3	1653604	1654716	LOC_Os03g03600
chr3	1695301	1695552	LOC_Os03g03654
chr3	1705314	1707389	LOC_Os03g03670
chr3	1737507	1741336	LOC_Os03g03720
chr3	1798843	1802338	LOC_Os03g03820
chr3	1819743	1827849	LOC_Os03g03860
chr3	1858714	1863859	LOC_Os03g03900
chr3	1869701	1873154	LOC_Os03g03910
chr3	1873741	1878688	LOC_Os03g03920
chr3	1880943	1886653	LOC_Os03g03930
chr3	1886716	1895574	LOC_Os03g03949
chr3	1899895	1901061	LOC_Os03g03990
chr3	1905556	1909350	LOC_Os03g04000
chr3	1954195	1954727	LOC_Os03g04080
chr3	1956671	1961774	LOC_Os03g04100
chr3	1965221	1968063	LOC_Os03g04120
chr3	1969184	1974371	LOC_Os03g04130
chr3	2044179	2047105	LOC_Os03g04270
chr3	2095759	2096175	LOC_Os03g04370
chr3	2215548	2219021	LOC_Os03g04560
chr3	2221547	2226311	LOC_Os03g04570
chr3	2239066	2241767	LOC_Os03g04590
chr3	2241964	2246931	LOC_Os03g04600
chr3	2266327	2268059	LOC_Os03g04630
chr3	2277689	2279212	LOC_Os03g04640
chr3	2326382	2328526	LOC_Os03g04660
chr3	2333182	2335396	LOC_Os03g04670
chr3	2363214	2365110	LOC_Os03g04710
chr3	2382188	2384185	LOC_Os03g04750
chr3	2421024	2425114	LOC_Os03g04830
chr3	2474931	2481675	LOC_Os03g04920
chr3	2482363	2485338	LOC_Os03g04930
chr3	2492691	2497163	LOC_Os03g04950
chr3	2647942	2652302	LOC_Os03g05270
chr3	2652961	2658682	LOC_Os03g05280
chr3	2662096	2663991	LOC_Os03g05290
chr3	2688379	2692496	LOC_Os03g05310
chr3	2747583	2757008	LOC_Os03g05390
chr3	2832441	2836049	LOC_Os03g05520
chr3	2909949	2912319	LOC_Os03g05620
chr3	2914479	2916714	LOC_Os03g05630
chr3	2979993	2981556	LOC_Os03g05770
chr3	3064661	3067434	LOC_Os03g05920
chr3	3083943	3085294	LOC_Os04g03220
chr3	3150423	3153642	LOC_Os03g06090
chr3	3177770	3183620	LOC_Os03g06139
chr3	3212189	3213369	LOC_Os03g06210
chr3	3229458	3231253	LOC_Os03g06264
chr3	3236288	3246933	LOC_Os03g06290
chr3	3249593	3250283	LOC_Os03g06309
chr3	3269571	3270965	LOC_Os03g06360
chr3	3284260	3284990	LOC_Os03g06400
chr3	3293820	3296546	LOC_Os03g06420
chr3	3313571	3317451	LOC_Os03g06460
chr3	3356016	3361409	LOC_Os03g06520
chr3	3373026	3373562	LOC_Os03g06530
chr3	3402372	3403315	LOC_Os03g06600
chr3	3521980	3523465	LOC_Os03g06730
chr3	3581155	3591222	LOC_Os03g06900
chr3	3604698	3608772	LOC_Os03g06930
chr3	3730196	3734848	LOC_Os03g07130
chr3	3764357	3766501	LOC_Os03g07180
chr3	3788488	3790405	LOC_Os03g07250
chr3	3916931	3919878	LOC_Os03g07530
chr3	3937223	3941342	LOC_Os03g07570
chr3	4012676	4015113	LOC_Os03g07810
chr3	4036781	4037769	LOC_Os03g07870
chr3	4100314	4100616	LOC_Os03g07950
chr3	4115702	4119155	LOC_Os03g07990
chr3	4154371	4161518	LOC_Os03g08070
chr3	4167684	4170944	LOC_Os03g08100
chr3	4232576	4234149	LOC_Os03g08250
chr3	4314929	4319923	LOC_Os03g08390
chr3	4337857	4340589	LOC_Os03g08420
chr3	4354748	4356989	LOC_Os03g08440
chr3	4385386	4386677	LOC_Os03g08490
chr3	4390204	4391399	LOC_Os03g08500
chr3	4456854	4462172	LOC_Os03g08600
chr3	4491340	4493049	LOC_Os03g08660
chr3	4592372	4592677	LOC_Os03g08834
chr3	4596556	4599080	LOC_Os03g08840
chr3	4615547	4617944	LOC_Os03g08860
chr3	4648064	4657487	LOC_Os03g08900
chr3	4677146	4678311	LOC_Os03g08940
chr3	4866140	4868850	LOC_Os03g09210
chr3	4878817	4880340	LOC_Os03g09230
chr3	4894511	4902681	LOC_Os03g09260
chr3	4916010	4918237	LOC_Os03g09300
chr3	4920039	4924637	LOC_Os03g09310
chr3	4963281	4964207	LOC_Os03g09820
chr3	5036879	5044495	LOC_Os03g09930
chr3	5182542	5185379	LOC_Os03g10070
chr3	5185917	5190571	LOC_Os03g10080
chr3	5215931	5218632	LOC_Os03g10100
chr3	5237051	5240277	LOC_Os03g10140
chr3	5246898	5247504	LOC_Os03g10143
chr3	5343706	5345017	LOC_Os03g10250
chr3	5369726	5372442	LOC_Os03g10290
chr3	5376801	5378188	LOC_Os03g10300
chr3	5419579	5423804	LOC_Os03g10400
chr3	5552363	5556569	LOC_Os03g10620
chr3	5624030	5624833	LOC_Os03g10760
chr3	5714377	5715160	LOC_Os03g10860
chr3	5729126	5732287	LOC_Os03g10900
chr3	5742265	5744991	LOC_Os03g10910
chr3	5760883	5763245	LOC_Os03g10950
chr3	5774064	5777930	LOC_Os03g10980
chr3	5840627	5845535	LOC_Os03g11110
chr3	5909907	5919621	LOC_Os03g11240
chr3	5953523	5958059	LOC_Os03g11320
chr3	5994259	5998488	LOC_Os03g11400
chr3	5999351	6004150	LOC_Os03g11410
chr3	6107566	6113215	LOC_Os03g11520
chr3	6133931	6137945	LOC_Os03g11560
chr3	6139669	6143595	LOC_Os03g11570
chr3	6226059	6234907	LOC_Os03g11650
chr3	6239663	6241948	LOC_Os03g11670
chr3	6269111	6270471	LOC_Os03g11700
chr3	6271443	6272659	LOC_Os03g11710
chr3	6350890	6357219	LOC_Os03g11890
chr3	6357235	6361991	LOC_Os03g11900
chr3	6395765	6399299	LOC_Os03g11960
chr3	6399627	6403444	LOC_Os03g11970
chr3	6404593	6406515	LOC_Os03g11980
chr3	6446373	6448353	LOC_Os03g12050
chr3	6460311	6465127	LOC_Os11g43895
chr3	6492866	6493303	LOC_Os03g12130
chr3	6501833	6504364	LOC_Os03g12150
chr3	6527611	6530456	LOC_Os03g12200
chr3	6568340	6570447	LOC_Os03g12260
chr3	6577941	6580649	LOC_Os03g12270
chr3	6593150	6601225	LOC_Os03g12300
chr3	6617647	6622698	LOC_Os03g12320
chr3	6641351	6645398	LOC_Os03g12360
chr3	6658713	6662585	LOC_Os03g12370
chr3	6706973	6711364	LOC_Os03g12470
chr3	6716105	6718224	LOC_Os03g12500
chr3	6757018	6759266	LOC_Os03g12560
chr3	6775630	6783188	LOC_Os03g12590
chr3	6805920	6809374	LOC_Os03g12620
chr3	6844233	6847247	LOC_Os03g12670
chr3	6852715	6857609	LOC_Os03g12680
chr3	6866142	6868468	LOC_Os03g12700
chr3	6894314	6898126	LOC_Os03g12730
chr3	6906965	6909950	LOC_Os03g12750
chr3	6943047	6946100	LOC_Os03g12790
chr3	6965708	6966164	LOC_Os03g12815
chr3	6997466	6998453	LOC_Os03g12850
chr3	7029832	7032142	LOC_Os03g12870
chr3	7032342	7033580	LOC_Os03g12879
chr3	7037306	7040215	LOC_Os03g12890
chr3	7164594	7169132	LOC_Os03g13040
chr3	7184262	7185310	LOC_Os03g13070
chr3	7219766	7222575	LOC_Os03g13170
chr3	7271555	7272676	LOC_Os03g13290
chr3	7332359	7335305	LOC_Os03g13390
chr3	7408455	7408829	LOC_Os03g13510
chr3	7449633	7452490	LOC_Os03g13550
chr3	7517205	7517639	LOC_Os03g13630
chr3	7539807	7542053	LOC_Os03g13690
chr3	7566766	7570401	LOC_Os03g13750
chr3	7603533	7606657	LOC_Os03g13820
chr3	7614595	7619469	LOC_Os03g13830
chr3	7661450	7665546	LOC_Os03g13930
chr3	7701249	7704494	LOC_Os03g14010
chr3	7712800	7715732	LOC_Os03g14030
chr3	7728287	7731425	LOC_Os03g14050
chr3	7748484	7752264	LOC_Os03g14080
chr3	7769888	7772721	LOC_Os03g14110
chr3	7799077	7799799	LOC_Os03g14180
chr3	7857262	7865916	LOC_Os03g14250
chr3	7868221	7869347	LOC_Os03g14258
chr3	7999653	8003034	LOC_Os03g14370
chr3	8004915	8012568	LOC_Os03g14380
chr3	8058754	8062724	LOC_Os03g14510
chr3	8065548	8068579	LOC_Os03g14520
chr3	8073652	8075105	LOC_Os03g14540
chr3	8090754	8091923	LOC_Os03g14570
chr3	8235850	8236373	LOC_Os03g14642
chr3	8358689	8363115	LOC_Os03g14829
chr3	8425851	8429908	LOC_Os03g14910
chr3	8442730	8445043	LOC_Os03g14950
chr3	8454867	8456593	LOC_Os03g14964
chr3	8483113	8486780	LOC_Os03g15009
chr3	8499158	8503502	LOC_Os03g15033
chr3	8510393	8515967	LOC_Os03g15050
chr3	8529270	8529722	LOC_Os03g15084
chr3	8611713	8614094	LOC_Os03g15240
chr3	8626504	8627607	LOC_Os03g15270
chr3	8655947	8657638	LOC_Os03g15320
chr3	8669782	8677216	LOC_Os03g15350
chr3	8677647	8679087	LOC_Os03g15360
chr3	8695316	8699529	LOC_Os03g15410
chr3	8703310	8708648	LOC_Os03g15430
chr3	8883225	8884063	LOC_Os03g15670
chr3	8892883	8894857	LOC_Os03g15680
chr3	8909865	8913098	LOC_Os03g15720
chr3	8939903	8944276	LOC_Os03g15770
chr3	8954649	8956775	LOC_Os03g15790
chr3	9029877	9032625	LOC_Os03g15920
chr3	9039791	9041821	LOC_Os03g15940
chr3	9042459	9047158	LOC_Os03g15950
chr3	9047606	9048570	LOC_Os03g15960
chr3	9061066	9066441	LOC_Os03g16000
chr3	9082973	9085021	LOC_Os03g16050
chr3	9093221	9096362	LOC_Os03g16060
chr3	9151486	9155145	LOC_Os03g16150
chr3	9253752	9258689	LOC_Os03g16290
chr3	9270419	9276949	LOC_Os03g16369
chr3	9280822	9282774	LOC_Os03g16390
chr3	9288873	9292751	LOC_Os03g16400
chr3	9341742	9343230	LOC_Os03g16450
chr3	9343732	9346643	LOC_Os03g16460
chr3	9356813	9359704	LOC_Os03g16490
chr3	9399925	9400368	LOC_Os03g16560
chr3	9429700	9430577	LOC_Os03g16600
chr3	9440765	9443337	LOC_Os03g16610
chr3	9451609	9453214	LOC_Os03g16634
chr3	9466861	9469076	LOC_Os03g16670
chr3	9550558	9553832	LOC_Os03g16760
chr3	9583038	9586266	LOC_Os03g16800
chr3	9650427	9653432	LOC_Os03g16860
chr3	9658394	9662829	LOC_Os03g16880
chr3	9696121	9700459	LOC_Os03g16920
chr3	9706263	9707468	LOC_Os03g16950
chr3	9725639	9726267	LOC_Os03g16990
chr3	9733811	9737740	LOC_Os03g17010
chr3	9793934	9794953	LOC_Os03g17070
chr3	9807112	9811342	LOC_Os03g17120
chr3	9893802	9895440	LOC_Os03g17200
chr3	9924371	9928730	LOC_Os03g17240
chr3	9948120	9951378	LOC_Os03g17280
chr3	9951950	9961466	LOC_Os03g17310
chr3	9952338	9954999	LOC_Os03g17300
[truncated: 3,753 more rows]

## Sheet: gACR associated genes in 4x
Table. S4 ACRs associated genes in diploid and autotetraploid rice genome.
Chr	start	end	gene
chr1	40948	42552	LOC_Os01g01060
chr1	86632	93684	LOC_Os01g01150
chr1	146463	149259	LOC_Os01g01307
chr1	150062	155198	LOC_Os01g01323
chr1	357834	393357	LOC_Os01g01689
chr1	495633	496097	LOC_Os01g01880
chr1	537794	541205	LOC_Os01g01970
chr1	575129	585054	LOC_Os01g02050
chr1	589406	592584	LOC_Os01g02060
chr1	644165	645326	LOC_Os01g02130
chr1	671534	675630	LOC_Os01g02200
chr1	751416	755830	LOC_Os01g02300
chr1	775320	778959	LOC_Os01g02334
chr1	793402	794320	LOC_Os01g02386
chr1	928014	932271	LOC_Os01g02390
chr1	965045	972661	LOC_Os01g02739
chr1	1008590	1018485	LOC_Os01g02884
chr1	1046007	1049261	LOC_Os01g02900
chr1	1062970	1066472	LOC_Os01g02910
chr1	1068672	1071522	LOC_Os01g02920
chr1	1161488	1162428	LOC_Os01g03010
chr1	1185454	1188002	LOC_Os01g03060
chr1	1200311	1203598	LOC_Os01g03090
chr1	1215573	1220409	LOC_Os01g03110
chr1	1240251	1240694	LOC_Os01g03136
chr1	1249423	1253833	LOC_Os01g03160
chr1	1365994	1367110	LOC_Os01g03340
chr1	1374985	1381043	LOC_Os01g03370
chr1	1382138	1382710	LOC_Os01g03380
chr1	1383980	1384915	LOC_Os01g03390
chr1	1420503	1422027	LOC_Os01g03480
chr1	1429418	1431502	LOC_Os01g03500
chr1	1432305	1437559	LOC_Os01g03510
chr1	1455575	1464189	LOC_Os01g03549
chr1	1509067	1519237	LOC_Os01g03620
chr1	1587828	1589676	LOC_Os01g03750
chr1	1600504	1609140	LOC_Os01g03820
chr1	1670499	1677687	LOC_Os01g03914
chr1	1696527	1701348	LOC_Os01g03950
chr1	1705844	1706244	LOC_Os01g03960
chr1	1732237	1732651	LOC_Os01g04005
chr1	1735777	1737840	LOC_Os01g04010
chr1	1757399	1758305	LOC_Os01g04050
chr1	1833404	1833673	LOC_Os12g39480
chr1	1860553	1862189	LOC_Os01g04210
chr1	1868982	1875658	LOC_Os01g04200
chr1	1887706	1891558	LOC_Os01g04160
chr1	1939849	1942772	LOC_Os01g04290
chr1	1953454	1954410	LOC_Os01g04324
chr1	1967140	1968111	LOC_Os01g04350
chr1	1991266	2002326	LOC_Os01g04409
chr1	2006603	2010651	LOC_Os01g04440
chr1	2010854	2021360	LOC_Os01g04450
chr1	2022179	2025855	LOC_Os01g04470
chr1	2066835	2070651	LOC_Os01g04493
chr1	2132584	2138252	LOC_Os01g04554
chr1	2147671	2151496	LOC_Os01g04570
chr1	2182765	2185973	LOC_Os01g04650
chr1	2233632	2235170	LOC_Os01g04730
chr1	2289016	2290601	LOC_Os01g04800
chr1	2342775	2345067	LOC_Os01g04884
chr1	2378862	2385057	LOC_Os01g04950
chr1	2446740	2448839	LOC_Os01g05020
chr1	2491978	2494752	LOC_Os01g05130
chr1	2524185	2525048	LOC_Os01g05180
chr1	2555956	2556491	LOC_Os01g05310
chr1	2633822	2639104	LOC_Os01g05480
chr1	2663420	2672903	LOC_Os01g05510
chr1	2679060	2681718	LOC_Os01g05520
chr1	2705293	2705748	LOC_Os01g05550
chr1	2715067	2715534	LOC_Os01g05570
chr1	2719429	2723217	LOC_Os01g05585
chr1	2757876	2758921	LOC_Os01g05630
chr1	2831213	2834414	LOC_Os01g05790
chr1	2848458	2855515	LOC_Os01g05820
chr1	2871723	2874075	LOC_Os01g05860
chr1	2901992	2902945	LOC_Os01g05958
chr1	2915547	2917657	LOC_Os01g05890
chr1	2936153	2940684	LOC_Os01g06000
chr1	3014153	3020233	LOC_Os01g06210
chr1	3032943	3042277	LOC_Os01g06270
chr1	3049272	3052345	LOC_Os01g06290
chr1	3088350	3091118	LOC_Os01g06460
chr1	3148486	3150318	LOC_Os01g06541
chr1	3172935	3178377	LOC_Os01g06550
chr1	3187664	3192984	LOC_Os01g06590
chr1	3195869	3201700	LOC_Os01g06600
chr1	3209077	3210787	LOC_Os01g06640
chr1	3276549	3277133	LOC_Os01g06882
chr1	3293298	3293870	LOC_Os01g06940
chr1	3298316	3298882	LOC_Os01g06990
chr1	3310717	3311292	LOC_Os01g07020
chr1	3319452	3320009	LOC_Os01g07030
chr1	3339177	3342277	LOC_Os01g07090
chr1	3349740	3361035	LOC_Os01g07110
chr1	3402264	3402812	LOC_Os01g07190
chr1	3407604	3410084	LOC_Os01g07212
chr1	3431194	3435637	LOC_Os01g07260
chr1	3471141	3473320	LOC_Os01g07340
chr1	3507201	3511280	LOC_Os01g07390
chr1	3517962	3522057	LOC_Os01g07410
chr1	3522796	3525345	LOC_Os01g07420
chr1	3587848	3592630	LOC_Os01g07500
chr1	3606502	3610886	LOC_Os01g07520
chr1	3619501	3620098	LOC_Os01g07524
chr1	3621073	3624654	LOC_Os01g07530
chr1	3632207	3638405	LOC_Os01g07540
chr1	3643339	3647621	LOC_Os01g07560
chr1	3670993	3675405	LOC_Os01g07600
chr1	3679313	3682949	LOC_Os01g07610
chr1	3713133	3713579	LOC_Os01g07680
chr1	3723573	3727295	LOC_Os01g07720
chr1	3742541	3747221	LOC_Os01g07760
chr1	3760966	3762763	LOC_Os01g07810
chr1	3833388	3839613	LOC_Os01g07870
chr1	3847435	3848286	LOC_Os01g07890
chr1	3860399	3861394	LOC_Os01g07930
chr1	3929562	3931847	LOC_Os01g08076
chr1	3936774	3938730	LOC_Os01g08110
chr1	4119558	4125868	LOC_Os01g08370
chr1	4126686	4128610	LOC_Os01g08380
chr1	4134290	4138992	LOC_Os01g08400
chr1	4139698	4142721	LOC_Os01g08410
chr1	4157808	4166877	LOC_Os01g08430
chr1	4213335	4218037	LOC_Os01g08510
chr1	4259949	4265662	LOC_Os01g08560
chr1	4296878	4297186	LOC_Os01g08620
chr1	4337761	4340016	LOC_Os01g08690
chr1	4340447	4349429	LOC_Os01g08700
chr1	4351649	4367007	LOC_Os01g08710
chr1	4377502	4396528	LOC_Os01g08750
chr1	4421421	4423065	LOC_Os01g08800
chr1	4440697	4441749	LOC_Os01g08830
chr1	4465607	4468836	LOC_Os01g08960
chr1	4496870	4501989	LOC_Os01g09010
chr1	4502946	4509146	LOC_Os01g09020
chr1	4530607	4531467	LOC_Os01g09100
chr1	4552530	4556130	LOC_Os01g09120
chr1	4599122	4600952	LOC_Os01g09214
chr1	4676605	4677480	LOC_Os01g09289
chr1	4705562	4711368	LOC_Os01g09340
chr1	4740922	4743120	LOC_Os01g09420
chr1	4759178	4761320	LOC_Os01g09450
chr1	4795238	4797045	LOC_Os01g09540
chr1	4814690	4820836	LOC_Os01g09560
chr1	4862117	4864119	LOC_Os01g09620
chr1	4901392	4901946	LOC_Os01g09650
chr1	4904136	4905507	LOC_Os01g09660
chr1	4934764	4937089	LOC_Os01g09710
chr1	5062087	5062915	LOC_Os01g09870
chr1	5160427	5162434	LOC_Os01g10020
chr1	5178555	5186234	LOC_Os01g10040
chr1	5233296	5235153	LOC_Os01g10090
chr1	5354777	5359517	LOC_Os01g10250
chr1	5363248	5364337	LOC_Os01g10254
chr1	5449232	5450695	LOC_Os01g10400
chr1	5478549	5480980	LOC_Os01g10440
chr1	5674128	5674586	LOC_Os01g10650
chr1	5684110	5692321	LOC_Os01g10680
chr1	5704369	5709429	LOC_Os01g10690
chr1	5742991	5746023	LOC_Os01g10756
chr1	5756237	5763851	LOC_Os01g10790
chr1	5829478	5829972	LOC_Os01g10940
chr1	5837233	5839509	LOC_Os01g10960
chr1	5904111	5914277	LOC_Os01g11054
chr1	5973488	5977131	LOC_Os01g11150
chr1	5988281	5990634	LOC_Os01g11160
chr1	6012503	6013769	LOC_Os01g11230
chr1	6029320	6037209	LOC_Os01g11260
chr1	6275626	6276928	LOC_Os01g11600
chr1	6294490	6294726	LOC_Os01g11640
chr1	6295173	6300634	LOC_Os01g11650
chr1	6303951	6304352	LOC_Os01g11664
chr1	6544249	6550788	LOC_Os01g11946
chr1	6624266	6627668	LOC_Os01g12090
chr1	6657458	6659549	LOC_Os01g12150
chr1	6705667	6708869	LOC_Os01g12220
chr1	6745140	6748949	LOC_Os01g12260
chr1	6749573	6750613	LOC_Os01g12270
chr1	6751323	6756092	LOC_Os01g12280
chr1	6779885	6780627	LOC_Os01g12330
chr1	6791670	6797827	LOC_Os01g12400
chr1	6804015	6806669	LOC_Os01g12420
chr1	6912181	6919254	LOC_Os01g12530
chr1	6923950	6930635	LOC_Os01g12540
chr1	7048841	7056005	LOC_Os01g12710
chr1	7087104	7090746	LOC_Os01g12750
chr1	7115119	7116826	LOC_Os01g12766
chr1	7120186	7122485	LOC_Os01g12770
chr1	7149439	7152678	LOC_Os01g12809
chr1	7180457	7184019	LOC_Os01g12870
chr1	7184175	7192428	LOC_Os01g12880
chr1	7404818	7405891	LOC_Os01g13180
chr1	7422561	7425034	LOC_Os01g13210
chr1	7428939	7443658	LOC_Os12g20324
chr1	7459305	7464795	LOC_Os01g13250
chr1	7465421	7469826	LOC_Os01g13260
chr1	7568969	7569697	LOC_Os01g13450
chr1	7574875	7578288	LOC_Os01g13460
chr1	7632520	7637677	LOC_Os01g13520
chr1	7663334	7668628	LOC_Os01g13550
chr1	7744456	7744734	LOC_Os01g13680
chr1	7770230	7776980	LOC_Os01g13740
chr1	7795058	7800473	LOC_Os01g13760
chr1	7821397	7825279	LOC_Os01g13800
chr1	7874190	7875837	LOC_Os01g13930
chr1	8142955	8143894	LOC_Os01g14430
chr1	8156176	8159075	LOC_Os01g14440
chr1	8275709	8276571	LOC_Os01g14660
chr1	8388045	8392349	LOC_Os01g14860
chr1	8426977	8428290	LOC_Os01g14926
chr1	8442785	8443345	LOC_Os01g14940
chr1	8444856	8450086	LOC_Os01g14950
chr1	8470077	8474329	LOC_Os01g15000
chr1	8486773	8496043	LOC_Os01g15020
chr1	8547171	8551328	LOC_Os01g15110
chr1	8725692	8727225	LOC_Os01g15390
chr1	8862944	8867642	LOC_Os01g15640
chr1	8891218	8892657	LOC_Os01g15724
chr1	8995192	8998446	LOC_Os01g15900
chr1	9004189	9012988	LOC_Os01g15910
chr1	9038270	9041969	LOC_Os01g15979
chr1	9111954	9116157	LOC_Os01g16090
chr1	9163946	9167035	LOC_Os01g16146
chr1	9209046	9215089	LOC_Os01g16180
chr1	9294923	9302714	LOC_Os01g16310
chr1	9363555	9368027	LOC_Os01g16400
chr1	9446268	9448764	LOC_Os01g16550
chr1	9614323	9614830	LOC_Os01g16800
chr1	9693583	9701117	LOC_Os01g16870
chr1	9767940	9769737	LOC_Os01g16930
chr1	9770154	9774825	LOC_Os01g16940
chr1	9779638	9785110	LOC_Os01g16960
chr1	9856965	9857992	LOC_Os01g17050
chr1	10093717	10096986	LOC_Os01g17396
chr1	10106890	10112609	LOC_Os01g17430
chr1	10193168	10197876	LOC_Os01g18070
chr1	10222765	10225616	LOC_Os01g18120
chr1	10285103	10285468	LOC_Os01g18160
chr1	10395200	10409237	LOC_Os01g18280
chr1	10412214	10415603	LOC_Os01g18304
chr1	10423371	10429400	LOC_Os01g18320
chr1	10493658	10495487	LOC_Os01g18400
chr1	10518220	10519140	LOC_Os01g18440
chr1	10626467	10629326	LOC_Os01g18640
chr1	10640470	10646029	LOC_Os01g18670
chr1	10686541	10688384	LOC_Os01g18710
chr1	10697695	10698990	LOC_Os01g18730
chr1	10699353	10703249	LOC_Os01g18744
chr1	10751966	10756835	LOC_Os01g18800
chr1	10779681	10786290	LOC_Os01g18850
chr1	10787174	10789772	LOC_Os01g18860
chr1	11149565	11151174	LOC_Os01g19440
chr1	11178054	11191587	LOC_Os01g19470
chr1	11251861	11254233	LOC_Os01g19580
chr1	11350851	11351809	LOC_Os01g19740
chr1	11397066	11398705	LOC_Os01g19840
chr1	11430824	11431636	LOC_Os01g19880
chr1	11469401	11470312	LOC_Os01g19950
chr1	11498093	11504558	LOC_Os01g19970
chr1	11559834	11568857	LOC_Os01g20110
chr1	11606676	11611038	LOC_Os01g20160
chr1	11830465	11842638	LOC_Os01g20900
chr1	11845603	11848250	LOC_Os01g20930
chr1	11860538	11861665	LOC_Os01g20950
chr1	11894863	11895287	LOC_Os01g21020
chr1	11898322	11907794	LOC_Os01g21034
chr1	11914016	11916556	LOC_Os01g21070
chr1	11936867	11937939	LOC_Os01g21120
chr1	11962800	11968087	LOC_Os01g21160
chr1	11969846	11970581	LOC_Os01g21170
chr1	12024747	12025776	LOC_Os01g21250
chr1	12055654	12056920	LOC_Os01g21310
chr1	12109676	12115584	LOC_Os01g21429
chr1	12121603	12123430	LOC_Os01g21440
chr1	12518720	12524971	LOC_Os01g21940
chr1	12583867	12586355	LOC_Os01g22010
chr1	12617652	12621323	LOC_Os01g22059
chr1	12621802	12638512	LOC_Os01g22080
chr1	12721083	12730814	LOC_Os01g22249
chr1	13005801	13010462	LOC_Os01g22870
chr1	13020678	13024771	LOC_Os01g22900
chr1	13380158	13383365	LOC_Os01g23710
chr1	13397367	13398587	LOC_Os01g23750
chr1	14850021	14869366	LOC_Os01g25386
chr1	14964095	14965633	LOC_Os01g25460
chr1	15486714	15488272	LOC_Os01g26139
chr1	15507826	15513628	LOC_Os01g26174
chr1	15842226	15846381	LOC_Os01g26970
chr1	15875223	15883412	LOC_Os01g26996
chr1	15901130	15903452	LOC_Os01g27050
chr1	16088338	16089283	LOC_Os01g27480
chr1	16113101	16115248	LOC_Os01g27600
chr1	16697840	16699045	LOC_Os01g28520
chr1	16754400	16762965	LOC_Os01g28680
chr1	16833663	16834716	LOC_Os01g28790
chr1	16875934	16878476	LOC_Os01g28840
chr1	17179919	17181144	LOC_Os01g29330
chr1	17256941	17257539	LOC_Os01g29399
chr1	17272951	17280540	LOC_Os01g29430
chr1	18074627	18080857	LOC_Os01g31360
chr1	18321906	18327351	LOC_Os01g31680
chr1	18330336	18331838	LOC_Os01g31690
chr1	18376989	18387719	LOC_Os01g31770
chr1	18471868	18482909	LOC_Os01g31870
chr1	18573503	18575481	LOC_Os01g32016
chr1	18576246	18578499	LOC_Os01g32028
chr1	18581762	18583285	LOC_Os04g16740
chr1	18592935	18595469	LOC_Os01g32090
chr1	18603680	18606324	LOC_Os01g32130
chr1	18623392	18626526	LOC_Os01g32170
chr1	18736013	18737506	LOC_Os01g32330
chr1	19042719	19057317	LOC_Os01g32720
chr1	19100371	19101366	LOC_Os01g32770
chr1	19115340	19118300	LOC_Os01g32780
chr1	19123811	19127470	LOC_Os01g32800
chr1	19212312	19220220	LOC_Os01g32964
chr1	19254316	19258390	LOC_Os01g33000
chr1	19288056	19293027	LOC_Os01g33050
chr1	19512374	19513811	LOC_Os01g33300
chr1	19555874	19556745	LOC_Os01g33409
chr1	19767460	19768081	LOC_Os01g33830
chr1	19997282	20001231	LOC_Os01g34190
chr1	20433839	20435181	LOC_Os01g34790
chr1	20513407	20515395	LOC_Os01g34910
chr1	20619525	20629897	LOC_Os01g35030
chr1	20645339	20648489	LOC_Os01g35040
chr1	20704634	20712819	LOC_Os01g35184
chr1	20783111	20789640	LOC_Os08g36179
chr1	20910852	20913941	LOC_Os01g36070
chr1	21351329	21351625	LOC_Os01g36570
chr1	21485062	21485618	LOC_Os01g36769
chr1	21486971	21487932	LOC_Os01g36778
chr1	21520762	21521406	LOC_Os01g36810
chr1	21533208	21535477	LOC_Os01g36830
chr1	21563073	21568910	LOC_Os01g36854
chr1	21634044	21637186	LOC_Os01g36950
chr1	21695252	21697792	LOC_Os08g26470
chr1	21831081	21832086	LOC_Os01g37490
chr1	21852255	21857000	LOC_Os01g37560
chr1	21915983	21917816	LOC_Os01g37630
chr1	22010200	22011056	LOC_Os01g37810
chr1	22018298	22026838	LOC_Os01g37825
chr1	22093014	22098216	LOC_Os01g37960
chr1	22192419	22196717	LOC_Os01g38218
chr1	22228219	22252772	LOC_Os01g38229
chr1	22384086	22410976	LOC_Os01g38359
chr1	22484496	22490284	LOC_Os01g38480
chr1	22495137	22497093	LOC_Os01g38510
chr1	22579687	22580529	LOC_Os01g38560
chr1	22585860	22586691	LOC_Os01g38574
chr1	22635107	22640085	LOC_Os01g38610
chr1	22644261	22644689	LOC_Os01g38614
chr1	22785155	22787944	LOC_Os01g38880
chr1	22792237	22796861	LOC_Os01g38890
chr1	22816233	22824675	LOC_Os01g38910
chr1	22858128	22859136	LOC_Os01g38964
chr1	22869432	22872749	LOC_Os01g38980
chr1	22893586	22897298	LOC_Os01g38990
chr1	22918372	22921150	LOC_Os01g39040
chr1	22925263	22926187	LOC_Os01g39063
chr1	22937462	22938049	LOC_Os01g39080
chr1	22943110	22949897	LOC_Os01g39100
chr1	23010099	23012480	LOC_Os01g39180
chr1	23017532	23017858	LOC_Os01g39210
chr1	23053114	23055689	LOC_Os01g39270
chr1	23056124	23056946	LOC_Os01g39280
chr1	23102494	23106761	LOC_Os01g39330
chr1	23109327	23109590	LOC_Os01g39340
chr1	23111106	23113272	LOC_Os01g39350
chr1	23212784	23215414	LOC_Os01g39490
chr1	23287835	23288550	LOC_Os01g39590
chr1	23348112	23349443	LOC_Os01g39690
chr1	23410106	23412101	LOC_Os01g39780
chr1	23485958	23492114	LOC_Os01g39923
chr1	23513328	23517025	LOC_Os01g39960
chr1	23521981	23535068	LOC_Os01g39980
chr1	23611758	23616511	LOC_Os01g40050
chr1	23624933	23627143	LOC_Os01g40070
chr1	23649718	23650056	LOC_Os12g31680
chr1	23670479	23674704	LOC_Os01g40120
chr1	23724957	23729635	LOC_Os01g40200
chr1	23776541	23781285	LOC_Os01g40280
chr1	23788478	23789596	LOC_Os01g40310
chr1	23790196	23792970	LOC_Os01g40320
chr1	23801549	23806403	LOC_Os01g40330
chr1	23832496	23833862	LOC_Os01g40380
chr1	23937649	23940253	LOC_Os01g40570
chr1	23955543	23957293	LOC_Os01g40580
chr1	23970322	23971197	LOC_Os01g40600
chr1	23973027	23978234	LOC_Os01g40610
chr1	24045003	24047214	LOC_Os01g40680
chr1	24057072	24061851	LOC_Os01g40720
chr1	24189570	24191913	LOC_Os01g41010
chr1	24212469	24215447	LOC_Os01g41050
chr1	24270717	24272728	LOC_Os01g41124
chr1	24296514	24296936	LOC_Os01g41180
chr1	24312036	24314841	LOC_Os01g41209
chr1	24331144	24334407	LOC_Os01g41250
chr1	24386306	24391054	LOC_Os01g41340
chr1	24408836	24411080	LOC_Os01g41370
chr1	24436594	24438462	LOC_Os01g41400
chr1	24439236	24439681	LOC_Os01g41410
chr1	24527352	24538053	LOC_Os01g41565
chr1	24548978	24551014	LOC_Os01g41600
chr1	24584395	24585612	LOC_Os01g41710
chr1	24675192	24683742	LOC_Os01g41804
chr1	24734159	24734699	LOC_Os01g41864
chr1	24760025	24765478	LOC_Os01g41870
chr1	24773168	24777389	LOC_Os01g41880
chr1	24792731	24794806	LOC_Os01g41900
chr1	24858166	24859501	LOC_Os04g14420
chr1	24875366	24876602	LOC_Os01g41990
chr1	24878141	24879299	LOC_Os01g42000
chr1	24907354	24908908	LOC_Os01g42030
chr1	24923523	24930214	LOC_Os01g42080
chr1	24944593	24947539	LOC_Os01g42110
chr1	24948970	24951399	LOC_Os01g42120
chr1	24989945	24999287	LOC_Os01g42234
chr1	25054937	25061167	LOC_Os01g42294
chr1	25115359	25117491	LOC_Os01g42340
chr1	25187217	25195413	LOC_Os01g42410
chr1	25249531	25252927	LOC_Os01g42510
chr1	25263773	25266762	LOC_Os01g42520
chr1	25332321	25337613	LOC_Os01g42620
chr1	25358323	25365894	LOC_Os01g42660
chr1	25380492	25384585	LOC_Os01g42700
chr1	25470314	25476631	LOC_Os01g42800
chr1	25525468	25529008	LOC_Os01g42880
chr1	25588306	25592594	LOC_Os01g42960
chr1	25620037	25621791	LOC_Os01g43004
chr1	25738492	25742472	LOC_Os01g43140
chr1	25756067	25759435	LOC_Os01g43160
chr1	25760610	25766151	LOC_Os01g43170
chr1	25895873	25900318	LOC_Os01g43320
chr1	25923695	25927433	LOC_Os01g43350
chr1	25946670	25951474	LOC_Os01g43370
chr1	25951619	25958695	LOC_Os01g43380
chr1	25961852	25966202	LOC_Os01g43390
chr1	25978278	25982772	LOC_Os01g43410
chr1	25994885	25996372	LOC_Os01g43440
chr1	26012263	26020607	LOC_Os01g43460
chr1	26045332	26050514	LOC_Os01g43480
chr1	26050491	26052541	LOC_Os01g43490
chr1	26064262	26074897	LOC_Os01g43520
chr1	26097031	26098965	LOC_Os01g43550
chr1	26110228	26114716	LOC_Os01g43580
chr1	26162211	26170717	LOC_Os01g43630
chr1	26171578	26172202	LOC_Os01g43639
chr1	26186626	26189121	LOC_Os01g43654
chr1	26194372	26195662	LOC_Os01g43670
chr1	26203837	26208527	LOC_Os01g43690
chr1	26305537	26310878	LOC_Os01g43870
chr1	26316792	26318150	LOC_Os01g43890
chr1	26372614	26374881	LOC_Os01g43940
chr1	26614801	26616629	LOC_Os01g44260
chr1	26671010	26673208	LOC_Os01g44330
chr1	26743162	26746016	LOC_Os01g44960
chr1	26793480	26796177	LOC_Os01g45020
chr1	26825431	26829395	LOC_Os01g45060
chr1	26849242	26849679	LOC_Os01g45120
chr1	26861474	26862964	LOC_Os01g45140
chr1	26872798	26873606	LOC_Os01g45160
chr1	26926115	26927528	LOC_Os01g45250
chr1	26941249	26949658	LOC_Os01g45274
chr1	26952132	26960851	LOC_Os01g45289
chr1	26963996	26966160	LOC_Os01g45304
chr1	26989913	26992466	LOC_Os01g45350
chr1	27032951	27035842	LOC_Os01g45450
chr1	27081130	27088215	LOC_Os01g45530
chr1	27148114	27153674	LOC_Os01g45620
chr1	27159056	27160192	LOC_Os01g45650
chr1	27170291	27171316	LOC_Os01g45700
chr1	27181340	27182483	LOC_Os01g45720
chr1	27183162	27185037	LOC_Os01g45730
chr1	27201070	27207851	LOC_Os01g45750
chr1	27247792	27250399	LOC_Os01g45830
chr1	27271376	27271659	LOC_Os01g45870
chr1	27275312	27286458	LOC_Os01g45884
chr1	27289575	27291547	LOC_Os01g45900
chr1	27312860	27313208	LOC_Os01g45940
chr1	27376598	27379327	LOC_Os01g46020
chr1	27433694	27438516	LOC_Os01g46130
chr1	27452461	27475885	LOC_Os01g46169
chr1	27556916	27561127	LOC_Os01g46350
chr1	27570847	27574002	LOC_Os01g46370
chr1	27579264	27583378	LOC_Os01g46380
chr1	27605396	27606490	LOC_Os01g46420
chr1	27687725	27688565	LOC_Os01g46530
chr1	27727947	27732185	LOC_Os01g46610
chr1	27797087	27798669	LOC_Os01g46740
chr1	27826940	27832578	LOC_Os01g46760
chr1	27841235	27843098	LOC_Os01g46800
chr1	27923387	27927056	LOC_Os01g46926
chr1	27932991	27934382	LOC_Os01g46940
chr1	27942735	27948177	LOC_Os01g46970
chr1	28060993	28062132	LOC_Os01g47180
chr1	28082353	28083814	LOC_Os01g47270
chr1	28153258	28157183	LOC_Os01g47400
chr1	28215427	28219058	LOC_Os01g47470
chr1	28227187	28227420	LOC_Os01g47480
chr1	28230617	28234827	LOC_Os01g47490
chr1	28244911	28247865	LOC_Os01g47520
chr1	28255567	28262598	LOC_Os01g47530
chr1	28280003	28284149	LOC_Os01g47560
chr1	28345611	28349126	LOC_Os01g47600
chr1	28352133	28355305	LOC_Os01g47620
chr1	28390403	28393693	LOC_Os01g47704
chr1	28414074	28415150	LOC_Os01g47730
chr1	28429691	28433247	LOC_Os01g47750
chr1	28438185	28439439	LOC_Os01g47760
chr1	28538585	28541284	LOC_Os01g48000
chr1	28619555	28622115	LOC_Os01g48140
chr1	28653107	28656559	LOC_Os01g48190
chr1	28711225	28712400	LOC_Os01g48250
chr1	28782729	28783628	LOC_Os01g48360
chr1	28793893	28800764	LOC_Os01g48380
chr1	28800968	28808419	LOC_Os01g48390
chr1	28814196	28816547	LOC_Os01g48420
chr1	28845960	28850877	LOC_Os01g48444
chr1	28966974	28969676	LOC_Os01g48620
chr1	28981341	28984354	LOC_Os01g48640
chr1	28986169	28992399	LOC_Os01g48650
chr1	28994518	28997316	LOC_Os01g48660
chr1	29027875	29029119	LOC_Os01g48710
chr1	29032185	29033127	LOC_Os01g48714
chr1	29079608	29084450	LOC_Os01g48750
chr1	29088461	29091018	LOC_Os01g48770
chr1	29151403	29157950	LOC_Os01g48874
chr1	29190245	29192390	LOC_Os01g48940
chr1	29216021	29220122	LOC_Os01g48970
chr1	29246883	29254019	LOC_Os01g49000
chr1	29381212	29385662	LOC_Os01g49190
chr1	29439798	29442278	LOC_Os01g49290
chr1	29459500	29464719	LOC_Os01g49310
chr1	29526465	29529713	LOC_Os01g49360
chr1	29593645	29595171	LOC_Os01g49440
chr1	29605888	29606343	LOC_Os01g49460
chr1	29643484	29655872	LOC_Os01g49529
chr1	29689321	29690930	LOC_Os01g49630
chr1	29696739	29700108	LOC_Os01g49670
chr1	29732618	29733635	LOC_Os01g49710
chr1	29749258	29752365	LOC_Os01g49770
chr1	29785572	29787273	LOC_Os01g49830
chr1	29816429	29818634	LOC_Os01g49880
chr1	29830860	29836667	LOC_Os01g49904
chr1	29844601	29846821	LOC_Os01g49910
chr1	29983475	29988842	LOC_Os01g50120
chr1	30022055	30024083	LOC_Os01g50200
chr1	30055307	30057080	LOC_Os01g50310
chr1	30067092	30071508	LOC_Os01g50339
chr1	30088489	30092353	LOC_Os01g50360
chr1	30128254	30129876	LOC_Os01g50430
chr1	30200885	30206295	LOC_Os01g50580
chr1	30239739	30243557	LOC_Os01g50622
chr1	30258789	30262673	LOC_Os01g50680
chr1	30337893	30338635	LOC_Os01g50810
chr1	30343002	30345393	LOC_Os01g50820
chr1	30345661	30349220	LOC_Os01g50830
chr1	30370937	30375809	LOC_Os01g50860
chr1	30417771	30419192	LOC_Os01g50940
chr1	30481092	30489165	LOC_Os01g51060
chr1	30512942	30516024	LOC_Os01g51140
chr1	30543092	30544405	LOC_Os01g51170
chr1	30545885	30550752	LOC_Os01g51190
chr1	30645550	30647574	LOC_Os01g51330
chr1	30654110	30657150	LOC_Os01g51360
chr1	30685561	30692442	LOC_Os01g51410
chr1	30695430	30698978	LOC_Os01g51420
chr1	30716417	30716920	LOC_Os01g51480
chr1	30739326	30740808	LOC_Os01g51540
chr1	30745154	30749021	LOC_Os01g51550
chr1	30754170	30755637	LOC_Os01g51570
chr1	30883602	30889925	LOC_Os01g51746
chr1	30914455	30917562	LOC_Os01g51790
chr1	30956084	30957528	LOC_Os01g51880
chr1	30971739	30974211	LOC_Os01g51904
chr1	31100238	31103228	LOC_Os01g51980
chr1	31115881	31120270	LOC_Os01g52010
chr1	31149944	31153954	LOC_Os01g52050
chr1	31165510	31170326	LOC_Os01g52070
chr1	31171656	31174356	LOC_Os01g52090
chr1	31193112	31193864	LOC_Os01g52120
chr1	31243549	31246401	LOC_Os01g52214
chr1	31253699	31254496	LOC_Os01g52240
chr1	31265132	31266420	LOC_Os01g52260
chr1	31281513	31283415	LOC_Os01g52290
chr1	31364399	31367172	LOC_Os01g52470
chr1	31385272	31391013	LOC_Os01g52500
chr1	31392749	31398657	LOC_Os01g52514
chr1	31445846	31446959	LOC_Os01g52570
chr1	31489625	31494708	LOC_Os01g52640
chr1	31494688	31495660	LOC_Os01g52650
chr1	31554472	31558713	LOC_Os01g52710
chr1	31566042	31566814	LOC_Os01g52730
chr1	31585762	31592879	LOC_Os01g52750
chr1	31608811	31610537	LOC_Os01g52770
chr1	31642170	31650783	LOC_Os01g52864
chr1	31660771	31662799	LOC_Os01g52900
chr1	31674402	31679026	LOC_Os01g52920
chr1	31687210	31689209	LOC_Os01g52980
chr1	31694063	31698675	LOC_Os01g53000
chr1	31715379	31717230	LOC_Os01g53040
chr1	31746800	31748207	LOC_Os01g53090
chr1	31752269	31753404	LOC_Os01g53109
chr1	31771831	31775622	LOC_Os01g53150
chr1	31835331	31839221	LOC_Os01g53260
chr1	31883123	31885099	LOC_Os01g53350
chr1	31899405	31899866	LOC_Os01g53380
chr1	31903387	31905359	LOC_Os01g53390
chr1	31914462	31916237	LOC_Os01g53420
chr1	31917643	31917990	LOC_Os01g53424
chr1	31921045	31933326	LOC_Os01g53430
chr1	31954698	31960103	LOC_Os01g53520
chr1	31991052	31994423	LOC_Os01g53610
chr1	32041549	32045435	LOC_Os01g53670
chr1	32054132	32054709	LOC_Os01g53690
chr1	32058114	32065339	LOC_Os01g53700
chr1	32075614	32078914	LOC_Os01g53710
chr1	32086236	32093907	LOC_Os01g53720
chr1	32105157	32108523	LOC_Os01g53750
chr1	32113176	32113463	LOC_Os01g53770
chr1	32139003	32143396	LOC_Os01g53810
chr1	32181445	32185733	LOC_Os01g53880
chr1	32259177	32261996	LOC_Os01g53990
chr1	32274283	32278766	LOC_Os01g54010
chr1	32279165	32285324	LOC_Os01g54020
chr1	32290222	32297631	LOC_Os01g54040
chr1	32334803	32346955	LOC_Os01g54119
chr1	32416681	32420191	LOC_Os01g54269
chr1	32436329	32438750	LOC_Os01g54300
chr1	32467833	32470195	LOC_Os01g54360
chr1	32473402	32474994	LOC_Os01g54380
chr1	32507345	32509010	LOC_Os01g54440
chr1	32518580	32520259	LOC_Os01g54470
chr1	32558142	32560269	LOC_Os01g54550
chr1	32560963	32565094	LOC_Os01g54560
chr1	32583463	32592463	LOC_Os01g54580
chr1	32600316	32603324	LOC_Os01g54600
chr1	32638922	32640181	LOC_Os06g14860
chr1	32641222	32645613	LOC_Os01g54670
chr1	32652360	32661872	LOC_Os01g54699
chr1	32742585	32749167	LOC_Os01g54900
chr1	32765484	32770438	LOC_Os01g54930
chr1	32772804	32778287	LOC_Os01g54940
chr1	32824134	32829103	LOC_Os01g55050
chr1	32908721	32911181	LOC_Os01g55150
chr1	32944987	32945529	LOC_Os01g55210
chr1	32985701	32987472	LOC_Os01g55240
chr1	33040824	33041235	LOC_Os01g55330
chr1	33044972	33046079	LOC_Os01g55340
chr1	33077288	33083962	LOC_Os01g55360
chr1	33095726	33097690	LOC_Os01g55370
chr1	33159439	33162497	LOC_Os01g55410
chr1	33242434	33248482	LOC_Os01g55490
chr1	33279634	33283237	LOC_Os01g55549
chr1	33399772	33404491	LOC_Os01g55770
chr1	33407039	33415651	LOC_Os01g55780
chr1	33422300	33423625	LOC_Os01g55820
chr1	33424473	33428600	LOC_Os01g55830
chr1	33441843	33442199	LOC_Os01g55850
chr1	33466053	33469944	LOC_Os01g55900
chr1	33505713	33516397	LOC_Os01g56000
chr1	33530993	33533403	LOC_Os01g56040
chr1	33540709	33542550	LOC_Os01g56070
chr1	33599188	33602986	LOC_Os01g56150
chr1	33602954	33603727	LOC_Os01g56160
chr1	33611387	33622072	LOC_Os01g56189
chr1	33633385	33634270	LOC_Os01g56210
chr1	33723810	33727705	LOC_Os01g56360
chr1	33803355	33819500	LOC_Os01g56490
chr1	33851140	33853034	LOC_Os01g56570
chr1	33855436	33862573	LOC_Os01g56580
chr1	33892312	33896375	LOC_Os01g56600
chr1	33974011	33975276	LOC_Os01g56750
chr1	34004328	34014633	LOC_Os01g56800
chr1	34073934	34074782	LOC_Os01g56850
chr1	34097627	34100156	LOC_Os01g56900
chr1	34105261	34114243	LOC_Os01g56910
chr1	34122952	34128867	LOC_Os01g56930
chr1	34129393	34135377	LOC_Os01g56940
chr1	34169053	34171820	LOC_Os01g57020
chr1	34185942	34192449	LOC_Os01g57066
chr1	34194589	34206893	LOC_Os01g57073
chr1	34225960	34228484	LOC_Os01g57100
chr1	34243879	34244277	LOC_Os01g57140
chr1	34261018	34261822	LOC_Os01g57170
chr1	34275488	34281181	LOC_Os01g57220
chr1	34281321	34282742	LOC_Os01g57229
chr1	34302917	34304043	LOC_Os01g57260
chr1	34347373	34353110	LOC_Os01g57350
chr1	34381117	34383171	LOC_Os01g57410
chr1	34444114	34452891	LOC_Os01g57529
chr1	34536248	34538651	LOC_Os01g57610
chr1	34545243	34545959	LOC_Os01g57620
chr1	34607347	34609401	LOC_Os01g57730
chr1	34800633	34809164	LOC_Os01g58100
chr1	34822341	34823076	LOC_Os01g58130
chr1	34833422	34834945	LOC_Os01g58150
chr1	34842525	34843417	LOC_Os01g58170
chr1	34845890	34848414	LOC_Os01g58194
chr1	34848576	34850907	LOC_Os01g58220
chr1	34851604	34853830	LOC_Os01g58230
chr1	34877607	34882411	LOC_Os01g58290
chr1	34885246	34886276	LOC_Os01g58310
chr1	34893740	34894603	LOC_Os01g58332
chr1	34910893	34921923	LOC_Os01g58390
chr1	34934110	34936364	LOC_Os01g58410
chr1	34979384	34979992	LOC_Os01g58459
chr1	34993056	34995441	LOC_Os01g58470
chr1	35009454	35018212	LOC_Os01g58530
chr1	35062297	35063999	LOC_Os01g58620
chr1	35065941	35068197	LOC_Os01g58630
chr1	35069443	35076951	LOC_Os01g58640
chr1	35128312	35132389	LOC_Os01g58740
chr1	35132890	35137280	LOC_Os01g58750
chr1	35156417	35158634	LOC_Os01g58780
chr1	35164519	35164947	LOC_Os01g58800
chr1	35176899	35179697	LOC_Os01g58860
chr1	35202442	35204509	LOC_Os01g58890
chr1	35237738	35239797	LOC_Os01g58960
chr1	35242501	35244457	LOC_Os01g58970
chr1	35276043	35277841	LOC_Os01g59000
chr1	35288201	35289512	LOC_Os01g59009
chr1	35319263	35321139	LOC_Os01g59060
chr1	35352444	35355119	LOC_Os01g59140
chr1	35356559	35360583	LOC_Os01g59150
chr1	35369634	35374076	LOC_Os01g59180
chr1	35484971	35491412	LOC_Os01g59350
chr1	35534445	35534975	LOC_Os01g59420
chr1	35556102	35560355	LOC_Os01g59440
chr1	35722535	35726846	LOC_Os01g59660
chr1	35841825	35844109	LOC_Os01g59890
chr1	35864094	35864531	LOC_Os01g59940
chr1	35866353	35870319	LOC_Os01g59950
chr1	35883801	35888029	LOC_Os01g59980
chr1	35954116	35955983	LOC_Os01g60080
chr1	35983628	35992588	LOC_Os01g60120
chr1	35997000	35997695	LOC_Os01g60130
chr1	36013906	36014460	LOC_Os01g60180
chr1	36043796	36046643	LOC_Os01g60250
chr1	36087092	36090228	LOC_Os01g60290
chr1	36119208	36133515	LOC_Os01g60360
chr1	36158740	36161294	LOC_Os01g60420
chr1	36161674	36163964	LOC_Os01g60430
chr1	36164158	36174390	LOC_Os01g60440
chr1	36202368	36203521	LOC_Os01g60500
chr1	36208358	36209154	LOC_Os01g60510
chr1	36272917	36278194	LOC_Os01g60660
chr1	36348450	36349596	LOC_Os01g60760
chr1	36355338	36357477	LOC_Os01g60770
chr1	36430321	36432523	LOC_Os01g60900
chr1	36441780	36442456	LOC_Os01g60914
chr1	36455148	36456184	LOC_Os01g60940
chr1	36492623	36495751	LOC_Os01g61020
chr1	36507640	36513768	LOC_Os01g61044
chr1	36514747	36517675	LOC_Os01g61060
chr1	36531293	36533912	LOC_Os01g61080
chr1	36581146	36583853	LOC_Os01g61160
chr1	36585937	36587114	LOC_Os01g61170
chr1	36636072	36637623	LOC_Os01g61310
chr1	36642693	36644876	LOC_Os01g61320
chr1	36666270	36666670	LOC_Os01g61360
chr1	36669344	36672089	LOC_Os01g61380
chr1	36675718	36678976	LOC_Os01g61400
chr1	36683718	36687850	LOC_Os01g61420
chr1	36688802	36693912	LOC_Os01g61430
chr1	36695805	36697924	LOC_Os01g61440
chr1	36713936	36720079	LOC_Os01g61460
chr1	36724158	36724724	LOC_Os01g61470
chr1	36769536	36772462	LOC_Os01g61500
chr1	36773056	36775301	LOC_Os01g61510
chr1	36791127	36793340	LOC_Os01g61570
chr1	36794995	36798528	LOC_Os01g61580
chr1	36868509	36872020	LOC_Os01g61670
chr1	36886624	36894062	LOC_Os01g61710
chr1	36906900	36911260	LOC_Os01g61760
chr1	37047198	37049860	LOC_Os01g61940
chr1	37059652	37061714	LOC_Os01g61970
chr1	37073392	37077119	LOC_Os01g61990
chr1	37078359	37079917	LOC_Os01g62000
chr1	37085795	37090177	LOC_Os01g62020
chr1	37127689	37133366	LOC_Os01g62080
chr1	37210116	37212791	LOC_Os01g62210
chr1	37248591	37251024	LOC_Os01g62300
chr1	37295483	37298242	LOC_Os01g62350
chr1	37312704	37314984	LOC_Os01g62370
chr1	37335243	37336461	LOC_Os01g62400
chr1	37353917	37355502	LOC_Os01g62430
chr1	37377678	37380900	LOC_Os01g62460
chr1	37400378	37403203	LOC_Os01g62490
chr1	37411423	37417935	LOC_Os01g62510
chr1	37440026	37441549	LOC_Os01g62560
chr1	37453730	37456733	LOC_Os01g62584
chr1	37459951	37462594	LOC_Os01g62600
chr1	37480779	37485291	LOC_Os01g62620
chr1	37490356	37492525	LOC_Os01g62630
chr1	37501862	37509314	LOC_Os01g62650
chr1	37519076	37521406	LOC_Os01g62670
chr1	37574702	37577226	LOC_Os01g62760
chr1	37577957	37578343	LOC_Os01g62770
chr1	37670471	37672453	LOC_Os01g62910
chr1	37674658	37679576	LOC_Os01g62920
chr1	37704569	37707076	LOC_Os01g62950
chr1	37720766	37724352	LOC_Os01g62970
chr1	37794637	37796332	LOC_Os01g63160
chr1	37805096	37809708	LOC_Os01g63190
chr1	37810813	37815742	LOC_Os01g63193
chr1	37822401	37825248	LOC_Os01g63200
chr1	37834845	37835792	LOC_Os01g63210
chr1	37836165	37841801	LOC_Os01g63220
chr1	37838415	37842904	LOC_Os01g63230
chr1	37875924	37882408	LOC_Os01g63270
chr1	37898156	37901177	LOC_Os01g63280
chr1	37943347	37945070	LOC_Os01g63410
chr1	37945293	37947512	LOC_Os01g63414
chr1	37954575	37958349	LOC_Os01g63420
chr1	38006288	38008313	LOC_Os01g63480
chr1	38035185	38037195	LOC_Os01g63540
chr1	38094694	38096837	LOC_Os01g63690
chr1	38159732	38166183	LOC_Os01g63770
chr1	38182968	38184621	LOC_Os01g63810
chr1	38207667	38214118	LOC_Os01g63854
chr1	38229859	38233049	LOC_Os01g63880
chr1	38256984	38257818	LOC_Os01g63920
chr1	38260246	38262039	LOC_Os01g63930
chr1	38290503	38292320	LOC_Os01g63970
chr1	38309414	38313527	LOC_Os01g63990
chr1	38330608	38333852	LOC_Os01g64000
chr1	38397767	38399035	LOC_Os01g64130
chr1	38400673	38401603	LOC_Os01g64140
chr1	38407416	38412496	LOC_Os01g64170
chr1	38416746	38418120	LOC_Os01g64190
chr1	38436187	38436598	LOC_Os01g64240
chr1	38442766	38444998	LOC_Os01g64255
chr1	38445493	38449347	LOC_Os01g64262
chr1	38528232	38529607	LOC_Os01g64360
chr1	38577398	38578565	LOC_Os01g64470
chr1	38605878	38610124	LOC_Os01g64520
chr1	38673292	38676879	LOC_Os01g64630
chr1	38683174	38685453	LOC_Os01g64660
chr1	38720082	38723343	LOC_Os01g64730
chr1	38725270	38727228	LOC_Os01g64740
chr1	38728331	38728810	LOC_Os01g64744
chr1	38748900	38751550	LOC_Os01g64780
chr1	38809455	38812091	LOC_Os01g64830
chr1	38813692	38815662	LOC_Os01g64840
chr1	38823547	38826301	LOC_Os01g64860
chr1	38854159	38856078	LOC_Os01g64910
chr1	38865623	38868636	LOC_Os01g64960
chr1	38891719	38901598	LOC_Os01g64990
chr1	38930164	38931906	LOC_Os01g65060
chr1	38933021	38941250	LOC_Os01g65070
chr1	38983063	38985102	LOC_Os01g65140
chr1	38986698	38988933	LOC_Os01g65150
chr1	38993329	38998584	LOC_Os01g65169
chr1	39000314	39004447	LOC_Os01g65190
chr1	39018176	39026101	LOC_Os01g65220
chr1	39086682	39094633	LOC_Os01g65330
chr1	39098385	39099166	LOC_Os01g65340
chr1	39102479	39106789	LOC_Os01g65350
chr1	39142624	39145338	LOC_Os01g65400
chr1	39180886	39187580	LOC_Os01g65460
chr1	39199328	39200845	LOC_Os01g65490
chr1	39286398	39289453	LOC_Os01g65600
chr1	39293185	39299267	LOC_Os01g65610
chr1	39412781	39417558	LOC_Os01g65790
chr1	39418492	39422957	LOC_Os01g65800
chr1	39424978	39426296	LOC_Os01g65810
chr1	39430216	39431805	LOC_Os01g65830
chr1	39451667	39452458	LOC_Os01g65870
chr1	39459918	39463615	LOC_Os01g65880
chr1	39463938	39467664	LOC_Os01g65890
chr1	39467785	39471537	LOC_Os01g65900
chr1	39477943	39479635	LOC_Os01g65904
chr1	39479662	39483889	LOC_Os01g65920
chr1	39516804	39517487	LOC_Os01g65992
chr1	39521875	39524754	LOC_Os01g66010
chr1	39530153	39535212	LOC_Os01g66030
chr1	39535707	39540665	LOC_Os01g66040
chr1	39541200	39547711	LOC_Os01g66050
chr1	39583734	39586857	LOC_Os01g66100
chr1	39600398	39602684	LOC_Os01g66120
chr1	39610771	39614692	LOC_Os01g66130
chr1	39614688	39626258	LOC_Os01g66140
chr1	39639238	39642461	LOC_Os01g66144
chr1	39658019	39660815	LOC_Os01g66180
chr1	39686936	39692082	LOC_Os01g66240
chr1	39735490	39741193	LOC_Os01g66330
chr1	39749660	39755330	LOC_Os01g66350
chr1	39854170	39857871	LOC_Os01g66544
chr1	39867380	39868666	LOC_Os01g66570
chr1	39897164	39900401	LOC_Os01g66600
chr1	39900827	39904789	LOC_Os01g66610
chr1	39908013	39908417	LOC_Os01g66620
chr1	39967941	39972237	LOC_Os01g66730
chr1	40024352	40025094	LOC_Os01g66810
chr1	40085234	40088086	LOC_Os01g66890
chr1	40129613	40131790	LOC_Os01g66980
chr1	40133071	40138625	LOC_Os01g66990
chr1	40145092	40147043	LOC_Os01g67010
chr1	40159232	40163696	LOC_Os01g67054
chr1	40173595	40178431	LOC_Os01g67090
chr1	40187871	40188730	LOC_Os01g67110
chr1	40189641	40194574	LOC_Os01g67120
chr1	40205965	40208577	LOC_Os01g67150
chr1	40219006	40222070	LOC_Os01g67180
chr1	40233370	40238089	LOC_Os01g67220
chr1	40253493	40263141	LOC_Os01g67250
chr1	40306889	40310399	LOC_Os01g67320
chr1	40448365	40453145	LOC_Os01g67480
chr1	40475834	40481103	LOC_Os01g67510
chr1	40520988	40525823	LOC_Os01g67570
chr1	40602954	40607893	LOC_Os01g67720
chr1	40608550	40610567	LOC_Os01g67730
chr1	40652092	40654397	LOC_Os01g67820
chr1	40713152	40714603	LOC_Os01g67890
chr1	40781143	40784299	LOC_Os01g68010
chr1	40792490	40793873	LOC_Os01g68030
chr1	40853280	40857158	LOC_Os01g68130
chr1	40861080	40879032	LOC_Os01g68160
chr1	40915984	40916714	LOC_Os01g68279
chr1	40925522	40928225	LOC_Os01g68310
chr1	40929628	40933495	LOC_Os01g68314
chr1	41054319	41063425	LOC_Os01g68470
chr1	41097057	41098989	LOC_Os01g68545
chr1	41110911	41112033	LOC_Os01g68589
chr1	41133699	41134565	LOC_Os01g68640
chr1	41137012	41137516	LOC_Os01g68644
chr1	41164578	41166044	LOC_Os01g68690
chr1	41185516	41188096	LOC_Os01g68710
chr1	41190461	41192240	LOC_Os01g68720
chr1	41210352	41216410	LOC_Os01g68760
chr1	41219611	41223074	LOC_Os01g68770
chr1	41327275	41329741	LOC_Os01g68950
chr1	41359346	41365210	LOC_Os01g69030
chr1	41394587	41401232	LOC_Os01g69070
chr1	41411527	41416061	LOC_Os01g69090
chr1	41459900	41462141	LOC_Os01g69174
chr1	41466423	41468684	LOC_Os01g69190
chr1	41470306	41472297	LOC_Os01g69200
chr1	41476039	41484371	LOC_Os01g69210
chr1	41599259	41618267	LOC_Os01g69850
chr1	41629531	41630593	LOC_Os01g69870
chr1	41719765	41724550	LOC_Os01g69970
chr1	41755482	41757756	LOC_Os01g70010
chr1	41811144	41824720	LOC_Os01g70060
chr1	41825080	41830635	LOC_Os01g70080
chr1	41835506	41838634	LOC_Os01g70100
chr1	41933939	41938475	LOC_Os01g70240
chr1	41941249	41944085	LOC_Os01g70250
chr1	41961941	41968354	LOC_Os01g70270
chr1	42085233	42086823	LOC_Os01g70470
chr1	42124820	42126097	LOC_Os01g70525
chr1	42135236	42138672	LOC_Os01g70570
chr1	42242918	42247610	LOC_Os01g70660
chr1	42266551	42268759	LOC_Os01g70700
chr1	42290255	42291129	LOC_Os01g70740
chr1	42314848	42319412	LOC_Os01g70780
chr1	42321347	42322864	LOC_Os01g70790
chr1	42332481	42340893	LOC_Os01g70810
chr1	42359557	42363074	LOC_Os01g70870
chr1	42476250	42477401	LOC_Os01g71060
chr1	42492098	42493533	LOC_Os01g71070
chr1	42541511	42544261	LOC_Os01g71180
chr1	42571657	42574551	LOC_Os01g71230
chr1	42577454	42584436	LOC_Os01g71240
chr1	42662700	42665547	LOC_Os01g71310
chr1	42702394	42703356	LOC_Os01g71330
chr1	42730313	42732009	LOC_Os01g71400
chr1	42734858	42735983	LOC_Os01g71410
chr1	42751966	42753120	LOC_Os01g71440
chr1	42758825	42762400	LOC_Os01g71474
chr1	42789297	42791697	LOC_Os01g71700
chr1	42800645	42801449	LOC_Os01g71753
chr1	42807426	42812375	LOC_Os01g71770
chr1	42828108	42829121	LOC_Os01g71790
chr1	42889373	42891549	LOC_Os01g71980
chr1	42950884	42958114	LOC_Os01g72049
chr1	42999146	43000347	LOC_Os01g72170
chr1	43041419	43043405	LOC_Os01g72260
chr1	43045132	43046781	LOC_Os01g72270
chr1	43065250	43070428	LOC_Os01g72309
chr1	43099735	43107815	LOC_Os01g72340
chr1	43116551	43119833	LOC_Os01g72360
chr1	43142521	43144749	LOC_Os01g72410
chr1	43151842	43154848	LOC_Os01g72430
chr1	43163063	43164586	LOC_Os01g72460
chr1	43226059	43230273	LOC_Os01g72560
chr1	43231574	43241030	LOC_Os01g72570
chr1	43269317	43271628	LOC_Os01g72610
chr1	43316996	43322915	LOC_Os01g72690
chr1	43329459	43333242	LOC_Os01g72710
chr1	43338180	43339507	LOC_Os01g72720
chr1	43368740	43371894	LOC_Os01g72790
chr1	43373781	43376674	LOC_Os01g72800
chr1	43436492	43439037	LOC_Os01g72930
chr1	43475380	43488620	LOC_Os01g72990
chr1	43549998	43551522	LOC_Os01g73110
chr1	43567748	43570963	LOC_Os01g73170
chr1	43592511	43595259	LOC_Os01g73230
chr1	43627280	43631992	LOC_Os01g73310
chr1	43644923	43645390	LOC_Os01g73370
chr1	43660606	43670347	LOC_Os01g73410
chr1	43839809	43841236	LOC_Os01g73729
chr1	43856597	43857256	LOC_Os01g73770
chr1	43955262	43958176	LOC_Os01g73910
chr1	43977822	43982445	LOC_Os01g73970
chr1	43987796	43989809	LOC_Os01g73990
chr1	43997931	43999122	LOC_Os01g74004
chr1	44005905	44012283	LOC_Os01g74030
chr1	44019558	44021464	LOC_Os01g74110
chr1	44085522	44088163	LOC_Os01g74190
chr1	44121515	44131357	LOC_Os01g74310
chr1	44145500	44150893	LOC_Os01g74350
chr1	44151563	44153054	LOC_Os01g74370
chr1	44225729	44226558	LOC_Os01g74490
chr1	44268897	44270221	LOC_Os01g74570
chr1	44279645	44282206	LOC_Os01g74600
chr1	44300354	44301205	LOC_Os01g74620
chr1	44313874	44320796	LOC_Os01g74650
chr1	44325163	44328034	LOC_Os01g74660
chr2	15979	20809	LOC_Os02g01020
chr2	41119	48027	LOC_Os02g01070
chr2	121473	122989	LOC_Os10g36984
chr2	131127	133631	LOC_Os02g01220
chr2	183191	184932	LOC_Os02g01340
chr2	204458	206574	LOC_Os02g01360
chr2	218244	220570	LOC_Os02g01380
chr2	269438	272261	LOC_Os02g01510
chr2	296042	298553	LOC_Os02g01560
chr2	311266	315054	LOC_Os02g01590
chr2	324121	325227	LOC_Os02g01700
chr2	347463	355535	LOC_Os02g01739
chr2	358298	362809	LOC_Os02g01760
chr2	361460	362098	LOC_Os02g01765
chr2	435027	438574	LOC_Os02g01930
chr2	495615	498326	LOC_Os02g02020
chr2	545895	548828	LOC_Os02g02120
chr2	629227	631476	LOC_Os02g02275
chr2	631862	642842	LOC_Os02g02292
chr2	680457	683238	LOC_Os02g02340
chr2	685539	690346	LOC_Os02g02350
chr2	728173	730862	LOC_Os02g02400
chr2	742047	745937	LOC_Os02g02410
chr2	767292	768076	LOC_Os02g02446
chr2	795080	798987	LOC_Os02g02490
chr2	805458	806498	LOC_Os02g02510
chr2	865744	869745	LOC_Os02g02620
chr2	894779	900925	LOC_Os02g02670
chr2	927714	930205	LOC_Os02g02700
chr2	931197	935811	LOC_Os02g02710
chr2	943649	948309	LOC_Os02g02730
chr2	962484	964361	LOC_Os02g02770
chr2	975833	979988	LOC_Os02g02790
chr2	1015097	1016994	LOC_Os02g02870
chr2	1028767	1029951	LOC_Os02g02890
chr2	1047401	1052027	LOC_Os02g02920
chr2	1091607	1095484	LOC_Os02g03000
chr2	1103510	1105408	LOC_Os02g03030
chr2	1105987	1109753	LOC_Os02g03040
chr2	1189357	1200903	LOC_Os02g03220
chr2	1214906	1217048	LOC_Os02g03250
chr2	1217530	1222584	LOC_Os02g03260
chr2	1239616	1243002	LOC_Os02g03280
chr2	1254035	1257048	LOC_Os02g03320
chr2	1257332	1259713	LOC_Os02g03330
chr2	1307669	1308952	LOC_Os02g03420
chr2	1357077	1359087	LOC_Os02g03550
chr2	1471463	1472197	LOC_Os02g03710
chr2	1484101	1488891	LOC_Os02g03750
chr2	1516625	1517711	LOC_Os02g03810
chr2	1517993	1521843	LOC_Os02g03820
chr2	1531636	1544823	LOC_Os02g03840
chr2	1578962	1580547	LOC_Os02g03910
chr2	1669318	1679514	LOC_Os02g04050
chr2	1699499	1703018	LOC_Os02g04100
chr2	1714698	1715812	LOC_Os02g04130
chr2	1731220	1734019	LOC_Os02g04160
chr2	1736798	1741376	LOC_Os02g04170
chr2	1787625	1789999	LOC_Os02g04250
chr2	1794061	1797590	LOC_Os02g04260
chr2	1843751	1844686	LOC_Os02g04369
chr2	1916897	1920984	LOC_Os02g04510
chr2	2065736	2074025	LOC_Os02g04710
chr2	2238274	2242110	LOC_Os02g04950
chr2	2250563	2264368	LOC_Os02g04970
chr2	2455802	2458261	LOC_Os02g05245
chr2	2490940	2496275	LOC_Os02g05310
chr2	2502554	2506582	LOC_Os02g05329
chr2	2545222	2556314	LOC_Os02g05420
chr2	2604583	2607994	LOC_Os02g05500
chr2	2609292	2613077	LOC_Os02g05510
chr2	2714770	2718943	LOC_Os02g05692
chr2	2762133	2765750	LOC_Os02g05770
chr2	2828021	2842787	LOC_Os02g05880
chr2	2881016	2884379	LOC_Os02g05950
chr2	2977592	2980062	LOC_Os02g06200
chr2	3009308	3011386	LOC_Os02g06270
chr2	3030935	3034183	LOC_Os02g06310
chr2	3043200	3047481	LOC_Os02g06340
chr2	3073725	3079665	LOC_Os02g06400
chr2	3083702	3084805	LOC_Os02g06420
chr2	3088897	3093157	LOC_Os02g06430
chr2	3096799	3101896	LOC_Os02g06460
chr2	3188281	3192315	LOC_Os02g06570
chr2	3236855	3239579	LOC_Os02g06610
chr2	3255106	3257909	LOC_Os02g06640
chr2	3274447	3276559	LOC_Os02g06700
chr2	3286959	3311480	LOC_Os02g06720
chr2	3329922	3334137	LOC_Os02g06840
chr2	3387840	3393972	LOC_Os02g06930
chr2	3401513	3402604	LOC_Os02g06944
chr2	3406321	3412955	LOC_Os02g06950
chr2	3447704	3448396	LOC_Os02g06980
chr2	3468521	3469258	LOC_Os02g07014
chr2	3497207	3500343	LOC_Os02g07050
chr2	3506712	3514653	LOC_Os02g07070
chr2	3553361	3554189	LOC_Os02g07130
chr2	3604427	3609032	LOC_Os02g07250
chr2	3610588	3615528	LOC_Os02g07260
chr2	3690213	3696366	LOC_Os02g07384
chr2	3805534	3811151	LOC_Os02g07630
chr2	3937244	3942449	LOC_Os02g07810
chr2	3953684	3957097	LOC_Os02g07830
chr2	3960554	3963700	LOC_Os02g07840
chr2	4008057	4011296	LOC_Os02g07944
chr2	4016334	4026438	LOC_Os02g07960
chr2	4046792	4062292	LOC_Os02g08010
chr2	4133811	4139275	LOC_Os02g08100
chr2	4140327	4142114	LOC_Os02g08110
chr2	4185213	4187453	LOC_Os02g08180
chr2	4240592	4244504	LOC_Os02g08260
chr2	4288243	4294024	LOC_Os02g08350
chr2	4295583	4304157	LOC_Os02g08360
chr2	4409653	4411799	LOC_Os02g08440
chr2	4494282	4498279	LOC_Os02g08530
chr2	4506976	4512253	LOC_Os02g08540
chr2	4574599	4577676	LOC_Os02g09140
chr2	4667245	4669427	LOC_Os02g09250
chr2	4736169	4738336	LOC_Os02g09380
chr2	4741973	4743971	LOC_Os02g09400
chr2	4775110	4778468	LOC_Os02g09470
chr2	4783342	4784904	LOC_Os02g09480
chr2	4785778	4789802	LOC_Os02g09490
chr2	4886584	4886796	LOC_Os03g24740
chr2	4887167	4887481	LOC_Os02g09690
chr2	4891512	4901141	LOC_Os02g09720
chr2	4932205	4933674	LOC_Os02g09750
chr2	4948527	4950434	LOC_Os02g09780
chr2	4958875	4962397	LOC_Os02g09800
chr2	4977099	4980720	LOC_Os02g09840
chr2	5033003	5052783	LOC_Os02g09910
chr2	5068571	5069589	LOC_Os02g09940
chr2	5100401	5101905	LOC_Os02g10010
chr2	5146946	5150515	LOC_Os02g10090
chr2	5222846	5227916	LOC_Os02g10180
chr2	5229815	5235436	LOC_Os02g10190
chr2	5236376	5238464	LOC_Os02g10200
chr2	5263355	5270670	LOC_Os02g10260
chr2	5416865	5418229	LOC_Os02g10450
chr2	5493731	5495513	LOC_Os02g10550
chr2	5505265	5506812	LOC_Os02g10580
chr2	5552483	5554582	LOC_Os02g10660
chr2	5568782	5572066	LOC_Os02g10700
chr2	5580068	5581113	LOC_Os02g10710
chr2	5610895	5626035	LOC_Os02g10750
chr2	5701586	5702673	LOC_Os02g10830
chr2	5714373	5717460	LOC_Os02g10860
chr2	5767017	5767367	LOC_Os02g10930
chr2	5784963	5785576	LOC_Os02g10960
chr2	5786711	5795143	LOC_Os02g10970
chr2	5872456	5873950	LOC_Os02g11040
chr2	5924123	5927641	LOC_Os02g11130
chr2	6007193	6007546	LOC_Os02g11729
chr2	6045678	6048288	LOC_Os02g11790
chr2	6105057	6105860	LOC_Os02g11850
chr2	6387367	6392923	LOC_Os02g12380
chr2	6461279	6471698	LOC_Os02g12480
chr2	6571875	6573871	LOC_Os02g12540
chr2	6599358	6604479	LOC_Os02g12600
chr2	6616290	6623630	LOC_Os02g12650
chr2	6667505	6668956	LOC_Os02g12720
chr2	6684854	6689085	LOC_Os02g12740
chr2	6695547	6698245	LOC_Os02g12760
chr2	6720719	6731752	LOC_Os02g12790
chr2	6741383	6749446	LOC_Os02g12810
chr2	6760656	6766269	LOC_Os02g12820
chr2	6818080	6820227	LOC_Os02g12890
chr2	6898246	6899588	LOC_Os02g13060
chr2	6951773	6954977	LOC_Os02g13100
chr2	6959140	6967021	LOC_Os02g13110
chr2	6975154	6980680	LOC_Os02g13130
chr2	7051744	7053321	LOC_Os02g13260
chr2	7084446	7086078	LOC_Os02g13220
chr2	7088258	7090830	LOC_Os02g13270
chr2	7148970	7156364	LOC_Os02g13360
chr2	7157308	7160320	LOC_Os02g13380
chr2	7162612	7169207	LOC_Os02g13400
chr2	7187881	7191177	LOC_Os02g13430
chr2	7230614	7235563	LOC_Os02g13460
chr2	7307961	7308796	LOC_Os02g13480
chr2	7320512	7324657	LOC_Os02g13510
chr2	7358764	7360715	LOC_Os02g13530
chr2	7372650	7378077	LOC_Os02g13560
chr2	7398925	7399182	LOC_Os02g13590
chr2	7421520	7423104	LOC_Os02g13660
chr2	7571666	7573009	LOC_Os02g13800
chr2	7574468	7578555	LOC_Os02g13810
chr2	7598881	7605493	LOC_Os02g13840
chr2	7721531	7727075	LOC_Os02g13950
chr2	7744688	7747311	LOC_Os02g13965
chr2	7776055	7781304	LOC_Os02g14020
chr2	7866132	7868565	LOC_Os02g14160
chr2	7962369	7969608	LOC_Os02g14290
chr2	8204713	8206157	LOC_Os02g14430
chr2	8270183	8273444	LOC_Os02g14480
chr2	8412561	8418301	LOC_Os02g14720
chr2	8566095	8567585	LOC_Os02g14874
chr2	8835078	8835925	LOC_Os02g15280
chr2	8837594	8838355	LOC_Os02g15290
chr2	8850099	8854430	LOC_Os02g15310
chr2	9151377	9155815	LOC_Os02g15640
chr2	9160059	9170943	LOC_Os02g15660
chr2	9303241	9305303	LOC_Os02g15810
chr2	9383372	9388097	LOC_Os02g15920
chr2	9471528	9475459	LOC_Os02g16030
chr2	9525151	9529277	LOC_Os02g16270
chr2	9672366	9680548	LOC_Os02g16670
chr2	9883291	9883548	LOC_Os02g17030
chr2	9913588	9919082	LOC_Os02g17080
chr2	10093325	10099700	LOC_Os02g17304
chr2	10111090	10112998	LOC_Os02g17340
chr2	10122328	10128197	LOC_Os02g17350
chr2	10131519	10136087	LOC_Os02g17360
chr2	10160364	10163377	LOC_Os02g17400
chr2	10220219	10226719	LOC_Os02g17520
chr2	10226721	10233699	LOC_Os02g17534
chr2	10288177	10300547	LOC_Os02g17650
chr2	10462642	10464052	LOC_Os02g17862
chr2	10468952	10471624	LOC_Os02g17870
chr2	10837503	10839004	LOC_Os02g18380
chr2	10856762	10858571	LOC_Os02g18410
chr2	11056315	11057957	LOC_Os02g18612
chr2	11074444	11078771	LOC_Os02g18660
chr2	11112589	11120549	LOC_Os02g18700
chr2	11152200	11152980	LOC_Os02g18784
chr2	11165006	11172404	LOC_Os02g18810
chr2	11177084	11191196	LOC_Os02g18820
chr2	11381998	11384656	LOC_Os02g19170
chr2	11557938	11560178	LOC_Os02g19410
chr2	11574419	11574938	LOC_Os02g19430
chr2	11583606	11586133	LOC_Os02g19450
chr2	11627614	11629668	LOC_Os02g19530
chr2	11689546	11692224	LOC_Os02g19574
chr2	11800511	11802683	LOC_Os02g19680
chr2	11856801	11857917	LOC_Os02g19770
chr2	11870205	11875468	LOC_Os02g19804
chr2	11884561	11888078	LOC_Os02g19820
chr2	12017764	12018129	LOC_Os02g19911
chr2	12152876	12160082	LOC_Os02g20140
chr2	12166715	12170170	LOC_Os02g20160
chr2	12282798	12289603	LOC_Os02g20380
chr2	12297883	12308805	LOC_Os02g20410
chr2	12347873	12351734	LOC_Os02g20430
chr2	12416197	12417003	LOC_Os02g20560
chr2	12486342	12488902	LOC_Os02g20700
chr2	12733858	12734619	LOC_Os02g20990
chr2	12770025	12772202	LOC_Os02g21040
chr2	12798223	12799174	LOC_Os02g21070
chr2	12846020	12850597	LOC_Os02g21110
chr2	12938140	12947982	LOC_Os02g21260
chr2	12949896	12955518	LOC_Os02g21269
chr2	13285313	13287243	LOC_Os02g21550
chr2	13297478	13305355	LOC_Os02g21580
chr2	13353205	13354853	LOC_Os02g21700
chr2	13583628	13585805	LOC_Os02g21920
chr2	13640522	13642745	LOC_Os02g22020
chr2	13661690	13668851	LOC_Os02g22060
chr2	13676776	13680394	LOC_Os02g22084
chr2	13695507	13702801	LOC_Os02g22100
chr2	13708374	13710360	LOC_Os02g22120
chr2	13712062	13714794	LOC_Os02g22130
chr2	13736121	13739154	LOC_Os02g22160
chr2	13784302	13788681	LOC_Os02g22190
chr2	13897263	13901835	LOC_Os02g22277
chr2	13996179	13996622	LOC_Os04g11840
chr2	14000166	14002960	LOC_Os02g22380
chr2	14082030	14084853	LOC_Os02g22650
chr2	14170868	14171295	LOC_Os02g22770
chr2	14217881	14219359	LOC_Os02g22820
chr2	14341177	14348702	LOC_Os02g23890
chr2	14485149	14487574	LOC_Os02g24080
chr2	14565962	14573037	LOC_Os02g24190
chr2	14719337	14720434	LOC_Os02g24410
chr2	14931047	14933222	LOC_Os02g24579
chr2	15352413	15354578	LOC_Os02g25080
chr2	15488896	15492663	LOC_Os02g25230
chr2	15628411	15629593	LOC_Os02g25429
chr2	15785781	15786579	LOC_Os02g25492
chr2	15858125	15859730	LOC_Os02g25600
chr2	15878140	15880095	LOC_Os02g25630
chr2	15946308	15947092	LOC_Os02g25680
chr2	15957506	15958564	LOC_Os02g25700
chr2	15998533	15998772	LOC_Os02g25755
chr2	16016451	16017490	LOC_Os02g25780
chr2	16064540	16069383	LOC_Os02g25840
chr2	16079304	16098042	LOC_Os02g25870
chr2	16104258	16104620	LOC_Os02g25890
chr2	16115688	16120116	LOC_Os02g25900
chr2	16425326	16427699	LOC_Os02g26046
chr2	16481407	16484011	LOC_Os02g26130
chr2	16487777	16489554	LOC_Os02g26140
chr2	16497477	16497982	LOC_Os02g26154
chr2	16500316	16502578	LOC_Os02g26160
chr2	16541105	16541473	LOC_Os02g26210
chr2	16577074	16577715	LOC_Os02g26290
chr2	16585341	16586030	LOC_Os02g26294
chr2	16593074	16594132	LOC_Os02g26310
chr2	16611299	16612213	LOC_Os02g26320
chr2	16618864	16628998	LOC_Os02g26324
chr2	16634329	16637573	LOC_Os02g26370
chr2	16647934	16649244	LOC_Os02g26390
chr2	16653796	16658612	LOC_Os02g26400
chr2	16666248	16667288	LOC_Os02g26430
chr2	16777919	16784126	LOC_Os02g26650
chr2	16796910	16798361	LOC_Os02g26670
chr2	16870152	16871538	LOC_Os02g26720
chr2	16889286	16891224	LOC_Os02g26770
chr2	16896013	16898032	LOC_Os02g26810
chr2	17089153	17092997	LOC_Os02g27070
chr2	17187897	17192789	LOC_Os02g27220
chr2	17320614	17323519	LOC_Os02g27400
chr2	17651157	17655113	LOC_Os02g27880
chr2	17806034	17808056	LOC_Os02g28170
chr2	18380088	18381839	LOC_Os02g28970
chr2	18653362	18653962	LOC_Os02g29400
chr2	18732572	18736201	LOC_Os02g29530
chr2	19511768	19520873	LOC_Os02g30110
chr2	19606713	19607312	LOC_Os02g30219
chr2	19607822	19613764	LOC_Os02g30230
chr2	19685427	19696385	LOC_Os02g30310
chr2	19705185	19706693	LOC_Os02g30320
chr2	19828323	19828984	LOC_Os02g30600
chr2	19843443	19848086	LOC_Os02g30624
chr2	20214599	20217300	LOC_Os02g30910
chr2	20345920	20350342	LOC_Os02g31070
chr2	20433915	20439959	LOC_Os02g31150
chr2	20617506	20623956	LOC_Os02g31910
chr2	20663554	20668929	LOC_Os07g20260
chr2	20688961	20691360	LOC_Os02g32020
chr2	20694858	20699985	LOC_Os02g32030
chr2	20830478	20831479	LOC_Os02g32248
chr2	20878570	20885203	LOC_Os02g32350
chr2	21011522	21013017	LOC_Os02g32440
chr2	21044965	21045314	LOC_Os02g32465
chr2	21045650	21047415	LOC_Os02g32469
chr2	21093222	21098345	LOC_Os02g32520
chr2	21098973	21102216	LOC_Os02g32530
chr2	21102395	21104528	LOC_Os02g32540
chr2	21144308	21145647	LOC_Os02g32580
chr2	21163542	21171841	LOC_Os02g32610
chr2	21172275	21172621	LOC_Os02g32615
chr2	21185969	21186208	LOC_Os02g32630
chr2	21186793	21191225	LOC_Os02g32639
chr2	21192611	21194846	LOC_Os02g32650
chr2	21195737	21207744	LOC_Os02g32660
chr2	21245189	21260716	LOC_Os02g32690
chr2	21291824	21293820	LOC_Os02g32750
chr2	21295322	21298623	LOC_Os02g32760
chr2	21312713	21334491	LOC_Os02g32814
chr2	21437842	21442276	LOC_Os02g32970
chr2	21442559	21443668	LOC_Os02g32980
chr2	21492152	21493161	LOC_Os02g33070
chr2	21534162	21536368	LOC_Os02g33110
chr2	21552863	21553333	LOC_Os02g33120
chr2	21559753	21562890	LOC_Os02g33140
chr2	21802613	21808476	LOC_Os02g33540
chr2	21811349	21812030	LOC_Os02g33544
chr2	21835484	21839929	LOC_Os02g33580
chr2	21863144	21863971	LOC_Os02g33600
chr2	21902987	21905567	LOC_Os02g33660
chr2	21975534	21979089	LOC_Os02g33710
chr2	21998604	22005720	LOC_Os02g33754
chr2	22041920	22044931	LOC_Os02g33850
chr2	22614787	22616553	LOC_Os02g34390
chr2	22626819	22628467	LOC_Os02g34410
chr2	22692332	22699866	LOC_Os02g34470
chr2	22702972	22709841	LOC_Os02g34490
chr2	22756482	22760728	LOC_Os02g34560
chr2	22766930	22770280	LOC_Os02g34570
chr2	22781890	22787059	LOC_Os02g34600
chr2	22937378	22945925	LOC_Os02g34830
chr2	22993774	22996968	LOC_Os02g34896
chr2	23022298	23024135	LOC_Os02g34960
chr2	23129820	23133052	LOC_Os02g35060
chr2	23134171	23140648	LOC_Os02g35070
chr2	23184028	23189978	LOC_Os02g35130
chr2	23199459	23205623	LOC_Os02g35140
chr2	23212184	23217136	LOC_Os02g35150
chr2	23217393	23223657	LOC_Os02g35160
chr2	23230025	23232762	LOC_Os02g35180
chr2	23251965	23263040	LOC_Os02g35190
chr2	23320923	23323379	LOC_Os02g35310
chr2	23356303	23357278	LOC_Os02g35329
chr2	23383509	23388936	LOC_Os02g35470
chr2	23408057	23412481	LOC_Os02g35500
chr2	23453170	23456634	LOC_Os02g35560
chr2	23526312	23527203	LOC_Os02g35740
chr2	23576417	23579639	LOC_Os02g35830
chr2	23594216	23599463	LOC_Os02g35860
chr2	23730197	23731702	LOC_Os02g36030
chr2	23942829	23944430	LOC_Os02g36280
chr2	23969282	23974351	LOC_Os02g36340
chr2	24009283	24012000	LOC_Os02g36370
chr2	24019465	24023504	LOC_Os02g36380
chr2	24047501	24052036	LOC_Os02g36450
chr2	24053315	24058758	LOC_Os02g36440
chr2	24095150	24098741	LOC_Os02g36490
chr2	24126451	24127096	LOC_Os02g36530
chr2	24152216	24153158	LOC_Os02g36580
chr2	24281793	24282182	LOC_Os02g36860
chr2	24355525	24357655	LOC_Os02g36940
chr2	24377969	24382470	LOC_Os02g36974
chr2	24409650	24412207	LOC_Os02g37030
chr2	24529843	24531103	LOC_Os02g37190
chr2	24642312	24645296	LOC_Os02g37420
chr2	24758469	24769326	LOC_Os02g37654
chr2	24777047	24780663	LOC_Os02g37690
chr2	24844123	24848483	LOC_Os02g37830
chr2	24942441	24944553	LOC_Os02g37862
chr2	24945615	24948542	LOC_Os02g37870
chr2	24952696	24957848	LOC_Os02g37880
chr2	24961126	24962325	LOC_Os02g37894
chr2	24969656	24976282	LOC_Os02g37920
chr2	24985948	24992454	LOC_Os02g37949
chr2	25033640	25039427	LOC_Os02g38050
chr2	25195112	25196958	LOC_Os02g38260
chr2	25199537	25201162	LOC_Os02g38290
chr2	25319416	25320549	LOC_Os02g38499
chr2	25321043	25322059	LOC_Os02g38508
chr2	25422731	25424886	LOC_Os02g38820
chr2	25479049	25482604	LOC_Os02g38920
chr2	25501267	25505091	LOC_Os02g38980
chr2	25516952	25519570	LOC_Os02g39010
chr2	25588369	25596007	LOC_Os02g39140
chr2	25618875	25621574	LOC_Os02g39190
chr2	25675704	25679041	LOC_Os02g39290
chr2	25715049	25718740	LOC_Os02g39340
chr2	25757771	25762776	LOC_Os02g39410
chr2	25765351	25766523	LOC_Os02g39420
chr2	25843267	25843640	LOC_Os02g39564
chr2	25872882	25877175	LOC_Os02g39630
chr2	25947339	25951764	LOC_Os02g39700
chr2	25956612	25958354	LOC_Os02g39710
chr2	26004689	26005876	LOC_Os02g39790
chr2	26038514	26042552	LOC_Os02g39850
chr2	26093014	26094982	LOC_Os02g39910
chr2	26110527	26111576	LOC_Os02g39930
chr2	26125295	26132517	LOC_Os02g39970
chr2	27022584	27025494	LOC_Os02g40454
chr2	27025722	27034567	LOC_Os02g40460
chr2	27061024	27065354	LOC_Os02g40510
chr2	27088110	27089611	LOC_Os02g40550
chr2	27103261	27105661	LOC_Os02g40610
chr2	27169158	27171155	LOC_Os02g40710
chr2	27176571	27178578	LOC_Os02g40730
chr2	27223319	27225625	LOC_Os02g40820
chr2	27228212	27234399	LOC_Os02g40830
chr2	27264045	27267324	LOC_Os02g40900
chr2	27300190	27304444	LOC_Os02g41450
chr2	27345954	27348720	LOC_Os02g41480
chr2	27421748	27428347	LOC_Os02g41550
chr2	27430108	27431929	LOC_Os02g41560
chr2	27441066	27442612	LOC_Os02g41580
chr2	27446390	27452848	LOC_Os02g41590
chr2	27479453	27483337	LOC_Os02g41630
chr2	27491570	27495428	LOC_Os02g41650
chr2	27498895	27501412	LOC_Os02g41670
chr2	27506212	27508859	LOC_Os02g41680
chr2	27592224	27595115	LOC_Os02g41800
chr2	27612050	27613023	LOC_Os02g41840
chr2	27620078	27624302	LOC_Os02g41860
chr2	27641537	27642748	LOC_Os02g41910
chr2	27649084	27653065	LOC_Os02g41954
chr2	27939049	27946436	LOC_Os02g42310
chr2	27950457	27955258	LOC_Os02g42320
chr2	27955970	27959276	LOC_Os02g42330
chr2	27962239	27966142	LOC_Os02g42350
chr2	28001754	28003039	LOC_Os02g42390
chr2	28023924	28025684	LOC_Os02g42440
chr2	28073180	28075608	LOC_Os02g42540
chr2	28099126	28100599	LOC_Os02g42570
chr2	28101783	28104906	LOC_Os02g42580
chr2	28105133	28107361	LOC_Os02g42585
chr2	28164637	28166011	LOC_Os02g42640
chr2	28170212	28177367	LOC_Os02g42650
chr2	28189712	28190569	LOC_Os02g42690
chr2	28198881	28202942	LOC_Os02g42700
chr2	28213132	28216011	LOC_Os02g42730
chr2	28257714	28260961	LOC_Os02g42850
chr2	28300833	28301573	LOC_Os02g42900
chr2	28403033	28410880	LOC_Os02g43010
chr2	28510320	28512663	LOC_Os02g43150
chr2	28536173	28537934	LOC_Os02g43170
chr2	28550752	28551534	LOC_Os02g43210
chr2	28610109	28614024	LOC_Os02g43300
chr2	28653422	28654795	LOC_Os02g43330
chr2	28666412	28672574	LOC_Os02g43350
chr2	28775771	28779703	LOC_Os02g43560
chr2	28839305	28841338	LOC_Os02g43660
chr2	28857409	28862316	LOC_Os02g43690
chr2	28871454	28873640	LOC_Os02g43700
chr2	28901572	28904085	LOC_Os02g43770
chr2	28910807	28912082	LOC_Os02g43790
chr2	28941142	28944813	LOC_Os02g43830
chr2	28962712	28966805	LOC_Os02g43860
chr2	29066711	29068047	LOC_Os02g44080
chr2	29087595	29091031	LOC_Os02g44104
chr2	29124165	29126024	LOC_Os02g44120
chr2	29214212	29215245	LOC_Os02g44240
chr2	29238067	29240248	LOC_Os02g44290
chr2	29329359	29329905	LOC_Os02g44444
chr2	29359122	29361820	LOC_Os02g44500
chr2	29382218	29399755	LOC_Os02g44520
chr2	29432460	29433460	LOC_Os02g44560
chr2	29441999	29444787	LOC_Os02g44590
chr2	29452780	29459643	LOC_Os02g44610
chr2	29487738	29490186	LOC_Os02g44620
chr2	29571537	29575853	LOC_Os02g44770
chr2	29620736	29622282	LOC_Os02g44870
chr2	29638581	29642296	LOC_Os02g44880
chr2	29680954	29682732	LOC_Os02g44930
chr2	29700670	29704272	LOC_Os02g44990
chr2	29717170	29718829	LOC_Os02g45000
chr2	29721180	29724501	LOC_Os02g45010
chr2	29777786	29789511	LOC_Os02g45070
chr2	29808126	29813542	LOC_Os02g45110
chr2	29846766	29848566	LOC_Os02g45150
chr2	29964829	29971832	LOC_Os02g45250
chr2	30026083	30028553	LOC_Os02g45330
chr2	30049763	30051412	LOC_Os02g45380
chr2	30079777	30081404	LOC_Os02g45420
chr2	30126110	30127241	LOC_Os02g45450
chr2	30132094	30133424	LOC_Os02g45460
chr2	30135614	30140566	LOC_Os02g45480
chr2	30190026	30190514	LOC_Os02g45560
chr2	30202901	30207376	LOC_Os02g45590
chr2	30215415	30216233	LOC_Os02g45610
chr2	30277469	30278559	LOC_Os02g45710
chr2	30300038	30303911	LOC_Os02g45750
chr2	30317052	30319520	LOC_Os02g45760
chr2	30350454	30351712	LOC_Os02g45780
chr2	30459531	30460166	LOC_Os02g45930
chr2	30464819	30469446	LOC_Os02g45950
chr2	30565494	30569951	LOC_Os02g46120
chr2	30589863	30590922	LOC_Os02g46170
chr2	30689256	30692907	LOC_Os02g46320
chr2	30727688	30728814	LOC_Os02g46410
chr2	30750203	30764256	LOC_Os02g46449
chr2	30768765	30772360	LOC_Os02g46460
chr2	30801969	30807053	LOC_Os02g46490
chr2	30844982	30848307	LOC_Os02g46560
chr2	30911797	30912837	LOC_Os02g46620
chr2	30929263	30932188	LOC_Os02g46660
chr2	30938257	30947773	LOC_Os02g46680
chr2	31038676	31045086	LOC_Os02g46850
chr2	31112285	31115592	LOC_Os02g46956
chr2	31124808	31127312	LOC_Os02g46980
chr2	31190471	31190770	LOC_Os02g47080
chr2	31196543	31200234	LOC_Os02g47110
chr2	31256959	31260230	LOC_Os02g47210
chr2	31405930	31409305	LOC_Os02g47360
chr2	31427966	31436725	LOC_Os02g47410
chr2	31441399	31447394	LOC_Os02g47420
chr2	31456001	31461446	LOC_Os02g47440
chr2	31484647	31487534	LOC_Os02g47470
chr2	31507245	31509113	LOC_Os02g47510
chr2	31540758	31543715	LOC_Os02g47590
chr2	31561317	31563765	LOC_Os02g47620
chr2	31570654	31574566	LOC_Os02g47640
chr2	31575864	31578279	LOC_Os02g47650
chr2	31597830	31603843	LOC_Os02g47670
chr2	31711319	31713766	LOC_Os02g47780
chr2	31884714	31885564	LOC_Os07g43740
chr2	31886671	31889200	LOC_Os07g43730
chr2	32018499	32025574	LOC_Os07g43490
chr2	32041012	32044019	LOC_Os07g43460
chr2	32072844	32077231	LOC_Os07g43390
chr2	32090141	32091562	LOC_Os07g43370
chr2	32107277	32111872	LOC_Os07g43350
chr2	32117320	32120847	LOC_Os07g43322
chr2	32128958	32130612	LOC_Os07g43300
chr2	32138411	32139420	LOC_Os07g43270
chr2	32143055	32143780	LOC_Os07g43260
chr2	32150283	32150807	LOC_Os07g43250
chr2	32172892	32173485	LOC_Os07g43180
chr2	32175458	32179451	LOC_Os07g43170
chr2	32256608	32260741	LOC_Os07g43050
chr2	32356410	32373886	LOC_Os07g42924
chr2	32435099	32438329	LOC_Os07g42800
chr2	32452856	32458148	LOC_Os07g42770
chr2	32563352	32567302	LOC_Os07g42610
chr2	32612663	32613190	LOC_Os07g42520
chr2	32617591	32619556	LOC_Os07g42510
chr2	32620574	32624641	LOC_Os07g42500
chr2	32634982	32636993	LOC_Os07g42470
chr2	32680835	32683553	LOC_Os07g42395
chr2	32807592	32812520	LOC_Os07g42200
chr2	32861901	32885805	LOC_Os07g42130
chr2	32909516	32910338	LOC_Os07g41980
chr2	32970893	32975183	LOC_Os07g41740
chr2	33096303	33097576	LOC_Os07g41460
chr2	33165876	33170036	LOC_Os07g41330
chr2	33171189	33173939	LOC_Os07g41320
chr2	33181170	33182323	LOC_Os07g41300
chr2	33197018	33200616	LOC_Os07g41260
chr2	33201353	33205107	LOC_Os07g41250
chr2	33240507	33242453	LOC_Os07g41220
chr2	33265796	33268326	LOC_Os07g41190
chr2	33298891	33300288	LOC_Os07g41150
chr2	33303477	33307333	LOC_Os07g41140
chr2	33459302	33460558	LOC_Os07g40920
chr2	33499576	33504365	LOC_Os07g40790
chr2	33527664	33530172	LOC_Os07g40750
chr2	33549411	33554075	LOC_Os07g40710
chr2	33588862	33592703	LOC_Os07g40630
chr2	33603542	33606847	LOC_Os07g40580
chr2	33665045	33666781	LOC_Os07g40470
chr2	33668766	33672382	LOC_Os07g40460
chr2	33726141	33726509	LOC_Os07g40340
chr2	33785844	33790792	LOC_Os07g40270
chr2	33791324	33799284	LOC_Os07g40260
chr2	33914633	33919405	LOC_Os07g40030
chr2	33942194	33943460	LOC_Os07g40000
chr2	33958667	33959347	LOC_Os07g39960
chr2	33989675	33995570	LOC_Os07g39920
chr2	34027792	34031887	LOC_Os07g39870
chr2	34100575	34107370	LOC_Os07g39780
chr2	34139515	34143327	LOC_Os07g39730
chr2	34149436	34154070	LOC_Os07g39710
chr2	34160568	34167336	LOC_Os07g39690
chr2	34203651	34206583	LOC_Os07g39620
chr2	34234531	34237514	LOC_Os07g39590
chr2	34280355	34282449	LOC_Os07g39520
chr2	34306549	34308183	LOC_Os07g39470
chr2	34369442	34371186	LOC_Os07g39350
chr2	34371368	34373848	LOC_Os07g39360
chr2	34411957	34419184	LOC_Os07g39310
chr2	34455049	34458305	LOC_Os07g39250
chr2	34464999	34466689	LOC_Os07g39220
chr2	34494389	34497515	LOC_Os07g39120
chr2	34519174	34520130	LOC_Os07g39060
chr2	34538877	34547018	LOC_Os07g39010
chr2	34554972	34557356	LOC_Os07g39000
chr2	34565642	34569696	LOC_Os07g38980
chr2	34576805	34578719	LOC_Os07g38960
chr2	34640127	34643535	LOC_Os07g38840
chr2	34645437	34649026	LOC_Os07g38830
chr2	34650462	34652976	LOC_Os07g38820
chr2	34661501	34663889	LOC_Os07g38800
chr2	34665716	34668297	LOC_Os07g38790
chr2	34690636	34694090	LOC_Os07g38730
chr2	34703161	34704158	LOC_Os07g38700
chr2	34740659	34746059	LOC_Os07g38620
chr2	34777829	34778679	LOC_Os07g38570
chr2	34790009	34791164	LOC_Os07g38540
chr2	34794678	34798345	LOC_Os07g38530
chr2	34817374	34819725	LOC_Os07g38480
chr2	34823422	34825770	LOC_Os07g38460
chr2	34880070	34885257	LOC_Os07g38380
chr2	34917000	34922116	LOC_Os07g38300
chr2	34923386	34929161	LOC_Os07g38290
chr2	35007461	35009185	LOC_Os07g38250
chr2	35050222	35051863	LOC_Os07g38150
chr2	35056430	35058017	LOC_Os07g38130
chr2	35088579	35091564	LOC_Os07g38090
chr2	35101116	35105758	LOC_Os07g38070
chr2	35125973	35127422	LOC_Os07g38020
chr2	35175510	35177102	LOC_Os07g37920
chr2	35201050	35206441	LOC_Os07g37890
chr2	35289412	35294941	LOC_Os07g37830
chr2	35289503	35290507	LOC_Os07g37840
chr2	35319223	35323859	LOC_Os07g37790
chr2	35350421	35354957	LOC_Os07g37740
chr2	35365571	35366423	LOC_Os07g37720
chr2	35473690	35476519	LOC_Os07g37570
chr2	35494456	35495636	LOC_Os07g37550
chr2	35762410	35764179	LOC_Os07g37040
chr2	35834002	35835288	LOC_Os07g36920
chr2	35876687	35880052	LOC_Os07g36820
chr2	35950455	35953481	LOC_Os07g36700
chr2	35980776	35981448	LOC_Os07g36640
chr2	35989763	35994644	LOC_Os07g36610
chr2	35997904	36000522	LOC_Os07g36619
chr2	36005283	36009961	LOC_Os07g36630
chr2	36012941	36016954	LOC_Os07g36600
chr2	36093744	36095616	LOC_Os07g36520
chr2	36156504	36158849	LOC_Os07g36410
chr2	36292560	36293312	LOC_Os07g36240
chr2	36313586	36316402	LOC_Os07g36210
chr2	36321367	36324524	LOC_Os07g36190
chr2	36372555	36375233	LOC_Os07g36090
chr2	36375902	36377560	LOC_Os07g36080
chr2	36379683	36380832	LOC_Os07g36060
chr2	36446170	36448918	LOC_Os07g35940
chr2	36472746	36476840	LOC_Os07g35810
chr2	36477827	36479892	LOC_Os07g35800
chr2	36480354	36483442	LOC_Os07g35790
chr2	36520839	36539701	LOC_Os07g35660
chr2	36541261	36548002	LOC_Os07g35680
chr2	36548715	36548984	LOC_Os02g58420
chr2	36595393	36601147	LOC_Os07g35610
chr2	36617289	36621283	LOC_Os07g35580
chr2	36622552	36623819	LOC_Os07g35570
chr2	36712492	36715942	LOC_Os07g35390
chr2	36718981	36721278	LOC_Os07g35350
chr2	36895306	36899046	LOC_Os07g34980
chr2	36924177	36926025	LOC_Os07g34940
chr2	36964443	36967060	LOC_Os07g34780
chr2	37067571	37072787	LOC_Os07g34740
chr2	37135532	37137723	LOC_Os07g34610
chr2	37137929	37147856	LOC_Os07g34598
chr2	37194307	37196751	LOC_Os07g34520
chr2	37405667	37407010	LOC_Os07g34170
chr2	37452591	37456133	LOC_Os07g34110
chr2	37499704	37500662	LOC_Os07g34050
chr2	37601123	37601800	LOC_Os07g33770
chr2	37651847	37658904	LOC_Os07g33720
chr2	37710363	37722226	LOC_Os07g33730
chr2	37792894	37793139	LOC_Os11g06360
chr2	37812455	37814179	LOC_Os07g36120
chr2	37901378	37902927	LOC_Os07g33410
chr2	37953198	37956799	LOC_Os07g33310
chr2	37981080	37982196	LOC_Os07g33270
chr2	38050890	38056385	LOC_Os07g33110
chr2	38056482	38062982	LOC_Os07g33100
chr2	38078723	38083841	LOC_Os07g33050
chr2	38099189	38109055	LOC_Os07g32890
chr2	38109390	38114181	LOC_Os07g32900
chr2	38116742	38117920	LOC_Os07g32920
chr2	38125141	38128619	LOC_Os07g32950
chr2	38333957	38340146	LOC_Os07g32600
chr2	38354201	38357588	LOC_Os07g32570
chr2	38360392	38361381	LOC_Os07g32560
chr2	38434855	38440954	LOC_Os07g32480
chr2	38457377	38461757	LOC_Os07g32450
chr2	38508315	38513533	LOC_Os07g32390
chr2	38570096	38570828	LOC_Os07g32280
chr2	38723835	38725259	LOC_Os07g32020
chr2	38731420	38732910	LOC_Os07g32010
chr2	38733142	38736140	LOC_Os07g32000
chr2	38809397	38815819	LOC_Os07g31884
chr2	38848376	38858947	LOC_Os07g31800
chr2	38860175	38861521	LOC_Os07g31790
chr2	38905721	38906035	LOC_Os07g31740
chr2	38978177	38979669	LOC_Os07g31610
chr2	38998169	38998615	LOC_Os07g31570
chr2	39008111	39019275	LOC_Os07g31550
chr2	39056192	39060662	LOC_Os07g31500
chr2	39126215	39127881	LOC_Os07g31430
chr2	39149805	39158703	LOC_Os07g31380
chr2	39208049	39212074	LOC_Os07g31310
chr2	39225764	39230150	LOC_Os07g31280
chr2	39246823	39263693	LOC_Os07g31250
chr2	39274352	39275626	LOC_Os07g31200
chr2	39431273	39433249	LOC_Os07g30930
chr2	39464577	39469213	LOC_Os07g30820
chr2	39478290	39482155	LOC_Os07g30800
chr2	39600357	39604461	LOC_Os07g30410
chr2	39708640	39713437	LOC_Os07g30300
chr2	39856766	39875004	LOC_Os07g30150
chr2	39884241	39884993	LOC_Os07g30130
chr2	39885988	39890655	LOC_Os07g30120
chr2	39972911	39978386	LOC_Os07g30020
chr2	40019702	40023609	LOC_Os07g29860
chr2	40059556	40062293	LOC_Os07g29780
chr2	40061258	40068247	LOC_Os07g29770
chr2	40071145	40072998	LOC_Os07g29760
chr2	40135634	40137708	LOC_Os06g43580
chr2	40138858	40141961	LOC_Os07g29640
chr2	40154358	40158361	LOC_Os07g29620
chr2	40158512	40163712	LOC_Os07g29610
chr2	40307043	40313015	LOC_Os07g29450
chr2	40314135	40314464	LOC_Os07g29440
chr2	40379722	40390688	LOC_Os07g29330
chr2	40420600	40421489	LOC_Os07g29300
chr2	40428539	40432237	LOC_Os07g29290
chr2	40470245	40481481	LOC_Os07g29220
chr2	40584536	40585019	LOC_Os07g29110
chr2	40634389	40647134	LOC_Os07g28940
chr2	41266088	41269534	LOC_Os07g28170
chr2	41429970	41430972	LOC_Os07g27890
chr2	41838719	41855403	LOC_Os02g47970
chr2	41943450	41953229	LOC_Os02g48101
chr2	41965471	41967380	LOC_Os02g48122
chr2	41970028	41970701	LOC_Os02g48140
chr2	41985310	41997602	LOC_Os02g48176
chr2	42012806	42013078	LOC_Os02g48194
chr2	42031906	42035315	LOC_Os02g48200
chr2	42075991	42079613	LOC_Os02g48320
chr2	42098500	42102728	LOC_Os02g48340
chr2	42102913	42105741	LOC_Os02g48350
chr2	42108315	42114097	LOC_Os02g48360
chr2	42159934	42161932	LOC_Os02g48450
chr2	42222209	42226852	LOC_Os02g48560
chr2	42232883	42238321	LOC_Os02g48570
chr2	42239917	42241024	LOC_Os02g48580
chr2	42282592	42286440	LOC_Os02g48640
chr2	42295861	42297046	LOC_Os02g48670
chr2	42297138	42298278	LOC_Os02g48680
chr2	42321977	42325256	LOC_Os02g48720
chr2	42350597	42352937	LOC_Os02g48770
chr2	42359488	42367976	LOC_Os02g48790
chr2	42389723	42391909	LOC_Os02g48860
chr2	42428362	42431195	LOC_Os02g48940
chr2	42500923	42507258	LOC_Os02g49060
chr2	42556191	42558010	LOC_Os02g49140
chr2	42558049	42563146	LOC_Os02g49150
chr2	42591838	42592378	LOC_Os02g49220
chr2	42599012	42604064	LOC_Os02g49230
chr2	42651382	42652103	LOC_Os02g49350
chr2	42737381	42741668	LOC_Os02g49480
chr2	42751046	42757042	LOC_Os02g49520
chr2	42818368	42821260	LOC_Os02g49590
chr2	42854811	42856603	LOC_Os02g49650
chr2	42858359	42859689	LOC_Os02g49660
chr2	42864595	42873964	LOC_Os02g49670
chr2	42876717	42877627	LOC_Os02g49690
chr2	42927326	42930981	LOC_Os02g49700
chr2	42952705	42953181	LOC_Os02g49740
chr2	42962439	42967434	LOC_Os02g49760
chr2	42981746	42985323	LOC_Os02g49800
chr2	42988770	42993542	LOC_Os02g49820
chr2	42991913	42993379	LOC_Os02g49830
chr2	43013749	43014787	LOC_Os02g49860
chr2	43050643	43052530	LOC_Os02g49920
chr2	43112419	43115407	LOC_Os02g50010
chr2	43127846	43131710	LOC_Os02g50040
chr2	43139813	43140576	LOC_Os02g50080
chr2	43192116	43194266	LOC_Os02g50200
chr2	43211503	43215204	LOC_Os02g50240
chr2	43222125	43222976	LOC_Os02g50250
chr2	43279569	43285510	LOC_Os02g50360
chr2	43294310	43295215	LOC_Os02g50374
chr2	43357992	43363986	LOC_Os02g50480
chr2	43385526	43395179	LOC_Os02g50550
chr2	43419142	43422468	LOC_Os02g50590
chr2	43423945	43425048	LOC_Os02g50600
chr2	43442666	43446918	LOC_Os02g50620
chr2	43479236	43479903	LOC_Os02g50670
chr2	43496076	43497391	LOC_Os02g50700
chr2	43518756	43523380	LOC_Os02g50760
chr2	43533486	43558078	LOC_Os02g50790
chr2	43587006	43594357	LOC_Os02g50840
chr2	43663574	43665815	LOC_Os02g50930
chr2	43717679	43721119	LOC_Os02g51000
chr2	43725603	43727112	LOC_Os02g51020
chr2	43733586	43736288	LOC_Os02g51030
chr2	43757288	43762393	LOC_Os02g51070
chr2	43805357	43807294	LOC_Os02g51130
chr2	43823287	43825539	LOC_Os02g51150
chr2	43942058	43942726	LOC_Os02g51340
chr2	43991063	43993746	LOC_Os02g51410
chr2	43994730	43995525	LOC_Os02g51414
chr2	44020751	44022796	LOC_Os02g51450
chr2	44047581	44051907	LOC_Os02g51510
chr2	44090397	44093396	LOC_Os02g51590
chr2	44102437	44106885	LOC_Os02g51620
chr2	44125724	44127490	LOC_Os02g51660
chr2	44173629	44176003	LOC_Os02g51700
chr2	44176956	44177996	LOC_Os02g51710
chr2	44202518	44205843	LOC_Os02g51740
chr2	44206257	44208823	LOC_Os02g51750
chr2	44216055	44219366	LOC_Os02g51770
chr2	44256498	44257899	LOC_Os02g51820
chr2	44283753	44289441	LOC_Os02g51860
chr2	44302423	44307981	LOC_Os02g51890
chr2	44326242	44328113	LOC_Os02g51930
chr2	44343767	44344950	LOC_Os02g51970
chr2	44348465	44349687	LOC_Os02g52010
chr2	44353496	44354854	LOC_Os02g52000
chr2	44363421	44364195	LOC_Os02g52030
chr2	44384604	44385089	LOC_Os02g52120
chr2	44392967	44396040	LOC_Os02g52130
chr2	44400467	44406272	LOC_Os02g52140
chr2	44404907	44406272	LOC_Os02g52150
chr2	44416680	44417710	LOC_Os02g52170
chr2	44443662	44444437	LOC_Os02g52200
chr2	44449092	44451083	LOC_Os02g52210
chr2	44473575	44475967	LOC_Os02g52250
chr2	44501642	44505467	LOC_Os02g52314
chr2	44516277	44522871	LOC_Os02g52340
chr2	44533311	44536661	LOC_Os02g52370
chr2	44551959	44561209	LOC_Os02g52410
chr2	44629231	44630527	LOC_Os02g52550
chr2	44640600	44644019	LOC_Os02g52560
chr2	44646195	44651482	LOC_Os02g52590
chr2	44656174	44660008	LOC_Os02g52610
chr2	44663754	44666523	LOC_Os02g52630
chr2	44702356	44703946	LOC_Os02g52710
chr2	44715116	44718095	LOC_Os02g52730
chr2	44730504	44731000	LOC_Os02g52760
chr2	44762647	44766192	LOC_Os02g52830
chr2	44775280	44778000	LOC_Os02g52850
chr2	44811264	44813776	LOC_Os02g52900
chr2	44820990	44824101	LOC_Os02g52930
chr2	44833012	44835981	LOC_Os02g52940
chr2	44926487	44932492	LOC_Os02g53040
chr2	44930927	44932510	LOC_Os02g53050
chr2	44932851	44936537	LOC_Os02g53060
chr2	45000723	45004167	LOC_Os02g53130
chr2	45018052	45019958	LOC_Os02g53150
chr2	45050620	45053636	LOC_Os02g53200
chr2	45093299	45102518	LOC_Os02g53270
chr2	45102528	45105535	LOC_Os02g53280
chr2	45196409	45198551	LOC_Os02g53430
chr2	45201399	45205650	LOC_Os02g53450
chr2	45260780	45261382	LOC_Os02g53580
chr2	45333501	45345629	LOC_Os02g53700
chr2	45390651	45393813	LOC_Os02g53750
chr2	45419878	45425389	LOC_Os02g53780
chr2	45429728	45430215	LOC_Os02g53800
chr2	45459619	45462384	LOC_Os02g53860
chr2	45561091	45571129	LOC_Os02g54019
chr2	45610030	45613200	LOC_Os02g54080
chr2	45623505	45629667	LOC_Os02g54100
chr2	45633678	45640948	LOC_Os02g54110
chr2	45701265	45707010	LOC_Os02g54130
chr2	45710864	45711861	LOC_Os02g54140
chr2	45752609	45754934	LOC_Os02g54190
chr2	45818022	45819409	LOC_Os02g54240
chr2	45874736	45875539	LOC_Os02g54350
chr2	45879753	45881085	LOC_Os02g54370
chr2	45903796	45904789	LOC_Os02g54420
chr2	45995682	46001117	LOC_Os02g54590
chr2	46003145	46005572	LOC_Os02g54600
chr2	46015190	46015592	LOC_Os02g54610
chr2	46030051	46036703	LOC_Os02g54640
chr2	46047730	46049204	LOC_Os02g54670
chr2	46049665	46050162	LOC_Os02g54680
chr2	46068314	46068658	LOC_Os07g39660
chr2	46095400	46099827	LOC_Os02g54770
chr2	46100570	46103747	LOC_Os02g54780
chr2	46117401	46117924	LOC_Os02g54810
chr2	46121141	46125090	LOC_Os02g54820
chr2	46138546	46139373	LOC_Os02g54844
chr2	46142503	46144594	LOC_Os02g54850
chr2	46160215	46162602	LOC_Os02g54880
chr2	46170552	46173008	LOC_Os02g54890
chr2	46220740	46222278	LOC_Os02g54974
chr2	46228681	46230646	LOC_Os02g54980
chr2	46279689	46282700	LOC_Os02g55080
chr2	46324591	46328201	LOC_Os02g55140
chr2	46350412	46351909	LOC_Os02g55190
chr2	46392080	46393247	LOC_Os02g55280
chr2	46405277	46410144	LOC_Os02g55320
chr2	46499792	46501117	LOC_Os02g55470
chr2	46535998	46543672	LOC_Os02g55530
chr2	46590777	46591692	LOC_Os02g55610
chr2	46603730	46608221	LOC_Os02g55630
chr2	46656480	46663843	LOC_Os09g14590
chr2	46683184	46685818	LOC_Os02g55840
chr2	46706978	46711546	LOC_Os02g55890
chr2	46713456	46717273	LOC_Os02g55900
chr2	46727001	46728131	LOC_Os02g55920
chr2	46735685	46738796	LOC_Os02g55940
chr2	46760717	46762466	LOC_Os02g55990
chr2	46806077	46808858	LOC_Os02g56020
chr2	46850606	46852780	LOC_Os02g56130
chr2	46915573	46920862	LOC_Os02g56250
chr2	46929341	46933464	LOC_Os02g56260
chr2	46946422	46951352	LOC_Os02g56280
chr2	46995801	46997845	LOC_Os02g56370
chr2	47082943	47086628	LOC_Os02g56520
chr2	47140076	47143319	LOC_Os02g56600
chr2	47245350	47264462	LOC_Os02g56760
chr2	47346969	47348897	LOC_Os02g56970
chr2	47367903	47370323	LOC_Os02g57050
chr2	47401869	47403539	LOC_Os02g57110
chr2	47447423	47451533	LOC_Os02g57180
chr2	47505481	47510129	LOC_Os02g57240
chr2	47510871	47513409	LOC_Os02g57250
chr2	47523204	47527895	LOC_Os02g57270
chr2	47529596	47530681	LOC_Os02g57280
chr2	47531332	47536414	LOC_Os02g57290
chr2	47583464	47590335	LOC_Os02g57330
chr2	47588214	47589941	LOC_Os02g57340
chr2	47628055	47631138	LOC_Os02g57370
chr2	47634998	47640782	LOC_Os02g57390
chr2	47651213	47656674	LOC_Os02g57410
chr2	47704065	47708747	LOC_Os02g57500
chr2	47726267	47730089	LOC_Os02g57530
chr2	47738226	47740623	LOC_Os02g57560
chr2	47755196	47759126	LOC_Os02g57610
chr2	47816523	47822243	LOC_Os02g57710
chr2	47868366	47877988	LOC_Os02g57800
chr2	47898094	47900441	LOC_Os02g57830
[truncated: 4,605 more rows]

## Sheet: iACR associated genes in 2x
Table. S4 ACRs associated genes in diploid and autotetraploid rice genome.
Chr	start	end	gene
chr1	25381	26104	LOC_Os01g01019
chr1	132958	134342	LOC_Os01g01280
chr1	140751	142575	LOC_Os01g01295
chr1	168267	168927	LOC_Os01g01340
chr1	185179	188908	LOC_Os01g01369
chr1	309347	311069	LOC_Os01g01570
chr1	509284	510586	LOC_Os01g01910
chr1	527106	536625	LOC_Os01g01960
chr1	575129	585054	LOC_Os01g02050
chr1	597574	599396	LOC_Os01g02080
chr1	615312	617294	LOC_Os01g02110
chr1	644165	645326	LOC_Os01g02130
chr1	646656	647039	LOC_Os01g02134
chr1	671534	675630	LOC_Os01g02200
chr1	692092	692505	LOC_Os01g02224
chr1	737140	744101	LOC_Os01g02280
chr1	751416	755830	LOC_Os01g02300
chr1	779998	782286	LOC_Os01g02350
chr1	782662	785953	LOC_Os01g02360
chr1	825450	828544	LOC_Os01g02560
chr1	864839	867534	LOC_Os01g02490
chr1	928014	932271	LOC_Os01g02390
chr1	955702	960922	LOC_Os01g02720
chr1	990678	995707	LOC_Os01g02860
chr1	1004783	1008294	LOC_Os01g02880
chr1	1008590	1018485	LOC_Os01g02884
chr1	1034585	1041373	LOC_Os01g02890
chr1	1046007	1049261	LOC_Os01g02900
chr1	1062970	1066472	LOC_Os01g02910
chr1	1114639	1121092	LOC_Os01g02980
chr1	1149377	1149760	LOC_Os01g02990
chr1	1200311	1203598	LOC_Os01g03090
chr1	1215573	1220409	LOC_Os01g03110
chr1	1234145	1235019	LOC_Os01g03130
chr1	1281255	1282172	LOC_Os01g03210
chr1	1318630	1320024	LOC_Os01g03220
chr1	1363065	1364454	LOC_Os01g03330
chr1	1374985	1381043	LOC_Os01g03370
chr1	1383980	1384915	LOC_Os01g03390
chr1	1399847	1400569	LOC_Os01g03464
chr1	1420503	1422027	LOC_Os01g03480
chr1	1504937	1507560	LOC_Os01g03640
chr1	1509067	1519237	LOC_Os01g03620
chr1	1534465	1535455	LOC_Os01g03680
chr1	1552377	1557891	LOC_Os01g03710
chr1	1589681	1594941	LOC_Os01g03760
chr1	1654292	1655843	LOC_Os01g03890
chr1	1667342	1667910	LOC_Os01g03900
chr1	1681397	1682957	LOC_Os01g03940
chr1	1696527	1701348	LOC_Os01g03950
chr1	1709608	1710132	LOC_Os01g03980
chr1	1732237	1732651	LOC_Os01g04005
chr1	1735777	1737840	LOC_Os01g04010
chr1	1743572	1745654	LOC_Os01g04020
chr1	1751554	1757759	LOC_Os01g04030
chr1	1757399	1758305	LOC_Os01g04050
chr1	1762341	1767036	LOC_Os01g04070
chr1	1778345	1779624	LOC_Os01g04100
chr1	1847538	1849921	LOC_Os01g04250
chr1	1876361	1881715	LOC_Os01g04190
chr1	1887706	1891558	LOC_Os01g04160
chr1	1922063	1925894	LOC_Os01g04260
chr1	1951713	1952138	LOC_Os01g04311
chr1	1955966	1956855	LOC_Os01g04330
chr1	1967140	1968111	LOC_Os01g04350
chr1	1979717	1980372	LOC_Os01g04370
chr1	1985534	1985998	LOC_Os01g04380
chr1	2027209	2032099	LOC_Os01g04480
chr1	2066835	2070651	LOC_Os01g04493
chr1	2082471	2085773	LOC_Os01g04520
chr1	2131362	2132511	LOC_Os01g04530
chr1	2158067	2161063	LOC_Os01g04590
chr1	2173138	2176854	LOC_Os01g04630
chr1	2178714	2180273	LOC_Os01g04640
chr1	2182765	2185973	LOC_Os01g04650
chr1	2195705	2199554	LOC_Os01g04660
chr1	2227479	2233190	LOC_Os01g04720
chr1	2269638	2269886	LOC_Os01g04760
chr1	2289016	2290601	LOC_Os01g04800
chr1	2302204	2309456	LOC_Os01g04814
chr1	2342775	2345067	LOC_Os01g04884
chr1	2353488	2357894	LOC_Os01g04900
chr1	2378862	2385057	LOC_Os01g04950
chr1	2441468	2442348	LOC_Os01g05000
chr1	2546752	2547325	LOC_Os01g05250
chr1	2555956	2556491	LOC_Os01g05310
chr1	2574644	2575027	LOC_Os01g05360
chr1	2585633	2586806	LOC_Os01g05400
chr1	2639547	2643472	LOC_Os01g05490
chr1	2793190	2796425	LOC_Os01g05720
chr1	2806004	2811640	LOC_Os01g05744
chr1	2818988	2822297	LOC_Os01g05770
chr1	2848458	2855515	LOC_Os01g05820
chr1	2876636	2877058	LOC_Os01g05864
chr1	2889300	2890019	LOC_Os01g05900
chr1	2901992	2902945	LOC_Os01g05958
chr1	2925184	2926073	LOC_Os01g05970
chr1	2936153	2940684	LOC_Os01g06000
chr1	2963634	2966511	LOC_Os01g06044
chr1	2993099	2995471	LOC_Os01g06140
chr1	3063997	3064569	LOC_Os01g06350
chr1	3070140	3070700	LOC_Os01g06370
chr1	3179145	3180026	LOC_Os01g06560
chr1	3195869	3201700	LOC_Os01g06600
chr1	3209077	3210787	LOC_Os01g06640
chr1	3215913	3219486	LOC_Os01g06660
chr1	3241930	3245304	LOC_Os01g06790
chr1	3329635	3330111	LOC_Os01g07069
chr1	3368300	3373307	LOC_Os01g07140
chr1	3407604	3410084	LOC_Os01g07212
chr1	3450780	3451856	LOC_Os01g07300
chr1	3484577	3484789	LOC_Os01g07364
chr1	3495241	3498013	LOC_Os01g07376
chr1	3522796	3525345	LOC_Os01g07420
chr1	3570148	3584649	LOC_Os01g07490
chr1	3606502	3610886	LOC_Os01g07520
chr1	3621073	3624654	LOC_Os01g07530
chr1	3670993	3675405	LOC_Os01g07600
chr1	3714423	3717926	LOC_Os01g07700
chr1	3760966	3762763	LOC_Os01g07810
chr1	3772516	3772764	LOC_Os02g21160
chr1	3833388	3839613	LOC_Os01g07870
chr1	3839879	3841027	LOC_Os01g07880
chr1	3886214	3887160	LOC_Os01g07970
chr1	3947885	3954543	LOC_Os01g08130
chr1	4002874	4011686	LOC_Os01g08200
chr1	4040342	4040638	LOC_Os01g08240
chr1	4090775	4093462	LOC_Os01g08320
chr1	4176872	4180725	LOC_Os01g08450
chr1	4213335	4218037	LOC_Os01g08510
chr1	4290847	4293957	LOC_Os01g08610
chr1	4340447	4349429	LOC_Os01g08700
chr1	4351649	4367007	LOC_Os01g08710
chr1	4419512	4420416	LOC_Os01g08790
chr1	4483190	4489561	LOC_Os01g09000
chr1	4530607	4531467	LOC_Os01g09100
chr1	4552530	4556130	LOC_Os01g09120
chr1	4580212	4589896	LOC_Os01g09200
chr1	4599122	4600952	LOC_Os01g09214
chr1	4625508	4637003	LOC_Os01g09246
chr1	4676605	4677480	LOC_Os01g09289
chr1	4678771	4683395	LOC_Os01g09300
chr1	4699174	4700877	LOC_Os01g09330
chr1	4705562	4711368	LOC_Os01g09340
chr1	4716321	4721571	LOC_Os01g09370
chr1	4740922	4743120	LOC_Os01g09420
chr1	4768685	4771106	LOC_Os01g09470
chr1	4779695	4780906	LOC_Os01g09480
chr1	4795238	4797045	LOC_Os01g09540
chr1	4829364	4833405	LOC_Os01g09570
chr1	4841696	4843245	LOC_Os01g09590
chr1	4862117	4864119	LOC_Os01g09620
chr1	4871105	4871503	LOC_Os01g09629
chr1	4896603	4898934	LOC_Os01g09640
chr1	4904136	4905507	LOC_Os01g09660
chr1	4977727	4980277	LOC_Os01g09790
chr1	5016997	5017915	LOC_Os01g09830
chr1	5031853	5034852	LOC_Os01g09850
chr1	5062087	5062915	LOC_Os01g09870
chr1	5299684	5306418	LOC_Os01g10150
chr1	5340579	5341894	LOC_Os01g10210
chr1	5351209	5352191	LOC_Os01g10230
chr1	5363248	5364337	LOC_Os01g10254
chr1	5461674	5462411	LOC_Os01g10420
chr1	5623714	5625521	LOC_Os01g10580
chr1	5652840	5655407	LOC_Os01g10610
chr1	5679543	5679851	LOC_Os01g10670
chr1	5684110	5692321	LOC_Os01g10680
chr1	5704369	5709429	LOC_Os01g10690
chr1	5829478	5829972	LOC_Os01g10940
chr1	5871980	5873759	LOC_Os01g10999
chr1	5895008	5902864	LOC_Os01g11040
chr1	5950618	5956997	LOC_Os01g11130
chr1	5988281	5990634	LOC_Os01g11160
chr1	5995666	5996547	LOC_Os01g11170
chr1	6081026	6083450	LOC_Os01g11340
chr1	6098895	6101188	LOC_Os01g11350
chr1	6144136	6145855	LOC_Os01g11430
chr1	6171357	6172304	LOC_Os01g11460
chr1	6176981	6177888	LOC_Os01g11470
chr1	6194135	6194848	LOC_Os01g11520
chr1	6215018	6218192	LOC_Os01g11550
chr1	6260431	6263023	LOC_Os01g11570
chr1	6275626	6276928	LOC_Os01g11600
chr1	6294490	6294726	LOC_Os01g11640
chr1	6303951	6304352	LOC_Os01g11664
chr1	6322436	6324268	LOC_Os01g11700
chr1	6346081	6349461	LOC_Os01g11719
chr1	6424134	6424761	LOC_Os01g11820
chr1	6624266	6627668	LOC_Os01g12090
chr1	6791670	6797827	LOC_Os01g12400
chr1	6804015	6806669	LOC_Os01g12420
chr1	6830605	6832396	LOC_Os01g12440
chr1	6847127	6849849	LOC_Os01g12460
chr1	6857972	6860154	LOC_Os01g12480
chr1	6902275	6904958	LOC_Os01g12520
chr1	6912181	6919254	LOC_Os01g12530
chr1	6948549	6949004	LOC_Os01g12580
chr1	6953774	6954178	LOC_Os01g12610
chr1	6970451	6972104	LOC_Os01g12640
chr1	7048841	7056005	LOC_Os01g12710
chr1	7096145	7099936	LOC_Os01g12760
chr1	7213294	7219953	LOC_Os01g12890
chr1	7252881	7261288	LOC_Os01g12950
chr1	7275318	7283971	LOC_Os01g13000
chr1	7308824	7314021	LOC_Os01g13030
chr1	7366930	7368955	LOC_Os01g13140
chr1	7399665	7404360	LOC_Os01g13170
chr1	7422561	7425034	LOC_Os01g13210
chr1	7428939	7443658	LOC_Os12g20324
chr1	7504294	7506645	LOC_Os07g15020
chr1	7511644	7512714	LOC_Os01g13330
chr1	7574875	7578288	LOC_Os01g13460
chr1	7603470	7605094	LOC_Os01g13480
chr1	7632520	7637677	LOC_Os01g13520
chr1	7642931	7646728	LOC_Os01g13530
chr1	7656928	7662507	LOC_Os01g13540
chr1	7688549	7689068	LOC_Os01g13590
chr1	7748575	7751574	LOC_Os01g13690
chr1	7770230	7776980	LOC_Os01g13740
chr1	7795058	7800473	LOC_Os01g13760
chr1	7807066	7807647	LOC_Os01g13780
chr1	7821397	7825279	LOC_Os01g13800
chr1	7843206	7844858	LOC_Os01g13840
chr1	7874190	7875837	LOC_Os01g13930
chr1	7917366	7923405	LOC_Os01g14050
chr1	7955631	7964578	LOC_Os01g14090
chr1	7972370	7973777	LOC_Os01g14110
chr1	7993408	7993800	LOC_Os01g14120
chr1	7996275	7997111	LOC_Os01g14130
chr1	8071199	8072320	LOC_Os01g14280
chr1	8102676	8103632	LOC_Os01g14330
chr1	8142955	8143894	LOC_Os01g14430
chr1	8156176	8159075	LOC_Os01g14440
chr1	8201602	8203878	LOC_Os01g14510
chr1	8293503	8295642	LOC_Os12g35465
chr1	8363261	8364399	LOC_Os01g14850
chr1	8429892	8438153	LOC_Os01g14932
chr1	8470077	8474329	LOC_Os01g15000
chr1	8486773	8496043	LOC_Os01g15020
chr1	8522674	8532496	LOC_Os07g10270
chr1	8562691	8564048	LOC_Os01g15130
chr1	8599286	8600683	LOC_Os01g15210
chr1	8632022	8633374	LOC_Os01g15250
chr1	8670742	8671560	LOC_Os01g15270
chr1	8688693	8692352	LOC_Os01g15310
chr1	8712284	8717954	LOC_Os01g15350
chr1	8780607	8788177	LOC_Os01g15490
chr1	8796555	8799641	LOC_Os01g15520
chr1	8807772	8808189	LOC_Os01g15524
chr1	8834628	8835077	LOC_Os01g15590
chr1	8839235	8840329	LOC_Os01g15600
chr1	8862944	8867642	LOC_Os01g15640
chr1	8874833	8878329	LOC_Os01g15660
chr1	8912749	8915410	LOC_Os01g15740
chr1	8995192	8998446	LOC_Os01g15900
chr1	9004189	9012988	LOC_Os01g15910
chr1	9079213	9079638	LOC_Os01g16046
chr1	9124128	9133150	LOC_Os01g16110
chr1	9182962	9189905	LOC_Os01g16170
chr1	9209046	9215089	LOC_Os01g16180
chr1	9228519	9231445	LOC_Os01g16220
chr1	9253349	9261127	LOC_Os01g16260
chr1	9389269	9391636	LOC_Os01g16450
chr1	9394278	9396767	LOC_Os01g16460
chr1	9446268	9448764	LOC_Os01g16550
chr1	9614323	9614830	LOC_Os01g16800
chr1	9665208	9666248	LOC_Os01g16840
chr1	9689500	9690552	LOC_Os01g16860
chr1	9721653	9724812	LOC_Os01g16890
chr1	9856965	9857992	LOC_Os01g17050
chr1	10065423	10066966	LOC_Os01g17330
chr1	10089624	10093424	LOC_Os01g17390
chr1	10106890	10112609	LOC_Os01g17430
chr1	10126988	10128744	LOC_Os01g17724
chr1	10208038	10209391	LOC_Os01g18079
chr1	10332003	10335221	LOC_Os01g18210
chr1	10350529	10351451	LOC_Os01g18230
chr1	10361680	10364259	LOC_Os01g18240
chr1	10395200	10409237	LOC_Os01g18280
chr1	10412214	10415603	LOC_Os01g18304
chr1	10441012	10441523	LOC_Os01g18350
chr1	10465535	10466238	LOC_Os01g18382
chr1	10546369	10547694	LOC_Os01g18530
chr1	10593616	10602256	LOC_Os01g18584
chr1	10626467	10629326	LOC_Os01g18640
chr1	10640470	10646029	LOC_Os01g18670
chr1	10686541	10688384	LOC_Os01g18710
chr1	10727472	10727975	LOC_Os01g18790
chr1	10751966	10756835	LOC_Os01g18800
chr1	10794676	10796096	LOC_Os01g18870
chr1	10856592	10858077	LOC_Os01g18970
chr1	10869218	10870782	LOC_Os01g19020
chr1	10936486	10938084	LOC_Os01g19120
chr1	10939367	10941790	LOC_Os01g19130
chr1	10962267	10964507	LOC_Os01g19170
chr1	10989442	10992337	LOC_Os01g19220
chr1	11072655	11074092	LOC_Os01g19320
chr1	11151371	11158019	LOC_Os01g19450
chr1	11178054	11191587	LOC_Os01g19470
chr1	11347236	11347737	LOC_Os01g19730
chr1	11397066	11398705	LOC_Os01g19840
chr1	11454729	11455816	LOC_Os01g19910
chr1	11465278	11467791	LOC_Os01g19940
chr1	11526591	11527277	LOC_Os01g20030
chr1	11557405	11558118	LOC_Os01g20100
chr1	11647090	11652077	LOC_Os01g20181
chr1	11719882	11720538	LOC_Os01g20750
chr1	11737239	11738131	LOC_Os01g20780
chr1	11742798	11743731	LOC_Os01g20800
chr1	11776731	11788794	LOC_Os01g20860
chr1	11843711	11844460	LOC_Os01g20910
chr1	11931948	11934866	LOC_Os01g21110
chr1	11945867	11946269	LOC_Os01g21130
chr1	12063337	12063809	LOC_Os01g21359
chr1	12096461	12097987	LOC_Os01g21380
chr1	12125005	12132821	LOC_Os01g21450
chr1	12150481	12152151	LOC_Os01g21560
chr1	12208696	12208902	LOC_Os01g21585
chr1	12250157	12251030	LOC_Os01g21640
chr1	12512785	12513744	LOC_Os01g21920
chr1	12563028	12570271	LOC_Os01g21990
chr1	12583867	12586355	LOC_Os01g22010
chr1	12596174	12596539	LOC_Os01g22030
chr1	12617652	12621323	LOC_Os01g22059
chr1	12643370	12643831	LOC_Os01g22090
chr1	12873753	12878827	LOC_Os01g22600
chr1	12939698	12955344	LOC_Os01g22720
chr1	12970683	12976200	LOC_Os01g22780
chr1	13005801	13010462	LOC_Os01g22870
chr1	13020678	13024771	LOC_Os01g22900
chr1	13095297	13096550	LOC_Os04g10450
chr1	13225277	13225528	LOC_Os01g23500
chr1	13355798	13360368	LOC_Os01g23680
chr1	13445205	13445954	LOC_Os01g23880
chr1	13487171	13497237	LOC_Os01g23970
chr1	13498385	13498959	LOC_Os01g23990
chr1	13530028	13531950	LOC_Os01g24030
chr1	13698775	13704316	LOC_Os01g24250
chr1	13756814	13757598	LOC_Os01g24265
chr1	13761846	13763658	LOC_Os01g24270
chr1	13829187	13829659	LOC_Os01g24275
chr1	13839289	13842842	LOC_Os01g24280
chr1	13845292	13845628	LOC_Os01g24290
chr1	13963957	13967470	LOC_Os01g24300
chr1	13987288	13987602	LOC_Os01g24315
chr1	14029795	14030172	LOC_Os01g24320
chr1	14081517	14083444	LOC_Os01g24340
chr1	14119677	14120339	LOC_Os11g20140
chr1	14140128	14144617	LOC_Os01g24424
chr1	14206049	14207629	LOC_Os01g24430
chr1	14293478	14293912	LOC_Os01g24432
chr1	14315755	14317089	LOC_Os01g24460
chr1	14330017	14334181	LOC_Os01g24480
chr1	14389938	14390678	LOC_Os08g35665
chr1	14418085	14420061	LOC_Os01g24690
chr1	14431291	14432701	LOC_Os01g24710
chr1	14472571	14475652	LOC_Os01g24780
chr1	14593045	14595782	LOC_Os01g24960
chr1	14641307	14647355	LOC_Os01g25010
chr1	14668501	14668845	LOC_Os01g25080
chr1	14770922	14771227	LOC_Os01g25274
chr1	14815930	14817228	LOC_Os01g25340
chr1	15031319	15033455	LOC_Os01g25610
chr1	15076855	15083153	LOC_Os01g25720
chr1	15199081	15201245	LOC_Os01g25920
chr1	15229001	15229477	LOC_Os01g25940
chr1	15421478	15428182	LOC_Os01g25990
chr1	15482750	15485857	LOC_Os01g26130
chr1	15577590	15578718	LOC_Os01g26273
chr1	15641546	15643160	LOC_Os01g26274
chr1	15770478	15773609	LOC_Os01g26320
chr1	15810412	15810642	LOC_Os01g26399
chr1	15875223	15883412	LOC_Os01g26996
chr1	15891581	15899090	LOC_Os01g27022
chr1	15901130	15903452	LOC_Os01g27050
chr1	15989215	15990722	LOC_Os01g27210
chr1	16012081	16014766	LOC_Os01g27230
chr1	16185272	16189725	LOC_Os01g27730
chr1	16260125	16260310	LOC_Os01g27796
chr1	16266315	16266616	LOC_Os01g27822
chr1	16281811	16282074	LOC_Os01g27850
chr1	16320354	16326668	LOC_Os01g27940
chr1	16390061	16391752	LOC_Os01g28089
chr1	16459295	16463157	LOC_Os01g28150
chr1	16533786	16534496	LOC_Os01g28510
chr1	16719644	16720375	LOC_Os12g08550
chr1	16754400	16762965	LOC_Os01g28680
chr1	16794450	16796369	LOC_Os01g28730
chr1	16816445	16817706	LOC_Os01g28770
chr1	16833663	16834716	LOC_Os01g28790
chr1	16860882	16863603	LOC_Os01g28810
chr1	16884473	16885788	LOC_Os08g15530
chr1	16935742	16936251	LOC_Os01g28930
chr1	16959113	16961520	LOC_Os01g28989
chr1	17032828	17037133	LOC_Os01g29104
chr1	17057981	17060958	LOC_Os01g29150
chr1	17134396	17139959	LOC_Os01g29253
chr1	17141482	17142270	LOC_Os01g29266
chr1	17159288	17160314	LOC_Os01g29280
chr1	17179919	17181144	LOC_Os01g29330
chr1	17240087	17243574	LOC_Os01g29390
chr1	17289576	17296906	LOC_Os01g29469
chr1	17338203	17341354	LOC_Os01g29495
chr1	17342656	17343003	LOC_Os01g29521
chr1	17385764	17409572	LOC_Os01g29574
chr1	17445197	17449450	LOC_Os01g29664
chr1	17513823	17521904	LOC_Os01g29791
chr1	17525722	17526174	LOC_Os01g29804
chr1	17555570	17567346	LOC_Os01g29870
chr1	17693330	17693757	LOC_Os09g17500
chr1	17710669	17710914	LOC_Os01g30499
chr1	17762415	17763316	LOC_Os01g31124
chr1	17784143	17784598	LOC_Os01g31210
chr1	17815412	17815970	LOC_Os01g31280
chr1	17897871	17903071	LOC_Os01g31319
chr1	18074627	18080857	LOC_Os01g31360
chr1	18129096	18130931	LOC_Os01g31419
chr1	18197278	18205282	LOC_Os01g31470
chr1	18217036	18217634	LOC_Os01g31506
chr1	18232446	18232702	LOC_Os01g31520
chr1	18296838	18313155	LOC_Os01g31629
chr1	18367126	18372500	LOC_Os01g31760
chr1	18406058	18412638	LOC_Os01g31810
chr1	18497863	18498546	LOC_Os01g31910
chr1	18501046	18504901	LOC_Os01g31920
chr1	18573503	18575481	LOC_Os01g32016
chr1	18684334	18685992	LOC_Os01g32259
chr1	18699937	18703664	LOC_Os01g32280
chr1	18705995	18710709	LOC_Os01g32300
chr1	18741478	18747288	LOC_Os01g32350
chr1	18840308	18840619	LOC_Os01g32450
chr1	18931023	18932644	LOC_Os01g32549
chr1	18947922	18948948	LOC_Os01g32560
chr1	18985675	18986167	LOC_Os01g32610
chr1	19057973	19061853	LOC_Os01g32730
chr1	19100371	19101366	LOC_Os01g32770
chr1	19115340	19118300	LOC_Os01g32780
chr1	19123811	19127470	LOC_Os01g32800
chr1	19205646	19206269	LOC_Os01g32956
chr1	19226271	19236233	LOC_Os01g32980
chr1	19254316	19258390	LOC_Os01g33000
chr1	19430598	19436940	LOC_Os01g33142
chr1	19466338	19469044	LOC_Os01g33204
chr1	19592500	19592706	LOC_Os01g33500
chr1	19813846	19818252	LOC_Os01g33950
chr1	19843698	19844823	LOC_Os01g34000
chr1	19852974	19856123	LOC_Os01g34010
chr1	19880766	19881344	LOC_Os01g34050
chr1	19981785	19983532	LOC_Os01g34149
chr1	19990696	19990899	LOC_Os01g34180
chr1	20032233	20033231	LOC_Os01g34270
chr1	20153996	20155691	LOC_Os01g34450
chr1	20174371	20176071	LOC_Os01g34470
chr1	20179133	20183330	LOC_Os01g34480
chr1	20262949	20264394	LOC_Os01g34560
chr1	20283082	20283411	LOC_Os01g34580
chr1	20362172	20365471	LOC_Os01g34690
chr1	20449131	20455997	LOC_Os01g34819
chr1	20536922	20543675	LOC_Os01g34920
chr1	20566367	20567026	LOC_Os01g34940
chr1	20650318	20660591	LOC_Os01g35050
chr1	20821210	20821840	LOC_Os01g35454
chr1	20864697	20869173	LOC_Os01g35580
chr1	20881567	20884613	LOC_Os01g35990
chr1	20890558	20890963	LOC_Os01g36024
chr1	20965444	20965632	LOC_Os01g36229
chr1	20986222	20990156	LOC_Os01g36240
chr1	21098262	21103374	LOC_Os01g36390
chr1	21299326	21301930	LOC_Os01g36460
chr1	21351329	21351625	LOC_Os01g36570
chr1	21485062	21485618	LOC_Os01g36769
chr1	21507649	21512174	LOC_Os01g36790
chr1	21634044	21637186	LOC_Os01g36950
chr1	21707807	21710345	LOC_Os01g37090
chr1	21713023	21714681	LOC_Os01g37100
chr1	21766771	21768096	LOC_Os01g37210
chr1	21937790	21939105	LOC_Os01g37700
chr1	21974589	21975657	LOC_Os01g37750
chr1	21985047	21988019	LOC_Os01g37770
chr1	22018298	22026838	LOC_Os01g37825
chr1	22056046	22063945	LOC_Os01g37870
chr1	22103571	22106817	LOC_Os01g37980
chr1	22137378	22137919	LOC_Os01g38130
chr1	22167872	22173396	LOC_Os01g38180
chr1	22228219	22252772	LOC_Os01g38229
chr1	22384086	22410976	LOC_Os01g38359
chr1	22412968	22413811	LOC_Os01g38459
chr1	22464196	22466664	LOC_Os01g38468
chr1	22495137	22497093	LOC_Os01g38510
chr1	22501173	22507230	LOC_Os01g38530
chr1	22515617	22520932	LOC_Os01g38544
chr1	22579687	22580529	LOC_Os01g38560
chr1	22612533	22613149	LOC_Os01g38600
chr1	22635107	22640085	LOC_Os01g38610
chr1	22652285	22657699	LOC_Os01g38620
chr1	22726455	22728107	LOC_Os01g38850
chr1	22785155	22787944	LOC_Os01g38880
chr1	22816233	22824675	LOC_Os01g38910
chr1	22845525	22845979	LOC_Os01g38940
chr1	22858128	22859136	LOC_Os01g38964
chr1	22869432	22872749	LOC_Os01g38980
chr1	22893586	22897298	LOC_Os01g38990
chr1	22943110	22949897	LOC_Os01g39100
chr1	23010099	23012480	LOC_Os01g39180
chr1	23063374	23064260	LOC_Os01g39290
chr1	23111106	23113272	LOC_Os01g39350
chr1	23142395	23142634	LOC_Os01g39382
chr1	23212784	23215414	LOC_Os01g39490
chr1	23241815	23242483	LOC_Os01g39544
chr1	23354521	23355861	LOC_Os01g39700
chr1	23410106	23412101	LOC_Os01g39780
chr1	23458051	23463413	LOC_Os01g39830
chr1	23481112	23483071	LOC_Os01g39860
chr1	23512253	23512762	LOC_Os01g39950
chr1	23545123	23549414	LOC_Os01g40000
chr1	23611758	23616511	LOC_Os01g40050
chr1	23624933	23627143	LOC_Os01g40070
chr1	23652585	23653215	LOC_Os01g40080
chr1	23656647	23662681	LOC_Os01g40094
chr1	23670479	23674704	LOC_Os01g40120
chr1	23765442	23766810	LOC_Os01g40260
chr1	23819701	23821886	LOC_Os01g40360
chr1	23832496	23833862	LOC_Os01g40380
chr1	24033445	24036069	LOC_Os01g40640
chr1	24039710	24041118	LOC_Os01g40660
chr1	24052896	24055406	LOC_Os01g40700
chr1	24139531	24151819	LOC_Os01g40979
chr1	24212469	24215447	LOC_Os01g41050
chr1	24265510	24266348	LOC_Os01g41110
chr1	24315930	24319734	LOC_Os01g41220
chr1	24439236	24439681	LOC_Os01g41410
chr1	24459327	24463003	LOC_Os01g41420
chr1	24613507	24617637	LOC_Os01g41730
chr1	24648749	24651664	LOC_Os01g41776
chr1	24760025	24765478	LOC_Os01g41870
chr1	24792731	24794806	LOC_Os01g41900
chr1	24834278	24835684	LOC_Os01g41910
chr1	24848582	24851864	LOC_Os01g41950
chr1	24944593	24947539	LOC_Os01g42110
chr1	25048729	25051298	LOC_Os01g42280
chr1	25115359	25117491	LOC_Os01g42340
chr1	25183524	25185947	LOC_Os01g42400
chr1	25249531	25252927	LOC_Os01g42510
chr1	25263773	25266762	LOC_Os01g42520
chr1	25274566	25275950	LOC_Os01g42540
chr1	25555900	25564019	LOC_Os01g42950
chr1	25622614	25628675	LOC_Os01g43020
chr1	25729012	25732293	LOC_Os01g43128
chr1	25738492	25742472	LOC_Os01g43140
chr1	25743112	25750375	LOC_Os01g43150
chr1	25770009	25771005	LOC_Os01g43180
chr1	25787021	25788401	LOC_Os01g43199
chr1	25820831	25823319	LOC_Os01g43220
chr1	25831018	25836340	LOC_Os01g43250
chr1	25846733	25847963	LOC_Os01g43276
chr1	25887227	25889457	LOC_Os01g43280
chr1	25906929	25912823	LOC_Os01g43330
chr1	25918645	25919616	LOC_Os01g43339
chr1	25923695	25927433	LOC_Os01g43350
chr1	25946670	25951474	LOC_Os01g43370
chr1	26045332	26050514	LOC_Os01g43480
chr1	26097031	26098965	LOC_Os01g43550
chr1	26107868	26108185	LOC_Os01g43570
chr1	26119186	26120891	LOC_Os01g43590
chr1	26131664	26133032	LOC_Os01g43600
chr1	26213880	26217768	LOC_Os01g43710
chr1	26258933	26263456	LOC_Os01g43774
chr1	26286547	26290707	LOC_Os01g43844
chr1	26301006	26302673	LOC_Os01g43860
chr1	26324346	26330622	LOC_Os01g43910
chr1	26426101	26427108	LOC_Os01g44020
chr1	26478666	26485243	LOC_Os01g44069
chr1	26512427	26513321	LOC_Os01g44100
chr1	26586053	26594563	LOC_Os01g44220
chr1	26671010	26673208	LOC_Os01g44330
chr1	26698750	26710525	LOC_Os01g44394
chr1	26736767	26737947	LOC_Os01g44940
chr1	26764839	26772731	LOC_Os01g44994
chr1	26775319	26780659	LOC_Os01g45010
chr1	26793480	26796177	LOC_Os01g45020
chr1	26879832	26883495	LOC_Os01g45179
chr1	26883615	26890399	LOC_Os01g45200
chr1	26923695	26925165	LOC_Os12g04390
chr1	26941249	26949658	LOC_Os01g45274
chr1	26996890	27000445	LOC_Os01g45370
chr1	27022087	27027669	LOC_Os01g45439
chr1	27122047	27125540	LOC_Os01g45570
chr1	27137656	27137913	LOC_Os01g45600
chr1	27201070	27207851	LOC_Os01g45750
chr1	27221912	27224208	LOC_Os01g45760
chr1	27258563	27260383	LOC_Os01g45860
chr1	27324781	27328761	LOC_Os01g45960
chr1	27376598	27379327	LOC_Os01g46020
chr1	27452461	27475885	LOC_Os01g46169
chr1	27514791	27515837	LOC_Os01g46270
chr1	27518671	27520083	LOC_Os01g46280
chr1	27579264	27583378	LOC_Os01g46380
chr1	27588668	27590575	LOC_Os01g46400
chr1	27605396	27606490	LOC_Os01g46420
chr1	27610677	27610907	LOC_Os01g46440
chr1	27648468	27660654	LOC_Os01g46510
chr1	27687725	27688565	LOC_Os01g46530
chr1	27786047	27791912	LOC_Os01g46720
chr1	27803093	27811228	LOC_Os01g46750
chr1	27841235	27843098	LOC_Os01g46800
chr1	27853222	27858667	LOC_Os01g46810
chr1	27863485	27865069	LOC_Os01g46820
chr1	27879521	27881280	LOC_Os01g46860
chr1	27887647	27888531	LOC_Os01g46870
chr1	27923387	27927056	LOC_Os01g46926
chr1	27942735	27948177	LOC_Os01g46970
chr1	27954488	27959390	LOC_Os01g46980
chr1	27983986	27984876	LOC_Os01g47040
chr1	28008207	28009437	LOC_Os01g47070
chr1	28034073	28035146	LOC_Os01g47100
chr1	28082353	28083814	LOC_Os01g47270
chr1	28117016	28119746	LOC_Os01g47330
chr1	28122536	28125862	LOC_Os01g47340
chr1	28137785	28139520	LOC_Os01g47370
chr1	28175665	28181906	LOC_Os01g47430
chr1	28187436	28193168	LOC_Os01g47450
chr1	28209559	28213962	LOC_Os01g47460
chr1	28227187	28227420	LOC_Os01g47480
chr1	28255567	28262598	LOC_Os01g47530
chr1	28262969	28267813	LOC_Os01g47540
chr1	28269155	28274850	LOC_Os01g47550
chr1	28280003	28284149	LOC_Os01g47560
chr1	28329372	28330730	LOC_Os01g47570
chr1	28383996	28387881	LOC_Os01g47690
chr1	28412379	28412705	LOC_Os01g47720
chr1	28438185	28439439	LOC_Os01g47760
chr1	28448615	28451741	LOC_Os01g47770
chr1	28491861	28494206	LOC_Os01g47840
chr1	28538585	28541284	LOC_Os01g48000
chr1	28554738	28556536	LOC_Os01g48030
chr1	28564031	28569695	LOC_Os01g48060
chr1	28653107	28656559	LOC_Os01g48190
chr1	28676389	28682089	LOC_Os01g48210
chr1	28683027	28685141	LOC_Os01g48220
chr1	28731509	28732024	LOC_Os01g48290
chr1	28782729	28783628	LOC_Os01g48360
chr1	28809233	28809454	LOC_Os01g48400
chr1	28823310	28824428	LOC_Os01g48430
chr1	28826424	28830344	LOC_Os01g48440
chr1	28845960	28850877	LOC_Os01g48444
chr1	28888162	28889310	LOC_Os01g48500
chr1	28986169	28992399	LOC_Os01g48650
chr1	28999044	29012976	LOC_Os01g48680
chr1	29032185	29033127	LOC_Os01g48714
chr1	29079608	29084450	LOC_Os01g48750
chr1	29088461	29091018	LOC_Os01g48770
chr1	29134184	29139938	LOC_Os01g48830
chr1	29146097	29147023	LOC_Os01g48844
chr1	29216021	29220122	LOC_Os01g48970
chr1	29224461	29229696	LOC_Os01g48980
chr1	29246883	29254019	LOC_Os01g49000
chr1	29276666	29281136	LOC_Os01g49010
chr1	29291549	29292759	LOC_Os01g49039
chr1	29364418	29376801	LOC_Os01g49180
chr1	29393039	29393605	LOC_Os01g49210
chr1	29459500	29464719	LOC_Os01g49310
chr1	29513917	29517505	LOC_Os01g49330
chr1	29564228	29565978	LOC_Os01g49390
chr1	29567224	29567739	LOC_Os01g49400
chr1	29578128	29579380	LOC_Os01g49410
chr1	29593645	29595171	LOC_Os01g49440
chr1	29609261	29620605	LOC_Os01g49470
chr1	29625531	29625862	LOC_Os01g49480
chr1	29693715	29694053	LOC_Os01g49650
chr1	29770858	29773868	LOC_Os01g49820
chr1	29785572	29787273	LOC_Os01g49830
chr1	29788591	29788881	LOC_Os01g49840
chr1	29816429	29818634	LOC_Os01g49880
chr1	29844601	29846821	LOC_Os01g49910
chr1	29859531	29861028	LOC_Os06g20380
chr1	29926167	29930981	LOC_Os01g50030
chr1	29983475	29988842	LOC_Os01g50120
chr1	30055307	30057080	LOC_Os01g50310
chr1	30097488	30099061	LOC_Os01g50370
chr1	30114980	30116936	LOC_Os01g50410
chr1	30121218	30124030	LOC_Os01g50420
chr1	30149994	30153883	LOC_Os01g50450
chr1	30155161	30156927	LOC_Os01g50460
chr1	30200885	30206295	LOC_Os01g50580
chr1	30239739	30243557	LOC_Os01g50622
chr1	30258789	30262673	LOC_Os01g50680
chr1	30273636	30278267	LOC_Os01g50700
chr1	30288822	30289605	LOC_Os01g50710
chr1	30315584	30317656	LOC_Os01g50750
chr1	30345661	30349220	LOC_Os01g50830
chr1	30380602	30381033	LOC_Os01g50880
chr1	30394131	30400989	LOC_Os01g50930
chr1	30417771	30419192	LOC_Os01g50940
chr1	30426481	30430243	LOC_Os01g50960
chr1	30460677	30466884	LOC_Os01g51010
chr1	30536113	30541907	LOC_Os01g51154
chr1	30599347	30599640	LOC_Os01g51270
chr1	30625264	30631127	LOC_Os01g51300
chr1	30637262	30639145	LOC_Os01g51320
chr1	30673338	30676507	LOC_Os01g51400
chr1	30685561	30692442	LOC_Os01g51410
chr1	30699264	30702301	LOC_Os01g51430
chr1	30739326	30740808	LOC_Os01g51540
chr1	30754170	30755637	LOC_Os01g51570
chr1	30781812	30804731	LOC_Os01g51634
chr1	30839762	30843014	LOC_Os01g51710
chr1	30904301	30907533	LOC_Os01g51770
chr1	30935260	30940995	LOC_Os01g51840
chr1	30963879	30969981	LOC_Os01g51890
chr1	30975148	30979177	LOC_Os01g51920
chr1	30999131	30999901	LOC_Os01g51949
chr1	31094603	31094950	LOC_Os01g51960
chr1	31125827	31126783	LOC_Os01g52030
chr1	31149944	31153954	LOC_Os01g52050
chr1	31159323	31159964	LOC_Os01g52060
chr1	31171656	31174356	LOC_Os01g52090
chr1	31186766	31190824	LOC_Os01g52110
chr1	31193112	31193864	LOC_Os01g52120
chr1	31408652	31415490	LOC_Os01g52550
chr1	31473349	31482228	LOC_Os01g52610
chr1	31489625	31494708	LOC_Os01g52640
chr1	31539958	31540942	LOC_Os10g04280
chr1	31581682	31583275	LOC_Os01g52740
chr1	31585762	31592879	LOC_Os01g52750
chr1	31640038	31640256	LOC_Os01g52851
chr1	31659858	31660662	LOC_Os01g52890
chr1	31674402	31679026	LOC_Os01g52920
chr1	31694063	31698675	LOC_Os01g53000
chr1	31701915	31702211	LOC_Os01g53010
chr1	31715379	31717230	LOC_Os01g53040
chr1	31725713	31732105	LOC_Os01g53070
chr1	31807185	31807823	LOC_Os01g53214
chr1	31874275	31876112	LOC_Os01g53330
chr1	31885332	31886066	LOC_Os01g53360
chr1	31903387	31905359	LOC_Os01g53390
chr1	31950132	31950725	LOC_Os01g53500
chr1	32025964	32030400	LOC_Os01g53639
chr1	32033530	32034207	LOC_Os01g53650
chr1	32058114	32065339	LOC_Os01g53700
chr1	32097159	32098023	LOC_Os01g53740
chr1	32110308	32110622	LOC_Os01g53760
chr1	32128535	32133438	LOC_Os01g53800
chr1	32139003	32143396	LOC_Os01g53810
chr1	32145571	32145726	LOC_Os05g02230
chr1	32154758	32160585	LOC_Os01g53840
chr1	32167652	32170944	LOC_Os01g53860
chr1	32198030	32202778	LOC_Os01g53900
chr1	32215857	32219184	LOC_Os01g53920
chr1	32219831	32223525	LOC_Os01g53930
chr1	32225125	32227266	LOC_Os01g53940
chr1	32334803	32346955	LOC_Os01g54119
chr1	32357788	32358727	LOC_Os01g54170
chr1	32366428	32366694	LOC_Os05g27110
chr1	32386611	32387403	LOC_Os01g54230
chr1	32391907	32399923	LOC_Os01g54240
chr1	32416681	32420191	LOC_Os01g54269
chr1	32449665	32449868	LOC_Os01g54320
chr1	32459293	32461562	LOC_Os01g54340
chr1	32485839	32487333	LOC_Os01g54400
chr1	32489867	32490146	LOC_Os01g54410
chr1	32520724	32524141	LOC_Os01g54480
chr1	32560963	32565094	LOC_Os01g54560
chr1	32578480	32579720	LOC_Os01g54570
chr1	32583463	32592463	LOC_Os01g54580
chr1	32596055	32599623	LOC_Os01g54590
chr1	32600316	32603324	LOC_Os01g54600
chr1	32638922	32640181	LOC_Os06g14860
chr1	32641222	32645613	LOC_Os01g54670
chr1	32741492	32742342	LOC_Os01g54890
chr1	32790704	32796773	LOC_Os01g54990
chr1	32853631	32863018	LOC_Os01g55094
chr1	32880155	32882140	LOC_Os01g55100
chr1	32891630	32892346	LOC_Os01g55110
chr1	32908721	32911181	LOC_Os01g55150
chr1	32918824	32923648	LOC_Os01g55170
chr1	32946932	32947570	LOC_Os01g55229
chr1	32990390	32991201	LOC_Os01g55250
chr1	33001889	33005128	LOC_Os01g55270
chr1	33034738	33035756	LOC_Os01g55320
chr1	33044972	33046079	LOC_Os01g55340
chr1	33053929	33059724	LOC_Os01g55350
chr1	33098464	33098898	LOC_Os01g55380
chr1	33156649	33158314	LOC_Os01g55400
chr1	33159439	33162497	LOC_Os01g55410
chr1	33193745	33198808	LOC_Os01g55450
chr1	33254924	33255997	LOC_Os01g55510
chr1	33289843	33295522	LOC_Os01g55580
chr1	33370748	33375123	LOC_Os01g55740
chr1	33424473	33428600	LOC_Os01g55830
chr1	33466053	33469944	LOC_Os01g55900
chr1	33530993	33533403	LOC_Os01g56040
chr1	33611387	33622072	LOC_Os01g56189
chr1	33628995	33633215	LOC_Os01g56200
chr1	33633385	33634270	LOC_Os01g56210
chr1	33668385	33676694	LOC_Os01g56290
chr1	33758006	33758326	LOC_Os01g56390
chr1	33761065	33764524	LOC_Os01g56400
chr1	33778157	33778840	LOC_Os01g56450
chr1	33803355	33819500	LOC_Os01g56490
chr1	33933200	33936173	LOC_Os01g56660
chr1	33938810	33947877	LOC_Os01g56670
chr1	33954485	33956401	LOC_Os01g56690
chr1	33982615	33988514	LOC_Os01g56764
chr1	34019273	34023523	LOC_Os01g56810
chr1	34047159	34051218	LOC_Os01g56814
chr1	34092345	34094655	LOC_Os01g56890
chr1	34105261	34114243	LOC_Os01g56910
chr1	34122952	34128867	LOC_Os01g56930
chr1	34194589	34206893	LOC_Os01g57073
chr1	34243879	34244277	LOC_Os01g57140
chr1	34246059	34247399	LOC_Os01g57150
chr1	34289920	34295248	LOC_Os01g57240
chr1	34302917	34304043	LOC_Os01g57260
chr1	34384386	34391231	LOC_Os01g57420
chr1	34458973	34467192	LOC_Os01g57560
chr1	34475837	34480040	LOC_Os01g57570
chr1	34483590	34486053	LOC_Os01g57580
chr1	34512433	34514270	LOC_Os01g57590
chr1	34536248	34538651	LOC_Os01g57610
chr1	34545243	34545959	LOC_Os01g57620
chr1	34557411	34560036	LOC_Os01g57650
chr1	34579283	34579645	LOC_Os01g57680
chr1	34785766	34786728	LOC_Os01g58070
chr1	34813148	34820405	LOC_Os01g58114
chr1	34822341	34823076	LOC_Os01g58130
chr1	34829515	34829835	LOC_Os01g58140
chr1	34845890	34848414	LOC_Os01g58194
chr1	34885246	34886276	LOC_Os01g58310
chr1	34896925	34897898	LOC_Os01g58340
chr1	34900330	34902243	LOC_Os01g58350
chr1	34927304	34931993	LOC_Os01g58400
chr1	34950241	34951309	LOC_Os01g58420
chr1	34964458	34965982	LOC_Os01g58440
chr1	35132890	35137280	LOC_Os01g58750
chr1	35202442	35204509	LOC_Os01g58890
chr1	35247750	35249285	LOC_Os01g58990
chr1	35352444	35355119	LOC_Os01g59140
chr1	35356559	35360583	LOC_Os01g59150
chr1	35380214	35383619	LOC_Os01g59190
chr1	35389613	35390470	LOC_Os01g59200
chr1	35505919	35508192	LOC_Os01g59360
chr1	35524662	35525219	LOC_Os01g59410
chr1	35534445	35534975	LOC_Os01g59420
chr1	35556102	35560355	LOC_Os01g59440
chr1	35563187	35566867	LOC_Os01g59450
chr1	35616889	35619872	LOC_Os01g59490
chr1	35636888	35638253	LOC_Os01g59539
chr1	35658115	35666359	LOC_Os01g59570
chr1	35683608	35688122	LOC_Os01g59600
chr1	35722535	35726846	LOC_Os01g59660
chr1	35745925	35747852	LOC_Os01g59690
chr1	35748909	35749516	LOC_Os01g59700
chr1	35759851	35761078	LOC_Os01g59720
chr1	35770082	35771873	LOC_Os01g59740
chr1	35792599	35795389	LOC_Os01g59790
chr1	35810944	35816865	LOC_Os01g59840
chr1	35848654	35852058	LOC_Os01g59910
chr1	35864094	35864531	LOC_Os01g59940
chr1	35866353	35870319	LOC_Os01g59950
chr1	35898702	35900200	LOC_Os01g60020
chr1	35911296	35928493	LOC_Os01g60040
chr1	35954116	35955983	LOC_Os01g60080
chr1	35998729	36001600	LOC_Os01g60140
chr1	36011402	36012704	LOC_Os01g60170
chr1	36013906	36014460	LOC_Os01g60180
chr1	36035328	36040839	LOC_Os01g60230
chr1	36063406	36067127	LOC_Os01g60270
chr1	36087092	36090228	LOC_Os01g60290
chr1	36119208	36133515	LOC_Os01g60360
chr1	36223645	36225874	LOC_Os01g60540
chr1	36266423	36271955	LOC_Os01g60650
chr1	36299968	36304593	LOC_Os01g60700
chr1	36325300	36326091	LOC_Os01g60710
chr1	36348450	36349596	LOC_Os01g60760
chr1	36366500	36368820	LOC_Os01g60800
chr1	36390507	36392673	LOC_Os01g60850
chr1	36399542	36402039	LOC_Os01g60860
chr1	36406034	36407115	LOC_Os01g60870
chr1	36430321	36432523	LOC_Os01g60900
chr1	36434651	36437644	LOC_Os01g60910
chr1	36484207	36487901	LOC_Os01g61010
chr1	36497169	36501618	LOC_Os01g61030
chr1	36519160	36520038	LOC_Os01g61070
chr1	36531293	36533912	LOC_Os01g61080
chr1	36574270	36578397	LOC_Os01g61150
chr1	36591357	36596051	LOC_Os01g61190
chr1	36615209	36620094	LOC_Os01g61250
chr1	36645344	36647606	LOC_Os01g61330
chr1	36659291	36660558	LOC_Os01g61340
chr1	36666270	36666670	LOC_Os01g61360
chr1	36713936	36720079	LOC_Os01g61460
chr1	36818014	36824081	LOC_Os01g61590
chr1	36874287	36878064	LOC_Os01g61690
chr1	36906900	36911260	LOC_Os01g61760
chr1	36918517	36929534	LOC_Os01g61780
chr1	36952857	36957510	LOC_Os01g61830
chr1	36966078	36966711	LOC_Os01g61849
chr1	36968814	36978303	LOC_Os01g61860
chr1	37025114	37025918	LOC_Os01g61924
chr1	37059652	37061714	LOC_Os01g61970
chr1	37100884	37102357	LOC_Os01g62060
chr1	37127689	37133366	LOC_Os01g62080
chr1	37203996	37204877	LOC_Os01g62190
chr1	37210116	37212791	LOC_Os01g62210
chr1	37220269	37226606	LOC_Os01g62244
chr1	37243449	37243839	LOC_Os01g62280
chr1	37301751	37304165	LOC_Os01g62360
chr1	37317579	37322147	LOC_Os01g62380
chr1	37323299	37328561	LOC_Os01g62390
chr1	37340894	37346563	LOC_Os01g62410
chr1	37373832	37373999	LOC_Os01g62450
chr1	37377678	37380900	LOC_Os01g62460
chr1	37480779	37485291	LOC_Os01g62620
chr1	37496638	37497901	LOC_Os01g62640
chr1	37501862	37509314	LOC_Os01g62650
chr1	37531545	37532296	LOC_Os01g62690
chr1	37599197	37604951	LOC_Os01g62800
chr1	37660823	37669688	LOC_Os01g62900
chr1	37674658	37679576	LOC_Os01g62920
chr1	37703320	37703934	LOC_Os01g62945
chr1	37718362	37718983	LOC_Os01g62960
chr1	37774620	37779635	LOC_Os01g63060
chr1	37838415	37842904	LOC_Os01g63230
chr1	37854830	37856733	LOC_Os01g63240
chr1	37898156	37901177	LOC_Os01g63280
chr1	37936473	37937314	LOC_Os01g63370
chr1	37978404	37979387	LOC_Os01g63470
chr1	38019476	38020166	LOC_Os01g63500
chr1	38069887	38072521	LOC_Os01g63620
chr1	38085636	38086490	LOC_Os01g63670
chr1	38094694	38096837	LOC_Os01g63690
chr1	38112391	38116538	LOC_Os01g63710
chr1	38223823	38228778	LOC_Os01g63870
chr1	38260246	38262039	LOC_Os01g63930
chr1	38279951	38284866	LOC_Os01g63940
chr1	38290503	38292320	LOC_Os01g63970
chr1	38303416	38305000	LOC_Os01g63980
chr1	38393261	38394548	LOC_Os01g64120
chr1	38400673	38401603	LOC_Os01g64140
chr1	38469137	38471148	LOC_Os01g64310
chr1	38551414	38552343	LOC_Os01g64410
chr1	38581221	38581954	LOC_Os01g64480
chr1	38590722	38592415	LOC_Os01g64500
chr1	38668715	38669717	LOC_Os01g64620
chr1	38683174	38685453	LOC_Os01g64660
chr1	38691100	38692512	LOC_Os01g64690
chr1	38699376	38702822	LOC_Os01g64700
chr1	38729782	38739461	LOC_Os01g64750
chr1	38748900	38751550	LOC_Os01g64780
chr1	38758605	38758904	LOC_Os01g64800
chr1	38884741	38889853	LOC_Os01g64980
chr1	38915308	38918264	LOC_Os01g65036
chr1	38933021	38941250	LOC_Os01g65070
chr1	39054337	39057366	LOC_Os01g65260
chr1	39068470	39068899	LOC_Os01g65284
chr1	39114631	39115457	LOC_Os01g65360
chr1	39118401	39119814	LOC_Os01g65370
chr1	39135199	39138428	LOC_Os01g65380
chr1	39142624	39145338	LOC_Os01g65400
chr1	39169199	39172222	LOC_Os01g65440
chr1	39204717	39208382	LOC_Os01g65500
chr1	39218078	39222186	LOC_Os01g65530
chr1	39251603	39258150	LOC_Os01g65550
chr1	39267580	39274955	LOC_Os01g65580
chr1	39275460	39277683	LOC_Os01g65590
chr1	39286398	39289453	LOC_Os01g65600
chr1	39322562	39325343	LOC_Os01g65660
chr1	39337286	39341660	LOC_Os01g65670
chr1	39372013	39374624	LOC_Os01g65740
chr1	39402886	39408473	LOC_Os01g65780
chr1	39451667	39452458	LOC_Os01g65870
chr1	39459918	39463615	LOC_Os01g65880
chr1	39477943	39479635	LOC_Os01g65904
chr1	39492523	39495627	LOC_Os01g65950
chr1	39587607	39593176	LOC_Os01g66110
chr1	39600398	39602684	LOC_Os01g66120
chr1	39610771	39614692	LOC_Os01g66130
chr1	39669316	39675018	LOC_Os01g66200
chr1	39775183	39780373	LOC_Os01g66420
chr1	39783699	39789692	LOC_Os01g66440
chr1	39888251	39891641	LOC_Os01g66590
chr1	39900827	39904789	LOC_Os01g66610
chr1	39965325	39967850	LOC_Os01g66720
chr1	40024352	40025094	LOC_Os01g66810
chr1	40113715	40116803	LOC_Os01g66940
chr1	40120208	40123643	LOC_Os01g66960
chr1	40133071	40138625	LOC_Os01g66990
chr1	40202280	40204534	LOC_Os01g67141
chr1	40280715	40287478	LOC_Os01g67290
chr1	40306889	40310399	LOC_Os01g67320
chr1	40330404	40334085	LOC_Os01g67360
chr1	40358134	40363319	LOC_Os01g67370
chr1	40387551	40395116	LOC_Os01g67420
chr1	40448365	40453145	LOC_Os01g67480
chr1	40475834	40481103	LOC_Os01g67510
chr1	40548679	40551725	LOC_Os01g67600
chr1	40586821	40587482	LOC_Os01g67700
chr1	40652092	40654397	LOC_Os01g67820
chr1	40671625	40675302	LOC_Os01g67850
chr1	40676027	40678462	LOC_Os01g67860
chr1	40734653	40735676	LOC_Os01g67950
chr1	40752307	40753422	LOC_Os01g67980
chr1	40766923	40770466	LOC_Os01g68000
chr1	40781143	40784299	LOC_Os01g68010
chr1	40787420	40791755	LOC_Os01g68020
chr1	40833346	40835512	LOC_Os01g68104
chr1	40917508	40918053	LOC_Os01g68290
chr1	40944142	40949628	LOC_Os01g68330
chr1	40995427	40998835	LOC_Os01g68370
chr1	41045004	41049005	LOC_Os01g68440
chr1	41133699	41134565	LOC_Os01g68640
chr1	41137746	41139158	LOC_Os01g68650
chr1	41150281	41162424	LOC_Os01g68680
chr1	41164578	41166044	LOC_Os01g68690
chr1	41185516	41188096	LOC_Os01g68710
chr1	41210352	41216410	LOC_Os01g68760
chr1	41253777	41254574	LOC_Os01g68820
chr1	41274924	41279411	LOC_Os01g68860
chr1	41287907	41292685	LOC_Os01g68870
chr1	41298266	41300366	LOC_Os01g68890
chr1	41374183	41379392	LOC_Os01g69040
chr1	41411527	41416061	LOC_Os01g69090
chr1	41441122	41449596	LOC_Os01g69130
chr1	41511864	41513837	LOC_Os01g69270
chr1	41541304	41543097	LOC_Os01g69290
chr1	41582456	41587738	LOC_Os01g69830
chr1	41588220	41589795	LOC_Os01g69840
chr1	41625496	41626752	LOC_Os01g69859
chr1	41739832	41746642	LOC_Os01g69990
chr1	41799128	41800283	LOC_Os01g70050
chr1	41945791	41950101	LOC_Os01g70260
chr1	41961941	41968354	LOC_Os01g70270
chr1	41994992	42001615	LOC_Os01g70320
chr1	42078126	42081700	LOC_Os01g70460
chr1	42085233	42086823	LOC_Os01g70470
chr1	42098334	42099020	LOC_Os01g70480
chr1	42100917	42105536	LOC_Os01g70490
chr1	42153455	42153679	LOC_Os01g70620
chr1	42266551	42268759	LOC_Os01g70700
chr1	42310819	42312441	LOC_Os01g70770
chr1	42314848	42319412	LOC_Os01g70780
chr1	42438603	42443098	LOC_Os01g71000
chr1	42449279	42449587	LOC_Os01g71020
chr1	42536464	42537524	LOC_Os01g71170
chr1	42571657	42574551	LOC_Os01g71230
chr1	42608696	42630039	LOC_Os01g71300
chr1	42668193	42676702	LOC_Os01g71320
chr1	42706298	42708029	LOC_Os01g71340
chr1	42800645	42801449	LOC_Os01g71753
chr1	42802876	42803784	LOC_Os01g71756
chr1	42864732	42872310	LOC_Os01g71960
chr1	42901858	42903180	LOC_Os01g72009
chr1	42950884	42958114	LOC_Os01g72049
chr1	42965777	42967317	LOC_Os01g72080
chr1	42973583	42974676	LOC_Os01g72100
chr1	42984957	42986015	LOC_Os01g72120
chr1	43045132	43046781	LOC_Os01g72270
chr1	43070492	43077982	LOC_Os01g72320
chr1	43094027	43097460	LOC_Os01g72330
chr1	43127325	43130691	LOC_Os01g72380
chr1	43163063	43164586	LOC_Os01g72460
chr1	43182218	43184768	LOC_Os01g72490
chr1	43204044	43205662	LOC_Os01g72510
chr1	43219205	43220025	LOC_Os01g72530
chr1	43223675	43224130	LOC_Os01g72540
chr1	43231574	43241030	LOC_Os01g72570
chr1	43256357	43256563	LOC_Os01g72590
chr1	43269317	43271628	LOC_Os01g72610
chr1	43300353	43300923	LOC_Os01g72660
chr1	43307827	43313462	LOC_Os01g72680
chr1	43316996	43322915	LOC_Os01g72690
chr1	43373781	43376674	LOC_Os01g72800
chr1	43442629	43450472	LOC_Os01g72940
chr1	43454450	43457047	LOC_Os01g72960
chr1	43567748	43570963	LOC_Os01g73170
chr1	43758502	43760249	LOC_Os01g73590
chr1	43796359	43800242	LOC_Os01g73640
chr1	43886982	43887758	LOC_Os01g73810
chr1	43904064	43907789	LOC_Os01g73840
chr1	43959394	43960211	LOC_Os01g73920
chr1	44032008	44032600	LOC_Os01g74120
chr1	44052468	44054739	LOC_Os01g74140
chr1	44151563	44153054	LOC_Os01g74370
chr1	44183399	44183856	LOC_Os01g74430
chr1	44250860	44252791	LOC_Os08g06000
chr2	20923	25445	LOC_Os02g01030
chr2	206802	208393	LOC_Os02g01370
chr2	218244	220570	LOC_Os02g01380
chr2	235764	239931	LOC_Os02g01440
chr2	269438	272261	LOC_Os02g01510
chr2	422974	423521	LOC_Os02g01880
chr2	442850	451279	LOC_Os02g01940
chr2	495615	498326	LOC_Os02g02020
chr2	568448	569560	LOC_Os02g02160
chr2	573546	575146	LOC_Os02g02170
chr2	658206	658481	LOC_Os02g02330
chr2	685539	690346	LOC_Os02g02350
chr2	721048	721239	LOC_Os02g02384
chr2	728173	730862	LOC_Os02g02400
chr2	742047	745937	LOC_Os02g02410
chr2	778286	781046	LOC_Os02g02480
chr2	847950	851020	LOC_Os02g02590
chr2	935891	938570	LOC_Os02g02720
chr2	1028767	1029951	LOC_Os02g02890
chr2	1047401	1052027	LOC_Os02g02920
chr2	1116527	1118695	LOC_Os04g03910
chr2	1201725	1205314	LOC_Os02g03230
chr2	1239616	1243002	LOC_Os02g03280
chr2	1300816	1307170	LOC_Os02g03410
chr2	1394147	1398011	LOC_Os02g03620
chr2	1489347	1493191	LOC_Os02g03760
chr2	1507830	1508050	LOC_Os02g03780
chr2	1531636	1544823	LOC_Os02g03840
chr2	1552200	1556610	LOC_Os02g03860
chr2	1658054	1663275	LOC_Os02g04020
chr2	1731220	1734019	LOC_Os02g04160
chr2	1806418	1809761	LOC_Os02g04294
chr2	1828317	1831330	LOC_Os02g04340
chr2	1843751	1844686	LOC_Os02g04369
chr2	1980008	1982884	LOC_Os02g04610
chr2	2098661	2101654	LOC_Os02g04760
chr2	2118220	2120324	LOC_Os02g04770
chr2	2138900	2139940	LOC_Os02g04790
chr2	2145634	2152515	LOC_Os02g04810
chr2	2211116	2211439	LOC_Os02g04923
chr2	2335008	2336992	LOC_Os02g05080
chr2	2357594	2358361	LOC_Os02g05090
chr2	2372728	2372968	LOC_Os10g01740
chr2	2380697	2381969	LOC_Os02g05130
chr2	2473409	2477725	LOC_Os02g05270
chr2	2537151	2541584	LOC_Os02g05410
chr2	2565343	2571311	LOC_Os02g05450
chr2	2583341	2587000	LOC_Os02g05470
chr2	2604583	2607994	LOC_Os02g05500
chr2	2699907	2702882	LOC_Os02g05680
chr2	2705501	2712138	LOC_Os02g05686
chr2	2714770	2718943	LOC_Os02g05692
chr2	2773867	2785773	LOC_Os02g05789
chr2	2798601	2799610	LOC_Os02g05830
chr2	2800911	2805427	LOC_Os02g05840
chr2	2899589	2903013	LOC_Os02g05994
chr2	2904888	2911270	LOC_Os02g06010
chr2	2918611	2920776	LOC_Os02g06070
chr2	2966422	2968554	LOC_Os02g06180
chr2	3000955	3003313	LOC_Os02g06250
chr2	3043200	3047481	LOC_Os02g06340
chr2	3073725	3079665	LOC_Os02g06400
chr2	3096799	3101896	LOC_Os02g06460
chr2	3110629	3112851	LOC_Os02g06490
chr2	3143779	3145943	LOC_Os02g06520
chr2	3170370	3181117	LOC_Os02g06552
chr2	3236855	3239579	LOC_Os02g06610
chr2	3329922	3334137	LOC_Os02g06840
chr2	3342170	3343030	LOC_Os02g06860
chr2	3349386	3352494	LOC_Os02g06880
chr2	3387840	3393972	LOC_Os02g06930
chr2	3424364	3426064	LOC_Os02g06960
chr2	3431892	3432591	LOC_Os02g06970
chr2	3447704	3448396	LOC_Os02g06980
chr2	3449790	3450318	LOC_Os02g06990
chr2	3464045	3464453	LOC_Os02g07010
chr2	3468521	3469258	LOC_Os02g07014
chr2	3506712	3514653	LOC_Os02g07070
chr2	3538739	3539773	LOC_Os02g07110
chr2	3565868	3567480	LOC_Os02g07170
chr2	3849548	3854056	LOC_Os02g07670
chr2	3855212	3861779	LOC_Os02g07680
chr2	4016334	4026438	LOC_Os02g07960
chr2	4086803	4089424	LOC_Os02g08050
chr2	4096280	4100419	LOC_Os02g08070
chr2	4133811	4139275	LOC_Os02g08100
chr2	4146194	4152072	LOC_Os02g08120
chr2	4173513	4176853	LOC_Os02g08160
chr2	4233235	4236764	LOC_Os02g08240
chr2	4267658	4272521	LOC_Os02g08300
chr2	4352068	4356281	LOC_Os02g08420
chr2	4409653	4411799	LOC_Os02g08440
chr2	4560899	4563967	LOC_Os02g09120
chr2	4667245	4669427	LOC_Os02g09250
chr2	4775110	4778468	LOC_Os02g09470
chr2	4783342	4784904	LOC_Os02g09480
chr2	4785778	4789802	LOC_Os02g09490
chr2	4948527	4950434	LOC_Os02g09780
chr2	5014408	5014641	LOC_Os02g09880
chr2	5068571	5069589	LOC_Os02g09940
chr2	5082377	5083309	LOC_Os02g09990
chr2	5087498	5088413	LOC_Os02g09980
chr2	5135535	5142327	LOC_Os02g10070
chr2	5221363	5222194	LOC_Os02g10170
chr2	5263355	5270670	LOC_Os02g10260
chr2	5312511	5316694	LOC_Os02g10320
chr2	5363096	5364158	LOC_Os02g10334
chr2	5396446	5400713	LOC_Os02g10400
chr2	5402641	5402952	LOC_Os02g10420
chr2	5437720	5444529	LOC_Os02g10490
chr2	5450457	5455223	LOC_Os02g10510
chr2	5568782	5572066	LOC_Os02g10700
chr2	5580068	5581113	LOC_Os02g10710
chr2	5581384	5585373	LOC_Os02g10720
chr2	5610895	5626035	LOC_Os02g10750
chr2	5714373	5717460	LOC_Os02g10860
chr2	5745959	5750204	LOC_Os02g10900
chr2	5750693	5757415	LOC_Os03g24630
chr2	5895384	5896680	LOC_Os02g11080
chr2	5912008	5912382	LOC_Os02g11100
chr2	5935953	5937754	LOC_Os02g11640
chr2	5942588	5943547	LOC_Os02g11670
chr2	5992417	5993448	LOC_Os02g11720
chr2	6009700	6012943	LOC_Os02g11740
chr2	6021721	6028133	LOC_Os02g11760
chr2	6035820	6042337	LOC_Os02g11780
chr2	6064412	6064696	LOC_Os02g11810
chr2	6108818	6110429	LOC_Os02g11870
chr2	6227618	6228291	LOC_Os02g12024
chr2	6319684	6320004	LOC_Os11g11590
chr2	6334669	6336700	LOC_Os02g12230
chr2	6401206	6402902	LOC_Os07g28640
chr2	6434144	6438232	LOC_Os02g12440
chr2	6439802	6443561	LOC_Os02g12450
chr2	6483298	6484097	LOC_Os02g12496
chr2	6514701	6515008	LOC_Os02g12502
chr2	6540907	6542396	LOC_Os02g12508
chr2	6553101	6554088	LOC_Os06g05410
chr2	6655191	6657055	LOC_Os02g12690
chr2	6806928	6811027	LOC_Os02g12870
chr2	6898246	6899588	LOC_Os02g13060
chr2	6900805	6901284	LOC_Os02g13070
chr2	6959140	6967021	LOC_Os02g13110
chr2	7013377	7018497	LOC_Os02g13150
chr2	7084446	7086078	LOC_Os02g13220
chr2	7187881	7191177	LOC_Os02g13430
chr2	7307961	7308796	LOC_Os02g13480
chr2	7320512	7324657	LOC_Os02g13510
chr2	7358764	7360715	LOC_Os02g13530
chr2	7363392	7363891	LOC_Os02g13550
chr2	7430826	7431769	LOC_Os02g13670
chr2	7503796	7504233	LOC_Os02g13740
chr2	7540489	7543021	LOC_Os02g13769
chr2	7552608	7553555	LOC_Os02g13794
chr2	7598881	7605493	LOC_Os02g13840
chr2	7623150	7626467	LOC_Os02g13870
chr2	7649188	7653675	LOC_Os02g13890
chr2	7654820	7658227	LOC_Os02g13900
chr2	7684960	7693724	LOC_Os02g13914
chr2	7817161	7818182	LOC_Os02g14099
chr2	7825706	7829369	LOC_Os02g14110
chr2	7858125	7862063	LOC_Os02g14144
chr2	7875653	7877281	LOC_Os02g14170
chr2	7885337	7886353	LOC_Os02g14180
chr2	7929215	7930106	LOC_Os02g14240
chr2	7962369	7969608	LOC_Os02g14290
chr2	7973924	7974331	LOC_Os02g14310
chr2	8120661	8121509	LOC_Os02g14423
chr2	8197199	8197891	LOC_Os02g14426
chr2	8255994	8256334	LOC_Os02g14470
chr2	8351860	8353666	LOC_Os02g14594
chr2	8362975	8364821	LOC_Os02g14600
chr2	8461726	8466231	LOC_Os02g14760
chr2	8489061	8491917	LOC_Os02g14780
chr2	8566095	8567585	LOC_Os02g14874
chr2	8580885	8581728	LOC_Os02g14890
chr2	8643665	8647782	LOC_Os02g14980
chr2	8767599	8769418	LOC_Os02g15169
chr2	8812864	8814279	LOC_Os02g15250
chr2	8835078	8835925	LOC_Os02g15280
chr2	8873849	8874965	LOC_Os02g15344
chr2	8948006	8949276	LOC_Os02g15424
chr2	9024929	9028769	LOC_Os02g15510
chr2	9044753	9045727	LOC_Os02g15540
chr2	9070090	9074335	LOC_Os02g15550
chr2	9111973	9118303	LOC_Os02g15594
chr2	9151377	9155815	LOC_Os02g15640
chr2	9160059	9170943	LOC_Os02g15660
chr2	9303241	9305303	LOC_Os02g15810
chr2	9344968	9345834	LOC_Os02g15860
chr2	9364006	9365800	LOC_Os02g15890
chr2	9421880	9425534	LOC_Os02g15970
chr2	9433555	9437816	LOC_Os02g15980
chr2	9471528	9475459	LOC_Os02g16030
chr2	9520426	9521421	LOC_Os02g16214
chr2	9550856	9552807	LOC_Os02g16500
chr2	9596334	9597636	LOC_Os02g16540
chr2	9607410	9612938	LOC_Os02g16550
chr2	9622630	9622834	LOC_Os02g16570
chr2	9672366	9680548	LOC_Os02g16670
chr2	9684053	9687284	LOC_Os02g16680
chr2	9748978	9750141	LOC_Os02g16850
chr2	9790317	9791563	LOC_Os02g16909
chr2	9927317	9932405	LOC_Os02g17090
chr2	9976041	9979663	LOC_Os02g17150
chr2	10063659	10071030	LOC_Os02g17330
chr2	10084297	10092884	LOC_Os02g17320
chr2	10093325	10099700	LOC_Os02g17304
chr2	10111090	10112998	LOC_Os02g17340
chr2	10151303	10160082	LOC_Os02g17390
chr2	10171926	10173023	LOC_Os02g17426
chr2	10188341	10193902	LOC_Os02g17470
chr2	10213242	10220155	LOC_Os02g17500
chr2	10333019	10335634	LOC_Os02g17690
chr2	10371605	10374515	LOC_Os02g17721
chr2	10435962	10436495	LOC_Os02g17840
chr2	10658605	10658992	LOC_Os02g18190
chr2	10771544	10777942	LOC_Os02g18320
chr2	10823145	10825049	LOC_Os02g18350
chr2	10856762	10858571	LOC_Os02g18410
chr2	10870369	10872261	LOC_Os02g18430
chr2	10913415	10921067	LOC_Os02g18450
chr2	10948706	10951605	LOC_Os02g18490
chr2	11152200	11152980	LOC_Os02g18784
chr2	11247344	11248123	LOC_Os02g18910
chr2	11297043	11297517	LOC_Os02g18971
chr2	11343775	11344038	LOC_Os02g19070
chr2	11425293	11427507	LOC_Os02g19230
chr2	11449711	11450730	LOC_Os08g06220
chr2	11521341	11522011	LOC_Os02g19320
chr2	11631408	11633280	LOC_Os02g19540
chr2	11689546	11692224	LOC_Os02g19574
chr2	11716174	11720594	LOC_Os02g19608
chr2	11840149	11843648	LOC_Os02g19750
chr2	11884561	11888078	LOC_Os02g19820
chr2	11969705	11971308	LOC_Os02g19850
chr2	11972188	11977582	LOC_Os02g19864
chr2	11994704	12000200	LOC_Os02g19880
chr2	12050129	12054992	LOC_Os02g19970
chr2	12059585	12063080	LOC_Os02g19990
chr2	12082387	12083484	LOC_Os02g20040
chr2	12125182	12125616	LOC_Os02g20106
chr2	12297883	12308805	LOC_Os02g20410
chr2	12416197	12417003	LOC_Os02g20560
chr2	12431277	12432338	LOC_Os02g20590
chr2	12563021	12563510	LOC_Os02g20750
chr2	12660961	12661743	LOC_Os02g20900
chr2	12688441	12689135	LOC_Os02g20934
chr2	12705325	12711842	LOC_Os02g20970
chr2	12719884	12727175	LOC_Os02g20980
chr2	12770025	12772202	LOC_Os02g21040
chr2	12809540	12812733	LOC_Os02g21090
chr2	12846020	12850597	LOC_Os02g21110
chr2	12890517	12891331	LOC_Os02g21185
chr2	12971374	12974366	LOC_Os02g21299
chr2	13021174	13026104	LOC_Os02g21390
chr2	13046421	13048473	LOC_Os02g21410
chr2	13111338	13113118	LOC_Os02g21514
chr2	13118941	13125534	LOC_Os02g21520
chr2	13141115	13141543	LOC_Os10g10310
chr2	13155056	13157593	LOC_Os02g19470
chr2	13353205	13354853	LOC_Os02g21700
chr2	13439262	13447352	LOC_Os02g21750
chr2	13498604	13498861	LOC_Os02g21830
chr2	13538316	13539905	LOC_Os02g21850
chr2	13695507	13702801	LOC_Os02g22100
chr2	13736121	13739154	LOC_Os02g22160
chr2	13784302	13788681	LOC_Os02g22190
chr2	13867220	13878862	LOC_Os02g22260
chr2	14026374	14026709	LOC_Os02g22440
chr2	14082030	14084853	LOC_Os02g22650
chr2	14092036	14094492	LOC_Os02g22680
chr2	14143946	14144401	LOC_Os02g22750
chr2	14217881	14219359	LOC_Os02g22820
chr2	14273295	14281274	LOC_Os02g23823
chr2	14340312	14340755	LOC_Os02g23857
chr2	14413338	14419311	LOC_Os02g24020
chr2	14485149	14487574	LOC_Os02g24080
chr2	14509832	14510383	LOC_Os02g24111
chr2	14513136	14515160	LOC_Os02g24122
chr2	14532262	14542053	LOC_Os02g24134
chr2	14574040	14577591	LOC_Os02g24205
chr2	14583639	14583929	LOC_Os02g24210
chr2	14620840	14622771	LOC_Os02g24240
chr2	14650227	14651480	LOC_Os02g24308
chr2	14719337	14720434	LOC_Os02g24410
chr2	14892514	14897113	LOC_Os12g14830
chr2	15021219	15021956	LOC_Os02g24657
chr2	15108983	15109576	LOC_Os02g24740
chr2	15181775	15182302	LOC_Os02g24830
chr2	15240207	15240479	LOC_Os02g24920
chr2	15255408	15256423	LOC_Os02g24930
chr2	15355745	15357385	LOC_Os02g25176
chr2	15493291	15493503	LOC_Os02g25240
chr2	15554168	15558489	LOC_Os02g25354
chr2	15606822	15610144	LOC_Os02g25410
chr2	15628411	15629593	LOC_Os02g25429
chr2	15743444	15743644	LOC_Os02g25449
chr2	15894744	15898293	LOC_Os02g25650
chr2	15946308	15947092	LOC_Os02g25680
chr2	15998533	15998772	LOC_Os02g25755
chr2	16104258	16104620	LOC_Os02g25890
chr2	16240289	16244041	LOC_Os02g26014
chr2	16425326	16427699	LOC_Os02g26046
chr2	16541105	16541473	LOC_Os02g26210
chr2	16585341	16586030	LOC_Os02g26294
chr2	16593074	16594132	LOC_Os02g26310
chr2	16611299	16612213	LOC_Os02g26320
chr2	16634329	16637573	LOC_Os02g26370
chr2	16687462	16687918	LOC_Os02g26464
chr2	16826953	16830399	LOC_Os02g26700
chr2	16889286	16891224	LOC_Os02g26770
chr2	17038032	17048528	LOC_Os02g27000
chr2	17052268	17052645	LOC_Os02g27014
chr2	17064420	17068228	LOC_Os02g27030
chr2	17162293	17163533	LOC_Os02g27159
chr2	17171493	17172868	LOC_Os02g27170
chr2	17187897	17192789	LOC_Os02g27220
chr2	17219013	17220241	LOC_Os02g27260
chr2	17242641	17243242	LOC_Os02g27290
chr2	17261766	17267349	LOC_Os02g27310
chr2	17293097	17298618	LOC_Os02g27360
chr2	17320614	17323519	LOC_Os02g27400
chr2	17369976	17383876	LOC_Os02g27470
chr2	17422772	17427905	LOC_Os02g27480
chr2	17433486	17436017	LOC_Os02g27500
chr2	17458635	17461756	LOC_Os02g27540
chr2	17542794	17542991	LOC_Os02g27674
chr2	17734955	17743246	LOC_Os02g28040
chr2	17771920	17773346	LOC_Os02g28110
chr2	17789538	17790139	LOC_Os02g28130
chr2	17806034	17808056	LOC_Os02g28170
chr2	17849774	17851908	LOC_Os02g28310
chr2	17972537	17973925	LOC_Os02g28410
chr2	18014115	18015380	LOC_Os02g28479
chr2	18071895	18073087	LOC_Os02g28530
chr2	18112396	18113429	LOC_Os02g28560
chr2	18147934	18149235	LOC_Os02g28600
chr2	18287203	18288135	LOC_Os02g28860
chr2	18324455	18326581	LOC_Os02g28900
chr2	18353590	18354135	LOC_Os10g09890
chr2	18705808	18712926	LOC_Os02g29510
chr2	18720330	18720697	LOC_Os02g29524
chr2	18732572	18736201	LOC_Os02g29530
chr2	18737706	18738107	LOC_Os02g29540
chr2	18777357	18777770	LOC_Os02g29590
chr2	18831318	18835942	LOC_Os02g29600
chr2	18884556	18884861	LOC_Os11g36005
chr2	18905010	18907526	LOC_Os10g11889
chr2	19083304	19087695	LOC_Os02g29804
chr2	19093008	19093433	LOC_Os02g29825
chr2	19283847	19288239	LOC_Os02g29846
chr2	19355994	19357250	LOC_Os02g29867
chr2	19388999	19393455	LOC_Os02g29890
chr2	19492944	19497776	LOC_Os02g30080
chr2	19617372	19618729	LOC_Os02g30250
chr2	19671805	19673607	LOC_Os02g30300
chr2	19776501	19777299	LOC_Os02g30420
chr2	19787385	19787770	LOC_Os02g30440
chr2	19819883	19820095	LOC_Os02g30550
chr2	19833083	19834481	LOC_Os02g30610
chr2	19862921	19863174	LOC_Os12g05151
chr2	19868708	19872119	LOC_Os02g30650
chr2	19928883	19930510	LOC_Os02g30679
chr2	20022514	20027145	LOC_Os02g30690
chr2	20039603	20042002	LOC_Os02g30700
chr2	20081843	20082726	LOC_Os02g30780
chr2	20195306	20195506	LOC_Os02g30890
chr2	20206303	20210726	LOC_Os02g30900
chr2	20214599	20217300	LOC_Os02g30910
chr2	20307631	20308296	LOC_Os02g30992
chr2	20374611	20378507	LOC_Os02g31100
chr2	20442652	20446460	LOC_Os02g31160
chr2	20465367	20465867	LOC_Os02g31200
chr2	20663554	20668929	LOC_Os07g20260
chr2	20714083	20717186	LOC_Os02g32060
chr2	20760422	20763864	LOC_Os02g32120
chr2	20901935	20905435	LOC_Os02g32370
chr2	20989653	20992736	LOC_Os02g32400
chr2	21017918	21018681	LOC_Os02g32450
chr2	21045650	21047415	LOC_Os02g32469
chr2	21051583	21052109	LOC_Os02g32479
chr2	21067596	21077966	LOC_Os02g32504
chr2	21113503	21115440	LOC_Os02g32550
chr2	21144308	21145647	LOC_Os02g32580
chr2	21185969	21186208	LOC_Os02g32630
chr2	21195737	21207744	LOC_Os02g32660
chr2	21336486	21337361	LOC_Os02g32840
chr2	21358313	21363598	LOC_Os02g32860
chr2	21437842	21442276	LOC_Os02g32970
chr2	21463631	21467217	LOC_Os02g33000
chr2	21497559	21498412	LOC_Os02g33090
chr2	21552863	21553333	LOC_Os02g33120
chr2	21618556	21619745	LOC_Os02g33240
chr2	21714889	21715992	LOC_Os02g33410
chr2	21863144	21863971	LOC_Os02g33600
chr2	21902987	21905567	LOC_Os02g33660
chr2	21953220	21955056	LOC_Os02g33680
chr2	21961339	21961710	LOC_Os02g33690
chr2	21975534	21979089	LOC_Os02g33710
chr2	21983365	21984034	LOC_Os02g33720
chr2	21998604	22005720	LOC_Os02g33754
chr2	22013076	22015252	LOC_Os02g33770
chr2	22067897	22068345	LOC_Os02g33874
chr2	22073412	22075919	LOC_Os02g33890
chr2	22217432	22218757	LOC_Os02g34060
chr2	22233667	22256370	LOC_Os02g34113
chr2	22346228	22346389	LOC_Os05g03930
chr2	22464185	22465594	LOC_Os02g34310
chr2	22614787	22616553	LOC_Os02g34390
chr2	22626819	22628467	LOC_Os02g34410
chr2	22657534	22657947	LOC_Os02g34416
chr2	22728618	22731849	LOC_Os02g34519
chr2	22743842	22746561	LOC_Os02g34549
chr2	22756482	22760728	LOC_Os02g34560
chr2	22794973	22795709	LOC_Os02g34620
chr2	22927889	22931860	LOC_Os02g34810
chr2	22948095	22948253	LOC_Os02g34844
chr2	22955806	22970196	LOC_Os02g34850
chr2	23003936	23004573	LOC_Os02g34910
chr2	23060115	23066148	LOC_Os02g35010
chr2	23090523	23095636	LOC_Os02g35020
chr2	23117945	23129146	LOC_Os02g35039
chr2	23199459	23205623	LOC_Os02g35140
chr2	23272146	23275243	LOC_Os02g35220
chr2	23317414	23320671	LOC_Os02g35292
chr2	23408057	23412481	LOC_Os02g35500
chr2	23430656	23433089	LOC_Os02g35540
chr2	23493240	23497465	LOC_Os02g35660
chr2	23570322	23574169	LOC_Os02g35809
chr2	23631323	23631754	LOC_Os02g35920
chr2	23675038	23675878	LOC_Os02g36000
chr2	23730197	23731702	LOC_Os02g36030
chr2	23734066	23740467	LOC_Os02g36040
chr2	23773436	23773784	LOC_Os02g36120
chr2	23877382	23888563	LOC_Os02g36220
chr2	23913403	23923756	LOC_Os02g36264
chr2	24009283	24012000	LOC_Os02g36370
chr2	24224799	24228941	LOC_Os02g36740
chr2	24303238	24305161	LOC_Os02g36880
chr2	24338589	24347701	LOC_Os02g36924
chr2	24355525	24357655	LOC_Os02g36940
chr2	24394772	24396853	LOC_Os02g37010
chr2	24414751	24419268	LOC_Os02g37039
chr2	24533956	24534751	LOC_Os02g37200
chr2	24590724	24592213	LOC_Os02g37280
chr2	24593592	24594583	LOC_Os02g37300
chr2	24653667	24655085	LOC_Os02g37450
chr2	24723556	24728475	LOC_Os02g37590
chr2	24844123	24848483	LOC_Os02g37830
chr2	24858871	24859047	LOC_Os02g37835
chr2	24859708	24860093	LOC_Os02g37842
chr2	24926250	24930500	LOC_Os02g37850
chr2	24932542	24940695	LOC_Os02g37856
chr2	24952696	24957848	LOC_Os02g37880
chr2	24982716	24985311	LOC_Os02g37940
chr2	24992790	24994099	LOC_Os02g37960
chr2	24994510	24995759	LOC_Os02g37970
chr2	25014810	25017863	LOC_Os02g38010
chr2	25033640	25039427	LOC_Os02g38050
chr2	25096655	25099483	LOC_Os02g38120
chr2	25115052	25118746	LOC_Os02g38130
chr2	25150351	25150875	LOC_Os02g38170
chr2	25151254	25155058	LOC_Os02g38180
chr2	25225606	25229419	LOC_Os02g38340
chr2	25244433	25245049	LOC_Os02g38386
chr2	25321043	25322059	LOC_Os02g38508
chr2	25342323	25346831	LOC_Os02g38574
chr2	25384201	25392969	LOC_Os02g38690
chr2	25472081	25473448	LOC_Os02g38914
chr2	25479049	25482604	LOC_Os02g38920
chr2	25506594	25510302	LOC_Os02g38990
chr2	25516952	25519570	LOC_Os02g39010
chr2	25563068	25564927	LOC_Os02g39100
chr2	25670344	25676077	LOC_Os02g39280
chr2	25718883	25723024	LOC_Os02g39350
chr2	25790584	25797101	LOC_Os02g39490
chr2	25843267	25843640	LOC_Os02g39564
chr2	25847361	25852291	LOC_Os02g39570
chr2	25856181	25860123	LOC_Os02g39600
chr2	25945378	25946355	LOC_Os02g39679
chr2	25947339	25951764	LOC_Os02g39700
chr2	25956612	25958354	LOC_Os02g39710
chr2	25959449	25963357	LOC_Os02g39720
chr2	25967984	25969936	LOC_Os02g39740
chr2	26003278	26004530	LOC_Os02g39795
chr2	26068790	26069341	LOC_Os02g39896
chr2	26069598	26071194	LOC_Os02g39902
chr2	26093014	26094982	LOC_Os02g39910
chr2	26098617	26104970	LOC_Os02g39920
chr2	26110527	26111576	LOC_Os02g39930
chr2	26136696	26146435	LOC_Os02g39990
chr2	26195220	26197894	LOC_Os02g40040
chr2	26223302	26224419	LOC_Os02g40080
chr2	26225280	26227654	LOC_Os02g40090
chr2	26252587	26256522	LOC_Os02g40180
chr2	26450373	26451433	LOC_Os02g40190
chr2	26460067	26460698	LOC_Os02g40193
chr2	26494805	26495104	LOC_Os02g40222
chr2	26509678	26509941	LOC_Os02g40225
chr2	26528888	26535268	LOC_Os02g40228
chr2	26543646	26545020	LOC_Os02g40231
chr2	26649526	26653642	LOC_Os02g40240
chr2	26667926	26668189	LOC_Os08g24090
chr2	26675586	26675849	LOC_Os02g40246
chr2	26804675	26811492	LOC_Os02g40252
chr2	26966050	26971915	LOC_Os02g40410
chr2	26983354	26996552	LOC_Os02g40430
chr2	27010869	27012679	LOC_Os02g40440
chr2	27025722	27034567	LOC_Os02g40460
chr2	27058303	27060519	LOC_Os02g40500
chr2	27153078	27156490	LOC_Os02g40680
chr2	27156841	27157981	LOC_Os02g40690
chr2	27204221	27210273	LOC_Os02g40784
chr2	27214668	27219359	LOC_Os02g40810
chr2	27228212	27234399	LOC_Os02g40830
chr2	27264045	27267324	LOC_Os02g40900
chr2	27300190	27304444	LOC_Os02g41450
chr2	27313405	27316062	LOC_Os02g41460
chr2	27331965	27344068	LOC_Os02g41470
chr2	27368569	27369869	LOC_Os02g41510
chr2	27383880	27384512	LOC_Os02g41513
chr2	27405691	27411298	LOC_Os02g41520
chr2	27441066	27442612	LOC_Os02g41580
chr2	27446390	27452848	LOC_Os02g41590
chr2	27491570	27495428	LOC_Os02g41650
chr2	27545958	27549095	LOC_Os02g41710
chr2	27568449	27571817	LOC_Os02g41770
chr2	27577739	27581818	LOC_Os02g41780
chr2	27592224	27595115	LOC_Os02g41800
chr2	27612050	27613023	LOC_Os02g41840
chr2	27615316	27619106	LOC_Os02g41850
chr2	27649084	27653065	LOC_Os02g41954
chr2	27691480	27691950	LOC_Os02g41980
chr2	27693924	27698812	LOC_Os02g41990
chr2	27725433	27736562	LOC_Os02g42040
chr2	27776206	27776520	LOC_Os02g42126
chr2	27872965	27880107	LOC_Os02g42160
chr2	27895382	27897209	LOC_Os02g42210
chr2	27907369	27910840	LOC_Os02g42230
chr2	27993779	27994900	LOC_Os02g42380
chr2	28008038	28010700	LOC_Os02g42405
chr2	28035407	28036524	LOC_Os02g42450
chr2	28046777	28047404	LOC_Os02g42470
chr2	28075806	28078573	LOC_Os02g42550
chr2	28105133	28107361	LOC_Os02g42585
chr2	28138211	28144365	LOC_Os02g42590
chr2	28162455	28162893	LOC_Os02g42630
chr2	28164637	28166011	LOC_Os02g42640
chr2	28198881	28202942	LOC_Os02g42700
chr2	28237658	28238990	LOC_Os02g42820
chr2	28257714	28260961	LOC_Os02g42850
chr2	28311512	28318696	LOC_Os02g42910
chr2	28338470	28341605	LOC_Os02g42940
chr2	28349678	28352206	LOC_Os02g42950
chr2	28367286	28370990	LOC_Os02g42960
chr2	28390344	28390916	LOC_Os02g42990
chr2	28487263	28493675	LOC_Os02g43130
chr2	28510320	28512663	LOC_Os02g43150
chr2	28536173	28537934	LOC_Os02g43170
chr2	28590822	28596730	LOC_Os02g43280
chr2	28610109	28614024	LOC_Os02g43300
chr2	28653422	28654795	LOC_Os02g43330
chr2	28666412	28672574	LOC_Os02g43350
chr2	28763257	28763550	LOC_Os02g43530
chr2	28770826	28773162	LOC_Os02g43550
chr2	28819074	28821711	LOC_Os02g43620
chr2	28839305	28841338	LOC_Os02g43660
chr2	28882693	28882933	LOC_Os02g43730
chr2	28910807	28912082	LOC_Os02g43790
chr2	28917928	28920031	LOC_Os02g43810
chr2	28962712	28966805	LOC_Os02g43860
chr2	28979883	28985859	LOC_Os02g43906
chr2	29000272	29001682	LOC_Os02g43940
chr2	29027067	29028375	LOC_Os02g43970
chr2	29051482	29052406	LOC_Os02g44020
chr2	29103981	29105770	LOC_Os02g44108
chr2	29196669	29198887	LOC_Os02g44200
chr2	29226549	29226917	LOC_Os02g44270
chr2	29230260	29231805	LOC_Os02g44280
chr2	29238067	29240248	LOC_Os02g44290
chr2	29277952	29280817	LOC_Os02g44360
chr2	29310269	29326855	LOC_Os02g44380
chr2	29418237	29423528	LOC_Os02g44550
chr2	29450418	29451359	LOC_Os02g44599
chr2	29452780	29459643	LOC_Os02g44610
chr2	29493704	29496804	LOC_Os02g44630
chr2	29512319	29514575	LOC_Os02g44654
chr2	29522192	29523049	LOC_Os02g44670
chr2	29545185	29546164	LOC_Os02g44710
chr2	29551138	29551895	LOC_Os02g44720
chr2	29608517	29610046	LOC_Os02g44830
chr2	29620736	29622282	LOC_Os02g44870
chr2	29638581	29642296	LOC_Os02g44880
chr2	29693002	29693752	LOC_Os02g44975
chr2	29700670	29704272	LOC_Os02g44990
chr2	29731134	29731517	LOC_Os02g45041
chr2	29763568	29773295	LOC_Os02g45054
chr2	29777786	29789511	LOC_Os02g45070
chr2	29806556	29807155	LOC_Os02g45100
chr2	29846766	29848566	LOC_Os02g45150
chr2	29894549	29900032	LOC_Os02g45170
chr2	29901251	29905975	LOC_Os02g45180
chr2	29913030	29916904	LOC_Os02g45200
chr2	29950935	29952859	LOC_Os02g45225
chr2	29964829	29971832	LOC_Os02g45250
chr2	30003986	30007746	LOC_Os02g45310
chr2	30026083	30028553	LOC_Os02g45330
chr2	30039691	30040684	LOC_Os02g45360
chr2	30060821	30065340	LOC_Os02g45390
chr2	30070562	30070876	LOC_Os02g45414
chr2	30093285	30093812	LOC_Os02g45429
chr2	30126110	30127241	LOC_Os02g45450
chr2	30233950	30240148	LOC_Os02g45650
chr2	30268446	30274394	LOC_Os02g45690
chr2	30277469	30278559	LOC_Os02g45710
chr2	30290388	30295215	LOC_Os02g45740
chr2	30300038	30303911	LOC_Os02g45750
chr2	30317052	30319520	LOC_Os02g45760
chr2	30339498	30347086	LOC_Os02g45770
chr2	30397308	30398929	LOC_Os02g45850
chr2	30433833	30435743	LOC_Os02g45900
chr2	30454616	30460405	LOC_Os02g45920
chr2	30474454	30474781	LOC_Os02g45974
chr2	30517388	30520080	LOC_Os02g46030
chr2	30579471	30579965	LOC_Os02g46140
chr2	30593023	30594110	LOC_Os02g46180
chr2	30619957	30621802	LOC_Os02g46220
chr2	30727688	30728814	LOC_Os02g46410
chr2	30750203	30764256	LOC_Os02g46449
chr2	30774957	30775490	LOC_Os02g46473
chr2	30791147	30791299	LOC_Os02g46480
chr2	30801969	30807053	LOC_Os02g46490
chr2	30823679	30824218	LOC_Os02g46530
chr2	30843068	30843391	LOC_Os02g46550
chr2	30872109	30874534	LOC_Os02g46600
chr2	30911797	30912837	LOC_Os02g46620
chr2	30915065	30918006	LOC_Os02g46640
chr2	31038676	31045086	LOC_Os02g46850
chr2	31065173	31067662	LOC_Os02g46910
chr2	31068579	31072635	LOC_Os02g46919
chr2	31081490	31088895	LOC_Os02g46930
chr2	31095911	31101309	LOC_Os02g46940
chr2	31145369	31150024	LOC_Os02g47020
chr2	31319656	31323347	LOC_Os02g47280
chr2	31350059	31353888	LOC_Os02g47310
chr2	31389926	31390315	LOC_Os02g47330
chr2	31409542	31409998	LOC_Os02g47370
chr2	31417807	31418232	LOC_Os02g47390
chr2	31427966	31436725	LOC_Os02g47410
chr2	31441399	31447394	LOC_Os02g47420
chr2	31452135	31452899	LOC_Os02g47430
chr2	31484647	31487534	LOC_Os02g47470
chr2	31501411	31502676	LOC_Os02g47490
chr2	31531745	31534655	LOC_Os02g47570
chr2	31534849	31538957	LOC_Os02g47580
chr2	31540758	31543715	LOC_Os02g47590
chr2	31544310	31549193	LOC_Os02g47600
chr2	31570654	31574566	LOC_Os02g47640
chr2	31597830	31603843	LOC_Os02g47670
chr2	31609174	31609415	LOC_Os02g47710
chr2	31677560	31682833	LOC_Os02g47744
chr2	31693253	31695359	LOC_Os02g47770
chr2	31746885	31752002	LOC_Os02g47840
chr2	31862224	31863232	LOC_Os07g43800
chr2	31869770	31873398	LOC_Os01g07550
chr2	31882002	31883025	LOC_Os07g43770
chr2	31903102	31905185	LOC_Os07g43700
chr2	31916129	31917597	LOC_Os07g43670
chr2	31934021	31936461	LOC_Os07g43640
chr2	31943944	31946967	LOC_Os07g43610
chr2	32034080	32039687	LOC_Os07g43470
chr2	32090141	32091562	LOC_Os07g43370
chr2	32094045	32098991	LOC_Os07g43360
chr2	32143055	32143780	LOC_Os07g43260
chr2	32247111	32250573	LOC_Os07g43070
chr2	32330911	32333595	LOC_Os07g42950
chr2	32334304	32338847	LOC_Os07g42940
chr2	32425862	32429084	LOC_Os07g42820
chr2	32529345	32532789	LOC_Os07g42650
chr2	32563352	32567302	LOC_Os07g42610
chr2	32612663	32613190	LOC_Os07g42520
chr2	32702088	32704885	LOC_Os07g42370
chr2	32714008	32718870	LOC_Os07g42354
chr2	32757006	32757830	LOC_Os07g42270
chr2	32758932	32762501	LOC_Os07g42260
chr2	32801421	32802597	LOC_Os07g42220
chr2	32830060	32830957	LOC_Os07g42170
chr2	33000588	33003629	LOC_Os07g41694
chr2	33049293	33052029	LOC_Os07g41600
chr2	33064438	33065454	LOC_Os07g41580
chr2	33096303	33097576	LOC_Os07g41460
chr2	33124528	33128009	LOC_Os07g41390
chr2	33135598	33140946	LOC_Os07g41370
chr2	33181170	33182323	LOC_Os07g41300
chr2	33240507	33242453	LOC_Os07g41220
chr2	33292215	33295024	LOC_Os07g41160
chr2	33298891	33300288	LOC_Os07g41150
chr2	33303477	33307333	LOC_Os07g41140
chr2	33340658	33341484	LOC_Os07g41100
chr2	33358779	33367851	LOC_Os07g41070
chr2	33386903	33388563	LOC_Os07g41050
chr2	33442810	33446338	LOC_Os07g40940
chr2	33469622	33470451	LOC_Os07g40870
chr2	33481813	33482146	LOC_Os07g40840
chr2	33527664	33530172	LOC_Os07g40750
chr2	33549411	33554075	LOC_Os07g40710
chr2	33557818	33560899	LOC_Os07g40700
chr2	33576110	33576883	LOC_Os07g40670
chr2	33579082	33579444	LOC_Os07g40660
chr2	33588862	33592703	LOC_Os07g40630
chr2	33603542	33606847	LOC_Os07g40580
chr2	33639532	33642311	LOC_Os07g40520
chr2	33673283	33676075	LOC_Os07g40450
chr2	33736340	33741776	LOC_Os07g40320
chr2	33768110	33770639	LOC_Os07g40290
chr2	33838663	33841107	LOC_Os07g40150
chr2	33942194	33943460	LOC_Os07g40000
chr2	34027792	34031887	LOC_Os07g39870
chr2	34036759	34042637	LOC_Os07g39850
chr2	34050389	34054640	LOC_Os07g39830
chr2	34113509	34113920	LOC_Os07g39770
chr2	34116742	34120613	LOC_Os07g39740
chr2	34154445	34155472	LOC_Os07g39700
chr2	34167965	34169972	LOC_Os07g39680
chr2	34180494	34182831	LOC_Os07g39640
chr2	34203651	34206583	LOC_Os07g39620
chr2	34234531	34237514	LOC_Os07g39590
chr2	34241548	34242231	LOC_Os07g39570
chr2	34247835	34252639	LOC_Os07g39560
chr2	34301289	34305747	LOC_Os07g39480
chr2	34306549	34308183	LOC_Os07g39470
chr2	34332374	34333312	LOC_Os07g39450
chr2	34358008	34363739	LOC_Os07g39400
chr2	34371368	34373848	LOC_Os07g39360
chr2	34393278	34393581	LOC_Os07g39330
chr2	34439593	34443457	LOC_Os07g39280
chr2	34464999	34466689	LOC_Os07g39220
chr2	34491376	34491714	LOC_Os07g39140
chr2	34527256	34529175	LOC_Os07g39040
chr2	34538877	34547018	LOC_Os07g39010
chr2	34672430	34681492	LOC_Os07g38760
chr2	34701735	34702280	LOC_Os07g38720
chr2	34710646	34710978	LOC_Os07g38690
chr2	34762030	34766011	LOC_Os07g38590
chr2	34794678	34798345	LOC_Os07g38530
chr2	34811926	34816256	LOC_Os07g38490
chr2	34823422	34825770	LOC_Os07g38460
chr2	34859942	34862396	LOC_Os07g38390
chr2	34895168	34895564	LOC_Os07g38370
chr2	34898261	34905331	LOC_Os07g38360
chr2	34917000	34922116	LOC_Os07g38300
chr2	35022853	35024141	LOC_Os07g38220
chr2	35041329	35042873	LOC_Os07g38170
chr2	35088579	35091564	LOC_Os07g38090
chr2	35116750	35117116	LOC_Os07g38050
chr2	35175510	35177102	LOC_Os07g37920
chr2	35201050	35206441	LOC_Os07g37890
chr2	35287554	35288302	LOC_Os07g37850
chr2	35289412	35294941	LOC_Os07g37830
chr2	35297741	35302674	LOC_Os07g37820
chr2	35313379	35317349	LOC_Os07g37800
chr2	35381895	35385619	LOC_Os07g37680
chr2	35405295	35411131	LOC_Os07g37640
chr2	35429290	35430899	LOC_Os07g37620
chr2	35439510	35440371	LOC_Os07g37600
chr2	35473690	35476519	LOC_Os07g37570
chr2	35496616	35496942	LOC_Os07g37540
chr2	35527182	35527901	LOC_Os07g37454
chr2	35541933	35543769	LOC_Os07g37400
chr2	35602784	35605491	LOC_Os07g37320
chr2	35610231	35612258	LOC_Os07g37310
chr2	35612628	35613101	LOC_Os07g37300
chr2	35614547	35615290	LOC_Os07g37290
chr2	35617197	35618514	LOC_Os07g37280
chr2	35698205	35702922	LOC_Os07g37140
chr2	35704073	35707012	LOC_Os07g37100
chr2	35727422	35728294	LOC_Os07g37090
chr2	35779662	35782053	LOC_Os07g37010
chr2	35814043	35822613	LOC_Os07g36940
chr2	35876687	35880052	LOC_Os07g36820
chr2	35950455	35953481	LOC_Os07g36700
chr2	35980776	35981448	LOC_Os07g36640
chr2	36056179	36062676	LOC_Os07g36590
chr2	36093744	36095616	LOC_Os07g36520
chr2	36111388	36114258	LOC_Os07g36510
chr2	36117035	36119282	LOC_Os07g36490
chr2	36156504	36158849	LOC_Os07g36410
chr2	36175388	36178879	LOC_Os07g36400
chr2	36229385	36229747	LOC_Os07g36310
chr2	36350637	36356622	LOC_Os07g36150
chr2	36372555	36375233	LOC_Os07g36090
chr2	36428034	36431019	LOC_Os07g35880
chr2	36453396	36454568	LOC_Os07g35860
chr2	36499068	36503286	LOC_Os07g35750
chr2	36588320	36588982	LOC_Os07g35620
chr2	36622552	36623819	LOC_Os07g35570
chr2	36652600	36656026	LOC_Os07g35540
chr2	36671280	36674397	LOC_Os07g35510
chr2	36703783	36707009	LOC_Os07g35370
chr2	36712492	36715942	LOC_Os07g35390
chr2	36854699	36855982	LOC_Os07g35050
chr2	36861757	36863690	LOC_Os07g35060
chr2	36880599	36886526	LOC_Os07g35004
chr2	37005241	37006872	LOC_Os07g34830
chr2	37058330	37059421	LOC_Os07g34760
chr2	37080457	37082614	LOC_Os07g34710
chr2	37120074	37120853	LOC_Os07g34630
chr2	37135532	37137723	LOC_Os07g34610
chr2	37137929	37147856	LOC_Os07g34598
chr2	37194307	37196751	LOC_Os07g34520
chr2	37304777	37308926	LOC_Os07g34320
chr2	37405667	37407010	LOC_Os07g34170
chr2	37501365	37507685	LOC_Os07g34030
chr2	37532078	37534682	LOC_Os07g33954
chr2	37601123	37601800	LOC_Os07g33770
chr2	37710363	37722226	LOC_Os07g33730
chr2	37743417	37743963	LOC_Os08g27540
chr2	37770975	37773964	LOC_Os07g33650
chr2	37792894	37793139	LOC_Os11g06360
chr2	37856270	37858322	LOC_Os07g33440
chr2	37921415	37925993	LOC_Os07g33360
chr2	37928428	37929087	LOC_Os07g33350
chr2	37958532	37963335	LOC_Os07g33300
chr2	37968584	37969456	LOC_Os07g33280
chr2	37981080	37982196	LOC_Os07g33270
chr2	38155505	38158152	LOC_Os07g32800
chr2	38187849	38188061	LOC_Os07g32761
chr2	38204108	38206468	LOC_Os06g26170
chr2	38255636	38259964	LOC_Os07g32670
chr2	38261859	38269296	LOC_Os07g32660
chr2	38380501	38387928	LOC_Os07g32530
chr2	38402034	38404642	LOC_Os07g32510
chr2	38575714	38579580	LOC_Os07g32230
chr2	38635819	38636334	LOC_Os07g32160
chr2	38662126	38663547	LOC_Os07g32100
chr2	38745575	38747509	LOC_Os07g31960
chr2	38765346	38765591	LOC_Os07g31940
chr2	38770686	38771428	LOC_Os07g31930
chr2	38929049	38930174	LOC_Os07g31680
chr2	38951602	38952747	LOC_Os07g31660
chr2	39021527	39030160	LOC_Os07g31540
chr2	39085924	39087778	LOC_Os07g31470
chr2	39313018	39313876	LOC_Os07g31150
chr2	39365372	39368781	LOC_Os07g31030
chr2	39370072	39372381	LOC_Os07g31020
chr2	39439387	39441813	LOC_Os07g30860
chr2	39492610	39507352	LOC_Os07g30774
chr2	39559093	39561025	LOC_Os07g30610
chr2	39600357	39604461	LOC_Os07g30410
chr2	39708640	39713437	LOC_Os07g30300
chr2	39800054	39802912	LOC_Os07g30220
chr2	39809744	39815838	LOC_Os07g30200
chr2	39856766	39875004	LOC_Os07g30150
chr2	39891188	39895083	LOC_Os07g30110
chr2	39906953	39918289	LOC_Os07g30100
chr2	40034190	40039843	LOC_Os07g29820
chr2	40049436	40052738	LOC_Os07g29794
chr2	40079562	40081874	LOC_Os07g29750
chr2	40138858	40141961	LOC_Os07g29640
chr2	40226968	40227432	LOC_Os07g29530
chr2	40316490	40320272	LOC_Os07g29420
chr2	40324757	40325260	LOC_Os07g29400
chr2	40392287	40394048	LOC_Os07g29320
chr2	40406883	40407386	LOC_Os07g29310
chr2	40463369	40464062	LOC_Os07g29224
chr2	40499483	40501197	LOC_Os07g29190
chr2	40584536	40585019	LOC_Os07g29110
chr2	40780088	40780513	LOC_Os07g35020
chr2	40817365	40818641	LOC_Os06g25340
chr2	40856586	40857438	LOC_Os07g28660
chr2	40909318	40910899	LOC_Os07g28610
chr2	40992134	40993233	LOC_Os07g28480
chr2	41029999	41033444	LOC_Os07g28440
chr2	41055322	41057544	LOC_Os07g28400
chr2	41261395	41262127	LOC_Os07g28180
chr2	41311204	41312964	LOC_Os07g28110
chr2	41334106	41335149	LOC_Os07g28080
chr2	41484162	41485673	LOC_Os07g27780
chr2	41545928	41546188	LOC_Os07g27610
chr2	41624006	41628094	LOC_Os07g27490
chr2	41678881	41680496	LOC_Os07g27450
chr2	41953672	41959599	LOC_Os02g48110
chr2	41983349	41984483	LOC_Os02g48170
chr2	41985310	41997602	LOC_Os02g48176
chr2	42005483	42005659	LOC_Os02g48184
chr2	42006158	42010100	LOC_Os02g48190
chr2	42031906	42035315	LOC_Os02g48200
chr2	42053641	42054403	LOC_Os02g48280
chr2	42075991	42079613	LOC_Os02g48320
chr2	42091101	42095766	LOC_Os02g48330
chr2	42108315	42114097	LOC_Os02g48360
chr2	42139823	42142502	LOC_Os02g48400
chr2	42222209	42226852	LOC_Os02g48560
chr2	42232883	42238321	LOC_Os02g48570
chr2	42252599	42255243	LOC_Os02g48610
chr2	42309601	42310155	LOC_Os02g48710
chr2	42321977	42325256	LOC_Os02g48720
chr2	42327515	42330514	LOC_Os02g48730
chr2	42359488	42367976	LOC_Os02g48790
chr2	42389723	42391909	LOC_Os02g48860
chr2	42399831	42404840	LOC_Os02g48880
chr2	42411757	42416952	LOC_Os02g48900
chr2	42451289	42457399	LOC_Os02g48990
chr2	42535463	42536328	LOC_Os08g15480
chr2	42633127	42636933	LOC_Os02g49320
chr2	42652667	42655381	LOC_Os02g49360
chr2	42712814	42714364	LOC_Os02g49440
chr2	42726319	42729877	LOC_Os02g49450
chr2	42775440	42776774	LOC_Os02g49550
chr2	42798547	42798899	LOC_Os02g49555
chr2	42876717	42877627	LOC_Os02g49690
[truncated: 5,667 more rows]

## Sheet: iACR associated genes in 4x
Table. S4 ACRs associated genes in diploid and autotetraploid rice genome.
Chr	start	end	gene
chr1	25381	26104	LOC_Os01g01019
chr1	49527	55017	LOC_Os01g01080
chr1	140751	142575	LOC_Os01g01295
chr1	217036	218801	LOC_Os01g01440
chr1	309347	311069	LOC_Os01g01570
chr1	329545	333346	LOC_Os01g01620
chr1	341348	343544	LOC_Os01g01640
chr1	509284	510586	LOC_Os01g01910
chr1	527106	536625	LOC_Os01g01960
chr1	671534	675630	LOC_Os01g02200
chr1	737140	744101	LOC_Os01g02280
chr1	759541	761494	LOC_Os01g02310
chr1	782662	785953	LOC_Os01g02360
chr1	825450	828544	LOC_Os01g02560
chr1	864839	867534	LOC_Os01g02490
chr1	868433	870305	LOC_Os01g02500
chr1	898111	906136	LOC_Os01g02370
chr1	944578	948931	LOC_Os01g02700
chr1	1004783	1008294	LOC_Os01g02880
chr1	1008590	1018485	LOC_Os01g02884
chr1	1062970	1066472	LOC_Os01g02910
chr1	1078122	1081256	LOC_Os01g02930
chr1	1149377	1149760	LOC_Os01g02990
chr1	1198205	1199073	LOC_Os01g03080
chr1	1234145	1235019	LOC_Os01g03130
chr1	1240960	1247286	LOC_Os01g03144
chr1	1266972	1268373	LOC_Os01g03179
chr1	1281255	1282172	LOC_Os01g03210
chr1	1318630	1320024	LOC_Os01g03220
chr1	1363065	1364454	LOC_Os01g03330
chr1	1369210	1369497	LOC_Os01g03350
chr1	1374985	1381043	LOC_Os01g03370
chr1	1455575	1464189	LOC_Os01g03549
chr1	1465641	1468735	LOC_Os01g03570
chr1	1504937	1507560	LOC_Os01g03640
chr1	1509067	1519237	LOC_Os01g03620
chr1	1531809	1532908	LOC_Os01g03670
chr1	1534465	1535455	LOC_Os01g03680
chr1	1552377	1557891	LOC_Os01g03710
chr1	1589681	1594941	LOC_Os01g03760
chr1	1667342	1667910	LOC_Os01g03900
chr1	1670499	1677687	LOC_Os01g03914
chr1	1696527	1701348	LOC_Os01g03950
chr1	1709608	1710132	LOC_Os01g03980
chr1	1732237	1732651	LOC_Os01g04005
chr1	1735777	1737840	LOC_Os01g04010
chr1	1743572	1745654	LOC_Os01g04020
chr1	1757399	1758305	LOC_Os01g04050
chr1	1762341	1767036	LOC_Os01g04070
chr1	1772397	1775195	LOC_Os01g04090
chr1	1847538	1849921	LOC_Os01g04250
chr1	1856287	1858824	LOC_Os01g04230
chr1	1876361	1881715	LOC_Os01g04190
chr1	1951713	1952138	LOC_Os01g04311
chr1	1955966	1956855	LOC_Os01g04330
chr1	1959238	1959776	LOC_Os01g04340
chr1	1967140	1968111	LOC_Os01g04350
chr1	1979717	1980372	LOC_Os01g04370
chr1	1985534	1985998	LOC_Os01g04380
chr1	2027209	2032099	LOC_Os01g04480
chr1	2049814	2051252	LOC_Os01g04490
chr1	2082471	2085773	LOC_Os01g04520
chr1	2131362	2132511	LOC_Os01g04530
chr1	2158067	2161063	LOC_Os01g04590
chr1	2162365	2164771	LOC_Os01g04600
chr1	2173138	2176854	LOC_Os01g04630
chr1	2182765	2185973	LOC_Os01g04650
chr1	2195705	2199554	LOC_Os01g04660
chr1	2269638	2269886	LOC_Os01g04760
chr1	2289016	2290601	LOC_Os01g04800
chr1	2302204	2309456	LOC_Os01g04814
chr1	2312651	2316172	LOC_Os01g04840
chr1	2329804	2330100	LOC_Os08g18079
chr1	2332833	2337066	LOC_Os01g04860
chr1	2342775	2345067	LOC_Os01g04884
chr1	2378862	2385057	LOC_Os01g04950
chr1	2441468	2442348	LOC_Os01g05000
chr1	2524185	2525048	LOC_Os01g05180
chr1	2555956	2556491	LOC_Os01g05310
chr1	2574644	2575027	LOC_Os01g05360
chr1	2588302	2588703	LOC_Os01g05410
chr1	2639547	2643472	LOC_Os01g05490
chr1	2649554	2661373	LOC_Os01g05500
chr1	2692692	2696408	LOC_Os01g05540
chr1	2705293	2705748	LOC_Os01g05550
chr1	2764342	2766495	LOC_Os01g05650
chr1	2793190	2796425	LOC_Os01g05720
chr1	2806004	2811640	LOC_Os01g05744
chr1	2818988	2822297	LOC_Os01g05770
chr1	2876636	2877058	LOC_Os01g05864
chr1	2893146	2897039	LOC_Os01g05940
chr1	2908539	2911833	LOC_Os01g05980
chr1	2963634	2966511	LOC_Os01g06044
chr1	2993099	2995471	LOC_Os01g06140
chr1	3063997	3064569	LOC_Os01g06350
chr1	3070140	3070700	LOC_Os01g06370
chr1	3148486	3150318	LOC_Os01g06541
chr1	3179145	3180026	LOC_Os01g06560
chr1	3185104	3186324	LOC_Os01g06580
chr1	3195869	3201700	LOC_Os01g06600
chr1	3204859	3205251	LOC_Os01g06630
chr1	3226810	3229858	LOC_Os01g06730
chr1	3241930	3245304	LOC_Os01g06790
chr1	3275612	3276479	LOC_Os01g06876
chr1	3329635	3330111	LOC_Os01g07069
chr1	3349740	3361035	LOC_Os01g07110
chr1	3382969	3383737	LOC_Os01g07150
chr1	3431194	3435637	LOC_Os01g07260
chr1	3495241	3498013	LOC_Os01g07376
chr1	3522796	3525345	LOC_Os01g07420
chr1	3570148	3584649	LOC_Os01g07490
chr1	3606502	3610886	LOC_Os01g07520
chr1	3632207	3638405	LOC_Os01g07540
chr1	3664592	3669370	LOC_Os01g07590
chr1	3760966	3762763	LOC_Os01g07810
chr1	3808267	3810586	LOC_Os01g07850
chr1	3820377	3821412	LOC_Os01g07859
chr1	3839879	3841027	LOC_Os01g07880
chr1	3860399	3861394	LOC_Os01g07930
chr1	3886214	3887160	LOC_Os01g07970
chr1	3918761	3923465	LOC_Os01g08063
chr1	3973786	3977757	LOC_Os01g08170
chr1	4002874	4011686	LOC_Os01g08200
chr1	4090775	4093462	LOC_Os01g08320
chr1	4098333	4099697	LOC_Os01g08330
chr1	4107910	4111623	LOC_Os01g08340
chr1	4115632	4118137	LOC_Os01g08360
chr1	4119558	4125868	LOC_Os01g08370
chr1	4176872	4180725	LOC_Os01g08450
chr1	4195713	4197889	LOC_Os01g08486
chr1	4213335	4218037	LOC_Os01g08510
chr1	4259949	4265662	LOC_Os01g08560
chr1	4278686	4282412	LOC_Os01g08580
chr1	4340447	4349429	LOC_Os01g08700
chr1	4401510	4405955	LOC_Os01g08770
chr1	4453096	4453728	LOC_Os01g08860
chr1	4530607	4531467	LOC_Os01g09100
chr1	4562352	4562807	LOC_Os01g09140
chr1	4676605	4677480	LOC_Os01g09289
chr1	4699174	4700877	LOC_Os01g09330
chr1	4716321	4721571	LOC_Os01g09370
chr1	4744751	4746905	LOC_Os01g09430
chr1	4759178	4761320	LOC_Os01g09450
chr1	4768685	4771106	LOC_Os01g09470
chr1	4814690	4820836	LOC_Os01g09560
chr1	4829364	4833405	LOC_Os01g09570
chr1	4841696	4843245	LOC_Os01g09590
chr1	4862117	4864119	LOC_Os01g09620
chr1	4871105	4871503	LOC_Os01g09629
chr1	4896603	4898934	LOC_Os01g09640
chr1	4907415	4910389	LOC_Os01g09670
chr1	4926897	4928958	LOC_Os01g09700
chr1	4977727	4980277	LOC_Os01g09790
chr1	5031853	5034852	LOC_Os01g09850
chr1	5081352	5082817	LOC_Os01g09900
chr1	5130345	5130831	LOC_Os01g09970
chr1	5160427	5162434	LOC_Os01g10020
chr1	5178555	5186234	LOC_Os01g10040
chr1	5340579	5341894	LOC_Os01g10210
chr1	5351209	5352191	LOC_Os01g10230
chr1	5363248	5364337	LOC_Os01g10254
chr1	5461674	5462411	LOC_Os01g10420
chr1	5510451	5511269	LOC_Os01g10470
chr1	5543225	5552159	LOC_Os01g10504
chr1	5623714	5625521	LOC_Os01g10580
chr1	5652840	5655407	LOC_Os01g10610
chr1	5679543	5679851	LOC_Os01g10670
chr1	5704369	5709429	LOC_Os01g10690
chr1	5803911	5804206	LOC_Os01g10880
chr1	5829478	5829972	LOC_Os01g10940
chr1	5857782	5859686	LOC_Os01g10990
chr1	5895008	5902864	LOC_Os01g11040
chr1	5950618	5956997	LOC_Os01g11130
chr1	5988281	5990634	LOC_Os01g11160
chr1	5995666	5996547	LOC_Os01g11170
chr1	6098895	6101188	LOC_Os01g11350
chr1	6144136	6145855	LOC_Os01g11430
chr1	6171357	6172304	LOC_Os01g11460
chr1	6178294	6179206	LOC_Os01g11480
chr1	6194135	6194848	LOC_Os01g11520
chr1	6294490	6294726	LOC_Os01g11640
chr1	6303951	6304352	LOC_Os01g11664
chr1	6322436	6324268	LOC_Os01g11700
chr1	6346081	6349461	LOC_Os01g11719
chr1	6594316	6594585	LOC_Os01g12014
chr1	6624266	6627668	LOC_Os01g12090
chr1	6652597	6654676	LOC_Os01g12130
chr1	6665214	6671219	LOC_Os01g12160
chr1	6683505	6685998	LOC_Os01g12180
chr1	6731866	6736053	LOC_Os01g12240
chr1	6830605	6832396	LOC_Os01g12440
chr1	6847127	6849849	LOC_Os01g12460
chr1	6857972	6860154	LOC_Os01g12480
chr1	6902275	6904958	LOC_Os01g12520
chr1	7048841	7056005	LOC_Os01g12710
chr1	7062549	7067447	LOC_Os01g12720
chr1	7087104	7090746	LOC_Os01g12750
chr1	7184175	7192428	LOC_Os01g12880
chr1	7213294	7219953	LOC_Os01g12890
chr1	7273917	7274561	LOC_Os01g12990
chr1	7275318	7283971	LOC_Os01g13000
chr1	7308824	7314021	LOC_Os01g13030
chr1	7361657	7363042	LOC_Os01g13130
chr1	7366930	7368955	LOC_Os01g13140
chr1	7422561	7425034	LOC_Os01g13210
chr1	7428939	7443658	LOC_Os12g20324
chr1	7459305	7464795	LOC_Os01g13250
chr1	7477651	7480101	LOC_Os01g13270
chr1	7574875	7578288	LOC_Os01g13460
chr1	7603470	7605094	LOC_Os01g13480
chr1	7606418	7606714	LOC_Os01g13490
chr1	7629347	7630186	LOC_Os01g13510
chr1	7656928	7662507	LOC_Os01g13540
chr1	7675535	7679025	LOC_Os01g13570
chr1	7688549	7689068	LOC_Os01g13590
chr1	7753522	7756245	LOC_Os01g13700
chr1	7760651	7762418	LOC_Os01g13720
chr1	7770230	7776980	LOC_Os01g13740
chr1	7807066	7807647	LOC_Os01g13780
chr1	7826579	7830082	LOC_Os01g13810
chr1	7866037	7866460	LOC_Os01g13920
chr1	7874190	7875837	LOC_Os01g13930
chr1	7887789	7888199	LOC_Os01g13950
chr1	7917366	7923405	LOC_Os01g14050
chr1	7993408	7993800	LOC_Os01g14120
chr1	7996275	7997111	LOC_Os01g14130
chr1	8025464	8026357	LOC_Os01g14210
chr1	8156176	8159075	LOC_Os01g14440
chr1	8201602	8203878	LOC_Os01g14510
chr1	8355356	8359964	LOC_Os01g14840
chr1	8363261	8364399	LOC_Os01g14850
chr1	8429892	8438153	LOC_Os01g14932
chr1	8470077	8474329	LOC_Os01g15000
chr1	8486773	8496043	LOC_Os01g15020
chr1	8581823	8582636	LOC_Os01g15170
chr1	8601666	8602646	LOC_Os01g15220
chr1	8670742	8671560	LOC_Os01g15270
chr1	8688693	8692352	LOC_Os01g15310
chr1	8807772	8808189	LOC_Os01g15524
chr1	8856948	8862824	LOC_Os01g15630
chr1	8862944	8867642	LOC_Os01g15640
chr1	8985435	8988560	LOC_Os01g15879
chr1	8995192	8998446	LOC_Os01g15900
chr1	9004189	9012988	LOC_Os01g15910
chr1	9079213	9079638	LOC_Os01g16046
chr1	9124128	9133150	LOC_Os01g16110
chr1	9149878	9151370	LOC_Os01g16132
chr1	9182962	9189905	LOC_Os01g16170
chr1	9209046	9215089	LOC_Os01g16180
chr1	9253349	9261127	LOC_Os01g16260
chr1	9270425	9270847	LOC_Os01g16280
chr1	9374865	9378736	LOC_Os01g16430
chr1	9394278	9396767	LOC_Os01g16460
chr1	9422783	9426571	LOC_Os01g16510
chr1	9446268	9448764	LOC_Os01g16550
chr1	9568936	9571232	LOC_Os01g16750
chr1	9665208	9666248	LOC_Os01g16840
chr1	9721653	9724812	LOC_Os01g16890
chr1	9813161	9813905	LOC_Os01g16990
chr1	9856965	9857992	LOC_Os01g17050
chr1	10009264	10013182	LOC_Os01g17240
chr1	10065423	10066966	LOC_Os01g17330
chr1	10089624	10093424	LOC_Os01g17390
chr1	10126988	10128744	LOC_Os01g17724
chr1	10193168	10197876	LOC_Os01g18070
chr1	10208038	10209391	LOC_Os01g18079
chr1	10249269	10252572	LOC_Os01g18136
chr1	10285103	10285468	LOC_Os01g18160
chr1	10332003	10335221	LOC_Os01g18210
chr1	10350529	10351451	LOC_Os01g18230
chr1	10361680	10364259	LOC_Os01g18240
chr1	10378446	10379486	LOC_Os01g18250
chr1	10395200	10409237	LOC_Os01g18280
chr1	10441012	10441523	LOC_Os01g18350
chr1	10457971	10458399	LOC_Os01g18375
chr1	10485214	10489182	LOC_Os01g18390
chr1	10504208	10504930	LOC_Os01g18420
chr1	10593616	10602256	LOC_Os01g18584
chr1	10640470	10646029	LOC_Os01g18670
chr1	10707996	10710136	LOC_Os01g18780
chr1	10751966	10756835	LOC_Os01g18800
chr1	10936486	10938084	LOC_Os01g19120
chr1	10939367	10941790	LOC_Os01g19130
chr1	10962267	10964507	LOC_Os01g19170
chr1	10989442	10992337	LOC_Os01g19220
chr1	11081729	11082342	LOC_Os04g47670
chr1	11129648	11130253	LOC_Os01g19430
chr1	11151371	11158019	LOC_Os01g19450
chr1	11244748	11249676	LOC_Os01g19548
chr1	11279520	11280810	LOC_Os01g19630
chr1	11369125	11370986	LOC_Os01g19770
chr1	11430824	11431636	LOC_Os01g19880
chr1	11454729	11455816	LOC_Os01g19910
chr1	11465278	11467791	LOC_Os01g19940
chr1	11498093	11504558	LOC_Os01g19970
chr1	11511672	11512912	LOC_Os01g19990
chr1	11526591	11527277	LOC_Os01g20030
chr1	11591851	11592420	LOC_Os01g20140
chr1	11742798	11743731	LOC_Os01g20800
chr1	11762169	11764285	LOC_Os01g20830
chr1	11775723	11776114	LOC_Os01g20850
chr1	11843711	11844460	LOC_Os01g20910
chr1	11931948	11934866	LOC_Os01g21110
chr1	12016732	12020197	LOC_Os01g21240
chr1	12063337	12063809	LOC_Os01g21359
chr1	12121603	12123430	LOC_Os01g21440
chr1	12125005	12132821	LOC_Os01g21450
chr1	12198265	12199254	LOC_Os01g21580
chr1	12208696	12208902	LOC_Os01g21585
chr1	12222095	12223708	LOC_Os01g21590
chr1	12295542	12297285	LOC_Os01g21650
chr1	12373406	12374743	LOC_Os01g21670
chr1	12515208	12515534	LOC_Os01g21930
chr1	12536311	12536797	LOC_Os01g21950
chr1	12563028	12570271	LOC_Os01g21990
chr1	12643370	12643831	LOC_Os01g22090
chr1	12696481	12699653	LOC_Os01g22209
chr1	12721083	12730814	LOC_Os01g22249
chr1	12815082	12816358	LOC_Os01g22490
chr1	13020678	13024771	LOC_Os01g22900
chr1	13095297	13096550	LOC_Os04g10450
chr1	13521167	13521960	LOC_Os01g24020
chr1	13698775	13704316	LOC_Os01g24250
chr1	14029795	14030172	LOC_Os01g24320
chr1	14081517	14083444	LOC_Os01g24340
chr1	14293478	14293912	LOC_Os01g24432
chr1	14389938	14390678	LOC_Os08g35665
chr1	14886852	14887436	LOC_Os01g25430
chr1	15128743	15135696	LOC_Os01g25820
chr1	15421478	15428182	LOC_Os01g25990
chr1	15482750	15485857	LOC_Os01g26130
chr1	15577590	15578718	LOC_Os01g26273
chr1	15875223	15883412	LOC_Os01g26996
chr1	15891581	15899090	LOC_Os01g27022
chr1	16260125	16260310	LOC_Os01g27796
chr1	16266315	16266616	LOC_Os01g27822
chr1	16390061	16391752	LOC_Os01g28089
chr1	16833663	16834716	LOC_Os01g28790
chr1	16935742	16936251	LOC_Os01g28930
chr1	17032828	17037133	LOC_Os01g29104
chr1	17057981	17060958	LOC_Os01g29150
chr1	17179919	17181144	LOC_Os01g29330
chr1	17338203	17341354	LOC_Os01g29495
chr1	17555570	17567346	LOC_Os01g29870
chr1	17693330	17693757	LOC_Os09g17500
chr1	17897871	17903071	LOC_Os01g31319
chr1	18074627	18080857	LOC_Os01g31360
chr1	18085716	18087605	LOC_Os01g31370
chr1	18129096	18130931	LOC_Os01g31419
chr1	18232446	18232702	LOC_Os01g31520
chr1	18340634	18340952	LOC_Os01g31700
chr1	18501046	18504901	LOC_Os01g31920
chr1	18573503	18575481	LOC_Os01g32016
chr1	18627226	18631865	LOC_Os01g32176
chr1	18637317	18652040	LOC_Os01g32184
chr1	18684334	18685992	LOC_Os01g32259
chr1	18699937	18703664	LOC_Os01g32280
chr1	18705995	18710709	LOC_Os01g32300
chr1	19100371	19101366	LOC_Os01g32770
chr1	19254316	19258390	LOC_Os01g33000
chr1	19723101	19729369	LOC_Os02g22590
chr1	19813846	19818252	LOC_Os01g33950
chr1	19880766	19881344	LOC_Os01g34050
chr1	19886555	19888287	LOC_Os01g34060
chr1	19981785	19983532	LOC_Os01g34149
chr1	19990696	19990899	LOC_Os01g34180
chr1	20018992	20020014	LOC_Os01g34220
chr1	20151370	20152270	LOC_Os01g34440
chr1	20153996	20155691	LOC_Os01g34450
chr1	20262949	20264394	LOC_Os01g34560
chr1	20303126	20307373	LOC_Os01g34610
chr1	20362172	20365471	LOC_Os01g34690
chr1	20566367	20567026	LOC_Os01g34940
chr1	20650318	20660591	LOC_Os01g35050
chr1	20821210	20821840	LOC_Os01g35454
chr1	20881567	20884613	LOC_Os01g35990
chr1	20890558	20890963	LOC_Os01g36024
chr1	20908873	20909895	LOC_Os01g36060
chr1	20965444	20965632	LOC_Os01g36229
chr1	21098262	21103374	LOC_Os01g36390
chr1	21299326	21301930	LOC_Os01g36460
chr1	21371415	21376321	LOC_Os01g36610
chr1	21485062	21485618	LOC_Os01g36769
chr1	21634044	21637186	LOC_Os01g36950
chr1	21713023	21714681	LOC_Os01g37100
chr1	21724977	21729585	LOC_Os01g37120
chr1	21786632	21786907	LOC_Os08g32490
chr1	21822527	21826089	LOC_Os01g37480
chr1	21937790	21939105	LOC_Os01g37700
chr1	21969122	21969959	LOC_Os01g37740
chr1	22018298	22026838	LOC_Os01g37825
chr1	22027375	22032031	LOC_Os01g37832
chr1	22056046	22063945	LOC_Os01g37870
chr1	22071680	22076408	LOC_Os01g37910
chr1	22081491	22082746	LOC_Os01g37920
chr1	22088856	22089351	LOC_Os01g37950
chr1	22103571	22106817	LOC_Os01g37980
chr1	22115970	22119410	LOC_Os01g38104
chr1	22228219	22252772	LOC_Os01g38229
chr1	22384086	22410976	LOC_Os01g38359
chr1	22412968	22413811	LOC_Os01g38459
chr1	22464196	22466664	LOC_Os01g38468
chr1	22501173	22507230	LOC_Os01g38530
chr1	22515617	22520932	LOC_Os01g38544
chr1	22612533	22613149	LOC_Os01g38600
chr1	22635107	22640085	LOC_Os01g38610
chr1	22652285	22657699	LOC_Os01g38620
chr1	22726455	22728107	LOC_Os01g38850
chr1	22785155	22787944	LOC_Os01g38880
chr1	22858128	22859136	LOC_Os01g38964
chr1	22869432	22872749	LOC_Os01g38980
chr1	22893586	22897298	LOC_Os01g38990
chr1	22943110	22949897	LOC_Os01g39100
chr1	22962507	22966730	LOC_Os01g39110
chr1	23017532	23017858	LOC_Os01g39210
chr1	23039297	23044713	LOC_Os01g39250
chr1	23063374	23064260	LOC_Os01g39290
chr1	23084804	23093187	LOC_Os01g39310
chr1	23111106	23113272	LOC_Os01g39350
chr1	23142395	23142634	LOC_Os01g39382
chr1	23241815	23242483	LOC_Os01g39544
chr1	23279257	23282664	LOC_Os01g39580
chr1	23354521	23355861	LOC_Os01g39700
chr1	23358723	23361118	LOC_Os01g39710
chr1	23410106	23412101	LOC_Os01g39780
chr1	23429648	23430890	LOC_Os01g39820
chr1	23458051	23463413	LOC_Os01g39830
chr1	23468337	23469668	LOC_Os01g39850
chr1	23481112	23483071	LOC_Os01g39860
chr1	23485958	23492114	LOC_Os01g39923
chr1	23545123	23549414	LOC_Os01g40000
chr1	23595887	23597263	LOC_Os01g40020
chr1	23611758	23616511	LOC_Os01g40050
chr1	23624933	23627143	LOC_Os01g40070
chr1	23652585	23653215	LOC_Os01g40080
chr1	23656647	23662681	LOC_Os01g40094
chr1	23670479	23674704	LOC_Os01g40120
chr1	23724957	23729635	LOC_Os01g40200
chr1	23776541	23781285	LOC_Os01g40280
chr1	23832496	23833862	LOC_Os01g40380
chr1	23937649	23940253	LOC_Os01g40570
chr1	23973027	23978234	LOC_Os01g40610
chr1	23995735	24000187	LOC_Os01g40630
chr1	24066646	24069605	LOC_Os01g40740
chr1	24093274	24102324	LOC_Os01g40860
chr1	24189570	24191913	LOC_Os01g41010
chr1	24212469	24215447	LOC_Os01g41050
chr1	24265510	24266348	LOC_Os01g41110
chr1	24270717	24272728	LOC_Os01g41124
chr1	24439236	24439681	LOC_Os01g41410
chr1	24441975	24442861	LOC_Os01g41413
chr1	24459327	24463003	LOC_Os01g41420
chr1	24473170	24474829	LOC_Os01g41450
chr1	24519878	24521006	LOC_Os01g41560
chr1	24527352	24538053	LOC_Os01g41565
chr1	24567204	24570562	LOC_Os01g41640
chr1	24621051	24621978	LOC_Os01g41740
chr1	24648749	24651664	LOC_Os01g41776
chr1	24760025	24765478	LOC_Os01g41870
chr1	24792731	24794806	LOC_Os01g41900
chr1	24834278	24835684	LOC_Os01g41910
chr1	24985530	24986780	LOC_Os01g42210
chr1	25048729	25051298	LOC_Os01g42280
chr1	25083705	25084065	LOC_Os06g19095
chr1	25183524	25185947	LOC_Os01g42400
chr1	25187217	25195413	LOC_Os01g42410
chr1	25203726	25204472	LOC_Os01g42420
chr1	25249531	25252927	LOC_Os01g42510
chr1	25274566	25275950	LOC_Os01g42540
chr1	25410910	25412079	LOC_Os01g42720
chr1	25555900	25564019	LOC_Os01g42950
chr1	25612200	25615513	LOC_Os01g42990
chr1	25622614	25628675	LOC_Os01g43020
chr1	25820831	25823319	LOC_Os01g43220
chr1	25906929	25912823	LOC_Os01g43330
chr1	25918645	25919616	LOC_Os01g43339
chr1	25946670	25951474	LOC_Os01g43370
chr1	25951619	25958695	LOC_Os01g43380
chr1	26045332	26050514	LOC_Os01g43480
chr1	26107868	26108185	LOC_Os01g43570
chr1	26119186	26120891	LOC_Os01g43590
chr1	26131664	26133032	LOC_Os01g43600
chr1	26134219	26134904	LOC_Os01g43604
chr1	26171578	26172202	LOC_Os01g43639
chr1	26286547	26290707	LOC_Os01g43844
chr1	26515241	26520067	LOC_Os01g44110
chr1	26731939	26732274	LOC_Os01g44666
chr1	26736767	26737947	LOC_Os01g44940
chr1	26743162	26746016	LOC_Os01g44960
chr1	26775319	26780659	LOC_Os01g45010
chr1	26879832	26883495	LOC_Os01g45179
chr1	26883615	26890399	LOC_Os01g45200
chr1	26923695	26925165	LOC_Os12g04390
chr1	26941249	26949658	LOC_Os01g45274
chr1	26986694	26987122	LOC_Os01g45340
chr1	26992469	26995434	LOC_Os01g45360
chr1	27022087	27027669	LOC_Os01g45439
chr1	27032951	27035842	LOC_Os01g45450
chr1	27061365	27063122	LOC_Os01g45489
chr1	27122047	27125540	LOC_Os01g45570
chr1	27161898	27162062	LOC_Os01g45659
chr1	27201070	27207851	LOC_Os01g45750
chr1	27221912	27224208	LOC_Os01g45760
chr1	27258563	27260383	LOC_Os01g45860
chr1	27312860	27313208	LOC_Os01g45940
chr1	27324781	27328761	LOC_Os01g45960
chr1	27376598	27379327	LOC_Os01g46020
chr1	27452461	27475885	LOC_Os01g46169
chr1	27509186	27509722	LOC_Os01g46260
chr1	27514791	27515837	LOC_Os01g46270
chr1	27518671	27520083	LOC_Os01g46280
chr1	27524142	27527544	LOC_Os01g46290
chr1	27588668	27590575	LOC_Os01g46400
chr1	27610677	27610907	LOC_Os01g46440
chr1	27626181	27628995	LOC_Os01g46470
chr1	27687725	27688565	LOC_Os01g46530
chr1	27709548	27716775	LOC_Os01g46570
chr1	27722533	27727966	LOC_Os01g46580
chr1	27745304	27747192	LOC_Os01g46650
chr1	27757617	27760227	LOC_Os01g46690
chr1	27786047	27791912	LOC_Os01g46720
chr1	27797087	27798669	LOC_Os01g46740
chr1	27833537	27834511	LOC_Os01g46790
chr1	27841235	27843098	LOC_Os01g46800
chr1	27853222	27858667	LOC_Os01g46810
chr1	27863485	27865069	LOC_Os01g46820
chr1	27887647	27888531	LOC_Os01g46870
chr1	27942735	27948177	LOC_Os01g46970
chr1	27954488	27959390	LOC_Os01g46980
chr1	28044415	28045644	LOC_Os01g47130
chr1	28078494	28080394	LOC_Os01g47262
chr1	28082353	28083814	LOC_Os01g47270
chr1	28107307	28107684	LOC_Os01g47290
chr1	28175665	28181906	LOC_Os01g47430
chr1	28227187	28227420	LOC_Os01g47480
chr1	28262969	28267813	LOC_Os01g47540
chr1	28269155	28274850	LOC_Os01g47550
chr1	28280003	28284149	LOC_Os01g47560
chr1	28329372	28330730	LOC_Os01g47570
chr1	28383996	28387881	LOC_Os01g47690
chr1	28401153	28404841	LOC_Os01g47710
chr1	28412379	28412705	LOC_Os01g47720
chr1	28414074	28415150	LOC_Os01g47730
chr1	28438185	28439439	LOC_Os01g47760
chr1	28448615	28451741	LOC_Os01g47770
chr1	28453203	28454315	LOC_Os01g47780
chr1	28491861	28494206	LOC_Os01g47840
chr1	28538585	28541284	LOC_Os01g48000
chr1	28554738	28556536	LOC_Os01g48030
chr1	28633093	28650931	LOC_Os01g48180
chr1	28657516	28664466	LOC_Os01g48204
chr1	28676389	28682089	LOC_Os01g48210
chr1	28683027	28685141	LOC_Os01g48220
chr1	28731509	28732024	LOC_Os01g48290
chr1	28733039	28736561	LOC_Os01g48300
chr1	28749925	28753907	LOC_Os01g48310
chr1	28782729	28783628	LOC_Os01g48360
chr1	28823310	28824428	LOC_Os01g48430
chr1	28826424	28830344	LOC_Os01g48440
chr1	28845960	28850877	LOC_Os01g48444
chr1	28935753	28939192	LOC_Os01g48570
chr1	28966974	28969676	LOC_Os01g48620
chr1	28999044	29012976	LOC_Os01g48680
chr1	29032185	29033127	LOC_Os01g48714
chr1	29079608	29084450	LOC_Os01g48750
chr1	29088461	29091018	LOC_Os01g48770
chr1	29100873	29107913	LOC_Os01g48790
chr1	29134184	29139938	LOC_Os01g48830
chr1	29197133	29208985	LOC_Os01g48960
chr1	29216021	29220122	LOC_Os01g48970
chr1	29246883	29254019	LOC_Os01g49000
chr1	29353578	29355250	LOC_Os01g49160
chr1	29405114	29406421	LOC_Os01g49230
chr1	29459500	29464719	LOC_Os01g49310
chr1	29468468	29469782	LOC_Os01g49320
chr1	29513917	29517505	LOC_Os01g49330
chr1	29567224	29567739	LOC_Os01g49400
chr1	29578128	29579380	LOC_Os01g49410
chr1	29593645	29595171	LOC_Os01g49440
chr1	29629142	29632655	LOC_Os01g49490
chr1	29643484	29655872	LOC_Os01g49529
chr1	29661466	29662428	LOC_Os01g49560
chr1	29718270	29719249	LOC_Os01g49699
chr1	29749258	29752365	LOC_Os01g49770
chr1	29760924	29761199	LOC_Os01g49790
chr1	29770858	29773868	LOC_Os01g49820
chr1	29785572	29787273	LOC_Os01g49830
chr1	29788591	29788881	LOC_Os01g49840
chr1	29816429	29818634	LOC_Os01g49880
chr1	29844601	29846821	LOC_Os01g49910
chr1	29859531	29861028	LOC_Os06g20380
chr1	29912783	29913323	LOC_Os01g50000
chr1	29983475	29988842	LOC_Os01g50120
chr1	30015937	30017588	LOC_Os01g50170
chr1	30022055	30024083	LOC_Os01g50200
chr1	30055307	30057080	LOC_Os01g50310
chr1	30097488	30099061	LOC_Os01g50370
chr1	30109842	30111222	LOC_Os01g50400
[truncated: 6,760 more rows]
