# Supplementary material for: A Genome Doubling Event Reshapes Rice Morphology and Products by Modulating Chromatin Signatures and Gene Expression Profiling
Source: Rice (N Y). 2021 Aug 4;14:72. doi: 10.1186/s12284-021-00515-7 (PMC8339180; doi:10.1186/s12284-021-00515-7)
Supplement: Supplementary file 6 — Additional file 6. Table S5. List of KEGG and Gowinda terms of gACR-specific associated genes and up-regulated genes in diploid and autotetraploid rice. [file 12284_2021_515_MOESM6_ESM.xlsx]

## Sheet: Sheet1
Table. S5 List of KEGG and Gowinda terms of gACR-specific associated genes and up-regulated genes in diploid and autotetraploid rice.
Types of DAGs	KEGG terms			Gowinda
	KEGG Accession	KEGG Description	P value	GO Accession	GO Description	P value
gACR-specific associated and up-regulated genes in 4x rice	ko04626	Plant-pathogen interaction	0.00486	GO:0003677	DNA binding	0.00701
				GO:0005886	plasma membrane	0.01435
	ko00941	Flavonoid biosynthesis	0.0276446	GO:1901700	response to oxygen-containing compound	0.01604
				GO:0010468	regulation of gene expression	0.03376
	ko00940	Phenylpropanoid biosynthesis	0.03394	GO:0006355	regulation of transcription, DNA-templated	0.03768
				GO:0019222	regulation of metabolic process	0.04043
	ko00360	Phenylalanine metabolism	0.0339394	GO:0006952	defense response	0.04418
				GO:0003700	DNA-binding transcription factor activity	0.04526
	ko00966	Glucosinolate biosynthesis	0.0486737	GO:0043207	response to external biotic stimulus	0.04851
				GO:0009607	response to biotic stimulus	0.04977
gACR-specific associated and up-regulated genes in 2x rice	ko00940	Phenylpropanoid biosynthesis	0.000326134	GO:0009725	response to hormone	0.01773
				GO:0009719	response to endogenous stimulus	0.02254
	ko00480	Glutathione metabolism	0.00751513	GO:1901700	response to oxygen-containing compound	0.03045
				GO:0009605	response to external stimulus	0.02449
	ko00460	Cyanoamino acid metabolism	0.0186877	GO:0033993	response to lipid	0.01043
				GO:0010817	regulation of hormone levels	0.01124
	ko00500	Starch and sucrose metabolism	0.0373626	GO:0042445	hormone metabolic process	0.01891
				GO:0042592	homeostatic process	0.02151
up-regulated genes in 4x rice	ko04626	Plant-pathogen interaction	1.89089e-10	NA	NA	NA
	ko00592	alpha-Linolenic acid metabolism	0.000424401
	ko00591	Linoleic acid metabolism	0.00654764
	ko00360	Phenylalanine metabolism	0.000204672
	ko04075	Plant hormone signal transduction	0.00238518
	ko03030	DNA replication	0.0458064
up-regulated genes in 2x rice	ko00380	Tryptophan metabolism	0.000134828	NA	NA	NA
	ko00940	Phenylpropanoid biosynthesis	0.000153265
	ko00140	Steroid hormone biosynthesis	0.000275344
	ko00500	Starch and sucrose metabolism	0.000976917
	ko00942	Anthocyanin biosynthesis	0.00101847
gACR-specific associated genes in 4x rice	ko00940	Phenylpropanoid biosynthesis	0.00466036	GO:0006139	nucleobase-containing compound metabolic process	0.00039
				GO:0072511	divalent inorganic cation transport	0.00403
				GO:0016021	integral component of membrane	0.00609
	ko00052	Galactose metabolism	0.0231108	GO:0005887	integral component of plasma membrane	0.00748
				GO:0072594	establishment of protein localization to organelle	0.01634
				GO:0033365	protein localization to organelle	0.01698
	ko00196	Photosynthesis - antenna proteins	0.0245049	GO:1905368	peptidase complex	0.01878
				GO:0043170	macromolecule metabolic process	0.01786
				GO:0070838	divalent metal ion transport	0.00403
	ko00020	Citrate cycle (TCA cycle)	0.0278063	GO:0005667	transcription regulator complex	0.01623
				GO:0070013	intracellular organelle lumen	0.01766
				GO:0006260	DNA replication	0.02963
				GO:0006259	DNA metabolic process	0.01838
	ko04020	Calcium signaling pathway	0.0293295	GO:0000502	proteasome complex	0.03095
				GO:0006974	cellular response to DNA damage stimulus	0.03142
				GO:0046890	regulation of lipid biosynthetic process	0.03245
				GO:0005484	SNAP receptor activity	0.02229
	ko01040	Biosynthesis of unsaturated fatty acids	0.0346985	GO:0006807	nitrogen compound metabolic process	0.00951
				GO:0045787	positive regulation of cell cycle	0.02145
				GO:0004532	exoribonuclease activity	0.01623
				GO:0003676	nucleic acid binding	0.00918
				GO:0007005	mitochondrion organization	0.00716
gACR-specific associated genes in 2x rice	ko00592	alpha-Linolenic acid metabolism	0.00456033	GO:0070417	cellular response to cold	0.00213
				GO:0033554	cellular response to stress	0.00437
	ko00360	Phenylalanine metabolism	0.0139498	GO:0006261	DNA-dependent DNA replication	0.01618
				GO:0098754	detoxification	0.01802
				GO:0071013	catalytic step 2 spliceosome	0.03052
	ko00460	Cyanoamino acid metabolism	0.0158433	GO:0006974	cellular response to DNA damage stimulus	0.04406
				GO:0012507	ER to Golgi transport vesicle membrane	0.04273
				GO:0009793	embryo development ending in seed dormancy	0.02483
	ko00905	Brassinosteroid biosynthesis	0.0196858	GO:0007049	cell cycle	0.00791
				GO:0000278	mitotic cell cycle	0.00818
				GO:0016021	integral component of membrane	0.03622
	ko00514	Other types of O-glycan biosynthesis	0.0205821	GO:0019898	extrinsic component of membrane	0.0283
				GO:0006575	cellular modified amino acid metabolic process	0.00516
				GO:0000122	negative regulation of transcription by RNA polymerase II	0.01912

## Sheet: Sheet3
up-regulated genes in 2x rice	Tryptophan metabolism
	Phenylpropanoid biosynthesis
	Steroid hormone biosynthesis
	Starch and sucrose metabolism
	Anthocyanin biosynthesis
