# Supplementary material for: A Genome Doubling Event Reshapes Rice Morphology and Products by Modulating Chromatin Signatures and Gene Expression Profiling
Source: Rice (N Y). 2021 Aug 4;14:72. doi: 10.1186/s12284-021-00515-7 (PMC8339180; doi:10.1186/s12284-021-00515-7)
Supplement: Supplementary file 7 — Additional file 7. Table S6. The sequence read archive published data used in this study. [file 12284_2021_515_MOESM7_ESM.xlsx]

## Sheet: Sheet1
Table. S6 The sequence read archive published data used in this study.
Sample name	SRA ID
5mC	SRR8060862
H3K4me1	SRR10751617
H3K4me2	SRR094790
H3K4me3	SRR6781461
H3K9me1	SRR3213598
H3K9me2	SRR10751619
H3K9me3	SRR3213603
H3K27me3	SRR6781465
H3K36me1	SRR2467245
H3K36me2	SRR2467246
H3K36me3	SRR2467247
H3K9ac	SRR3213602
H3K23ac	SRR2046532
H3K27ac	SRR10751613
H3K12ac	SRR094792
H4K16ac	SRR2046533
RNAPII	SRR10751621
