# Supplementary material for: A Genome Doubling Event Reshapes Rice Morphology and Products by Modulating Chromatin Signatures and Gene Expression Profiling
Source: Rice (N Y). 2021 Aug 4;14:72. doi: 10.1186/s12284-021-00515-7 (PMC8339180; doi:10.1186/s12284-021-00515-7)
Supplement: Supplementary file 8 — Additional file 8. Table S7. List of differential accumulated metabolites in diploid and autotetraploid rice. [file 12284_2021_515_MOESM8_ESM.xlsx]

## Sheet: DAM_known
Table. S7 List of differential accumulated metabolites in diploid and autotetraploid rice.
Super Pathway	Sub Pathway	Compound_Name	2x_rep1	2x_rep2	4x_rep1	4x_rep2	Fold_Change	P_value	KEGG_Compound_ID	Retention_Time(min)	Formula	Molecular_Weight(Da)	Ionization_Mode
Xenobiotics biodegradation and metabolism	Caprolactam degradation	epsilon	18.6379	18.6806	19.7662	19.8363	3.08722	0.037399	C01880	0.668	C6H10O2	114.066	Esi+
	Benzoate degradation	6-oxocyclohex-1-ene-1-carbonyl-CoA	14.9833	14.7805	13.7433	13.5766	0.449665	0.0029992	C09821	6.823	C28H42N7O18P3S	889.655	Esi+
	Chlorocyclohexane and chlorobenzene degradation	trans-4-Carboxymethylenebut-2-en-4-olide	17.5471	16.7764	18.3545	18.2648	2.20476	0.00172048	C12838	1.26592	C6H4O4	140.094	Esi-
	Aminobenzoate degradation	3-Hydroxy-5-oxohexanoate	15.2804	15.0109	14.0042	14.0366	0.478017	0.0008559	C16272	5.94008	C6H10O4	146.141	Esi-
	Toluene degradation	4-Methyl-3-oxoadipate	15.2534	15.3699	16.5167	16.4334	2.2517	1.65889e-05	C18312	1.083	C7H10O5	174.151	Esi-
Nucleotide metabolism	Purine metabolism	inosine	18.9846	18.7092	21.3396	21.204	7.66327	0.000177239	C00294	4.751	C10H12N4O5	268.226	Esi+
	Pyrimidine metabolism	dCDP	16.3595	16.1944	14.6628	14.5986	0.332757	0.00072497	C00705	7.704	C9H15N3O10P2	387.177	Esi+
	Purine metabolism	4-aminoimidazole	16.65	16.7353	17.5272	17.7565	2.37254	0.0060205	C05239	0.684	C3H5N3	C3H5N3	Esi+
	Purine metabolism	Inosine 5'-monophosphate (IMP)	12.6227	12.4391	13.597	13.6436	2.2376	4.3013e-05	C00130	6.06683	C10H13N4O8P	348.206	Esi-
	Purine metabolism	5-amino-1-(5-phospho-D-ribosyl)imidazole-4-carboxamide	12.8461	12.8072	14.001	13.9775	2.12426	6.1919e-05	C04677	9.21942	C9H15N4O8P	338.211	Esi-
	Purine metabolism	isopentenyladenine-7-iN/i-glucoside	13.6071	13.3689	14.6234	14.5415	2.07937	0.00017828	NA	7.56367	C16H23N5O5	365.168	Esi-
	Purine metabolism	indol-3-ylmethylisothiocyanate-glutathione	13.7303	13.571	14.614	14.4209	2.02933	0.00172311	NA	14.4309	C20H24N5O6S2	554.142	Esi-
Metabolism of terpenoids and polyketides	Insect hormone biosynthesis	ecdysone	19.4835	19.3169	20.4537	20.239	3.02473	0.0177411	C00477	6.256	C27H44O6	464.635	Esi+
	Monoterpenoid biosynthesis	loganate	14.9662	15.1623	12.7863	12.6738	0.197994	0.0071776	C01512	4.366	C16H24O10	376.356	Esi+
	Monoterpenoid biosynthesis	7-deoxyloganin	17.4724	17.327	15.6935	14.6292	0.285051	0.0062214	C06071	4.94	C17H26O9	374.383	Esi+
	Sesquiterpenoid and triterpenoid biosynthesis	tetrahymanol	14.3155	12.3945	15.9637	16.2166	4.95074	0.0181171	C06083	14.214	C30H52O	428.733	Esi+
	Biosynthesis of 12-, 14- and 16-membered macrolides	erythronolide B	14.7286	16.1809	17.3972	16.7362	3.45959	0.0143205	C06635	5.561	C21H38O7	402.522	Esi+
	Polyketides	cannabichromene	15.9368	16.0851	15.0947	14.9031	0.492637	0.00156268	C08998	16.373	C21H30O2	314.462	Esi+
	Monoterpenoid biosynthesis	7-deoxyloganate	18.0857	17.7434	15.721	15.5959	0.208065	0.021637	C11636	4.363	C16H24O9	360.356	Esi+
	Biosynthesis of 12-, 14- and 16-membered macrolides	narbomycin	17.0158	16.7727	17.5986	17.9003	2.92424	0.034044	C11998	7.052	C28H47NO7	509.675	Esi+
	Biosynthesis of type II polyketide products	dihydrokalafungin	16.1718	16.0244	12.9938	14.4604	0.172786	0.0041175	C12436	2.445	C16H14O6	302.279	Esi+
	Biosynthesis of ansamycins	27-O-Demethylrifamycin SV	15.7606	15.8409	16.6235	16.4168	2.31655	0.029283	C14727	5.941	C36H45NO12	683.742	Esi+
	Carotenoid biosynthesis	methoxyneurosporene	15.7355	15.659	14.9219	13.6363	0.356381	0.022577	C15895	10.242	C41H62O	570.93	Esi+
	Carotenoid biosynthesis	epsilon-Carotene	12.6569	12.3734	14.1524	14.5817	3.63227	0.040356	C16276	8.912	C40H56	536.873	Esi+
	Insect hormone biosynthesis	20-hydroxyecdysone	12.3993	12.7046	13.9558	14.0111	2.56462	3.7884e-05	C02633	16.9136	C27H44O7	480.634	Esi-
	Polyketides biosynthesis	1,3,5-trihydroxyxanthone	13.7679	13.7425	14.606	14.7992	2.15022	0.0022363	C10094	8.66133	C13H8O5	244.037	Esi-
	Biosynthesis of type II polyketide products	(S)-DNPA	13.3993	NA	14.7821	14.7042	2.62201	0.00012285	C12434	15.0712	C16H14O5	286.279	Esi-
	Polyketide sugar unit biosynthesis	dTDP-D-forosamine	13.3961	13.3112	15.0317	15.0674	3.51858	1.64137e-05	C18034	14.1128	C18H31N3O12P2	543.399	Esi-
	Polyketides	1,3,5,6-tetrahydroxyxanthone	17.7153	18.0226	20.0315	20.113	6.74017	0.00030097	NA	5.245	C13H8O6	260.199	Esi+
	Carotenoid biosynthesis	C25-Allenic-apo-aldehyde	12.8842	12.9194	15.1175	14.9656	4.70129	0.007323	C14044	6.438	C25H34O3	382.536	Esi+
	Carotenoid biosynthesis	4,4'-Diaponeurosporen-4-al	14.2332	14.1094	15.2398	16.1074	4.38442	0.027336	C19839	16.444	C30H40O	416.638	Esi+
Metabolism of other amino acids	Cyanoamino acid metabolism	acetone cyanohydrin	15.3282	14.3666	17.1095	16.734	3.70135	0.021925	C02659	4.775	C4H7NO	107.035	Esi+
	beta-Alanine metabolism	gamma-L-Glutamyl-L-cysteinyl-beta-alanine	17.6691	17.8588	16.7635	16.5069	0.374792	0.0143961	C04544	2.261	C11H19N3O6S	321.35	Esi+
	Phosphonate and phosphinate metabolism	phophinothricin tripeptide	12.5142	12.5784	14.64	14.7889	4.49933	0.0044015	C06457	5.681	C11H22N3O6P	323.283	Esi+
	Glutathione metabolism	indole-3-acetohydroximoyl-cysteinylglycine	15.6437	15.6997	14.4232	14.3682	0.448937	0.00150445	NA	6.74	C15H18N4O4S	350.109	Esi+
	Glutathione metabolism	4-methoxy-3-indolylmethylisothiocyanate-glutathione	13.2808	12.7723	14.611	14.529	2.94147	0.00143577	NA	14.5922	C21H26N5O7S2	524.13	Esi-
Metabolism of cofactors and vitamins	Porphyrin and chlorophyll metabolism	protoporphyrinogen IX	15.5556	15.3785	16.0791	16.1376	2.14185	0.027882	C01079	6.802	C34H40N4O4	568.706	Esi+
	Nicotinate and nicotinamide metabolism	2,6-dihydroxypyridine	16.8379	16.1723	15.288	15.2753	0.383375	0.038524	C03056	3.844	C5H5NO2	111.099	Esi+
	Porphyrin and chlorophyll metabolism	Magnesium-protoporphyrin IX 13-monomethyl ester	14.4777	14.5792	13.0743	13.1413	0.402647	0.0171577	C04536	6.92	C35H34MgN4O4	598.974	Esi+
	Ubiquinone and other terpenoid-quinone biosynthesis	(1iR/i,6iR/i)-6-hydroxy-2-succinylcyclohexa-2,4-diene-1-carboxylate	14.7171	12.4011	16.545	16.2354	5.342	0.038443	C05817	16.095	C11H12O6	240.209	Esi+
	Riboflavin metabolism	5-amino-6-(5-phospho-D-ribitylamino)uracil	14.7159	14.6223	16.5293	16.487	3.6092	1.407e-07	C04454	7.65358	C9H17N4O9P	356.226	Esi-
	Porphyrin and chlorophyll metabolism	alpha-Ribazole 5'-phosphate	14.8505	14.7109	16.6527	16.6616	3.58034	3.1159e-07	C04778	7.65233	C14H19N2O7P	358.284	Esi-
	Ubiquinone and other terpenoid-quinone biosynthesis	(1E,6E)-1-(4-hydroxyphenyl)-7-phenylhepta-1,6-diene-3,5-dione	17.0021	16.8005	17.9876	17.7641	3.02226	0.0162847	NA	6.011	C19H16O3	292.3	Esi+
	Pantothenate and CoA biosynthesis	2,3-didehydroadipyl-CoA	16.28	15.7172	17.8239	17.689	3.53932	0.0047822	NA	9.817	C27H37N7O19P3S	910.079	Esi+
	Pantothenate and CoA biosynthesis	CoA(26:0(3OH[S]))	14.8529	15.0022	16.5083	16.5888	3.21094	0.00143518	NA	12.406	C47H86N7O18P3S	1178.53	Esi+
	Pantothenate and CoA biosynthesis	3-(4-hydroxyphenyl)-3-hydroxy-propanoyl-CoA	15.0373	14.9933	13.0688	13.2187	0.259473	7.73e-05	NA	6.905	C30H40N7O19P3S	944.16	Esi+
	Pantothenate and CoA biosynthesis	putrebactin	14.1679	13.6048	12.7987	13.0413	0.435153	0.0112637	NA	7.3605	C16H28N4O6	372.42	Esi-
Lipid metabolism	Primary bile acid biosynthesis	glycocholate	14.0122	14.126	15.2096	15.0625	2.25287	0.0106607	C01921	5.952	C26H43NO6	465.623	Esi+
	Cutin, suberine and wax biosynthesis	18-Hydroxyoleate	13.214	12.7653	14.115	14.7676	3.0243	0.038898	NA	7.555	C18H34O3	298.461	Esi+
Energy metabolism	Methane metabolism	5,10-Methylenetetrahydromethanopterin	15.8631	15.7383	13.4743	13.1458	0.178913	0.0033628	C04377	9.149	C31H45N6O16P	788.265	Esi+
	Methane metabolism	(2iR/i)-phospho-3-sulfolactate Esi+2.043	17.8765	17.837	NA	15.1573	0.243928	0.0141843	C11536	2.043	C3H7O9PS	250.121	Esi+
	NA	S-Methyl thioacetate	16.871	17.0341	NA	14.3164	0.116845	0.0064805	NA	4.813	C3H6OS	90.14	Esi+
Chemical structure transformation maps	Biosynthesis of phenylpropanoids	cis-Aconitate	16.9056	17.0067	18.1637	17.732	2.02065	0.0052361	C00417	0.99175	C6H6O6	174.108	Esi-
	Phenylpropanoids	Sesamin	12.6611	12.7398	13.744	13.5601	2.05925	0.00036255	C10882	11.7803	C20H18O6	354.353	Esi-
	Biosynthesis of alkaloids derived from shikimate pathway	deoxypumiloside	19.3034	19.3056	17.5524	17.5509	0.296646	1.5486e-07	C16725	8.24275	C26H28N2O8	496.509	Esi-
	Biosynthesis of terpenoids and steroids	1a,1b-dihomo-15-deoxy-12,14-PGJ2	17.7072	17.1625	18.4548	18.2681	2.79243	0.023339	NA	7.05	C22H32O3	344.488	Esi+
	Alkaloids	cinchonine	15.743	15.952	13.3806	NA	0.285455	0.030403	NA	4.129	C19H23N2O	317.162	Esi+
Carbohydrate metabolism	Glyoxylate and dicarboxylate metabolism	formyl-CoA	15.1611	15.0846	NA	13.0661	0.297513	0.0079639	C00798	8.199	C22H36N7O17P3S	795.544	Esi+
	NA	1,2-Bis-O-sinapoyl-beta-D-glucose	14.9738	15.0089	13.2198	12.9921	0.405702	0.042121	C04275	9.768	C28H32O14	592.545	Esi+
		lincomycin	14.8647	14.9806	15.9612	16.1337	2.5123	0.0028387	C06812	4.725	C18H34N2O6S	406.537	Esi+
	Fructose and mannose metabolism	2-O-(alpha-D-Mannosyl)-D-glycerate	15.6933	15.7978	14.072	14.4563	0.23119	0.0139832	C11544	2.403	C9H16O9	268.218	Esi+
	Ascorbate and aldarate metabolism	D-glucarate	13.4454	13.5921	14.8848	14.817	2.22817	0.0055015	C00818	6.83892	C6H10O8	210.139	Esi-
	Inositol phosphate metabolism	2D-5-O-Methyl-2,3,5/4,6-pentahydroxycyclohexanone	17.708	17.7351	18.6285	18.6637	2.00583	0.0075419	C01295	0.883167	C7H12O6	192.062	Esi-
	maltose biosynthesis	Maltotetraose	12.4473	12.6799	13.6927	13.6122	2.08408	0.0036387	C02052	3.06533	C24H42O21	666.578	Esi-
	Galactose metabolism	UDP-alpha-D-galactofuranose	13.6849	13.3486	14.8273	14.8052	2.75763	0.006976	C03733	14.1099	C15H24N2O17P2	566.302	Esi-
	fructose	ajugose	14.3255	15.0573	15.9907	16.0104	2.71544	0.00106252	C08238	4.33525	C36H62O31	990.859	Esi-
	Amino sugar and nucleotide sugar metabolism	UDP-2-acetamido-3-amino-2,3-dideoxy-alpha-D-glucuronate	16.1939	16.0912	13.3195	13.4069	0.147408	0.00059839	C20359	11.6481	C17H26N4O17P2	620.352	Esi-
	glucose	oxindole-3-acetyl-aspartate-N-beta-glucose	18.7999	18.578	20.3611	20.2943	3.3867	3.5862e-05	NA	14.1141	C20H22N2O11	526.147	Esi-
	glucose	indole-3-acetyl-aspartate-N-beta-D-glucose	16.1068	15.9206	18.4616	18.3864	6.02168	3.5812e-06	NA	14.0737	C20H22N2O10	496.136	Esi-
	glucose	oxindole-3-acetyl-aspartate-N-beta-glucosyl-beta-1,4-glucose	16.0709	15.7088	17.8452	17.8766	3.81967	2.125e-05	NA	11.9768	C26H32N2O16	688.2	Esi-
	Amino sugar and nucleotide sugar metabolism	GDP-4-amino-4,6-dideoxy-alpha-D-mannose	14.1362	13.8495	15.5116	15.5739	2.93824	1.70699e-05	C20638	11.1081	C16H26N6O14P2	588.357	Esi-
	NA	Mannosylfructose 6-phosphate	15.8076	14.8971	16.087	16.1012	2.15397	0.035904	C18050	2.73158	C13H24O11	422.276	Esi-
Biosynthesis of other secondary metabolites	Acridone alkaloid biosynthesis	camptothecin	15.2596	14.9324	15.9002	15.5995	2.12647	0.049503	C01897	5.024	C20H16N2O4	348.352	Esi+
	Indole alkaloid biosynthesis	desacetoxyvindoline	NA	13.2119	14.9959	14.4798	4.27233	0.048561	C02673	8.396	C23H30N2O4	398.495	Esi+
	Benzoxazinoid biosynthesis	DIMBOA-&beta	13.0914	12.8729	14.9101	14.7649	3.73907	0.00110384	C04831	9.9	C15H19NO10	373.312	Esi+
	Isoquinoline alkaloid biosynthesis	(R)-reticuline	15.0672	14.6724	16.1766	16.3828	2.59878	0.0030438	C05178	5.791	C19H23NO4	351.148	Esi+
	Betalain biosynthesis	amaranthin	13.4182	13.2725	14.8313	14.9427	2.60883	0.027443	C08537	7.233	C30H34N2O19	726.593	Esi+
	Betalain biosynthesis	miraxanthin V	12.7281	13.1475	14.5895	14.6152	3.13696	0.0046997	C08557	4.238	C17H18N2O6	346.335	Esi+
	Flavonoid biosynthesis	wighteone	14.1805	13.2855	15.6957	15.8615	3.95027	0.00183859	C10542	6.59	C20H18O5	338.354	Esi+
	Isoquinoline alkaloid biosynthesis	protoemetine	15.7051	15.6415	NA	12.9473	0.132649	0.00109852	C11816	2.126	C19 H27 N O3	317.198	Esi+
	Indole diterpene alkaloid biosynthesis	paxilline	14.7366	15.1261	13.0622	12.9293	0.300727	0.020863	C13782	4.706	C27H33NO4	435.555	Esi+
	Betalain biosynthesis	3-Methoxytyramine-betaxanthin	13.2308	14.7652	16.4657	16.4505	5.16167	0.0057035	C17754	5.664	C18H20N2O6	360.361	Esi+
	Indole diterpene alkaloid biosynthesis	taxusin	20.2913	20.2943	21.8867	21.5734	4.13202	0.0046155	C20152	9.801	C28H40O8	504.612	Esi+
	Aflatoxin biosynthesis	dihydrosterigmatocystin	15.2514	15.5217	16.4836	16.2178	2.67197	0.0147234	C20445	1.13	C18H14O6	326.3	Esi+
	Anthocyanin biosynthesis	Pelargonidin 3,7-di-O-beta-D-glucoside	13.7925	12.2966	17.02	16.3373	11.0074	0.0152554	C20495	5.423	C27H31O15	595.526	Esi+
	Neomycin, kanamycin and gentamicin biosynthesis	2'-Dehydrokanamycin A	13.3178	13.723	15.3332	15.6166	3.68811	0.0053975	C20509	15.369	C18H34N4O11	482.483	Esi+
	Flavonoid biosynthesis	Ipriflavone	20.3502	21.184	21.7686	21.5771	2.49198	0.025018	NA	5.578	C18H16O3	280.318	Esi+
	Phenylpropanoid biosynthesis	1-O-Sinapoyl-beta-D-glucose	15.4423	15.2732	17.2426	17.2643	3.67666	1.2735e-07	C01175	8.3555	C17H22O10	386.351	Esi-
	Flavonoid biosynthesis	Isoorientin 2''-O-rhamnoside	19.8148	19.7478	18.7048	18.6643	0.467219	2.0043e-06	C03870	9.68742	C27H30O15	594.159	Esi-
	Flavonoid biosynthesis	3-iO/i-methylkaempferol	16.4166	15.4848	17.1308	16.9957	2.61366	0.0116642	C05902	14.2732	C16 H12 O6	300.062	Esi-
	Clavulanic acid biosynthesis	clavaldehyde	18.6489	18.5688	17.6408	17.2243	0.453116	0.000182425	C06661	4.22833	C8H7NO5	197.145	Esi-
	Staurosporine biosynthesis	3'-Demethylstaurosporine	13.7283	13.3981	12.334	12.3264	0.463663	0.0026168	C07349	11.2405	C27H24N4O3	452.505	Esi-
	Isoflavonoid biosynthesis	ononin	21.1918	21.0824	19.6074	19.6423	0.353635	0.001278	C10509	10.8001	C22H22O9	430.405	Esi-
	Novobiocin biosynthesis	dTDP-5-dimethyl-L-lyxose	12.9342	12.478	14.0809	13.6144	2.06141	0.0087834	C12481	11.5764	C17H28N2O15P2	562.356	Esi-
	Flavone and flavonol biosynthesis	Rhoifolin	15.5429	15.178	16.5626	16.541	2.14695	0.000177997	C12627	10.6352	C27H30O14	578.519	Esi-
	Isoflavonoid biosynthesis	Formononetin 7-O-glucoside-6''-O-malonate	12.7717	12.4484	13.785	13.7718	2.37788	0.000140182	C16222	7.97958	C25H24O12	516.451	Esi-
	Flavonoid biosynthesis	THC 4'-glucoside	13.5603	13.4645	14.3097	14.533	2.03313	0.00150494	C16407	13.9855	C21H22O10	434.393	Esi-
	Flavone and flavonol biosynthesis	Kaempferol 3-O-beta-D-glucosylgalactoside	13.8744	13.4323	14.3821	14.547	2.17866	0.0096557	C16490	9.97045	C27H30O16	610.518	Esi-
	Aflatoxin biosynthesis	Aflatoxin G2	19.8641	19.7168	15.7465	15.6537	0.059934	0.00122054	C16754	12.4382	C17H14O7	330.289	Esi-
	Aflatoxin biosynthesis	Versiconal	13.0168	12.4798	14.4027	14.2953	3.28518	0.000175024	C20507	13.7015	C18H14O8	358.299	Esi-
	Isoquinoline alkaloid biosynthesis	O-Methylandrocymbine	14.8486	14.8845	16.5093	16.5317	3.47558	0.0172242	NA	6.031	C22H27NO5	385.454	Esi+
	strictosidine synthase	strictosidine	16.5163	16.506	14.9546	15.0571	0.345483	1.92e-05	NA	6.856	C27H35N2O9	548.256	Esi+
	Phenylpropanoid biosynthesis	Sinapoyl malate	17.7431	17.469	19.1582	19.1385	2.8922	2.3989e-06	C02887	6.06633	C15H16O9	340.282	Esi-
	Isoquinoline alkaloid biosynthesis	noscapine	17.1935	16.9622	18.8903	18.9143	3.57162	5.0115e-07	C09592	8.34692	C22H23NO7	413.421	Esi-
	Isoquinoline alkaloid biosynthesis	(S)-N-Methylcanadine	15.5226	15.3576	12.9571	12.9607	0.18726	0.0040623	C02915	9.65967	C21H24NO4	354.42	Esi-
	Isoquinoline alkaloid biosynthesis	papaverine	15.8961	15.5734	17.0386	16.822	2.23827	0.0046836	C06533	1.151	C20H21NO4	339.385	Esi+
	Phenylpropanoid	sinapoylcholine	15.6209	15.5044	16.4111	16.3021	2.14703	0.02078	C00933	1.343	C16H23NO5	331.138	Esi+
	Neomycin, kanamycin and gentamicin biosynthesis	neamine	16.1576	16.1362	17.1324	16.9741	2.57705	0.025582	C01441	6.236	C12H26N4O6	322.358	Esi+
Amino acid metabolism	Lysine biosynthesis	N-Succinyl-LL-2,6-diaminoheptanedioate	12.8937	13.1785	20.6933	20.5253	182.757	0.0027379	C04421	12.065	C11H18N2O7	290.27	Esi+
	Cysteine and methionine metabolism	5'-S-Methyl-5'-thioinosine	17.0726	17.0758	18.0621	18.1528	2.03429	3.5728e-05	C19787	9.60275	C11H14N4O4S	298.318	Esi-
	Phenylalanine metabolism	6-hydroxy-indole-3-acetyl-phenylalanine	13.0904	13.4018	15.3105	15.0961	3.65144	0.005344	NA	7.054	C19H17N2O4	354.146	Esi+
	Tryptophan metabolism	2-Amino-3-carboxymuconate semialdehyde	17.5594	17.4153	19.4851	19.3481	3.07586	0.0086227	C04409	1.26475	C7H7NO5	185.134	Esi-
	thyronamine metabolism	thyronamine	12.4479	12.4273	13.8588	13.7794	2.54613	2.1573e-05	NA	6.5365	C14H15NO2	290.137	Esi-
Other metabolism	NA	2-O-caffeoylglucarate	14.3637	14.1434	16.2488	16.3151	3.90224	2.1277e-05	C03062	6.67467	C15H16O11	372.281	Esi-
	NA	2-Oxo-Delta3-4,5,5-trimethylcyclopentenylacetate	15.3685	15.3637	14.0084	14.0147	0.396745	0.00083535	C07159	5.27942	C10H14O3	182.216	Esi-
	NA	alcaligin	17.1328	17.6911	NA	14.2644	0.0754131	0.04146	NA	4.776	C16H28N4O8	404.416	Esi+
	NA	Taraxasteryl acetate	15.8095	15.5055	16.632	17.2124	2.6622	0.038245	NA	14.211	C32H52O2	468.766	Esi+
	NA	12-demethyl-elloramycin	14.8163	16.5504	17.2509	17.2873	3.45637	0.015581	NA	8.353	C31H34O15	646.6	Esi+
	NA	2-benzyl-3-oxobutanedioate	16.0704	15.3255	14.6352	13.4089	0.415515	0.040456	NA	0.894091	C11H8O5	220.037	Esi-
