# Supplementary material for: A Genome Doubling Event Reshapes Rice Morphology and Products by Modulating Chromatin Signatures and Gene Expression Profiling
Source: Rice (N Y). 2021 Aug 4;14:72. doi: 10.1186/s12284-021-00515-7 (PMC8339180; doi:10.1186/s12284-021-00515-7)
Supplement: Supplementary file 9 — Additional file 9. Table S8. Primers in this study. [file 12284_2021_515_MOESM9_ESM.xlsx]

## Sheet: Sheet1
Table. S8 Primers in this study
Primers	Sequence
10g30450QF	TCAAGCGCCGCATCTACAAG
10g30450QR	GAGCTTGTCCTTGAGGTAGCC
10g39640QF	GACGTCGAGTACAAGAGGGT
10g39640QR	AGGAACCTGATGGACAGCTC
02g17534QF	GATGTTCCCGGAGAAGGACG
02g17534QR	GGATCTGTATGCCGACGAGG
02g28720QF	TCTGTATGTACGACCGCACG
02g28720QR	GAAGTGCCATTCTGTGCGAG
02g45450QF	CCACTAATTCGAACGCCGAAC
02g45450QR	CAGGATCACAGGCCATTGGA
03g08600QF	GACGGCTCGCTCTTCAACT
03g08600QR	AGACGAACACCTCGTTCAGG
03g56160QF	TTCTCGACGTCGTTCGTGTT
03g56160QR	CGTTGTTGGTGCTGTTGAGG
04g54300QF	CAATCCGGTCCAATTCTCAGC
04g54300QR	ATCGCCACCATCCAAGACG
08g06280QF	GCAGTTTGCAGTACCGTGAC
08g06280QR	GAACATTGCACACTCGTCGC
08g10290QF	ATTTGGGGTAGTCGCCTTGG
08g10290QR	GAGTGCTTGCCCACTCTCAT
09g34250QF	AGTACATTGAGGACGTGTGGC
09g34250QR	CTGGCCTTCTCCTTCCAACC
C4H_DNaseF	CTTCGACATCTTCACCGCCAA
C4H_DNaseR	AGAATAGGGAATGCAGTAAAGT
HCT_DNaseF	GACGCCGCGGGTGAGGCTGTGGAAC
HCT_DNaseR	AAATGGAGGAGAATTGGA
C4H_QF	TGTACCGGATGATGTTCGACG
C4H_QR	CCTCAAGGATATGGTCGATCG
HCT_QF	ACATCTTCAAGCTGTCCCGCTCCGA
HCT_QR	GCTGGCGTCCGTCCGTGGC
ActinQF	TGGCATCTCTCAGCACATTCC
ActinQR	TGCACAATGGATGGGCCAGA
